# Supplementary material for: Broad transcriptomic dysregulation occurs across the cerebral cortex in ASD
Source: Nature. 2022 Nov 2;611(7936):532–9. doi: 10.1038/s41586-022-05377-7 (PMC9668748; doi:10.1038/s41586-022-05377-7)
Supplement: Supplementary file 3 — Available metadata and sequencing quality metrics for all samples from the processed dataset (outliers which were removed are not included). [file 41586_2022_5377_MOESM3_ESM.xlsx]

## Sheet: SupplementaryData1
Supplementary Data 1
Sheet	Description
datMeta_datSeq	Available metadata and sequencing quality metrics for all samples from the processed dataset (outliers which were removed are not included).
R2_exprPCs_Covariates	Data for Extended Data Figure 2c. Top 15 principal components (PCs) for processed (normalized and outliers removed) gene and isoform expression data. Percent expression variance explained by each PC is indicated. Cells are adjusted R2 values from the linear model `PC ~ Covariate`.

## Sheet: datMeta_datSeq
	sample_id	subject	region	seq_batch_number	Brain_Bank_Source	Diagnosis	Details_on_Diagnosis	Sex	Age	Brain_Weight	pH	PMI	Primary_Cause_of_Death	Secondary_Cause_of_Death	Agonal_State	Seizures	Seizure_notes	Psychiatric_Medications	Medication_notes	Comorbidity_notes	ADI.R_A	ADI.R_B_NV	ADI.R_B_V	ADI.R_C_	ADI.R_D_	IQ	IQ_notes	handed	batch	SeqMethod	lobe	Ancestry_Genotype	RIN	Read_Length	picard_alignment.PF_HQ_ALIGNED_READS	picard_alignment.READS_ALIGNED_IN_PAIRS	picard_alignment.MEAN_READ_LENGTH	picard_alignment.PF_INDEL_RATE	picard_alignment.TOTAL_READS	picard_alignment.PCT_CHIMERAS	picard_alignment.PF_HQ_ERROR_RATE	picard_alignment.PF_ALIGNED_BASES	picard_alignment.PF_READS	picard_alignment.PCT_ADAPTER	picard_alignment.PCT_PF_READS_ALIGNED	picard_alignment.PF_HQ_ALIGNED_Q20_BASES	picard_alignment.PF_HQ_ALIGNED_BASES	picard_alignment.PF_MISMATCH_RATE	picard_alignment.PF_READS_ALIGNED
AN00493_BA41-42-22_2012-150	AN00493_BA41-42-22_2012-150	AN00493	BA41-42-22	2012-150	Harvard-ATP	ASD	Autism - confirmed by ADI-R	M	27	1575	NA	8.3	Drowning	Respiratory Arrest	RD	N	None	N	Synthroid	Blind, septo-optical dysplasia, viral meningitis, measles	NA	NA	NA	NA	NA	NA	NA	R	ASD3Reg_Batch1	unstranded	temporal	EUR	6.6	50	94661264	122904396	50	0.000118	132145570	0.00444	0.003815	6110736967	132145570	0.004038	0.930068	4588126826	4710463887	0.004629	122904396
AN00493_BA9_2012-150	AN00493_BA9_2012-150	AN00493	BA9	2012-150	Harvard-ATP	ASD	Autism - confirmed by ADI-R	M	27	1575	NA	8.3	Drowning	Respiratory Arrest	RD	N	None	N	Synthroid	Blind, septo-optical dysplasia, viral meningitis, measles	NA	NA	NA	NA	NA	NA	NA	R	ASD3Reg_Batch1	unstranded	frontal	EUR	7.3	50	120691068	160505612	50	0.000105	173476284	0.005615	0.004111	7973011465	173476284	0.001513	0.925231	5857538460	6001465419	0.005274	160505612
AN00544_BA9_2012-150	AN00544_BA9_2012-150	AN00544	BA9	2012-150	Harvard-ATP	CTL	No Known Disorder	M	17	1250	NA	28.92	NA	NA	NA	NA	NA	NA	no information	none noted	NA	NA	NA	NA	NA	NA	NA	U	ASD3Reg_Batch1	unstranded	frontal	EUR	7.8	50	114110804	129690808	50	7.4e-05	138101952	0.003885	0.00287	6452437253	138101952	0.001003	0.939095	5554013798	5678114454	0.003069	129690808
AN00764_BA41-42-22_2012-150	AN00764_BA41-42-22_2012-150	AN00764	BA41-42-22	2012-150	Harvard-ATP	ASD	Autism - confirmed by ADI-R	M	20	1144	NA	23.7	Accident	Auto Trauma	RD	N	None	N	minocin, benzamycin	No major comorbidities, vitiligo	27	13	NA	6	4	52	Cattell	R	ASD3Reg_Batch1	unstranded	temporal	EUR	2.5	50	89596858	104058740	50	7.4e-05	108855206	0.003761	0.002917	5180564054	108855206	0.000456	0.955937	4368590568	4461744046	0.003232	104058740
AN00764_BA9_2012-150	AN00764_BA9_2012-150	AN00764	BA9	2012-150	Harvard-ATP	ASD	Autism - confirmed by ADI-R	M	20	1144	NA	23.7	Accident	Auto Trauma	RD	N	None	N	minocin, benzamycin	No major comorbidities, vitiligo	27	13	NA	6	4	52	Cattell	R	ASD3Reg_Batch1	unstranded	frontal	EUR	8.5	50	113671344	146079388	50	8.4e-05	154011684	0.00422	0.003242	7266397383	154011684	0.001115	0.948495	5526946309	5658798295	0.004124	146079388
AN01125_BA9_2012-150	AN01125_BA9_2012-150	AN01125	BA9	2012-150	Harvard-ATP	CTL	No Known Disorder	M	56	NA	NA	24.17	NA	NA	NA	NA	NA	NA	no information	none noted	NA	NA	NA	NA	NA	NA	NA	U	ASD3Reg_Batch1	unstranded	frontal	EUR	7	50	119119456	132237986	50	7.9e-05	137503732	0.002888	0.002785	6583986169	137503732	0.001741	0.961705	5800493092	5931546269	0.002917	132237986
AN01410_BA9_2012-150	AN01410_BA9_2012-150	AN01410	BA9	2012-150	Harvard-ATP	CTL	No Known Disorder	M	41	1815	NA	27.17	NA	NA	NA	NA	NA	NA	no information	none noted	NA	NA	NA	NA	NA	NA	NA	U	ASD3Reg_Batch1	unstranded	frontal	EUR	7.4	50	107773146	121569606	50	7.8e-05	127334636	0.003516	0.002832	6051327514	127334636	0.001401	0.954725	5238867764	5365436034	0.002968	121569606
AN01570_BA41-42-22_2012-150	AN01570_BA41-42-22_2012-150	AN01570	BA41-42-22	2012-150	Harvard-ATP	ASD	Autism - confirmed by ADI-R	F	18	2100	NA	6.75	seizure	SUDEP	SZ	Y	Epilepsy	N	Multivitamins, taurine, digestive enzymes, cod liver oil	Hearing problems	28	NA	23	9	5	NA	NA	R	ASD3Reg_Batch1	unstranded	temporal	EUR	7.1	50	107987448	142647164	50	0.000131	150392478	0.004017	0.003237	7091896766	150392478	0.001842	0.948499	5239485564	5374688790	0.003918	142647164
AN01570_BA9_2012-150	AN01570_BA9_2012-150	AN01570	BA9	2012-150	Harvard-ATP	ASD	Autism - confirmed by ADI-R	F	18	2100	NA	6.75	seizure	SUDEP	SZ	Y	Epilepsy	N	Multivitamins, taurine, digestive enzymes, cod liver oil	Hearing problems	28	NA	23	9	5	NA	NA	R	ASD3Reg_Batch1	unstranded	frontal	EUR	5.5	50	119840330	138359114	50	8.6e-05	144085870	0.003784	0.002803	6888787599	144085870	0.000484	0.960255	5830869977	5968974160	0.00303	138359114
AN01971_BA41-42-22_2012-150	AN01971_BA41-42-22_2012-150	AN01971	BA41-42-22	2012-150	Harvard-ATP	ASD	Autism - confirmed by ADI-R	M	39	NA	NA	31.5	Asphyxia	Pneumonitis	SD	N	None	N	none noted	none noted	NA	NA	NA	NA	NA	NA	NA	R	ASD3Reg_Batch1	unstranded	temporal	EUR	2.9	50	31722956	62612326	50	0.000145	67494292	0.004448	0.004368	3104902294	67494292	0.000795	0.927668	1528366041	1574146603	0.005872	62612326
AN01971_BA9_2012-150	AN01971_BA9_2012-150	AN01971	BA9	2012-150	Harvard-ATP	ASD	Autism - confirmed by ADI-R	M	39	NA	NA	31.5	Asphyxia	Pneumonitis	SD	N	None	N	none noted	none noted	NA	NA	NA	NA	NA	NA	NA	R	ASD3Reg_Batch1	unstranded	frontal	EUR	2.9	50	53179688	88605594	50	0.000182	95572836	0.003884	0.003842	4396210217	95572836	0.001521	0.9271	2569366018	2642601106	0.005574	88605594
AN02987_BA41-42-22_2012-150	AN02987_BA41-42-22_2012-150	AN02987	BA41-42-22	2012-150	Harvard-ATP	ASD	Autism - suspected	M	15	NA	NA	30.8	Head Trauma	NA	RD	N	None	N	none noted	none noted	NA	NA	NA	NA	NA	NA	NA	U	ASD3Reg_Batch1	unstranded	temporal	EUR	8.6	50	101840164	125968606	50	6.4e-05	131563062	0.00319	0.002856	6267134564	131563062	0.000984	0.957477	4949603621	5067097046	0.00312	125968606
AN03217_BA41-42-22_2012-150_dup1	AN03217_BA41-42-22_2012-150_dup1	AN03217	BA41-42-22	2012-150	Harvard-ATP	CTL	No Known Disorder	M	19	1555	NA	18.58	Pneumonia	Respiratory Infection	SD	NA	NA	NA	no information	none noted	NA	NA	NA	NA	NA	NA	NA	U	ASD3Reg_Batch1	unstranded	temporal	EUR	6.5	50	139222666	154182616	50	8.1e-05	161101238	0.002703	0.002803	7676072892	161101238	0.001155	0.957054	6787610434	6932495918	0.002979	154182616
AN03217_BA41-42-22_2012-150_dup2	AN03217_BA41-42-22_2012-150_dup2	AN03217	BA41-42-22	2012-150	Harvard-ATP	CTL	No Known Disorder	M	19	1555	NA	18.58	Pneumonia	Respiratory Infection	SD	NA	NA	NA	no information	none noted	NA	NA	NA	NA	NA	NA	NA	U	ASD3Reg_Batch1	unstranded	temporal	EUR	6.5	50	80712620	93141756	50	7.8e-05	97553640	0.002846	0.002772	4636980971	97553640	0.000954	0.954775	3931885336	4018982080	0.002992	93141756
AN03217_BA9_2012-150_dup1	AN03217_BA9_2012-150_dup1	AN03217	BA9	2012-150	Harvard-ATP	CTL	No Known Disorder	M	19	1555	NA	18.58	Pneumonia	Respiratory Infection	SD	NA	NA	NA	no information	none noted	NA	NA	NA	NA	NA	NA	NA	U	ASD3Reg_Batch1	unstranded	frontal	EUR	7.3	50	69380840	77793010	50	7.6e-05	81439680	0.003281	0.002825	3871745204	81439680	0.000185	0.955222	3379381106	3453455310	0.002958	77793010
AN03217_BA9_2012-150_dup2	AN03217_BA9_2012-150_dup2	AN03217	BA9	2012-150	Harvard-ATP	CTL	No Known Disorder	M	19	1555	NA	18.58	Pneumonia	Respiratory Infection	SD	NA	NA	NA	no information	none noted	NA	NA	NA	NA	NA	NA	NA	U	ASD3Reg_Batch1	unstranded	frontal	EUR	7.3	50	89407544	102234822	50	9.1e-05	109442528	0.003733	0.003151	5082323605	109442528	0.001774	0.934142	4346271216	4446447658	0.003608	102234822
AN03345_BA9_2012-150	AN03345_BA9_2012-150	AN03345	BA9	2012-150	Harvard-ATP	ASD	Autism - confirmed by ADI-R	M	2	1328	NA	4	Drowning	Swimming Pool	RD	N	None	N	none noted	none noted	14	9	NA	6	5	78	Merill-Palmer Scale	U	ASD3Reg_Batch1	unstranded	frontal	HISPANIC	6.9	50	168952464	188729730	50	7.3e-05	195297270	0.003329	0.002981	9398337446	195297270	0.000537	0.966372	8200295725	8414768007	0.00312	188729730
AN03632_BA41-42-22_2012-150	AN03632_BA41-42-22_2012-150	AN03632	BA41-42-22	2012-150	Harvard-ATP	ASD	Autism - suspected	F	49	1170	NA	21.08	Cancer	Colorectal spread through abdomen	SD	N	None	N	none noted	none noted	NA	NA	NA	NA	NA	NA	NA	U	ASD3Reg_Batch1	unstranded	temporal	EUR	8.1	50	188303812	226644162	50	7.2e-05	235903164	0.002918	0.002598	11289342874	235903164	0.00077	0.960751	9215254170	9380162266	0.002796	226644162
AN03632_BA9_2012-150	AN03632_BA9_2012-150	AN03632	BA9	2012-150	Harvard-ATP	ASD	Autism - suspected	F	49	1170	NA	21.08	Cancer	Colorectal spread through abdomen	SD	N	None	N	none noted	none noted	NA	NA	NA	NA	NA	NA	NA	U	ASD3Reg_Batch1	unstranded	frontal	EUR	8	50	120218716	137152998	50	7.6e-05	143188748	0.003106	0.002836	6829053494	143188748	0.000907	0.957848	5860264862	5986353603	0.003008	137152998
AN03935_BA41-42-22_2012-150	AN03935_BA41-42-22_2012-150	AN03935	BA41-42-22	2012-150	Harvard-ATP	Dup15q	Chromosome 15q Duplication Syndrome	M	19	1190	NA	28.08	Cardiopulmonary Arrest	Choking On Food	RD	N	None	N	none noted	Irregular response to temperature, pain	27	NA	18	4	5	NA	NA	B	ASD3Reg_Batch1	unstranded	temporal	EUR	7.9	50	165825662	182207930	50	7.6e-05	190479062	0.003112	0.002911	9071340021	190479062	0.00083	0.956577	8069205154	8256676174	0.003002	182207930
AN03935_BA9_2012-150	AN03935_BA9_2012-150	AN03935	BA9	2012-150	Harvard-ATP	Dup15q	Chromosome 15q Duplication Syndrome	M	19	1190	NA	28.08	Cardiopulmonary Arrest	Choking On Food	RD	N	None	N	none noted	Irregular response to temperature, pain	27	NA	18	4	5	NA	NA	B	ASD3Reg_Batch1	unstranded	frontal	EUR	8	50	66623812	78190244	50	7.5e-05	82008904	0.00332	0.002831	3890647189	82008904	0.00041	0.953436	3248807220	3315483445	0.003041	78190244
AN04479_BA41-42-22_2012-150_dup1	AN04479_BA41-42-22_2012-150_dup1	AN04479	BA41-42-22	2012-150	Harvard-ATP	CTL	No Known Disorder	M	44	1370	NA	23.26	NA	NA	NA	NA	NA	NA	no information	none noted	NA	NA	NA	NA	NA	NA	NA	U	ASD3Reg_Batch1	unstranded	temporal	EUR	7	50	172027352	209255916	50	8.6e-05	221612584	0.003309	0.002856	10413084126	221612584	0.00063	0.944242	8397938587	8562256057	0.003284	209255916
AN04479_BA41-42-22_2012-150_dup2	AN04479_BA41-42-22_2012-150_dup2	AN04479	BA41-42-22	2012-150	Harvard-ATP	CTL	No Known Disorder	M	44	1370	NA	23.26	NA	NA	NA	NA	NA	NA	no information	none noted	NA	NA	NA	NA	NA	NA	NA	U	ASD3Reg_Batch1	unstranded	temporal	EUR	7	50	114073492	176583096	50	8.6e-05	182700712	0.001888	0.002436	8796943537	182700712	0.000297	0.966516	5579232690	5682342155	0.002774	176583096
AN04479_BA9_2012-150_dup1	AN04479_BA9_2012-150_dup1	AN04479	BA9	2012-150	Harvard-ATP	CTL	No Known Disorder	M	44	1370	NA	23.26	NA	NA	NA	NA	NA	NA	no information	none noted	NA	NA	NA	NA	NA	NA	NA	U	ASD3Reg_Batch1	unstranded	frontal	EUR	6.8	50	62715900	78065148	50	0.000126	85444760	0.004838	0.004689	3875566780	85444760	0.005469	0.913633	2994511829	3116350181	0.005397	78065148
AN04479_BA9_2012-150_dup2	AN04479_BA9_2012-150_dup2	AN04479	BA9	2012-150	Harvard-ATP	CTL	No Known Disorder	M	44	1370	NA	23.26	NA	NA	NA	NA	NA	NA	no information	none noted	NA	NA	NA	NA	NA	NA	NA	U	ASD3Reg_Batch1	unstranded	frontal	EUR	6.8	50	115745320	129850248	50	9.9e-05	135541062	0.003078	0.002876	6464256242	135541062	0.000307	0.958014	5626564120	5763822392	0.003118	129850248
AN04682_BA41-42-22_2012-150	AN04682_BA41-42-22_2012-150	AN04682	BA41-42-22	2012-150	Harvard-ATP	ASD	Autism - suspected	M	15	1370	NA	23.23	Asphyxia	Hanging	RD	N	None	N	none noted	none noted	NA	NA	NA	NA	NA	NA	NA	U	ASD3Reg_Batch1	unstranded	temporal	EUR	8.2	50	116760700	182335844	50	6.4e-05	190800196	0.002955	0.0033	9075653070	190800196	0.001262	0.955638	5671852758	5810675669	0.003619	182335844
AN04682_BA9_2012-150	AN04682_BA9_2012-150	AN04682	BA9	2012-150	Harvard-ATP	ASD	Autism - suspected	M	15	1370	NA	23.23	Asphyxia	Hanging	RD	N	None	N	none noted	none noted	NA	NA	NA	NA	NA	NA	NA	U	ASD3Reg_Batch1	unstranded	frontal	EUR	7.8	50	171637538	194716466	50	7.6e-05	204389484	0.003685	0.002694	9694265748	204389484	0.000252	0.952674	8399571166	8546006510	0.002802	194716466
AN05983_BA41-42-22_2012-150	AN05983_BA41-42-22_2012-150	AN05983	BA41-42-22	2012-150	Harvard-ATP	Dup15q	Chromosome 15q Duplication Syndrome	M	24	1730	NA	36.36	Sudden Unexpected Death	Bronchopneumonia. Seizure?	ID	Y	Epilepsy	N	none noted	Has undergone callostomy, most of corpus callosum removed. Multiple cortical and cerebellar abnormalities on neuropathology.	NA	NA	NA	NA	NA	NA	NA	R	ASD3Reg_Batch1	unstranded	temporal	EUR	8.7	50	82452424	92707116	50	7.4e-05	96289028	0.003235	0.002671	4616289660	96289028	0.000724	0.9628	4022330941	4106102493	0.00279	92707116
AN06365_BA41-42-22_2012-150	AN06365_BA41-42-22_2012-150	AN06365	BA41-42-22	2012-150	Harvard-ATP	Dup15q	Chromosome 15q Duplication Syndrome	M	10	1070	NA	17.7	epilepsy	NA	SZ	Y	Epilepsy	N	none noted	Multiple cortical and cerebellar abnormalities.	NA	NA	NA	NA	NA	NA	NA	U	ASD3Reg_Batch1	unstranded	temporal	EUR	8	50	120406198	134861300	50	7.6e-05	139769810	0.002713	0.002553	6716701142	139769810	0.000546	0.964881	5877410444	5997633510	0.002693	134861300
AN06420_BA41-42-22_2012-150	AN06420_BA41-42-22_2012-150	AN06420	BA41-42-22	2012-150	Harvard-ATP	ASD	Autism - confirmed by ADI-R	M	39	1520	NA	13.95	Cardiac Tamponade	Dissecting Ascending Aorta	RD	N	None	N	none noted	none noted	20	NA	12	4	5	NA	NA	R	ASD3Reg_Batch1	unstranded	temporal	EUR	3.1	50	164746894	183134324	50	7.5e-05	191401798	0.003566	0.00284	9119100291	191401798	0.00063	0.956806	8024891322	8205085525	0.003009	183134324
AN06420_BA9_2012-150	AN06420_BA9_2012-150	AN06420	BA9	2012-150	Harvard-ATP	ASD	Autism - confirmed by ADI-R	M	39	1520	NA	13.95	Cardiac Tamponade	Dissecting Ascending Aorta	RD	N	None	N	none noted	none noted	20	NA	12	4	5	NA	NA	R	ASD3Reg_Batch1	unstranded	frontal	EUR	8	50	191911510	212825796	50	7e-05	221670250	0.003404	0.002923	10595847023	221670250	0.001029	0.960101	9345170692	9556522255	0.0031	212825796
AN07176_BA41-42-22_2012-150_dup1	AN07176_BA41-42-22_2012-150_dup1	AN07176	BA41-42-22	2012-150	Harvard-ATP	CTL	No Known Disorder	M	21	NA	NA	29.91	Accident	Motor Vehicle	RD	NA	NA	NA	no information	none noted	NA	NA	NA	NA	NA	NA	NA	U	ASD3Reg_Batch1	unstranded	temporal	EUR	6.7	50	159712814	181508120	50	7.6e-05	189697076	0.003836	0.002727	9040586160	189697076	0.000413	0.956831	7798434497	7956363061	0.002907	181508120
AN07176_BA41-42-22_2012-150_dup2	AN07176_BA41-42-22_2012-150_dup2	AN07176	BA41-42-22	2012-150	Harvard-ATP	CTL	No Known Disorder	M	21	NA	NA	29.91	Accident	Motor Vehicle	RD	NA	NA	NA	no information	none noted	NA	NA	NA	NA	NA	NA	NA	U	ASD3Reg_Batch1	unstranded	temporal	EUR	6.7	50	138519626	153279860	50	7.1e-05	159464708	0.003388	0.002795	7633935683	159464708	0.0006	0.961215	6751881007	6899381593	0.002892	153279860
AN07176_BA9_2012-150_dup1	AN07176_BA9_2012-150_dup1	AN07176	BA9	2012-150	Harvard-ATP	CTL	No Known Disorder	M	21	NA	NA	29.91	Accident	Motor Vehicle	RD	NA	NA	NA	no information	none noted	NA	NA	NA	NA	NA	NA	NA	U	ASD3Reg_Batch1	unstranded	frontal	EUR	5.8	50	128830020	177759868	50	6.4e-05	185563910	0.003361	0.002703	8855398299	185563910	0.000405	0.957944	6300689333	6417154904	0.002951	177759868
AN07176_BA9_2012-150_dup2	AN07176_BA9_2012-150_dup2	AN07176	BA9	2012-150	Harvard-ATP	CTL	No Known Disorder	M	21	NA	NA	29.91	Accident	Motor Vehicle	RD	NA	NA	NA	no information	none noted	NA	NA	NA	NA	NA	NA	NA	U	ASD3Reg_Batch1	unstranded	frontal	EUR	5.8	50	90177878	105343790	50	0.000119	111247846	0.004115	0.003204	5240960368	111247846	0.000234	0.946929	4380168242	4489991069	0.003613	105343790
AN07444_BA41-42-22_2012-150	AN07444_BA41-42-22_2012-150	AN07444	BA41-42-22	2012-150	Harvard-ATP	CTL	No Known Disorder	M	17	1460	NA	30.75	Asphyxia	Hanging	RD	NA	None	Y	Zoloft	Depression	NA	NA	NA	NA	NA	NA	NA	U	ASD3Reg_Batch1	unstranded	temporal	EUR	8.2	50	83497554	97535702	50	6.6e-05	101576468	0.003832	0.002749	4855019816	101576468	0.000278	0.960219	4064905858	4156512319	0.002877	97535702
AN08043_BA41-42-22_2012-150	AN08043_BA41-42-22_2012-150	AN08043	BA41-42-22	2012-150	Harvard-ATP	ASD	Autism - confirmed by ADI-R	F	52	1070	NA	39.15	NA	NA	NA	N	None	N	none noted	none noted	NA	NA	NA	NA	NA	NA	NA	U	ASD3Reg_Batch1	unstranded	temporal	EUR	7.8	50	58730982	85363588	50	5.9e-05	88700348	0.002799	0.002616	4253660117	88700348	0.001209	0.962382	2875345661	2925946296	0.002786	85363588
AN08043_BA9_2012-150	AN08043_BA9_2012-150	AN08043	BA9	2012-150	Harvard-ATP	ASD	Autism - confirmed by ADI-R	F	52	1070	NA	39.15	NA	NA	NA	N	None	N	none noted	none noted	NA	NA	NA	NA	NA	NA	NA	U	ASD3Reg_Batch1	unstranded	frontal	EUR	7.7	50	128044792	145674718	50	6.7e-05	152020416	0.003743	0.00292	7252943536	152020416	0.000448	0.958258	6230915098	6375747381	0.003043	145674718
AN08161_BA41-42-22_2012-150	AN08161_BA41-42-22_2012-150	AN08161	BA41-42-22	2012-150	Harvard-ATP	CTL	No Known Disorder	F	36	1150	NA	23.83	Multisystem Failure	NA	SD	NA	NA	NA	NA	NA	NA	NA	NA	NA	NA	NA	NA	U	ASD3Reg_Batch1	unstranded	temporal	EUR	8.1	50	63958946	76587642	50	7e-05	79531868	0.003262	0.002678	3813302180	79531868	0.000315	0.962981	3118854593	3184775724	0.002871	76587642
AN08161_BA9_2012-150	AN08161_BA9_2012-150	AN08161	BA9	2012-150	Harvard-ATP	CTL	No Known Disorder	F	36	1150	NA	23.83	Multisystem Failure	NA	SD	NA	NA	NA	NA	NA	NA	NA	NA	NA	NA	NA	NA	U	ASD3Reg_Batch1	unstranded	frontal	EUR	8.1	50	121327572	144823230	50	7.1e-05	153138782	0.003851	0.002835	7207982878	153138782	0.000747	0.945699	5934281595	6038934655	0.003063	144823230
AN08166_BA41-42-22_2012-150	AN08166_BA41-42-22_2012-150	AN08166	BA41-42-22	2012-150	Harvard-ATP	ASD	Autism - confirmed by ADI-R	M	28	1580	NA	43.25	seizure	NA	ID	Y	Epilepsy	Y	Geodon, Regretol, Allegra	none noted	22	NA	16	5	3	80	WAIS-III	R	ASD3Reg_Batch1	unstranded	temporal	EUR	6.4	50	57137842	75956196	50	7.3e-05	80354976	0.003674	0.003226	3777830915	80354976	0.000622	0.945258	2777712582	2842424321	0.003763	75956196
AN08166_BA9_2012-150	AN08166_BA9_2012-150	AN08166	BA9	2012-150	Harvard-ATP	ASD	Autism - confirmed by ADI-R	M	28	1580	NA	43.25	seizure	NA	ID	Y	Epilepsy	Y	Geodon, Regretol, Allegra	none noted	22	NA	16	5	3	80	WAIS-III	R	ASD3Reg_Batch1	unstranded	frontal	EUR	6.4	50	121497732	153320618	50	6.7e-05	160253898	0.003582	0.003155	7631228476	160253898	0.001823	0.956736	5897373944	6048736681	0.00352	153320618
AN08677_BA41-42-22_2012-150	AN08677_BA41-42-22_2012-150	AN08677	BA41-42-22	2012-150	Harvard-ATP	CTL	No Known Disorder	M	38	1390	NA	25.47	NA	NA	NA	NA	NA	NA	no information	none noted	NA	NA	NA	NA	NA	NA	NA	U	ASD3Reg_Batch1	unstranded	temporal	EUR	8	50	89204836	103083986	50	7e-05	106961308	0.003588	0.00262	5133314138	106961308	0.000225	0.96375	4340312510	4442527674	0.002719	103083986
AN08792_BA41-42-22_2012-150	AN08792_BA41-42-22_2012-150	AN08792	BA41-42-22	2012-150	Harvard-ATP	ASD	Autism - confirmed by ADI-R	M	30	1230	NA	20.3	Gastrointestinal Bleeding	CP; Seizure Disorder	ID	Y	Epilepsy	Y	Dilantin, depakote, tranxene, cisapride, folic acid, propulsid, priosec, reglan, mysoline, phenobarbital, clorazepate	Intellectual disability, low functioning autism, cerebral palsy, poorly controlled seizures, self mutaliation	22	12	NA	2	5	NA	NA	R	ASD3Reg_Batch1	unstranded	temporal	EUR	5.1	50	42831072	85103324	50	6.7e-05	88210462	0.002006	0.002655	4239273846	88210462	0.000508	0.964776	2091301386	2132884636	0.002962	85103324
AN08792_BA9_2012-150	AN08792_BA9_2012-150	AN08792	BA9	2012-150	Harvard-ATP	ASD	Autism - confirmed by ADI-R	M	30	1230	NA	20.3	Gastrointestinal Bleeding	CP; Seizure Disorder	ID	Y	Epilepsy	Y	Dilantin, depakote, tranxene, cisapride, folic acid, propulsid, priosec, reglan, mysoline, phenobarbital, clorazepate	Intellectual disability, low functioning autism, cerebral palsy, poorly controlled seizures, self mutaliation	22	12	NA	2	5	NA	NA	R	ASD3Reg_Batch1	unstranded	frontal	EUR	5.1	50	78634980	92474126	50	8.3e-05	97016808	0.003541	0.002934	4602531579	97016808	0.001318	0.953176	3822346692	3914996025	0.003203	92474126
AN08873_BA41-42-22_2012-150	AN08873_BA41-42-22_2012-150	AN08873	BA41-42-22	2012-150	Harvard-ATP	ASD	Autism - confirmed by ADI-R	M	5	1560	NA	25.5	Drowning	Asphyxia	RD	Y	Epilepsy	Y	Prozac	No major comorbidities, irregular response to pain, allergies	22	14	NA	6	5	NA	NA	R	ASD3Reg_Batch1	unstranded	temporal	EUR	9.1	50	91413312	129015542	50	8.2e-05	134256736	0.003377	0.002833	6422867797	134256736	0.000689	0.960961	4445717992	4551301802	0.003137	129015542
AN08873_BA9_2012-150	AN08873_BA9_2012-150	AN08873	BA9	2012-150	Harvard-ATP	ASD	Autism - confirmed by ADI-R	M	5	1560	NA	25.5	Drowning	Asphyxia	RD	Y	Epilepsy	Y	Prozac	No major comorbidities, irregular response to pain, allergies	22	14	NA	6	5	NA	NA	R	ASD3Reg_Batch1	unstranded	frontal	EUR	3.6	50	112028502	153303260	50	8.4e-05	161021204	0.003734	0.003274	7620830904	161021204	0.00181	0.952069	5426952249	5573747427	0.004255	153303260
AN09402_BA41-42-22_2012-150	AN09402_BA41-42-22_2012-150	AN09402	BA41-42-22	2012-150	Harvard-ATP	Dup15q	Chromosome 15q Duplication Syndrome	M	11	1540	NA	10.5	seizure	Chromosome 15q Duplication	SZ	Y	Epilepsy	Y	Keppra, depakene, phenobarbitol	none noted	NA	NA	NA	NA	NA	NA	NA	U	ASD3Reg_Batch1	unstranded	temporal	EUR	7.5	50	128505382	143305090	50	8e-05	149276110	0.002956	0.002697	7137403209	149276110	0.000699	0.96	6263940122	6401154686	0.002842	143305090
AN09714_BA41-42-22_2012-150	AN09714_BA41-42-22_2012-150	AN09714	BA41-42-22	2012-150	Harvard-ATP	ASD	Autism - confirmed by ADI-R	M	60	1210	NA	26.5	Cancer	NA	SD	Y	Epilepsy	Y	Dilantin, phenobarbital, rantex, carbamazepine, prilosec, docusate	No major comorbidities, irregular response to pain, mumps	NA	NA	NA	NA	NA	NA	NA	L	ASD3Reg_Batch1	unstranded	temporal	EUR	7.2	50	84219562	97096462	50	7.9e-05	102303614	0.002907	0.002987	4832974861	102303614	0.001566	0.949101	4099793183	4193054424	0.003264	97096462
AN09714_BA9_2012-150	AN09714_BA9_2012-150	AN09714	BA9	2012-150	Harvard-ATP	ASD	Autism - confirmed by ADI-R	M	60	1210	NA	26.5	Cancer	NA	SD	Y	Epilepsy	Y	Dilantin, phenobarbital, rantex, carbamazepine, prilosec, docusate	No major comorbidities, irregular response to pain, mumps	NA	NA	NA	NA	NA	NA	NA	L	ASD3Reg_Batch1	unstranded	frontal	EUR	7.6	50	80388152	97833084	50	7.3e-05	102171250	0.002851	0.002793	4871384625	102171250	0.000747	0.95754	3925385099	4003080792	0.00304	97833084
AN09730_BA9_2012-150	AN09730_BA9_2012-150	AN09730	BA9	2012-150	Harvard-ATP	ASD	Autism - confirmed by ADI-R	M	22	1375	NA	25	Asphyxia	Seizure	ID	Y	Epilepsy	Y	Abilify, Lamictal, Zonegran, flax seed oil, fish oil, multivitamins	No major comorbidities, irregular response to pain	28	14	NA	6	5	NA	NA	R	ASD3Reg_Batch1	unstranded	frontal	HISPANIC	3.2	50	147771330	181340752	50	7.9e-05	191191566	0.003279	0.002875	9024865699	191191566	0.000398	0.948477	7209763829	7355926962	0.003274	181340752
AN10028_BA9_2012-150	AN10028_BA9_2012-150	AN10028	BA9	2012-150	Harvard-ATP	CTL	No Known Disorder	M	36	1690	NA	21.46	NA	NA	NA	NA	NA	NA	no information	none noted	NA	NA	NA	NA	NA	NA	NA	U	ASD3Reg_Batch1	unstranded	frontal	EUR	6.2	50	129589578	167374792	50	9.4e-05	177370382	0.003782	0.003342	8323049379	177370382	0.0016	0.943646	6293917973	6447117802	0.004037	167374792
AN10679_BA41-42-22_2012-150	AN10679_BA41-42-22_2012-150	AN10679	BA41-42-22	2012-150	Harvard-ATP	CTL	No Known Disorder	F	41	1310	NA	14	NA	NA	NA	NA	NA	NA	NA	NA	NA	NA	NA	NA	NA	NA	NA	U	ASD3Reg_Batch1	unstranded	temporal	AFR	8.4	50	32125556	50615780	50	7.3e-05	55342522	0.004196	0.004038	2512021571	55342522	0.006007	0.914591	1553730355	1593964259	0.004826	50615780
AN10679_BA9_2012-150	AN10679_BA9_2012-150	AN10679	BA9	2012-150	Harvard-ATP	CTL	No Known Disorder	F	41	1310	NA	14	NA	NA	NA	NA	NA	NA	NA	NA	NA	NA	NA	NA	NA	NA	NA	U	ASD3Reg_Batch1	unstranded	frontal	AFR	8.4	50	147997660	174800322	50	8.1e-05	181482432	0.003681	0.00277	8703314991	181482432	0.000678	0.96318	7200513539	7370343091	0.00298	174800322
AN10723_BA41-42-22_2012-150	AN10723_BA41-42-22_2012-150	AN10723	BA41-42-22	2012-150	Harvard-ATP	CTL	No Known Disorder	M	60	1340	NA	24.23	Cardiac Arrest	NA	RD	NA	NA	NA	no information	none noted	NA	NA	NA	NA	NA	NA	NA	U	ASD3Reg_Batch1	unstranded	temporal	EUR	8.7	50	84833616	112273998	50	6e-05	116035174	0.003259	0.00244	5594015832	116035174	0.000979	0.967586	4149252279	4226396200	0.002613	112273998
AN10723_BA9_2012-150	AN10723_BA9_2012-150	AN10723	BA9	2012-150	Harvard-ATP	CTL	No Known Disorder	M	60	1340	NA	24.23	Cardiac Arrest	NA	RD	NA	NA	NA	no information	none noted	NA	NA	NA	NA	NA	NA	NA	U	ASD3Reg_Batch1	unstranded	frontal	EUR	8.3	50	153407696	171277450	50	6.5e-05	177778688	0.003771	0.002828	8528643646	177778688	0.000871	0.963431	7461191366	7639276990	0.002896	171277450
AN10833_BA41-42-22_2012-150	AN10833_BA41-42-22_2012-150	AN10833	BA41-42-22	2012-150	Harvard-ATP	CTL	No Known Disorder	M	22	1360	NA	21.47	NA	NA	NA	NA	NA	NA	no information	none noted	NA	NA	NA	NA	NA	NA	NA	U	ASD3Reg_Batch1	unstranded	temporal	EUR	1.8	50	62002326	74341054	50	9.3e-05	79546216	0.005389	0.003741	3695022809	79546216	0.00212	0.934564	2997684807	3083914238	0.004346	74341054
AN10833_BA9_2012-150	AN10833_BA9_2012-150	AN10833	BA9	2012-150	Harvard-ATP	CTL	No Known Disorder	M	22	1360	NA	21.47	NA	NA	NA	NA	NA	NA	no information	none noted	NA	NA	NA	NA	NA	NA	NA	U	ASD3Reg_Batch1	unstranded	frontal	EUR	5.1	50	151335714	180468210	50	0.0001	189613516	0.004143	0.003191	8978157823	189613516	0.00107	0.951769	7341495884	7534496206	0.003677	180468210
AN11931_BA41-42-22_2012-150	AN11931_BA41-42-22_2012-150	AN11931	BA41-42-22	2012-150	Harvard-ATP	Dup15q	Chromosome 15q Duplication Syndrome	F	39	890	NA	32.83	epilepsy	complications due to pneumonia	ID	Y	Epilepsy	N	none noted	Cerebral palsy	NA	NA	NA	NA	NA	NA	NA	U	ASD3Reg_Batch1	unstranded	temporal	EUR	8.5	50	158344480	182887944	50	6.9e-05	189679100	0.003339	0.002481	9112033543	189679100	0.000534	0.964197	7749936353	7889230757	0.002543	182887944
AN11989_BA41-42-22_2012-150_dup1	AN11989_BA41-42-22_2012-150_dup1	AN11989	BA41-42-22	2012-150	Harvard-ATP	ASD	Autism - confirmed by ADI-R	M	30	1800	NA	16.06	Cardiac Arrest	Fourth ventricle and cisterna magna dermoid tumor	SD	N	None	N	none noted	No major comorbidities, vision problems, sleeping problems,	26	NA	22	12	5	NA	NA	L	ASD3Reg_Batch1	unstranded	temporal	EUR	4.9	50	89304134	115474558	50	6.8e-05	119742106	0.002469	0.002753	5751296433	119742106	0.000432	0.964361	4359232131	4448405915	0.003122	115474558
AN11989_BA41-42-22_2012-150_dup2	AN11989_BA41-42-22_2012-150_dup2	AN11989	BA41-42-22	2012-150	Harvard-ATP	ASD	Autism - confirmed by ADI-R	M	30	1800	NA	16.06	Cardiac Arrest	Fourth ventricle and cisterna magna dermoid tumor	SD	N	None	N	none noted	No major comorbidities, vision problems, sleeping problems,	26	NA	22	12	5	NA	NA	L	ASD3Reg_Batch1	unstranded	temporal	EUR	4.9	50	86704526	97357364	50	7.5e-05	103198124	0.003875	0.003105	4844787029	103198124	0.000771	0.943402	4226835901	4315867217	0.00343	97357364
AN11989_BA9_2012-150_dup1	AN11989_BA9_2012-150_dup1	AN11989	BA9	2012-150	Harvard-ATP	ASD	Autism - confirmed by ADI-R	M	30	1800	NA	16.06	Cardiac Arrest	Fourth ventricle and cisterna magna dermoid tumor	SD	N	None	N	none noted	No major comorbidities, vision problems, sleeping problems,	26	NA	22	12	5	NA	NA	L	ASD3Reg_Batch1	unstranded	frontal	EUR	7.3	50	112251844	124289998	50	7.3e-05	130197294	0.003095	0.002844	6190295488	130197294	0.000415	0.954628	5482325640	5590981978	0.002901	124289998
AN11989_BA9_2012-150_dup2	AN11989_BA9_2012-150_dup2	AN11989	BA9	2012-150	Harvard-ATP	ASD	Autism - confirmed by ADI-R	M	30	1800	NA	16.06	Cardiac Arrest	Fourth ventricle and cisterna magna dermoid tumor	SD	N	None	N	none noted	No major comorbidities, vision problems, sleeping problems,	26	NA	22	12	5	NA	NA	L	ASD3Reg_Batch1	unstranded	frontal	EUR	7.3	50	173471802	190777154	50	7.8e-05	198380156	0.002919	0.002744	9500938846	198380156	0.000983	0.961675	8444569955	8640603223	0.002886	190777154
AN12137_BA41-42-22_2012-150	AN12137_BA41-42-22_2012-150	AN12137	BA41-42-22	2012-150	Harvard-ATP	CTL	No Known Disorder	M	31	1810	NA	32.92	Asphyxia	NA	RD	NA	NA	NA	no information	none noted	NA	NA	NA	NA	NA	NA	NA	U	ASD3Reg_Batch1	unstranded	temporal	EUR	6.4	50	142807562	159237264	50	7.5e-05	165681506	0.002787	0.002782	7928518159	165681506	0.00133	0.961105	6960972249	7111243544	0.00294	159237264
AN12240_BA9_2012-150	AN12240_BA9_2012-150	AN12240	BA9	2012-150	Harvard-ATP	CTL	No Known Disorder	M	51	1370	NA	4.75	Cardiac Arrest	NA	RD	NA	NA	NA	no information	none noted	NA	NA	NA	NA	NA	NA	NA	R	ASD3Reg_Batch1	unstranded	frontal	EUR	7	50	118757106	161303010	50	6.9e-05	167152292	0.002637	0.002489	8034031095	167152292	0.000439	0.965006	5801918635	5915045591	0.002745	161303010
AN12457_BA41-42-22_2012-150	AN12457_BA41-42-22_2012-150	AN12457	BA41-42-22	2012-150	Harvard-ATP	ASD	Autism - confirmed by ADI-R	F	29	NA	NA	17.83	seizure	NA	SZ	Y	Epilepsy	Y	Luvox from 2000-2005 - 5 years of life	No major comorbidities, hearing problems	30	NA	21	12	5	NA	NA	R	ASD3Reg_Batch1	unstranded	temporal	EUR	6	50	114373366	152737368	50	0.000114	164774214	0.004945	0.004096	7590553310	164774214	0.002609	0.926949	5524903483	5690611803	0.005171	152737368
AN12457_BA9_2012-150	AN12457_BA9_2012-150	AN12457	BA9	2012-150	Harvard-ATP	ASD	Autism - confirmed by ADI-R	F	29	NA	NA	17.83	seizure	NA	SZ	Y	Epilepsy	Y	Luvox from 2000-2005 - 5 years of life	No major comorbidities, hearing problems	30	NA	21	12	5	NA	NA	R	ASD3Reg_Batch1	unstranded	frontal	EUR	5.5	50	92269598	113194546	50	7.9e-05	119757258	0.003558	0.002826	5633422636	119757258	0.002669	0.9452	4512537101	4593993293	0.003344	113194546
AN13295_BA41-42-22_2012-150	AN13295_BA41-42-22_2012-150	AN13295	BA41-42-22	2012-150	Harvard-ATP	CTL	No Known Disorder	M	56	1370	NA	22.12	NA	NA	NA	NA	NA	NA	no information	none noted	NA	NA	NA	NA	NA	NA	NA	U	ASD3Reg_Batch1	unstranded	temporal	EUR	6.3	50	142948786	164166690	50	8.7e-05	171856482	0.003654	0.003054	8169695800	171856482	0.000636	0.955255	6959420761	7115833269	0.003375	164166690
AN13295_BA9_2012-150	AN13295_BA9_2012-150	AN13295	BA9	2012-150	Harvard-ATP	CTL	No Known Disorder	M	56	1370	NA	22.12	NA	NA	NA	NA	NA	NA	no information	none noted	NA	NA	NA	NA	NA	NA	NA	U	ASD3Reg_Batch1	unstranded	frontal	EUR	6.3	50	61736392	72613082	50	7.2e-05	77797172	0.005187	0.003273	3612831632	77797172	0.000749	0.933364	3006456345	3072350964	0.00357	72613082
AN13872_BA41-42-22_2012-150	AN13872_BA41-42-22_2012-150	AN13872	BA41-42-22	2012-150	Harvard-ATP	ASD	Autism - confirmed by ADI-R	F	5	1360	NA	33	Drowning	NA	RD	N	None	N	none noted	No major comorbidities, irregular response to pain, vision problems	24	NA	20	7	4	65	WPPSI-III	B	ASD3Reg_Batch1	unstranded	temporal	ASN	6.9	50	141067856	188141058	50	6.7e-05	195165532	0.002856	0.002857	9369011209	195165532	0.000468	0.964008	6873320169	7024950184	0.003132	188141058
AN13872_BA9_2012-150	AN13872_BA9_2012-150	AN13872	BA9	2012-150	Harvard-ATP	ASD	Autism - confirmed by ADI-R	F	5	1360	NA	33	Drowning	NA	RD	N	None	N	none noted	No major comorbidities, irregular response to pain, vision problems	24	NA	20	7	4	65	WPPSI-III	B	ASD3Reg_Batch1	unstranded	frontal	ASN	6.9	50	63191566	68379148	50	7.5e-05	71320812	0.003536	0.002523	3407035166	71320812	0.000179	0.958754	3094435186	3148816677	0.002588	68379148
AN14757_BA41-42-22_2012-150_dup1	AN14757_BA41-42-22_2012-150_dup1	AN14757	BA41-42-22	2012-150	Harvard-ATP	CTL	No Known Disorder	M	24	1490	NA	21.33	Cardiac Arrest	NA	RD	NA	NA	NA	no information	none noted	NA	NA	NA	NA	NA	NA	NA	U	ASD3Reg_Batch1	unstranded	temporal	AFR	5	50	87339126	96342548	50	7.7e-05	100874724	0.003515	0.003278	4795899291	100874724	0.000379	0.955071	4240348838	4348657046	0.003463	96342548
AN14757_BA41-42-22_2012-150_dup2	AN14757_BA41-42-22_2012-150_dup2	AN14757	BA41-42-22	2012-150	Harvard-ATP	CTL	No Known Disorder	M	24	1490	NA	21.33	Cardiac Arrest	NA	RD	NA	NA	NA	no information	none noted	NA	NA	NA	NA	NA	NA	NA	U	ASD3Reg_Batch1	unstranded	temporal	AFR	5	50	121005906	143298446	50	6.3e-05	148937088	0.003945	0.002831	7136384070	148937088	0.000964	0.962141	5884031334	6026037730	0.002911	143298446
AN14757_BA9_2012-150	AN14757_BA9_2012-150	AN14757	BA9	2012-150	Harvard-ATP	CTL	No Known Disorder	M	24	1490	NA	21.33	Cardiac Arrest	NA	RD	NA	NA	NA	no information	none noted	NA	NA	NA	NA	NA	NA	NA	U	ASD3Reg_Batch1	unstranded	frontal	AFR	8.3	50	114041762	129726008	50	7e-05	136174960	0.00369	0.002707	6458750464	136174960	0.001657	0.952642	5577236260	5678666692	0.00292	129726008
AN14762_BA41-42-22_2012-150	AN14762_BA41-42-22_2012-150	AN14762	BA41-42-22	2012-150	Harvard-ATP	Dup15q	Chromosome 15q Duplication Syndrome	M	9	1130	NA	13.63	Cardiac Arrest	Seizures	RD	Y	Epilepsy	Y	Keppra, L-DOPA, L-carnitine	No major comorbidities, problems with temperature, vision	NA	NA	NA	NA	NA	NA	NA	B	ASD3Reg_Batch1	unstranded	temporal	EUR	8.6	50	117166688	132752168	50	6.8e-05	137720098	0.004029	0.002633	6610461927	137720098	0.000409	0.963927	5697476832	5835105890	0.002744	132752168
AN14762_BA9_2012-150	AN14762_BA9_2012-150	AN14762	BA9	2012-150	Harvard-ATP	Dup15q	Chromosome 15q Duplication Syndrome	M	9	1130	NA	13.63	Cardiac Arrest	Seizures	RD	Y	Epilepsy	Y	Keppra, L-DOPA, L-carnitine	No major comorbidities, problems with temperature, vision	NA	NA	NA	NA	NA	NA	NA	B	ASD3Reg_Batch1	unstranded	frontal	EUR	8.6	50	78010066	157702624	50	6.2e-05	162646382	0.001906	0.002534	7856791078	162646382	0.000834	0.969604	3808033932	3885131286	0.002846	157702624
AN14829_BA41-42-22_2012-150	AN14829_BA41-42-22_2012-150	AN14829	BA41-42-22	2012-150	Harvard-ATP	Dup15q	Chromosome 15q Duplication Syndrome	F	26	1310	NA	28.67	Asphyxia	Seizure Suspected; chromosome 15q duplication	RD	Y	Epilepsy	Y	Tegretol	none noted	NA	NA	NA	NA	NA	NA	NA	U	ASD3Reg_Batch1	unstranded	temporal	EUR	6.2	50	61616820	96681276	50	6.5e-05	112768358	0.004359	0.003588	4789588593	112768358	0.000512	0.857344	2979250066	3044868615	0.003655	96681276
AN14829_BA9_2012-150	AN14829_BA9_2012-150	AN14829	BA9	2012-150	Harvard-ATP	Dup15q	Chromosome 15q Duplication Syndrome	F	26	1310	NA	28.67	Asphyxia	Seizure Suspected; chromosome 15q duplication	RD	Y	Epilepsy	Y	Tegretol	none noted	NA	NA	NA	NA	NA	NA	NA	U	ASD3Reg_Batch1	unstranded	frontal	EUR	6.2	50	61419336	132550008	50	6.5e-05	139718270	0.001924	0.003284	6593580877	139718270	0.001416	0.948695	2973494412	3050623930	0.003629	132550008
AN15088_BA9_2012-150	AN15088_BA9_2012-150	AN15088	BA9	2012-150	Harvard-ATP	CTL	No Known Disorder	F	52	1090	NA	17.88	Cardiac Arrest	NA	RD	NA	NA	NA	NA	NA	NA	NA	NA	NA	NA	NA	NA	NULL	ASD3Reg_Batch1	unstranded	frontal	EUR	7.7	50	36244390	73247972	50	6.2e-05	75403178	0.001618	0.002583	3650038837	75403178	0.000825	0.971418	1770140069	1805384478	0.002829	73247972
AN15566_BA9_2012-150	AN15566_BA9_2012-150	AN15566	BA9	2012-150	Harvard-ATP	CTL	No Known Disorder	F	32	1360	NA	28.92	NA	NA	NA	NA	NA	NA	NA	NA	NA	NA	NA	NA	NA	NA	NA	U	ASD3Reg_Batch1	unstranded	frontal	EUR	7.5	50	152749698	171797134	50	7.7e-05	182128752	0.0043	0.003023	8549761659	182128752	0.001646	0.943273	7452577989	7604457249	0.003345	171797134
AN16115_BA9_2012-150	AN16115_BA9_2012-150	AN16115	BA9	2012-150	Harvard-ATP	ASD	Autism - confirmed by ADI-R	F	11	1460	NA	12.88	Drowning	Seizures	RD	Y	Epilepsy	Y	Tegretol, Dilantin, Topomax, Klonopin, Lamictal, Dexadrine, Adderall	Intellectual disability, irregular response to pain, irregular response to heat	22	NA	14	3	5	58	DAS	R	ASD3Reg_Batch1	unstranded	frontal	EUR	9.1	50	101373716	115749614	50	8e-05	120926160	0.002959	0.002879	5762198049	120926160	0.00056	0.957193	4945194417	5047258933	0.00303	115749614
AN16641_BA41-42-22_2012-150	AN16641_BA41-42-22_2012-150	AN16641	BA41-42-22	2012-150	Harvard-ATP	ASD	Autism - confirmed by ADI-R	M	9	1320	NA	27	seizure	NA	SZ	Y	Epilepsy	Y	Tegretol, clonidine, dilantin, lamictal, ritalin, depakote	Irregular response to temperature, pain, bowel constipation	24	13	NA	4	5	NA	NA	R	ASD3Reg_Batch1	unstranded	temporal	EUR	4.7	50	82576904	95813302	50	7.8e-05	101262526	0.003663	0.002992	4767152757	101262526	0.000878	0.946187	4012425082	4109766831	0.003289	95813302
AN16641_BA9_2012-150	AN16641_BA9_2012-150	AN16641	BA9	2012-150	Harvard-ATP	ASD	Autism - confirmed by ADI-R	M	9	1320	NA	27	seizure	NA	SZ	Y	Epilepsy	Y	Tegretol, clonidine, dilantin, lamictal, ritalin, depakote	Irregular response to temperature, pain, bowel constipation	24	13	NA	4	5	NA	NA	R	ASD3Reg_Batch1	unstranded	frontal	EUR	5.3	50	96391096	114933402	50	0.000105	120122402	0.003874	0.003213	5717369736	120122402	0.000545	0.956802	4667495903	4798650966	0.003704	114933402
AN17138_BA41-42-22_2012-150	AN17138_BA41-42-22_2012-150	AN17138	BA41-42-22	2012-150	Harvard-ATP	Dup15q	Chromosome 15q Duplication Syndrome	M	16	1663	NA	NA	seizure	NA	SZ	Y	Epilepsy	Y	Topamax, buspirone (for one year), allegra	none noted	29	NA	22	6	5	NA	NA	R	ASD3Reg_Batch1	unstranded	temporal	ASN	7.2	50	36410322	41359470	50	6.8e-05	45359894	0.004522	0.003185	2053850246	45359894	0.000563	0.911807	1772327202	1808172184	0.003433	41359470
AN17138_BA9_2012-150	AN17138_BA9_2012-150	AN17138	BA9	2012-150	Harvard-ATP	Dup15q	Chromosome 15q Duplication Syndrome	M	16	1663	NA	NA	seizure	NA	SZ	Y	Epilepsy	Y	Topamax, buspirone (for one year), allegra	none noted	29	NA	22	6	5	NA	NA	R	ASD3Reg_Batch1	unstranded	frontal	ASN	7.2	50	99600778	114915740	50	8e-05	121223700	0.004121	0.003201	5716201737	121223700	0.001455	0.947964	4837485914	4955416957	0.003435	114915740
AN17254_BA41-42-22_2012-150	AN17254_BA41-42-22_2012-150	AN17254	BA41-42-22	2012-150	Harvard-ATP	ASD	Autism - confirmed by ADI-R	M	51	1530	NA	22.16	Cardiac Arrest	NA	RD	Y	Epilepsy	N	none noted	No major comorbidities, irregular response to pain, hyperactive until age 16	27	NA	19	6	5	NA	NA	L	ASD3Reg_Batch1	unstranded	temporal	EUR	8.3	50	98968324	116816776	50	8.3e-05	123401358	0.002994	0.003355	5809781091	123401358	0.000579	0.946641	4794653617	4924018059	0.00371	116816776
AN17254_BA9_2012-150	AN17254_BA9_2012-150	AN17254	BA9	2012-150	Harvard-ATP	ASD	Autism - confirmed by ADI-R	M	51	1530	NA	22.16	Cardiac Arrest	NA	RD	Y	Epilepsy	N	none noted	No major comorbidities, irregular response to pain, hyperactive until age 16	27	NA	19	6	5	NA	NA	L	ASD3Reg_Batch1	unstranded	frontal	EUR	7.2	50	65399738	75511272	50	8.7e-05	80533324	0.004197	0.003263	3755807790	80533324	0.000594	0.93764	3178686514	3254422071	0.003656	75511272
AN17425_BA41-42-22_2012-150_dup1	AN17425_BA41-42-22_2012-150_dup1	AN17425	BA41-42-22	2012-150	Harvard-ATP	CTL	No Known Disorder	M	16	1500	NA	26.16	Cardiac Arrest	Heart Disease	RD	NA	NA	NA	no information	none noted	NA	NA	NA	NA	NA	NA	NA	U	ASD3Reg_Batch1	unstranded	temporal	EUR	6.8	50	60648914	67741166	50	8e-05	71394936	0.003629	0.003044	3371537111	71394936	0.000252	0.948823	2957930176	3019340903	0.003305	67741166
AN17425_BA41-42-22_2012-150_dup2	AN17425_BA41-42-22_2012-150_dup2	AN17425	BA41-42-22	2012-150	Harvard-ATP	CTL	No Known Disorder	M	16	1500	NA	26.16	Cardiac Arrest	Heart Disease	RD	NA	NA	NA	no information	none noted	NA	NA	NA	NA	NA	NA	NA	U	ASD3Reg_Batch1	unstranded	temporal	EUR	6.8	50	122219662	138062444	50	7.1e-05	144047606	0.003341	0.002805	6873953926	144047606	0.001215	0.95845	5953801321	6085475171	0.002926	138062444
AN17425_BA9_2012-150_dup1	AN17425_BA9_2012-150_dup1	AN17425	BA9	2012-150	Harvard-ATP	CTL	No Known Disorder	M	16	1500	NA	26.16	Cardiac Arrest	Heart Disease	RD	NA	NA	NA	no information	none noted	NA	NA	NA	NA	NA	NA	NA	U	ASD3Reg_Batch1	unstranded	frontal	EUR	6.6	50	100629930	112657602	50	7.9e-05	117584046	0.003344	0.002755	5609340061	117584046	0.000713	0.958103	4902414103	5011556280	0.002978	112657602
AN17425_BA9_2012-150_dup2	AN17425_BA9_2012-150_dup2	AN17425	BA9	2012-150	Harvard-ATP	CTL	No Known Disorder	M	16	1500	NA	26.16	Cardiac Arrest	Heart Disease	RD	NA	NA	NA	no information	none noted	NA	NA	NA	NA	NA	NA	NA	U	ASD3Reg_Batch1	unstranded	frontal	EUR	6.6	50	92460246	107507534	50	8.4e-05	112458492	0.003494	0.002854	5351558900	112458492	0.000647	0.955975	4499770109	4603765128	0.00311	107507534
AN17515_BA9_2012-150	AN17515_BA9_2012-150	AN17515	BA9	2012-150	Harvard-ATP	ASD	Autism - confirmed by ADI-R	M	54	1180	NA	28.25	Cancer	NA	SD	N	None	N	none noted	none noted	NA	NA	NA	NA	NA	NA	NA	R	ASD3Reg_Batch1	unstranded	frontal	EUR	8.1	50	69705256	78791820	50	7e-05	82388510	0.003628	0.002472	3924150045	82388510	0.00064	0.956345	3408741395	3471787063	0.002558	78791820
AN19511_BA41-42-22_2012-150	AN19511_BA41-42-22_2012-150	AN19511	BA41-42-22	2012-150	Harvard-ATP	ASD	Autism - confirmed by ADI-R	M	8	1570	NA	22.2	Cancer	Sarcoma	SD	Y	Epilepsy	N	none noted	Cancer, syndactyly	19	NA	14	4	2	NA	NA	U	ASD3Reg_Batch1	unstranded	temporal	EUR	8.3	50	56019392	62977446	50	7.8e-05	66499218	0.003467	0.003058	3133638239	66499218	0.001752	0.94704	2722506828	2787748603	0.003222	62977446
AN19511_BA9_2012-150	AN19511_BA9_2012-150	AN19511	BA9	2012-150	Harvard-ATP	ASD	Autism - confirmed by ADI-R	M	8	1570	NA	22.2	Cancer	Sarcoma	SD	Y	Epilepsy	N	none noted	Cancer, syndactyly	19	NA	14	4	2	NA	NA	U	ASD3Reg_Batch1	unstranded	frontal	EUR	7.3	50	74822576	89622984	50	6.7e-05	94022770	0.003299	0.002801	4460369197	94022770	0.000263	0.953205	3643044246	3723773691	0.00298	89622984
AN19760_BA41-42-22_2012-150	AN19760_BA41-42-22_2012-150	AN19760	BA41-42-22	2012-150	Harvard-ATP	CTL	No Known Disorder	M	28	1580	NA	23.25	Unknown	NA	NA	NA	NA	NA	no information	none noted	NA	NA	NA	NA	NA	NA	NA	U	ASD3Reg_Batch1	unstranded	temporal	EUR	6.1	50	97243400	124125354	50	7.9e-05	131242388	0.004062	0.003344	6172887739	131242388	0.001701	0.945772	4726519677	4839432648	0.004193	124125354
AN19760_BA9_2012-150	AN19760_BA9_2012-150	AN19760	BA9	2012-150	Harvard-ATP	CTL	No Known Disorder	M	28	1580	NA	23.25	Unknown	NA	NA	NA	NA	NA	no information	none noted	NA	NA	NA	NA	NA	NA	NA	U	ASD3Reg_Batch1	unstranded	frontal	EUR	8	50	86798692	101700474	50	7.4e-05	107583076	0.004387	0.003354	5060051693	107583076	0.002206	0.94532	4209145021	4320199598	0.00371	101700474
UMB1578_BA41-42-22_2012-150	UMB1578_BA41-42-22_2012-150	UMB1578	BA41-42-22	2012-150	NICHD-BTB	CTL	No Known Disorder	M	53.3	NA	5.82	17	Arteriosclerotic cardiovascular disease	NA	ID	N	None	NA	Had hypertension, took pravachol	Hypertension	NA	NA	NA	NA	NA	NA	NA	NULL	ASD3Reg_Batch1	unstranded	temporal	EUR	5.38725	50	115746770	133440322	50	8.4e-05	140435200	0.003722	0.002808	6638018042	140435200	0.00104	0.950191	5633120756	5759847872	0.003134	133440322
UMB1578_BA9_2012-150	UMB1578_BA9_2012-150	UMB1578	BA9	2012-150	NICHD-BTB	CTL	No Known Disorder	M	53.3	NA	5.82	17	Arteriosclerotic cardiovascular disease	NA	ID	N	None	NA	Had hypertension, took pravachol	Hypertension	NA	NA	NA	NA	NA	NA	NA	NULL	ASD3Reg_Batch1	unstranded	frontal	EUR	5.38725	50	115338992	137702154	50	6.5e-05	142450182	0.003558	0.002527	6858310646	142450182	0.000906	0.966669	5618314431	5744876315	0.00269	137702154
UMB4334_BA9_2012-150	UMB4334_BA9_2012-150	UMB4334	BA9	2012-150	NICHD-BTB	ASD	Autism - confirmed by ADI-R	M	11	1450	6.11	27	Acute Hemorrhagic Tracheobronchitis	NA	ID	Y	Epilepsy	Y	Keppra, lexapro	Brain edema, acute/mild	36	9	9	6	4	NA	NA	U	ASD3Reg_Batch1	unstranded	frontal	AFR	5.8	50	88017292	122621788	50	6.6e-05	127615040	0.003117	0.002592	6107225089	127615040	0.000843	0.960873	4299795839	4382894053	0.002841	122621788
UMB4590_BA41-42-22_2012-150	UMB4590_BA41-42-22_2012-150	UMB4590	BA41-42-22	2012-150	NICHD-BTB	CTL	No Known Disorder	M	20.5	NA	NA	19	Cardiac Arrest	Dilated Cardiomyopathy; Morbid Obesity	RD	N	None	NA	none noted	Heart arrhythmia diagnosed at age 4, morbidly obese	NA	NA	NA	NA	NA	NA	NA	U	ASD3Reg_Batch1	unstranded	temporal	EUR	8.9	50	126193036	145639846	50	7.4e-05	152314788	0.003723	0.002916	7249997850	152314788	0.000819	0.956177	6134963712	6283271286	0.003132	145639846
UMB4590_BA9_2012-150	UMB4590_BA9_2012-150	UMB4590	BA9	2012-150	NICHD-BTB	CTL	No Known Disorder	M	20.5	NA	NA	19	Cardiac Arrest	Dilated Cardiomyopathy; Morbid Obesity	RD	N	None	NA	none noted	Heart arrhythmia diagnosed at age 4, morbidly obese	NA	NA	NA	NA	NA	NA	NA	U	ASD3Reg_Batch1	unstranded	frontal	EUR	8.2	50	59424472	117332704	50	6.2e-05	121864478	0.002078	0.002799	5842525827	121864478	0.00111	0.962813	2899103093	2957188133	0.003089	117332704
UMB4842_BA41-42-22_2012-150	UMB4842_BA41-42-22_2012-150	UMB4842	BA41-42-22	2012-150	NICHD-BTB	CTL	No Known Disorder	M	47.4	NA	5.69	12	Asphyxia	NA	RD	N	None	N	none noted	Hypertension, no other medical history available	NA	NA	NA	NA	NA	NA	NA	NULL	ASD3Reg_Batch1	unstranded	temporal	EUR	7.4	50	84063780	93737078	50	8.6e-05	97197628	0.003213	0.002845	4667646978	97197628	0.001196	0.964397	4089885737	4186792661	0.003006	93737078
UMB4842_BA9_2012-150	UMB4842_BA9_2012-150	UMB4842	BA9	2012-150	NICHD-BTB	CTL	No Known Disorder	M	47.4	NA	5.69	12	Asphyxia	NA	RD	N	None	N	none noted	Hypertension, no other medical history available	NA	NA	NA	NA	NA	NA	NA	NULL	ASD3Reg_Batch1	unstranded	frontal	EUR	8.1	50	124076372	134393396	50	7.8e-05	142956158	0.003612	0.002646	6686175176	142956158	0.000444	0.940102	6059906284	6173975528	0.002827	134393396
UMB4849_BA9_2012-150	UMB4849_BA9_2012-150	UMB4849	BA9	2012-150	NICHD-BTB	ASD	Autism - confirmed by ADI-R	M	7.5	NA	6.78	20	Drowning	NA	RD	N	None	N	none noted	None noted.	22	NA	18	8	3	NA	NA	U	ASD3Reg_Batch1	unstranded	frontal	AFR	8.4	50	51807828	60384926	50	8.4e-05	66255944	0.004873	0.003863	2996287643	66255944	0.004501	0.911389	2502919575	2571248773	0.004352	60384926
UMB4999_BA41-42-22_2012-150	UMB4999_BA41-42-22_2012-150	UMB4999	BA41-42-22	2012-150	NICHD-BTB	ASD	Autism - suspected	M	20.8	NA	6.76	14	Cardiac Arrhythmia	NA	RD	N	None	Y	Risperdal, Depakote, Naltrexone	Severe ID/MR, self-injurious behavior	NA	NA	NA	NA	NA	NA	Severe ID noted	U	ASD3Reg_Batch1	unstranded	temporal	EUR	6.6	50	83625026	97032622	50	7.4e-05	101677492	0.003691	0.002489	4830749293	101677492	0.000371	0.954318	4085281679	4163622031	0.002667	97032622
UMB4999_BA9_2012-150	UMB4999_BA9_2012-150	UMB4999	BA9	2012-150	NICHD-BTB	ASD	Autism - suspected	M	20.8	NA	6.76	14	Cardiac Arrhythmia	NA	RD	N	None	Y	Risperdal, Depakote, Naltrexone	Severe ID/MR, self-injurious behavior	NA	NA	NA	NA	NA	NA	Severe ID noted	U	ASD3Reg_Batch1	unstranded	frontal	EUR	7.3	50	120204402	136348816	50	8.2e-05	142451050	0.003526	0.002778	6788156737	142451050	0.001241	0.957163	5851250392	5985737600	0.002986	136348816
UMB5027_BA41-42-22_2012-150	UMB5027_BA41-42-22_2012-150	UMB5027	BA41-42-22	2012-150	NICHD-BTB	ASD	Autism - suspected	M	37	1350	6.58	26	Obstruction Of Bowel Due To Adhesion	NA	ID	N	None	Y	Risperdal, Luvox, Thorazine	Some evidence of neurological impairment	NA	NA	NA	NA	NA	83	WISC, seems to have declined over age.	U	ASD3Reg_Batch1	unstranded	temporal	AFR	7.8	50	120480622	150030230	50	7e-05	156037530	0.003592	0.002628	7473559799	156037530	0.001943	0.961501	5888635192	6001807380	0.002798	150030230
UMB5027_BA9_2012-150	UMB5027_BA9_2012-150	UMB5027	BA9	2012-150	NICHD-BTB	ASD	Autism - suspected	M	37	1350	6.58	26	Obstruction Of Bowel Due To Adhesion	NA	ID	N	None	Y	Risperdal, Luvox, Thorazine	Some evidence of neurological impairment	NA	NA	NA	NA	NA	83	WISC, seems to have declined over age.	U	ASD3Reg_Batch1	unstranded	frontal	AFR	8.3	50	139245840	179511116	50	8.1e-05	190684314	0.004384	0.003501	8921367028	190684314	0.003375	0.941405	6762129683	6924001591	0.004245	179511116
UMB5079_BA41-42-22_2012-150	UMB5079_BA41-42-22_2012-150	UMB5079	BA41-42-22	2012-150	NICHD-BTB	CTL	No Known Disorder	M	33.2	NA	6.75	16	Drowning	Alcohol intoxication	RD	NA	NA	NA	no information	no information	NA	NA	NA	NA	NA	NA	NA	NULL	ASD3Reg_Batch1	unstranded	temporal	EUR	6.2	50	124871644	146850578	50	0.0001	155115532	0.003939	0.003284	7306147637	155115532	0.000773	0.946717	6059030470	6215570683	0.003689	146850578
UMB5079_BA9_2012-150	UMB5079_BA9_2012-150	UMB5079	BA9	2012-150	NICHD-BTB	CTL	No Known Disorder	M	33.2	NA	6.75	16	Drowning	Alcohol intoxication	RD	NA	NA	NA	no information	no information	NA	NA	NA	NA	NA	NA	NA	NULL	ASD3Reg_Batch1	unstranded	frontal	EUR	8.1	50	137816052	160630026	50	6.2e-05	168141902	0.003485	0.002843	7995941588	168141902	0.000787	0.955324	6714496268	6860346171	0.002973	160630026
UMB5115_BA41-42-22_2012-150	UMB5115_BA41-42-22_2012-150	UMB5115	BA41-42-22	2012-150	NICHD-BTB	ASD	Autism - confirmed by ADI-R	M	46.4	NA	6.6	29	Complications Of Pseuodmyxoma Peritonei	NA	ID	Y	Epilepsy	Y	Haldol, Dilantin, Monopril, Miacalcin	Brain had moderate cerebrovascular abnormalities, Deaf, hypetension, hyperthyroidism	27	NA	14	8	1	NA	NA	U	ASD3Reg_Batch1	unstranded	temporal	EUR	8	50	144038140	168935662	50	6.8e-05	176956576	0.003843	0.002975	8408782668	176956576	0.000339	0.954673	7019271600	7170870710	0.003271	168935662
UMB5115_BA9_2012-150	UMB5115_BA9_2012-150	UMB5115	BA9	2012-150	NICHD-BTB	ASD	Autism - confirmed by ADI-R	M	46.4	NA	6.6	29	Complications Of Pseuodmyxoma Peritonei	NA	ID	Y	Epilepsy	Y	Haldol, Dilantin, Monopril, Miacalcin	Brain had moderate cerebrovascular abnormalities, Deaf, hypetension, hyperthyroidism	27	NA	14	8	1	NA	NA	U	ASD3Reg_Batch1	unstranded	frontal	EUR	8.2	50	76192816	87133466	50	7.3e-05	91685096	0.003337	0.002962	4335375998	91685096	0.001121	0.950356	3710250343	3791842868	0.003268	87133466
UMB5163_BA41-42-22_2012-150	UMB5163_BA41-42-22_2012-150	UMB5163	BA41-42-22	2012-150	NICHD-BTB	CTL	No Known Disorder	M	14.9	NA	6.3	12	Drowning	NA	RD	NA	NA	NA	no records	NA	NA	NA	NA	NA	NA	NA	NA	U	ASD3Reg_Batch1	unstranded	temporal	EUR	6.7	50	29138010	38111888	50	9.2e-05	41883024	0.004949	0.004415	1890551591	41883024	0.004421	0.90996	1400669056	1446529153	0.005392	38111888
UMB5163_BA9_2012-150	UMB5163_BA9_2012-150	UMB5163	BA9	2012-150	NICHD-BTB	CTL	No Known Disorder	M	14.9	NA	6.3	12	Drowning	NA	RD	NA	NA	NA	no records	NA	NA	NA	NA	NA	NA	NA	NA	U	ASD3Reg_Batch1	unstranded	frontal	EUR	6.5	50	135823782	192237104	50	8.1e-05	201737692	0.003332	0.002893	9569806212	201737692	0.000601	0.952906	6635307049	6762229246	0.003262	192237104
UMB5168_BA41-42-22_2012-150	UMB5168_BA41-42-22_2012-150	UMB5168	BA41-42-22	2012-150	NICHD-BTB	CTL	No Known Disorder	F	16	NA	6.2	NA	Cardiac Arrhythmia	NA	NA	NA	NA	NA	no records	NA	NA	NA	NA	NA	NA	NA	NA	NULL	ASD3Reg_Batch1	unstranded	temporal	EUR	7.3	50	70626166	114288632	50	6.6e-05	124310172	0.004094	0.004402	5678013493	124310172	0.005565	0.919383	3405586225	3507607613	0.004765	114288632
UMB5168_BA9_2012-150	UMB5168_BA9_2012-150	UMB5168	BA9	2012-150	NICHD-BTB	CTL	No Known Disorder	F	16	NA	6.2	NA	Cardiac Arrhythmia	NA	NA	NA	NA	NA	no records	NA	NA	NA	NA	NA	NA	NA	NA	NULL	ASD3Reg_Batch1	unstranded	frontal	EUR	7.4	50	73151184	96820662	50	6.6e-05	101960670	0.003459	0.002812	4821056171	101960670	0.002206	0.949588	3579603475	3642237295	0.003006	96820662
UMB5242_BA41-42-22_2012-150	UMB5242_BA41-42-22_2012-150	UMB5242	BA41-42-22	2012-150	NICHD-BTB	CTL	No Known Disorder	M	15.3	NA	6.35	9	Cardiac Arrhythmia	NA	ID	N	None	NA	noted to not have been on any medications	noted to have no significant medical history	NA	NA	NA	NA	NA	NA	NA	NULL	ASD3Reg_Batch1	unstranded	temporal	EUR	8.4	50	63079284	80095884	50	0.000104	84610844	0.003948	0.003296	3981767257	84610844	0.000701	0.946639	3058547476	3138014149	0.004033	80095884
UMB5242_BA9_2012-150	UMB5242_BA9_2012-150	UMB5242	BA9	2012-150	NICHD-BTB	CTL	No Known Disorder	M	15.3	NA	6.35	9	Cardiac Arrhythmia	NA	ID	N	None	NA	noted to not have been on any medications	noted to have no significant medical history	NA	NA	NA	NA	NA	NA	NA	NULL	ASD3Reg_Batch1	unstranded	frontal	EUR	8.5	50	155685936	208975004	50	6.4e-05	216305716	0.003403	0.00281	10406598440	216305716	0.000501	0.966109	7582102468	7755113556	0.003343	208975004
UMB5278_BA41-42-22_2012-150	UMB5278_BA41-42-22_2012-150	UMB5278	BA41-42-22	2012-150	NICHD-BTB	ASD	Autism - confirmed by ADI-R	F	15.9	1417	6.75	13	Drowning	Associated with seizure disorder	RD	Y	Epilepsy	Y	Depakote, Keppra, Vitamin B6, Prozac	No major comorbidities, no major neuropathology	22	11	21	5	5	NA	NA	NULL	ASD3Reg_Batch1	unstranded	temporal	EUR	6.7	50	87856694	109720728	50	6.7e-05	114673358	0.003526	0.00265	5464530749	114673358	0.000985	0.956811	4294789829	4375453432	0.002815	109720728
UMB5278_BA9_2012-150	UMB5278_BA9_2012-150	UMB5278	BA9	2012-150	NICHD-BTB	ASD	Autism - confirmed by ADI-R	F	15.9	1417	6.75	13	Drowning	Associated with seizure disorder	RD	Y	Epilepsy	Y	Depakote, Keppra, Vitamin B6, Prozac	No major comorbidities, no major neuropathology	22	11	21	5	5	NA	NA	NULL	ASD3Reg_Batch1	unstranded	frontal	EUR	4.2	50	64535170	81935428	50	6.5e-05	85635202	0.003884	0.00258	4080572377	85635202	0.000933	0.956796	3155336771	3213585769	0.00275	81935428
UMB5297_BA41-42-22_2012-150	UMB5297_BA41-42-22_2012-150	UMB5297	BA41-42-22	2012-150	NICHD-BTB	ASD	Autism - suspected	M	33.2	1500	6.24	50	Asphyxia	Face down position	RD	N	None	Y	Fluoxetine, norfluoxetine, seroquel, prozac, depakote, but only as of 3 year prior to death	Mild to moderate edema of brain, adventitial sclerosis and focal larteriosclerosis. Had light depression, OCD-like behavior	NA	NA	NA	NA	NA	NA	Cognitive function of 6-8 year old	U	ASD3Reg_Batch1	unstranded	temporal	HISPANIC	6.7	50	115009452	130137132	50	8.4e-05	138984580	0.003656	0.00318	6469636342	138984580	0.001567	0.936342	5584161929	5719202484	0.00345	130137132
UMB5297_BA9_2012-150	UMB5297_BA9_2012-150	UMB5297	BA9	2012-150	NICHD-BTB	ASD	Autism - suspected	M	33.2	1500	6.24	50	Asphyxia	Face down position	RD	N	None	Y	Fluoxetine, norfluoxetine, seroquel, prozac, depakote, but only as of 3 year prior to death	Mild to moderate edema of brain, adventitial sclerosis and focal larteriosclerosis. Had light depression, OCD-like behavior	NA	NA	NA	NA	NA	NA	Cognitive function of 6-8 year old	U	ASD3Reg_Batch1	unstranded	frontal	HISPANIC	5.6	50	42382018	48091322	50	7.7e-05	52735858	0.003791	0.003137	2387737986	52735858	0.003122	0.911928	2063693878	2104730963	0.003596	48091322
UMB5302_BA41-42-22_2012-150	UMB5302_BA41-42-22_2012-150	UMB5302	BA41-42-22	2012-150	NICHD-BTB	ASD	Autism - suspected	M	16.3	NA	6	20	Diabetic Ketoacidosis	NA	ID	Y	One known seizure	Y	Risperdal, Luvox, Clonidine, Insulin	Diagnosed with epilepsy at age 8, had one seizure before death (first and only known seizure, possibly a syncopal episode), possible OCD	NA	NA	NA	NA	NA	NA	NA	U	ASD3Reg_Batch1	unstranded	temporal	EUR	3.7	50	78421958	91419352	50	7.8e-05	112406516	0.005621	0.003747	4517572324	112406516	0.002309	0.813292	3783328132	3874411516	0.004191	91419352
UMB5302_BA9_2012-150	UMB5302_BA9_2012-150	UMB5302	BA9	2012-150	NICHD-BTB	ASD	Autism - suspected	M	16.3	NA	6	20	Diabetic Ketoacidosis	NA	ID	Y	One known seizure	Y	Risperdal, Luvox, Clonidine, Insulin	Diagnosed with epilepsy at age 8, had one seizure before death (first and only known seizure, possibly a syncopal episode), possible OCD	NA	NA	NA	NA	NA	NA	NA	U	ASD3Reg_Batch1	unstranded	frontal	EUR	4.6	50	82823130	93623184	50	7.4e-05	109088066	0.004364	0.003539	4637564496	109088066	0.001528	0.858235	4007033776	4102989149	0.004021	93623184
UMB5303_BA41-42-22_2012-150	UMB5303_BA41-42-22_2012-150	UMB5303	BA41-42-22	2012-150	NICHD-BTB	ASD	Autism - suspected	M	67.3	NA	6.82	16	Cardiac Arrest	NA	RD	Y	Convulsive disorder	Y	Dilantin, Phenobarbital, Tegretol (at time of death), past included Meallaril, Kemadrin, Haldol, Serpasil, Thorazine, Chloral Hydrate, Trilafon, Navane	Intellectual disability, considerable developmental delay	NA	NA	NA	NA	NA	NA	History of ID	U	ASD3Reg_Batch1	unstranded	temporal	AFR	8.5	50	145146652	186424630	50	7.2e-05	193272082	0.002996	0.002443	9285519552	193272082	0.000703	0.964571	7091690826	7229215930	0.002635	186424630
UMB5308_BA41-42-22_2012-150	UMB5308_BA41-42-22_2012-150	UMB5308	BA41-42-22	2012-150	NICHD-BTB	ASD	Autism - confirmed by ADI-R	M	4.5	1310	7.16	21	Head Trauma	NA	RD	N	None	N	none noted	Possible microdysgenesis of temporal lobe. Trauma to brain including multifocal subarachnoid hemorrhage, intermediate contusions, cerebral white matter infarcts	17	14	14	4	3	NA	NA	U	ASD3Reg_Batch1	unstranded	temporal	EUR	8.8	50	92976284	121072762	50	8.5e-05	127225336	0.003722	0.0033	6023318916	127225336	0.000434	0.95164	4505993455	4626998225	0.003667	121072762
UMB5308_BA9_2012-150	UMB5308_BA9_2012-150	UMB5308	BA9	2012-150	NICHD-BTB	ASD	Autism - confirmed by ADI-R	M	4.5	1310	7.16	21	Head Trauma	NA	RD	N	None	N	none noted	Possible microdysgenesis of temporal lobe. Trauma to brain including multifocal subarachnoid hemorrhage, intermediate contusions, cerebral white matter infarcts	17	14	14	4	3	NA	NA	U	ASD3Reg_Batch1	unstranded	frontal	EUR	7.9	50	164508984	187390024	50	8.6e-05	195322648	0.003797	0.002816	9329115310	195322648	0.000972	0.959387	8003651132	8193201529	0.003058	187390024
UMB5340_BA41-42-22_2012-150	UMB5340_BA41-42-22_2012-150	UMB5340	BA41-42-22	2012-150	NICHD-BTB	ASD	Autism - confirmed by ADI-R	M	53.5	NA	6.41	NA	Unknown	Parkinson's disease likely contributed	NA	N	None	Y	Benztropine, Sinemet, Cipro (current meds)	Parkinson's disease, trauma to left thigh	30	10	NA	10	5	NA	NA	U	ASD3Reg_Batch1	unstranded	temporal	EUR	8.2	50	120106478	139384584	50	7.7e-05	145952974	0.003328	0.002845	6939351467	145952974	0.000292	0.954997	5862021714	5980485881	0.003079	139384584
UMB5340_BA9_2012-150	UMB5340_BA9_2012-150	UMB5340	BA9	2012-150	NICHD-BTB	ASD	Autism - confirmed by ADI-R	M	53.5	NA	6.41	NA	Unknown	Parkinson's disease likely contributed	NA	N	None	Y	Benztropine, Sinemet, Cipro (current meds)	Parkinson's disease, trauma to left thigh	30	10	NA	10	5	NA	NA	U	ASD3Reg_Batch1	unstranded	frontal	EUR	8.4	50	138121308	159965662	50	6.9e-05	166161618	0.003492	0.002742	7964495316	166161618	0.000642	0.962711	6725607076	6877523237	0.002908	159965662
UMB5342_BA41-42-22_2012-150	UMB5342_BA41-42-22_2012-150	UMB5342	BA41-42-22	2012-150	NICHD-BTB	CTL	No Known Disorder	M	23	NA	6.7	14	Motor vehicle accident	NA	RD	N	None	N	No notable medical history	No medical history	NA	NA	NA	NA	NA	NA	NA	NULL	ASD3Reg_Batch1	unstranded	temporal	AFR	7.7	50	83228676	97557160	50	8.2e-05	104274178	0.00405	0.003672	4849011233	104274178	0.0015	0.935583	4021470530	4138616603	0.004167	97557160
UMB5342_BA9_2012-150	UMB5342_BA9_2012-150	UMB5342	BA9	2012-150	NICHD-BTB	CTL	No Known Disorder	M	23	NA	6.7	14	Motor vehicle accident	NA	RD	N	None	N	No notable medical history	No medical history	NA	NA	NA	NA	NA	NA	NA	NULL	ASD3Reg_Batch1	unstranded	frontal	AFR	7.9	50	68489694	88305714	50	6.3e-05	93409730	0.004238	0.003254	4393774850	93409730	0.00418	0.945359	3328441452	3408934576	0.003841	88305714
A012-12_BA41-42-22_2013-222	A012-12_BA41-42-22_2013-222	A012-12	BA41-42-22	2013-222	Oxford	CTL	No Known Disorder	F	51	NA	NA	33	Cancer	NA	SD	N	NA	NA	metoclopramide hydrochloride, nozinan 25mg/ml, nifedipine, omeprozole, digoxin, prednisolone, prochlorperazine	no information	NA	NA	NA	NA	NA	NA	NA	U	ASD3Reg_Batch2	unstranded	temporal	EUR	4.1	50	74709316	86185680	50	0.0001	90555714	0.002652	0.002339	4292006835	90555714	0.000328	0.951742	3663438876	3721860261	0.002664	86185680
A012-12_BA9_2013-222	A012-12_BA9_2013-222	A012-12	BA9	2013-222	Oxford	CTL	No Known Disorder	F	51	NA	NA	33	Cancer	NA	SD	N	NA	NA	metoclopramide hydrochloride, nozinan 25mg/ml, nifedipine, omeprozole, digoxin, prednisolone, prochlorperazine	no information	NA	NA	NA	NA	NA	NA	NA	U	ASD3Reg_Batch2	unstranded	frontal	EUR	4.8	50	104704600	118053294	50	9.7e-05	139606544	0.003515	0.002576	5880887288	139606544	0.000611	0.845614	5115126045	5217535121	0.00283	118053294
A358-08_BA41-42-22_2013-222	A358-08_BA41-42-22_2013-222	A358-08	BA41-42-22	2013-222	Oxford	CTL	No Known Disorder	F	55	NA	NA	12	COPD/septiceamia	NA	SD	N	NA	N	aspirin, carbocysteine 750mg, docazosin 4mg, procyclidine 5mg, gliciazide 160mg	no information	NA	NA	NA	NA	NA	NA	NA	U	ASD3Reg_Batch2	unstranded	temporal	EUR	3.7	50	61066738	67310782	50	7.4e-05	83373326	0.003153	0.002242	3353959338	83373326	0.006088	0.807342	2999450698	3043450901	0.002389	67310782
A358-08_BA9_2013-222	A358-08_BA9_2013-222	A358-08	BA9	2013-222	Oxford	CTL	No Known Disorder	F	55	NA	NA	12	COPD/septiceamia	NA	SD	N	NA	N	aspirin, carbocysteine 750mg, docazosin 4mg, procyclidine 5mg, gliciazide 160mg	no information	NA	NA	NA	NA	NA	NA	NA	U	ASD3Reg_Batch2	unstranded	frontal	EUR	4.5	50	79105160	85821254	50	7.5e-05	105690158	0.003034	0.002328	4276817651	105690158	3e-05	0.812008	3876170598	3942742697	0.002456	85821254
AN00142_BA9_2013-222	AN00142_BA9_2013-222	AN00142	BA9	2013-222	Harvard-ATP	CTL	No Known Disorder	M	44	1480	NA	24.61	NA	NA	NA	NA	NA	NA	no information	none noted	NA	NA	NA	NA	NA	NA	NA	U	ASD3Reg_Batch2	unstranded	frontal	EUR	6.2	50	90969930	97829790	50	8.7e-05	117437430	0.003423	0.002266	4875611392	117437430	3.7e-05	0.833038	4451084153	4534430272	0.002372	97829790
AN03345_BA41-42-22_2013-222	AN03345_BA41-42-22_2013-222	AN03345	BA41-42-22	2013-222	Harvard-ATP	ASD	Autism - confirmed by ADI-R	M	2	1328	NA	4	Drowning	Swimming Pool	RD	N	None	N	none noted	none noted	14	9	NA	6	5	78	Merill-Palmer Scale	U	ASD3Reg_Batch2	unstranded	temporal	HISPANIC	7.3	50	68380628	74253548	50	7.8e-05	92842192	0.003781	0.002221	3701025584	92842192	2.6e-05	0.799782	3345001224	3408433018	0.002266	74253548
AN05983_BA9_2013-222	AN05983_BA9_2013-222	AN05983	BA9	2013-222	Harvard-ATP	Dup15q	Chromosome 15q Duplication Syndrome	M	24	1730	NA	36.36	Sudden Unexpected Death	Bronchopneumonia. Seizure?	ID	Y	Epilepsy	N	none noted	Has undergone callostomy, most of corpus callosum removed. Multiple cortical and cerebellar abnormalities on neuropathology.	NA	NA	NA	NA	NA	NA	NA	R	ASD3Reg_Batch2	unstranded	frontal	EUR	7.8	50	71967084	77412764	50	7.6e-05	97828392	0.00423	0.001949	3857950599	97828392	6.2e-05	0.791312	3537310932	3586768011	0.001991	77412764
AN07444_BA9_2013-222	AN07444_BA9_2013-222	AN07444	BA9	2013-222	Harvard-ATP	CTL	No Known Disorder	M	17	1460	NA	30.75	Asphyxia	Hanging	RD	NA	None	Y	Zoloft	Depression	NA	NA	NA	NA	NA	NA	NA	U	ASD3Reg_Batch2	unstranded	frontal	EUR	3.5	50	89504288	98631290	50	7.8e-05	102387804	0.00379	0.002438	4915393324	102387804	9.5e-05	0.963311	4376560854	4461322887	0.002582	98631290
AN09402_BA9_2013-222	AN09402_BA9_2013-222	AN09402	BA9	2013-222	Harvard-ATP	Dup15q	Chromosome 15q Duplication Syndrome	M	11	1540	NA	10.5	seizure	Chromosome 15q Duplication	SZ	Y	Epilepsy	Y	Keppra, depakene, phenobarbitol	none noted	NA	NA	NA	NA	NA	NA	NA	U	ASD3Reg_Batch2	unstranded	frontal	EUR	6.7	50	86094826	94165220	50	8.2e-05	113714588	0.00391	0.002328	4693814933	113714588	4.2e-05	0.828084	4209620230	4292016789	0.002436	94165220
AN11864_BA41-42-22_2013-222	AN11864_BA41-42-22_2013-222	AN11864	BA41-42-22	2013-222	Harvard-ATP	CTL	No Known Disorder	M	57	1330	NA	22.33	NA	NA	NA	NA	NA	NA	no information	none noted	NA	NA	NA	NA	NA	NA	NA	U	ASD3Reg_Batch2	unstranded	temporal	EUR	5.4	50	87841354	96024922	50	9.2e-05	115607120	0.003473	0.002363	4784025736	115607120	5.5e-05	0.830614	4292152719	4376995994	0.002509	96024922
AN11864_BA9_2013-222	AN11864_BA9_2013-222	AN11864	BA9	2013-222	Harvard-ATP	CTL	No Known Disorder	M	57	1330	NA	22.33	NA	NA	NA	NA	NA	NA	no information	none noted	NA	NA	NA	NA	NA	NA	NA	U	ASD3Reg_Batch2	unstranded	frontal	EUR	7.3	50	65217132	69172394	50	6.3e-05	81920716	0.003586	0.00194	3448786025	81920716	0.000279	0.844382	3209726573	3251737585	0.001976	69172394
AN11931_BA9_2013-222	AN11931_BA9_2013-222	AN11931	BA9	2013-222	Harvard-ATP	Dup15q	Chromosome 15q Duplication Syndrome	F	39	890	NA	32.83	epilepsy	complications due to pneumonia	ID	Y	Epilepsy	N	none noted	Cerebral palsy	NA	NA	NA	NA	NA	NA	NA	U	ASD3Reg_Batch2	unstranded	frontal	EUR	7.9	50	64326596	70569230	50	7.8e-05	87427438	0.004165	0.002177	3516287910	87427438	1.8e-05	0.807175	3161915436	3205438387	0.002227	70569230
AN12137_BA9_2013-222	AN12137_BA9_2013-222	AN12137	BA9	2013-222	Harvard-ATP	CTL	No Known Disorder	M	31	1810	NA	32.92	Asphyxia	NA	RD	NA	NA	NA	no information	none noted	NA	NA	NA	NA	NA	NA	NA	U	ASD3Reg_Batch2	unstranded	frontal	EUR	4.6	50	76640878	82045048	50	7.1e-05	106470552	0.003891	0.002027	4089376808	106470552	0.000136	0.770589	3767293471	3820244490	0.002076	82045048
AN15088_BA41-42-22_2013-222	AN15088_BA41-42-22_2013-222	AN15088	BA41-42-22	2013-222	Harvard-ATP	CTL	No Known Disorder	F	52	1090	NA	17.88	Cardiac Arrest	NA	RD	NA	NA	NA	NA	NA	NA	NA	NA	NA	NA	NA	NA	NULL	ASD3Reg_Batch2	unstranded	temporal	EUR	4.2	50	63417564	67996312	50	8.1e-05	82530064	0.003681	0.002105	3388911784	82530064	2.5e-05	0.823897	3115663795	3161129338	0.002211	67996312
AN17515_BA41-42-22_2013-222	AN17515_BA41-42-22_2013-222	AN17515	BA41-42-22	2013-222	Harvard-ATP	ASD	Autism - confirmed by ADI-R	M	54	1180	NA	28.25	Cancer	NA	SD	N	None	N	none noted	none noted	NA	NA	NA	NA	NA	NA	NA	R	ASD3Reg_Batch2	unstranded	temporal	EUR	7.5	50	68953062	73873898	50	8.2e-05	76653742	0.003083	0.002157	3682194297	76653742	2.2e-05	0.963735	3384094757	3437200219	0.002215	73873898
AN19442_BA9_2013-222	AN19442_BA9_2013-222	AN19442	BA9	2013-222	Harvard-ATP	CTL	No Known Disorder	M	50	1740	NA	20.4	NA	NA	NA	NA	NA	NA	no information	none noted	NA	NA	NA	NA	NA	NA	NA	U	ASD3Reg_Batch2	unstranded	frontal	EUR	6.9	50	73888518	79530082	50	5.8e-05	98129314	0.004115	0.002138	3964704065	98129314	0.000112	0.810462	3617458324	3683529775	0.002162	79530082
NP121-11_BA41-42-22_2013-222	NP121-11_BA41-42-22_2013-222	NP121-11	BA41-42-22	2013-222	Oxford	ASD	Autism - confirmed by ADI-R	M	33	NA	NA	96	epilepsy	NA	SZ	Y	Epilepsy	Y	prozac/Fluoxetine, Lamotrigine, Rispiridone, Lorazepam	Anxiety, (possible) Tourette, Epilepsy from age 24, moderate intellectual disability	22	NA	15	5	3	NA	moderate intellectual disability	U	ASD3Reg_Batch2	unstranded	temporal	EUR	5.8	50	68784908	77904610	50	7.6e-05	96762834	0.004528	0.002196	3882190054	96762834	0.000241	0.805109	3377866671	3428340504	0.002277	77904610
NP121-11_BA9_2013-222	NP121-11_BA9_2013-222	NP121-11	BA9	2013-222	Oxford	ASD	Autism - confirmed by ADI-R	M	33	NA	NA	96	epilepsy	NA	SZ	Y	Epilepsy	Y	prozac/Fluoxetine, Lamotrigine, Rispiridone, Lorazepam	Anxiety, (possible) Tourette, Epilepsy from age 24, moderate intellectual disability	22	NA	15	5	3	NA	moderate intellectual disability	U	ASD3Reg_Batch2	unstranded	frontal	EUR	7.3	50	102250860	113877530	50	8.7e-05	133999428	0.00424	0.002502	5673716809	133999428	0.000187	0.849836	4989036484	5095789862	0.002639	113877530
NP167-08_BA41-42-22_2013-222	NP167-08_BA41-42-22_2013-222	NP167-08	BA41-42-22	2013-222	Oxford	ASD	Autism - confirmed by Merrill-Palmer Scale	F	44	NA	NA	48	Cardiac Arrest	n/a	RD	NA	Epilepsy	Y	psychiatric drug history is somewhat complex and she has been trialledon various doses of haloperidol, propranolol and sertraline at various times from the age of 20. At the time of her death she held prescriptions from her GP for risperidone (2mg once at	none noted	NA	NA	NA	NA	NA	NA	Probably mild/moderate intellectual disabilit	U	ASD3Reg_Batch2	unstranded	temporal	EUR	7.1	50	64244738	70234352	50	7.6e-05	73522670	0.003182	0.002158	3500331705	73522670	0.001105	0.955275	3160128139	3202184340	0.002257	70234352
NP167-08_BA9_2013-222	NP167-08_BA9_2013-222	NP167-08	BA9	2013-222	Oxford	ASD	Autism - confirmed by Merrill-Palmer Scale	F	44	NA	NA	48	Cardiac Arrest	n/a	RD	NA	Epilepsy	Y	psychiatric drug history is somewhat complex and she has been trialledon various doses of haloperidol, propranolol and sertraline at various times from the age of 20. At the time of her death she held prescriptions from her GP for risperidone (2mg once at	none noted	NA	NA	NA	NA	NA	NA	Probably mild/moderate intellectual disabilit	U	ASD3Reg_Batch2	unstranded	frontal	EUR	6.2	50	66737156	76595986	50	8.7e-05	96027604	0.003612	0.002414	3816670136	96027604	0.00098	0.797645	3265918314	3325831318	0.002578	76595986
NP26-11_BA41-42-22_2013-222	NP26-11_BA41-42-22_2013-222	NP26-11	BA41-42-22	2013-222	Oxford	ASD	Autism - confirmed by ADI-R	M	22	NA	NA	48	Asphyxia	epilepsy seizure	SZ	Y	Epilepsy	Y	Levetiracetan, Midazolan, vitamin C	Idiopathic epilepsy,mild intellectual disability,mumps, measles and scurvy in childhood	25	NA	10	10	3	NA	mild intellectual disability	R	ASD3Reg_Batch2	unstranded	temporal	EUR	7.5	50	79684124	91957130	50	9.3e-05	96284402	0.004317	0.002331	4581096973	96284402	0.000284	0.955057	3906774958	3971021392	0.002465	91957130
NP26-11_BA9_2013-222	NP26-11_BA9_2013-222	NP26-11	BA9	2013-222	Oxford	ASD	Autism - confirmed by ADI-R	M	22	NA	NA	48	Asphyxia	epilepsy seizure	SZ	Y	Epilepsy	Y	Levetiracetan, Midazolan, vitamin C	Idiopathic epilepsy,mild intellectual disability,mumps, measles and scurvy in childhood	25	NA	10	10	3	NA	mild intellectual disability	R	ASD3Reg_Batch2	unstranded	frontal	EUR	6.6	50	77323066	86256322	50	8.3e-05	105476358	0.004124	0.002298	4297795602	105476358	0.000411	0.817779	3779464132	3853223356	0.002394	86256322
NP72-11_BA41-42-22_2013-222	NP72-11_BA41-42-22_2013-222	NP72-11	BA41-42-22	2013-222	Oxford	ASD	Autism - confirmed by ADI-R	M	15	NA	NA	24	seizure	glioblastoma	SD	Y	bilateral glioblastomata, then developed seiz	NA	lamotrigine	none noted other than seizures	25	NA	21	10	3	NA	mild intellectual disability	U	ASD3Reg_Batch2	unstranded	temporal	EUR	8.1	50	64176290	71863678	50	0.000109	90351632	0.00355	0.002664	3579893557	90351632	6.2e-05	0.795378	3133304879	3197718213	0.002863	71863678
NP72-11_BA9_2013-222	NP72-11_BA9_2013-222	NP72-11	BA9	2013-222	Oxford	ASD	Autism - confirmed by ADI-R	M	15	NA	NA	24	seizure	glioblastoma	SD	Y	bilateral glioblastomata, then developed seiz	NA	lamotrigine	none noted other than seizures	25	NA	21	10	3	NA	mild intellectual disability	U	ASD3Reg_Batch2	unstranded	frontal	EUR	6.2	50	92389676	102515794	50	8.8e-05	122654418	0.003893	0.002734	5107235815	122654418	0.000103	0.83581	4495948841	4603534566	0.002894	102515794
UMB1376_BA41-42-22_2013-222	UMB1376_BA41-42-22_2013-222	UMB1376	BA41-42-22	2013-222	NICHD-BTB	CTL	No Known Disorder	M	37.4	NA	5.39	12	Arteriosclerotic cardiovascular disease	NA	ID	N	None	NA	none noted	None noted, history of marijuana use	NA	NA	NA	NA	NA	NA	NA	NULL	ASD3Reg_Batch2	unstranded	temporal	MIXED	7.4	50	77297524	83178218	50	7.6e-05	102423486	0.004073	0.002388	4145699417	102423486	0.000217	0.812101	3783709089	3852975313	0.002461	83178218
UMB1376_BA9_2013-222	UMB1376_BA9_2013-222	UMB1376	BA9	2013-222	NICHD-BTB	CTL	No Known Disorder	M	37.4	NA	5.39	12	Arteriosclerotic cardiovascular disease	NA	ID	N	None	NA	none noted	None noted, history of marijuana use	NA	NA	NA	NA	NA	NA	NA	NULL	ASD3Reg_Batch2	unstranded	frontal	MIXED	7.4	50	70865328	77147042	50	9.2e-05	95866536	0.004164	0.002124	3843977769	95866536	0.000229	0.804734	3479295069	3531525985	0.002232	77147042
UMB4337_BA41-42-22_2013-222	UMB4337_BA41-42-22_2013-222	UMB4337	BA41-42-22	2013-222	NICHD-BTB	CTL	No Known Disorder	M	8.2	1290	6.11	16	Motor vehicle accident	NA	RD	N	None	N	none noted	Asthma	NA	NA	NA	NA	NA	NA	NA	U	ASD3Reg_Batch2	unstranded	temporal	AFR	8.3	50	64037602	69974786	50	9.3e-05	86631708	0.00421	0.002345	3485925836	86631708	2.9e-05	0.807727	3145320783	3190771390	0.002501	69974786
UMB4337_BA9_2013-222	UMB4337_BA9_2013-222	UMB4337	BA9	2013-222	NICHD-BTB	CTL	No Known Disorder	M	8.2	1290	6.11	16	Motor vehicle accident	NA	RD	N	None	N	none noted	Asthma	NA	NA	NA	NA	NA	NA	NA	U	ASD3Reg_Batch2	unstranded	frontal	AFR	8.5	50	93047888	103145416	50	8.4e-05	107961440	0.004125	0.00246	5139588991	107961440	0.001128	0.955391	4563276562	4637250114	0.002614	103145416
UMB5176_BA41-42-22_2013-222	UMB5176_BA41-42-22_2013-222	UMB5176	BA41-42-22	2013-222	NICHD-BTB	ASD	Autism - confirmed by ADI-R	M	22.5	1525	6.64	18	Sudural hemorrhage	NA	NA	N	None	Y	Risperdal	no significant comorbidities were known	25	13	13	7	5	NA	NA	U	ASD3Reg_Batch2	unstranded	temporal	AFR	6.8	50	98611920	108329332	50	9.7e-05	128433110	0.004189	0.002693	5398139675	128433110	7.3e-05	0.843469	4802605023	4914795253	0.002801	108329332
AN00493_BA41-42-22_2015-47	AN00493_BA41-42-22_2015-47	AN00493	BA41-42-22	2015-47	Harvard-ATP	ASD	Autism - confirmed by ADI-R	M	27	1575	NA	8.3	Drowning	Respiratory Arrest	RD	N	None	N	Synthroid	Blind, septo-optical dysplasia, viral meningitis, measles	NA	NA	NA	NA	NA	NA	NA	R	ASD3Reg_Batch3	unstranded	temporal	EUR	7.3	50	49056242	79431978	50	7.6e-05	81796582	0.001895	0.002222	3960282141	81796582	8.4e-05	0.971092	2412310174	2444893158	0.002269	79431978
AN04166_BA9_2015-47	AN04166_BA9_2015-47	AN04166	BA9	2015-47	Harvard-ATP	ASD	Autism - confirmed by ADI-R	M	24	1400	NA	18.51	Acute Respiratory Distress Syndrome (ARDS)	NA	RD	N	None	N	none noted	none noted	NA	NA	NA	NA	NA	NA	NA	NULL	ASD3Reg_Batch3	unstranded	frontal	EUR	3.1	50	51730928	77615376	50	7.8e-05	79918072	0.00235	0.002086	3869517865	79918072	1.8e-05	0.971187	2544141269	2578568516	0.002228	77615376
AN14829_BA9_2015-47	AN14829_BA9_2015-47	AN14829	BA9	2015-47	Harvard-ATP	Dup15q	Chromosome 15q Duplication Syndrome	F	26	1310	NA	28.67	Asphyxia	Seizure Suspected; chromosome 15q duplication	RD	Y	Epilepsy	Y	Tegretol	none noted	NA	NA	NA	NA	NA	NA	NA	U	ASD3Reg_Batch3	unstranded	frontal	EUR	2.6	50	36901372	68011000	50	7.2e-05	69768784	0.001603	0.0019	3391070883	69768784	0.000272	0.974806	1817185038	1839202410	0.00208	68011000
AN15451_BA41-42-22_2015-47	AN15451_BA41-42-22_2015-47	AN15451	BA41-42-22	2015-47	Harvard-ATP	Dup15q	Chromosome 15q Duplication Syndrome	M	16	1350	NA	39.91	Respiratory arrest	Seizure disorder	ID	Y	Epilepsy	N	none noted	none noted	NA	NA	NA	NA	NA	NA	NA	NULL	ASD3Reg_Batch3	unstranded	temporal	AFR	4.8	50	38595672	62271094	50	8.5e-05	64200794	0.001603	0.002066	3104609559	64200794	3.1e-05	0.969943	1902374519	1923685460	0.002133	62271094
AN15451_BA9_2015-47	AN15451_BA9_2015-47	AN15451	BA9	2015-47	Harvard-ATP	Dup15q	Chromosome 15q Duplication Syndrome	M	16	1350	NA	39.91	Respiratory arrest	Seizure disorder	ID	Y	Epilepsy	N	none noted	none noted	NA	NA	NA	NA	NA	NA	NA	NULL	ASD3Reg_Batch3	unstranded	frontal	AFR	4.2	50	53515480	79895806	50	8.3e-05	82168420	0.001736	0.002182	3984030788	82168420	2.2e-05	0.972342	2634470747	2668079932	0.002286	79895806
AN17678_BA41-42-22_2015-47	AN17678_BA41-42-22_2015-47	AN17678	BA41-42-22	2015-47	Harvard-ATP	ASD	Autism - confirmed by ADI-R	M	11	1640	NA	NA	Sudden Unexpected Death	Autism	RD	N	None	N	none noted	only one kidney at birth	22	12	NA	4	5	NA	NA	U	ASD3Reg_Batch3	unstranded	temporal	EUR	2.7	50	62311590	68534148	50	8.2e-05	70846416	0.003842	0.001858	3416426324	70846416	0.000511	0.967362	3069572587	3106472985	0.001939	68534148
AN19442_BA41-42-22_2015-47	AN19442_BA41-42-22_2015-47	AN19442	BA41-42-22	2015-47	Harvard-ATP	CTL	No Known Disorder	M	50	1740	NA	20.4	NA	NA	NA	NA	NA	NA	no information	none noted	NA	NA	NA	NA	NA	NA	NA	U	ASD3Reg_Batch3	unstranded	temporal	EUR	6.7	50	51933364	72763386	50	7.7e-05	74624354	0.002699	0.001827	3627982148	74624354	3e-05	0.975062	2559800480	2589106747	0.001973	72763386
UMB1185_BA9_2015-47	UMB1185_BA9_2015-47	UMB1185	BA9	2015-47	NICHD-BTB	CTL	No Known Disorder	M	4.7	1450	6.27	17	Drowning	NA	RD	N	NA	NA	NA	NA	NA	NA	NA	NA	NA	NA	NA	NULL	ASD3Reg_Batch3	unstranded	frontal	EUR	4.1	50	62540944	71125550	50	8.3e-05	73546704	0.003337	0.0019	3545388978	73546704	2.6e-05	0.96708	3083342915	3117648769	0.001995	71125550
UMB1407_BA9_2015-47	UMB1407_BA9_2015-47	UMB1407	BA9	2015-47	NICHD-BTB	CTL	No Known Disorder	F	9.1	1440	NA	20	Asthma	NA	RD	N	NA	NA	albuterol, zyrtec, allergra, flovent, flonase	Asthma	NA	NA	NA	NA	NA	NA	NA	NULL	ASD3Reg_Batch3	unstranded	frontal	AFR	8.1	50	66673832	83231326	50	7.8e-05	85375432	0.003131	0.001837	4149789499	85375432	9.7e-05	0.974886	3286948797	3323939506	0.001894	83231326
UMB1499_BA41-42-22_2015-47	UMB1499_BA41-42-22_2015-47	UMB1499	BA41-42-22	2015-47	NICHD-BTB	CTL	No Known Disorder	F	4.5	1310	5.75	21	Lymphocytic myocarditis	NA	RD	N	NA	NA	tylenol	Lymphocytic myocarditis	NA	NA	NA	NA	NA	NA	NA	U	ASD3Reg_Batch3	unstranded	temporal	ASN	8.1	50	69412848	80483216	50	8.7e-05	82975204	0.002825	0.002012	4011853886	82975204	6.1e-05	0.969967	3416848470	3460039237	0.002114	80483216
UMB1499_BA9_2015-47	UMB1499_BA9_2015-47	UMB1499	BA9	2015-47	NICHD-BTB	CTL	No Known Disorder	F	4.5	1310	5.75	21	Lymphocytic myocarditis	NA	RD	N	NA	NA	tylenol	Lymphocytic myocarditis	NA	NA	NA	NA	NA	NA	NA	U	ASD3Reg_Batch3	unstranded	frontal	ASN	8	50	71492156	79896020	50	7.7e-05	81980694	0.003433	0.001695	3984053833	81980694	5.8e-05	0.974571	3526188164	3565014375	0.001747	79896020
UMB1714_BA9_2015-47	UMB1714_BA9_2015-47	UMB1714	BA9	2015-47	NICHD-BTB	CTL	No Known Disorder	M	12.4	1400	NA	22	Cardiac Arrhythmia	NA	RD	N	NA	NA	none noted	Cardiomyopathy, hyperlipidemia	NA	NA	NA	NA	NA	NA	NA	U	ASD3Reg_Batch3	unstranded	frontal	AFR	3.1	50	56422866	86358106	50	8.3e-05	88636954	0.002651	0.002168	4305575209	88636954	5.7e-05	0.97429	2775721388	2812626604	0.002289	86358106
UMB1908_BA41-42-22_2015-47	UMB1908_BA41-42-22_2015-47	UMB1908	BA41-42-22	2015-47	NICHD-BTB	CTL	No Known Disorder	M	14	NA	NA	13	Asphyxia	NA	RD	N	NA	NA	none noted	NA	NA	NA	NA	NA	NA	NA	NA	U	ASD3Reg_Batch3	unstranded	temporal	HISPANIC	7.1	50	72551478	80932366	50	7.7e-05	83268646	0.003491	0.001741	4035630063	83268646	2.8e-05	0.971943	3578019878	3617743469	0.001784	80932366
UMB4334_BA9_2015-47	UMB4334_BA9_2015-47	UMB4334	BA9	2015-47	NICHD-BTB	ASD	Autism - confirmed by ADI-R	M	11	1450	6.11	27	Acute Hemorrhagic Tracheobronchitis	NA	ID	Y	Epilepsy	Y	Keppra, lexapro	Brain edema, acute/mild	36	9	9	6	4	NA	NA	U	ASD3Reg_Batch3	unstranded	frontal	AFR	8.6	50	111859818	162937236	50	8.2e-05	167224998	0.00228	0.001971	8124777790	167224998	3.9e-05	0.974359	5508551477	5576710711	0.00208	162937236
UMB4670_BA9_2015-47	UMB4670_BA9_2015-47	UMB4670	BA9	2015-47	NICHD-BTB	CTL	No Known Disorder	M	4.6	1470	5.58	17	Commotio Cordis	Hit by baseball in sternum	RD	N	None	N	none noted	Asthma	NA	NA	NA	NA	NA	NA	NA	U	ASD3Reg_Batch3	unstranded	frontal	EUR	6.9	50	64229224	70782430	50	8.5e-05	73343118	0.003993	0.002035	3527609543	73343118	1.9e-05	0.965086	3158294789	3201248406	0.002102	70782430
UMB4787_BA41-42-22_2015-47	UMB4787_BA41-42-22_2015-47	UMB4787	BA41-42-22	2015-47	NICHD-BTB	CTL	No Known Disorder	M	12.9	1470	6.45	15	Asthma	NA	RD	N	None	N	singulair, albuterol, prednisone, claritin	Asthma	NA	NA	NA	NA	NA	NA	NA	U	ASD3Reg_Batch3	unstranded	temporal	AFR	7.9	50	44131344	71026540	50	8e-05	72853886	0.001812	0.002137	3542138897	72853886	2.3e-05	0.974918	2171884759	2200299589	0.002209	71026540
UMB4787_BA9_2015-47	UMB4787_BA9_2015-47	UMB4787	BA9	2015-47	NICHD-BTB	CTL	No Known Disorder	M	12.9	1470	6.45	15	Asthma	NA	RD	N	None	N	singulair, albuterol, prednisone, claritin	Asthma	NA	NA	NA	NA	NA	NA	NA	U	ASD3Reg_Batch3	unstranded	frontal	AFR	4.7	50	53356822	72450496	50	8.7e-05	74375718	0.002622	0.00193	3612060160	74375718	6e-05	0.974115	2629000112	2659788857	0.002015	72450496
UMB5023_BA41-42-22_2015-47	UMB5023_BA41-42-22_2015-47	UMB5023	BA41-42-22	2015-47	NICHD-BTB	ASD	Autism - suspected	M	45.5	1476	6.34	19	Hypertensive atherosclerotic cardiovascular disease, fall down stairs	NA	NA	N	None	N	none noted	Likely ID	NA	NA	NA	NA	NA	NA	NA	U	ASD3Reg_Batch3	unstranded	temporal	MIXED	7.8	50	42373262	70141794	50	7e-05	71793640	0.001906	0.001862	3498424069	71793640	4e-05	0.976992	2089566042	2112758228	0.001948	70141794
UMB5023_BA9_2015-47	UMB5023_BA9_2015-47	UMB5023	BA9	2015-47	NICHD-BTB	ASD	Autism - suspected	M	45.5	1476	6.34	19	Hypertensive atherosclerotic cardiovascular disease, fall down stairs	NA	NA	N	None	N	none noted	Likely ID	NA	NA	NA	NA	NA	NA	NA	U	ASD3Reg_Batch3	unstranded	frontal	MIXED	8.1	50	52860256	70808610	50	7.5e-05	72691868	0.002587	0.001931	3531319998	72691868	2.9e-05	0.974093	2601765903	2635927441	0.002065	70808610
UMB5176_BA9_2015-47	UMB5176_BA9_2015-47	UMB5176	BA9	2015-47	NICHD-BTB	ASD	Autism - confirmed by ADI-R	M	22.5	1525	6.64	18	Sudural hemorrhage	NA	NA	N	None	Y	Risperdal	no significant comorbidities were known	25	13	13	7	5	NA	NA	U	ASD3Reg_Batch3	unstranded	frontal	AFR	8.1	50	54575460	78947372	50	8e-05	81155862	0.002821	0.002093	3936075527	81155862	2.3e-05	0.972787	2683619847	2720383885	0.002188	78947372
UMB5303_BA9_2015-47	UMB5303_BA9_2015-47	UMB5303	BA9	2015-47	NICHD-BTB	ASD	Autism - suspected	M	67.3	NA	6.82	16	Cardiac Arrest	NA	RD	Y	Convulsive disorder	Y	Dilantin, Phenobarbital, Tegretol (at time of death), past included Meallaril, Kemadrin, Haldol, Serpasil, Thorazine, Chloral Hydrate, Trilafon, Navane	Intellectual disability, considerable developmental delay	NA	NA	NA	NA	NA	NA	History of ID	U	ASD3Reg_Batch3	unstranded	frontal	AFR	7.2	50	51408244	75412914	50	7.7e-05	77226722	0.002294	0.001811	3760549779	77226722	3e-05	0.976513	2534926573	2562971687	0.00189	75412914
UMB5308_BA41-42-22_2015-47	UMB5308_BA41-42-22_2015-47	UMB5308	BA41-42-22	2015-47	NICHD-BTB	ASD	Autism - confirmed by ADI-R	M	4.5	1310	7.16	21	Head Trauma	NA	RD	N	None	N	none noted	Possible microdysgenesis of temporal lobe. Trauma to brain including multifocal subarachnoid hemorrhage, intermediate contusions, cerebral white matter infarcts	17	14	14	4	3	NA	NA	U	ASD3Reg_Batch3	unstranded	temporal	EUR	6	50	51784442	83837148	50	6.9e-05	86021198	0.002567	0.002015	4180873413	86021198	3.1e-05	0.97461	2547563923	2581686706	0.002117	83837148
UMB5309_BA41-42-22_2015-47	UMB5309_BA41-42-22_2015-47	UMB5309	BA41-42-22	2015-47	NICHD-BTB	CTL	No Known Disorder	F	14.4	NA	6.35	8	Toxic shock syndrome	Strep infection	ID	NA	NA	NA	NA	NA	NA	NA	NA	NA	NA	NA	NA	U	ASD3Reg_Batch3	unstranded	temporal	HISPANIC	6.9	50	62809744	81643274	50	8.1e-05	83935362	0.002427	0.002022	4070868870	83935362	3.9e-05	0.972692	3091122524	3131375801	0.002117	81643274
UMB5309_BA9_2015-47	UMB5309_BA9_2015-47	UMB5309	BA9	2015-47	NICHD-BTB	CTL	No Known Disorder	F	14.4	NA	6.35	8	Toxic shock syndrome	Strep infection	ID	NA	NA	NA	NA	NA	NA	NA	NA	NA	NA	NA	NA	U	ASD3Reg_Batch3	unstranded	frontal	HISPANIC	6.9	50	57799814	77998242	50	7.9e-05	80459982	0.002383	0.001912	3889232804	80459982	2.5e-05	0.969404	2848525622	2881668198	0.002008	77998242
UMB5391_BA9_2015-47	UMB5391_BA9_2015-47	UMB5391	BA9	2015-47	NICHD-BTB	CTL	No Known Disorder	M	8.8	1600	6.07	12	Drowning	NA	RD	N	None	N	noted no meds	noted no significant history	NA	NA	NA	NA	NA	NA	NA	U	ASD3Reg_Batch3	unstranded	frontal	EUR	6.9	50	41997920	74761894	50	6.5e-05	76507230	0.002129	0.001942	3728508302	76507230	8.6e-05	0.977187	2063726462	2093918123	0.002128	74761894
UMB5558_BA9_2015-47	UMB5558_BA9_2015-47	UMB5558	BA9	2015-47	NICHD-BTB	CTL	No Known Disorder	M	5.9	1520	5.18	19	Anomalous left coronary artery with complications	bronchopneumonia	ID	NA	NA	NA	NA	NA	NA	NA	NA	NA	NA	NA	NA	U	ASD3Reg_Batch3	unstranded	frontal	EUR	5.9	50	42040158	79628898	50	7.6e-05	81655134	0.001607	0.002186	3970416374	81655134	3.9e-05	0.975185	2067232205	2095426773	0.002349	79628898
AN00493_BA17_2015-9072	AN00493_BA17_2015-9072	AN00493	BA17	2015-9072	Harvard-ATP	ASD	Autism - confirmed by ADI-R	M	27	1575	NA	8.3	Drowning	Respiratory Arrest	RD	N	None	N	Synthroid	Blind, septo-optical dysplasia, viral meningitis, measles	NA	NA	NA	NA	NA	NA	NA	R	ASDPan_Batch1	first-strand	occipital	EUR	4.2	50	75916086	87130632	50	7e-05	94919646	0.003796	0.002438	4340618020	94919646	9e-05	0.917941	3728259834	3783548877	0.002839	87130632
AN00493_BA20-37_2015-9072	AN00493_BA20-37_2015-9072	AN00493	BA20-37	2015-9072	Harvard-ATP	ASD	Autism - confirmed by ADI-R	M	27	1575	NA	8.3	Drowning	Respiratory Arrest	RD	N	None	N	Synthroid	Blind, septo-optical dysplasia, viral meningitis, measles	NA	NA	NA	NA	NA	NA	NA	R	ASDPan_Batch1	first-strand	temporal	EUR	3.5	50	64738650	81776222	50	6.4e-05	85150918	0.002738	0.002032	4074366315	85150918	0.000397	0.960368	3183356806	3227118050	0.002634	81776222
AN00493_BA24_2015-9072	AN00493_BA24_2015-9072	AN00493	BA24	2015-9072	Harvard-ATP	ASD	Autism - confirmed by ADI-R	M	27	1575	NA	8.3	Drowning	Respiratory Arrest	RD	N	None	N	Synthroid	Blind, septo-optical dysplasia, viral meningitis, measles	NA	NA	NA	NA	NA	NA	NA	R	ASDPan_Batch1	first-strand	frontal	EUR	5	50	64054816	86450172	50	5.7e-05	90468950	0.003067	0.00203	4307439667	90468950	3.9e-05	0.955578	3151237714	3192505806	0.002628	86450172
AN00493_BA4-6_2015-9072	AN00493_BA4-6_2015-9072	AN00493	BA4-6	2015-9072	Harvard-ATP	ASD	Autism - confirmed by ADI-R	M	27	1575	NA	8.3	Drowning	Respiratory Arrest	RD	N	None	N	Synthroid	Blind, septo-optical dysplasia, viral meningitis, measles	NA	NA	NA	NA	NA	NA	NA	R	ASDPan_Batch1	first-strand	frontal	EUR	5	50	61584300	79268580	50	6.2e-05	85820260	0.003466	0.002701	3947815916	85820260	9e-05	0.923658	3024478375	3068441346	0.003345	79268580
AN00493_BA7_2015-9072	AN00493_BA7_2015-9072	AN00493	BA7	2015-9072	Harvard-ATP	ASD	Autism - confirmed by ADI-R	M	27	1575	NA	8.3	Drowning	Respiratory Arrest	RD	N	None	N	Synthroid	Blind, septo-optical dysplasia, viral meningitis, measles	NA	NA	NA	NA	NA	NA	NA	R	ASDPan_Batch1	first-strand	parietal	EUR	5.5	50	56688230	65748376	50	6.6e-05	72242712	0.003667	0.002691	3275817611	72242712	0.000184	0.910104	2785063613	2825273894	0.003062	65748376
AN00544_BA17_2015-9072	AN00544_BA17_2015-9072	AN00544	BA17	2015-9072	Harvard-ATP	CTL	No Known Disorder	M	17	1250	NA	28.92	NA	NA	NA	NA	NA	NA	no information	none noted	NA	NA	NA	NA	NA	NA	NA	U	ASDPan_Batch1	first-strand	occipital	EUR	6.3	50	65262794	73450272	50	5.9e-05	78149802	0.003054	0.001926	3662212509	78149802	0.000185	0.939865	3215518369	3254246388	0.002026	73450272
AN00544_BA24_2015-9072	AN00544_BA24_2015-9072	AN00544	BA24	2015-9072	Harvard-ATP	CTL	No Known Disorder	M	17	1250	NA	28.92	NA	NA	NA	NA	NA	NA	no information	none noted	NA	NA	NA	NA	NA	NA	NA	U	ASDPan_Batch1	first-strand	frontal	EUR	7	50	67043268	77463074	50	5.8e-05	84258566	0.003933	0.00212	3860718749	84258566	7.3e-05	0.91935	3296004114	3342046510	0.002373	77463074
AN00544_BA3-1-2-5_2015-9072	AN00544_BA3-1-2-5_2015-9072	AN00544	BA3-1-2-5	2015-9072	Harvard-ATP	CTL	No Known Disorder	M	17	1250	NA	28.92	NA	NA	NA	NA	NA	NA	no information	none noted	NA	NA	NA	NA	NA	NA	NA	U	ASDPan_Batch1	first-strand	parietal	EUR	5.1	50	66442532	78025180	50	5.6e-05	81529564	0.003399	0.001984	3888715625	81529564	0.000499	0.957017	3269018808	3313275244	0.002454	78025180
AN00764_BA17_2015-9072	AN00764_BA17_2015-9072	AN00764	BA17	2015-9072	Harvard-ATP	ASD	Autism - confirmed by ADI-R	M	20	1144	NA	23.7	Accident	Auto Trauma	RD	N	None	N	minocin, benzamycin	No major comorbidities, vitiligo	27	13	NA	6	4	52	Cattell	R	ASDPan_Batch1	first-strand	occipital	EUR	6.8	50	60945002	78238368	50	5.9e-05	83265156	0.003162	0.001991	3899222778	83265156	0.000595	0.939629	2999793615	3038088382	0.002391	78238368
AN00764_BA20-37_2015-9072	AN00764_BA20-37_2015-9072	AN00764	BA20-37	2015-9072	Harvard-ATP	ASD	Autism - confirmed by ADI-R	M	20	1144	NA	23.7	Accident	Auto Trauma	RD	N	None	N	minocin, benzamycin	No major comorbidities, vitiligo	27	13	NA	6	4	52	Cattell	R	ASDPan_Batch1	first-strand	temporal	EUR	4.7	50	55854828	66846526	50	6.3e-05	71062860	0.00328	0.002462	3330795495	71062860	0.00037	0.940668	2748464415	2784547128	0.002931	66846526
AN00764_BA4-6_2015-9072	AN00764_BA4-6_2015-9072	AN00764	BA4-6	2015-9072	Harvard-ATP	ASD	Autism - confirmed by ADI-R	M	20	1144	NA	23.7	Accident	Auto Trauma	RD	N	None	N	minocin, benzamycin	No major comorbidities, vitiligo	27	13	NA	6	4	52	Cattell	R	ASDPan_Batch1	first-strand	frontal	EUR	5.5	50	67611384	79418012	50	6.3e-05	84452884	0.002964	0.001942	3958341637	84452884	0.000291	0.940382	3330283326	3370877435	0.002264	79418012
AN01093_BA7_2015-9072	AN01093_BA7_2015-9072	AN01093	BA7	2015-9072	Harvard-ATP	ASD	Autism - confirmed by ADI-R	M	56	1630	NA	19.48	Anoxic Encephalopathy	Aspiration	SD	Y	Epilepsy	Y	Cogentin, Haldol, Lithium, Thorazine, Xanex, Lithonate, Benadryl	Legally blind	25	12	NA	7	4	NA	NA	R	ASDPan_Batch1	first-strand	parietal	EUR	3.8	50	45759944	69548610	50	4.8e-05	72433212	0.002052	0.002005	3465442987	72433212	0.001158	0.960176	2253884758	2280441753	0.002467	69548610
AN01410_BA20-37_2015-9072	AN01410_BA20-37_2015-9072	AN01410	BA20-37	2015-9072	Harvard-ATP	CTL	No Known Disorder	M	41	1815	NA	27.17	NA	NA	NA	NA	NA	NA	no information	none noted	NA	NA	NA	NA	NA	NA	NA	U	ASDPan_Batch1	first-strand	temporal	EUR	6.5	50	64044652	73682478	50	5.9e-05	78760320	0.002988	0.001857	3673193909	78760320	0.000478	0.935528	3149376336	3193330715	0.002052	73682478
AN01410_BA24_2015-9072	AN01410_BA24_2015-9072	AN01410	BA24	2015-9072	Harvard-ATP	CTL	No Known Disorder	M	41	1815	NA	27.17	NA	NA	NA	NA	NA	NA	no information	none noted	NA	NA	NA	NA	NA	NA	NA	U	ASDPan_Batch1	first-strand	frontal	EUR	5.6	50	84407290	100435964	50	6.2e-05	105559776	0.002683	0.001945	5006556910	105559776	0.000229	0.951461	4156545451	4208449052	0.00222	100435964
AN01410_BA3-1-2-5_2015-9072	AN01410_BA3-1-2-5_2015-9072	AN01410	BA3-1-2-5	2015-9072	Harvard-ATP	CTL	No Known Disorder	M	41	1815	NA	27.17	NA	NA	NA	NA	NA	NA	no information	none noted	NA	NA	NA	NA	NA	NA	NA	U	ASDPan_Batch1	first-strand	parietal	EUR	4.8	50	61207670	78635422	50	6e-05	82776738	0.002928	0.001956	3919162330	82776738	0.000117	0.94997	3013698992	3051498168	0.002355	78635422
AN01410_BA39-40_2015-9072	AN01410_BA39-40_2015-9072	AN01410	BA39-40	2015-9072	Harvard-ATP	CTL	No Known Disorder	M	41	1815	NA	27.17	NA	NA	NA	NA	NA	NA	no information	none noted	NA	NA	NA	NA	NA	NA	NA	U	ASDPan_Batch1	first-strand	parietal	EUR	3	50	62943642	70353230	50	6.8e-05	74583192	0.003326	0.002397	3506531248	74583192	7.4e-05	0.943285	3098037680	3138050874	0.002668	70353230
AN01410_BA7_2015-9072	AN01410_BA7_2015-9072	AN01410	BA7	2015-9072	Harvard-ATP	CTL	No Known Disorder	M	41	1815	NA	27.17	NA	NA	NA	NA	NA	NA	no information	none noted	NA	NA	NA	NA	NA	NA	NA	U	ASDPan_Batch1	first-strand	parietal	EUR	6.2	50	71707392	84937720	50	6.4e-05	89185976	0.002847	0.001944	4233509458	89185976	0.000182	0.952366	3528863187	3575005298	0.002238	84937720
AN01570_BA24_2015-9072	AN01570_BA24_2015-9072	AN01570	BA24	2015-9072	Harvard-ATP	ASD	Autism - confirmed by ADI-R	F	18	2100	NA	6.75	seizure	SUDEP	SZ	Y	Epilepsy	N	Multivitamins, taurine, digestive enzymes, cod liver oil	Hearing problems	28	NA	23	9	5	NA	NA	R	ASDPan_Batch1	first-strand	frontal	EUR	7.4	50	72008530	79418910	50	6.1e-05	84146452	0.003614	0.001815	3959417328	84146452	3.5e-05	0.943818	3545538049	3590547735	0.00197	79418910
AN01570_BA3-1-2-5_2015-9072	AN01570_BA3-1-2-5_2015-9072	AN01570	BA3-1-2-5	2015-9072	Harvard-ATP	ASD	Autism - confirmed by ADI-R	F	18	2100	NA	6.75	seizure	SUDEP	SZ	Y	Epilepsy	N	Multivitamins, taurine, digestive enzymes, cod liver oil	Hearing problems	28	NA	23	9	5	NA	NA	R	ASDPan_Batch1	first-strand	parietal	EUR	3	50	67058850	77296764	50	6.3e-05	81213956	0.004385	0.002667	3850403436	81213956	0.000106	0.951767	3295763443	3342383820	0.003136	77296764
AN01570_BA39-40_2015-9072	AN01570_BA39-40_2015-9072	AN01570	BA39-40	2015-9072	Harvard-ATP	ASD	Autism - confirmed by ADI-R	F	18	2100	NA	6.75	seizure	SUDEP	SZ	Y	Epilepsy	N	Multivitamins, taurine, digestive enzymes, cod liver oil	Hearing problems	28	NA	23	9	5	NA	NA	R	ASDPan_Batch1	first-strand	parietal	EUR	2.4	50	51247128	80195428	50	4.9e-05	82941234	0.00283	0.002088	3992925368	82941234	0.000269	0.966895	2517448700	2555166089	0.003416	80195428
AN01570_BA44-45_2015-9072	AN01570_BA44-45_2015-9072	AN01570	BA44-45	2015-9072	Harvard-ATP	ASD	Autism - confirmed by ADI-R	F	18	2100	NA	6.75	seizure	SUDEP	SZ	Y	Epilepsy	N	Multivitamins, taurine, digestive enzymes, cod liver oil	Hearing problems	28	NA	23	9	5	NA	NA	R	ASDPan_Batch1	first-strand	frontal	EUR	4.4	50	58547596	64188274	50	6e-05	70212880	0.004676	0.002044	3199329723	70212880	9.6e-05	0.914195	2877190820	2918657527	0.002217	64188274
AN01971_BA17_2015-9072	AN01971_BA17_2015-9072	AN01971	BA17	2015-9072	Harvard-ATP	ASD	Autism - confirmed by ADI-R	M	39	NA	NA	31.5	Asphyxia	Pneumonitis	SD	N	None	N	none noted	none noted	NA	NA	NA	NA	NA	NA	NA	R	ASDPan_Batch1	first-strand	occipital	EUR	3.9	50	48766732	74898070	50	7.1e-05	79132996	0.003139	0.002511	3729092799	79132996	0.000517	0.946483	2396449054	2430306908	0.003607	74898070
AN02987_BA3-1-2-5_2015-9072	AN02987_BA3-1-2-5_2015-9072	AN02987	BA3-1-2-5	2015-9072	Harvard-ATP	ASD	Autism - suspected	M	15	NA	NA	30.8	Head Trauma	NA	RD	N	None	N	none noted	none noted	NA	NA	NA	NA	NA	NA	NA	U	ASDPan_Batch1	first-strand	parietal	EUR	6.4	50	211063414	273714374	50	5.5e-05	289657956	0.00217	0.001911	13642160048	289657956	0.000237	0.944957	10380990893	10521393414	0.002224	273714374
AN02987_BA38_2015-9072	AN02987_BA38_2015-9072	AN02987	BA38	2015-9072	Harvard-ATP	ASD	Autism - suspected	M	15	NA	NA	30.8	Head Trauma	NA	RD	N	None	N	none noted	none noted	NA	NA	NA	NA	NA	NA	NA	U	ASDPan_Batch1	first-strand	temporal	EUR	7.2	50	58515036	71131592	50	5.6e-05	75727656	0.003038	0.002507	3544076686	75727656	0.000384	0.939308	2875892886	2916129227	0.002784	71131592
AN02987_BA7_2015-9072	AN02987_BA7_2015-9072	AN02987	BA7	2015-9072	Harvard-ATP	ASD	Autism - suspected	M	15	NA	NA	30.8	Head Trauma	NA	RD	N	None	N	none noted	none noted	NA	NA	NA	NA	NA	NA	NA	U	ASDPan_Batch1	first-strand	parietal	EUR	7	50	63689718	74926464	50	5.5e-05	78350470	0.002758	0.002053	3735664016	78350470	0.000295	0.956299	3133600507	3176008987	0.002267	74926464
AN03217_BA17_2015-9072	AN03217_BA17_2015-9072	AN03217	BA17	2015-9072	Harvard-ATP	CTL	No Known Disorder	M	19	1555	NA	18.58	Pneumonia	Respiratory Infection	SD	NA	NA	NA	no information	none noted	NA	NA	NA	NA	NA	NA	NA	U	ASDPan_Batch1	first-strand	occipital	EUR	4.6	50	62317366	94913466	50	5.1e-05	100422434	0.001329	0.001695	4734196504	100422434	0.000376	0.945142	3076862300	3108602040	0.002056	94913466
AN03217_BA3-1-2-5_2015-9072	AN03217_BA3-1-2-5_2015-9072	AN03217	BA3-1-2-5	2015-9072	Harvard-ATP	CTL	No Known Disorder	M	19	1555	NA	18.58	Pneumonia	Respiratory Infection	SD	NA	NA	NA	no information	none noted	NA	NA	NA	NA	NA	NA	NA	U	ASDPan_Batch1	first-strand	parietal	EUR	6.4	50	77163754	85305204	50	6.9e-05	90455124	0.002652	0.001877	4252931701	90455124	7.1e-05	0.943067	3797047867	3847479695	0.002002	85305204
AN03217_BA38_2015-9072	AN03217_BA38_2015-9072	AN03217	BA38	2015-9072	Harvard-ATP	CTL	No Known Disorder	M	19	1555	NA	18.58	Pneumonia	Respiratory Infection	SD	NA	NA	NA	no information	none noted	NA	NA	NA	NA	NA	NA	NA	U	ASDPan_Batch1	first-strand	temporal	EUR	6.2	50	70796918	78771950	50	6.6e-05	81348630	0.002684	0.001821	3927915603	81348630	0.000199	0.968325	3493504153	3530663076	0.001948	78771950
AN03217_BA4-6_2015-9072	AN03217_BA4-6_2015-9072	AN03217	BA4-6	2015-9072	Harvard-ATP	CTL	No Known Disorder	M	19	1555	NA	18.58	Pneumonia	Respiratory Infection	SD	NA	NA	NA	no information	none noted	NA	NA	NA	NA	NA	NA	NA	U	ASDPan_Batch1	first-strand	frontal	EUR	5.5	50	75488728	83932886	50	6.9e-05	87651616	0.002658	0.002043	4183660394	87651616	2.6e-05	0.957574	3717452315	3763365686	0.00223	83932886
AN03345_BA24_2015-9072	AN03345_BA24_2015-9072	AN03345	BA24	2015-9072	Harvard-ATP	ASD	Autism - confirmed by ADI-R	M	2	1328	NA	4	Drowning	Swimming Pool	RD	N	None	N	none noted	none noted	14	9	NA	6	5	78	Merill-Palmer Scale	U	ASDPan_Batch1	first-strand	frontal	HISPANIC	6.2	50	74493812	85487922	50	6.1e-05	88756600	0.002569	0.001742	4262847878	88756600	0.00021	0.963173	3672982974	3715223413	0.001907	85487922
AN03345_BA3-1-2-5_2015-9072	AN03345_BA3-1-2-5_2015-9072	AN03345	BA3-1-2-5	2015-9072	Harvard-ATP	ASD	Autism - confirmed by ADI-R	M	2	1328	NA	4	Drowning	Swimming Pool	RD	N	None	N	none noted	none noted	14	9	NA	6	5	78	Merill-Palmer Scale	U	ASDPan_Batch1	first-strand	parietal	HISPANIC	5.8	50	80860360	89925482	50	7e-05	93241074	0.002774	0.002178	4483445275	93241074	0.000109	0.964441	3978132153	4032375819	0.002389	89925482
AN03345_BA4-6_2015-9072	AN03345_BA4-6_2015-9072	AN03345	BA4-6	2015-9072	Harvard-ATP	ASD	Autism - confirmed by ADI-R	M	2	1328	NA	4	Drowning	Swimming Pool	RD	N	None	N	none noted	none noted	14	9	NA	6	5	78	Merill-Palmer Scale	U	ASDPan_Batch1	first-strand	frontal	HISPANIC	8.3	50	58024074	64800874	50	5.8e-05	68904550	0.00326	0.001818	3231185555	68904550	0.000263	0.940444	2861205565	2893386905	0.001875	64800874
AN03345_BA7_2015-9072	AN03345_BA7_2015-9072	AN03345	BA7	2015-9072	Harvard-ATP	ASD	Autism - confirmed by ADI-R	M	2	1328	NA	4	Drowning	Swimming Pool	RD	N	None	N	none noted	none noted	14	9	NA	6	5	78	Merill-Palmer Scale	U	ASDPan_Batch1	first-strand	parietal	HISPANIC	3.5	50	68296004	74974838	50	6.6e-05	82904702	0.003212	0.002235	3737101211	82904702	0.000108	0.90435	3361445223	3404966201	0.002444	74974838
AN03632_BA3-1-2-5_2015-9072	AN03632_BA3-1-2-5_2015-9072	AN03632	BA3-1-2-5	2015-9072	Harvard-ATP	ASD	Autism - suspected	F	49	1170	NA	21.08	Cancer	Colorectal spread through abdomen	SD	N	None	N	none noted	none noted	NA	NA	NA	NA	NA	NA	NA	U	ASDPan_Batch1	first-strand	parietal	EUR	6.7	50	80798778	89495136	50	6.6e-05	92951318	0.002692	0.002082	4462946270	92951318	0.000204	0.962817	3979352599	4029773714	0.002233	89495136
AN03632_BA38_2015-9072	AN03632_BA38_2015-9072	AN03632	BA38	2015-9072	Harvard-ATP	ASD	Autism - suspected	F	49	1170	NA	21.08	Cancer	Colorectal spread through abdomen	SD	N	None	N	none noted	none noted	NA	NA	NA	NA	NA	NA	NA	U	ASDPan_Batch1	first-strand	temporal	EUR	3.1	50	68022110	79403242	50	6.6e-05	84630924	0.002989	0.002577	3957399766	84630924	5.2e-05	0.93823	3347588056	3390971863	0.002892	79403242
AN03632_BA39-40_2015-9072	AN03632_BA39-40_2015-9072	AN03632	BA39-40	2015-9072	Harvard-ATP	ASD	Autism - suspected	F	49	1170	NA	21.08	Cancer	Colorectal spread through abdomen	SD	N	None	N	none noted	none noted	NA	NA	NA	NA	NA	NA	NA	U	ASDPan_Batch1	first-strand	parietal	EUR	5.9	50	221609174	246932372	50	7e-05	268083178	0.002721	0.001879	12310992071	268083178	0.00021	0.921104	10912379474	11049822808	0.002033	246932372
AN03632_BA41-42-22_2015-9072	AN03632_BA41-42-22_2015-9072	AN03632	BA41-42-22	2015-9072	Harvard-ATP	ASD	Autism - suspected	F	49	1170	NA	21.08	Cancer	Colorectal spread through abdomen	SD	N	None	N	none noted	none noted	NA	NA	NA	NA	NA	NA	NA	U	ASDPan_Batch1	first-strand	temporal	EUR	6	50	53138868	56835832	50	7.4e-05	59634460	0.002981	0.001957	2833179495	59634460	3.6e-05	0.95307	2617467424	2649244713	0.002095	56835832
AN03632_BA44-45_2015-9072	AN03632_BA44-45_2015-9072	AN03632	BA44-45	2015-9072	Harvard-ATP	ASD	Autism - suspected	F	49	1170	NA	21.08	Cancer	Colorectal spread through abdomen	SD	N	None	N	none noted	none noted	NA	NA	NA	NA	NA	NA	NA	U	ASDPan_Batch1	first-strand	frontal	EUR	4.7	50	82840450	92028706	50	6.6e-05	95787840	0.002858	0.002121	4588323598	95787840	8e-05	0.960756	4077503663	4131137232	0.002332	92028706
AN03632_BA7_2015-9072	AN03632_BA7_2015-9072	AN03632	BA7	2015-9072	Harvard-ATP	ASD	Autism - suspected	F	49	1170	NA	21.08	Cancer	Colorectal spread through abdomen	SD	N	None	N	none noted	none noted	NA	NA	NA	NA	NA	NA	NA	U	ASDPan_Batch1	first-strand	parietal	EUR	5.9	50	71972484	85300734	50	6.4e-05	90072302	0.003007	0.001806	4253649293	90072302	4.1e-05	0.947025	3548604446	3589328106	0.002022	85300734
AN03935_BA20-37_2015-9072	AN03935_BA20-37_2015-9072	AN03935	BA20-37	2015-9072	Harvard-ATP	Dup15q	Chromosome 15q Duplication Syndrome	M	19	1190	NA	28.08	Cardiopulmonary Arrest	Choking On Food	RD	N	None	N	none noted	Irregular response to temperature, pain	27	NA	18	4	5	NA	NA	B	ASDPan_Batch1	first-strand	temporal	EUR	6.1	50	74059460	80200320	50	6.7e-05	86448398	0.003247	0.001973	3998889275	86448398	3.9e-05	0.927725	3647322062	3693192728	0.002108	80200320
AN03935_BA3-1-2-5_2015-9072	AN03935_BA3-1-2-5_2015-9072	AN03935	BA3-1-2-5	2015-9072	Harvard-ATP	Dup15q	Chromosome 15q Duplication Syndrome	M	19	1190	NA	28.08	Cardiopulmonary Arrest	Choking On Food	RD	N	None	N	none noted	Irregular response to temperature, pain	27	NA	18	4	5	NA	NA	B	ASDPan_Batch1	first-strand	parietal	EUR	6.5	50	72811334	84897266	50	6.6e-05	90008448	0.002363	0.002031	4231324863	90008448	0.0002	0.943214	3582783487	3629836920	0.002282	84897266
AN03935_BA7_2015-9072	AN03935_BA7_2015-9072	AN03935	BA7	2015-9072	Harvard-ATP	Dup15q	Chromosome 15q Duplication Syndrome	M	19	1190	NA	28.08	Cardiopulmonary Arrest	Choking On Food	RD	N	None	N	none noted	Irregular response to temperature, pain	27	NA	18	4	5	NA	NA	B	ASDPan_Batch1	first-strand	parietal	EUR	6.6	50	70943120	92623056	50	8e-05	98499900	0.003687	0.002484	4609103592	98499900	0.00024	0.940337	3487189049	3535255787	0.00349	92623056
AN04166_BA17_2015-9072	AN04166_BA17_2015-9072	AN04166	BA17	2015-9072	Harvard-ATP	ASD	Autism - confirmed by ADI-R	M	24	1400	NA	18.51	Acute Respiratory Distress Syndrome (ARDS)	NA	RD	N	None	N	none noted	none noted	NA	NA	NA	NA	NA	NA	NA	NULL	ASDPan_Batch1	first-strand	occipital	EUR	4.7	50	73899854	90130938	50	6.9e-05	94352524	0.002884	0.002318	4491677745	94352524	0.000419	0.955257	3634132190	3684265233	0.002749	90130938
AN04166_BA38_2015-9072	AN04166_BA38_2015-9072	AN04166	BA38	2015-9072	Harvard-ATP	ASD	Autism - confirmed by ADI-R	M	24	1400	NA	18.51	Acute Respiratory Distress Syndrome (ARDS)	NA	RD	N	None	N	none noted	none noted	NA	NA	NA	NA	NA	NA	NA	NULL	ASDPan_Batch1	first-strand	temporal	EUR	6	50	69116238	84240312	50	6.5e-05	89176118	0.002436	0.002002	4198577455	89176118	0.000109	0.944651	3403253382	3445599242	0.002297	84240312
AN04166_BA39-40_2015-9072	AN04166_BA39-40_2015-9072	AN04166	BA39-40	2015-9072	Harvard-ATP	ASD	Autism - confirmed by ADI-R	M	24	1400	NA	18.51	Acute Respiratory Distress Syndrome (ARDS)	NA	RD	N	None	N	none noted	none noted	NA	NA	NA	NA	NA	NA	NA	NULL	ASDPan_Batch1	first-strand	parietal	EUR	5.6	50	66424658	76495008	50	6.7e-05	81473994	0.002764	0.0024	3813250288	81473994	0.000282	0.938889	3272072709	3311562891	0.002531	76495008
AN04166_BA4-6_2015-9072	AN04166_BA4-6_2015-9072	AN04166	BA4-6	2015-9072	Harvard-ATP	ASD	Autism - confirmed by ADI-R	M	24	1400	NA	18.51	Acute Respiratory Distress Syndrome (ARDS)	NA	RD	N	None	N	none noted	none noted	NA	NA	NA	NA	NA	NA	NA	NULL	ASDPan_Batch1	first-strand	frontal	EUR	3	50	81952982	97842478	50	6.6e-05	103285224	0.002563	0.001897	4875974495	103285224	0.000153	0.947304	4035194523	4086105878	0.002349	97842478
AN04166_BA44-45_2015-9072	AN04166_BA44-45_2015-9072	AN04166	BA44-45	2015-9072	Harvard-ATP	ASD	Autism - confirmed by ADI-R	M	24	1400	NA	18.51	Acute Respiratory Distress Syndrome (ARDS)	NA	RD	N	None	N	none noted	none noted	NA	NA	NA	NA	NA	NA	NA	NULL	ASDPan_Batch1	first-strand	frontal	EUR	5.2	50	71462004	77318016	50	6.7e-05	82284378	0.00335	0.001804	3854903415	82284378	2.2e-05	0.939644	3523076932	3563272698	0.001905	77318016
AN04166_BA7_2015-9072	AN04166_BA7_2015-9072	AN04166	BA7	2015-9072	Harvard-ATP	ASD	Autism - confirmed by ADI-R	M	24	1400	NA	18.51	Acute Respiratory Distress Syndrome (ARDS)	NA	RD	N	None	N	none noted	none noted	NA	NA	NA	NA	NA	NA	NA	NULL	ASDPan_Batch1	first-strand	parietal	EUR	5.5	50	66890822	82333132	50	6.3e-05	85529590	0.002615	0.001984	4103905644	85529590	0.000289	0.962627	3296763424	3335352202	0.002364	82333132
AN04479_BA17_2015-9072	AN04479_BA17_2015-9072	AN04479	BA17	2015-9072	Harvard-ATP	CTL	No Known Disorder	M	44	1370	NA	23.26	NA	NA	NA	NA	NA	NA	no information	none noted	NA	NA	NA	NA	NA	NA	NA	U	ASDPan_Batch1	first-strand	occipital	EUR	3.9	50	64582620	81130002	50	7.5e-05	86068920	0.001943	0.002023	4042419607	86068920	0.000195	0.942617	3180583474	3219543628	0.002589	81130002
AN04479_BA20-37_2015-9072	AN04479_BA20-37_2015-9072	AN04479	BA20-37	2015-9072	Harvard-ATP	CTL	No Known Disorder	M	44	1370	NA	23.26	NA	NA	NA	NA	NA	NA	no information	none noted	NA	NA	NA	NA	NA	NA	NA	U	ASDPan_Batch1	first-strand	temporal	EUR	5.1	50	72144724	82751122	50	6.8e-05	87999564	0.002631	0.001961	4125041316	87999564	0.000249	0.940358	3559108380	3596891119	0.002141	82751122
AN04479_BA39-40_2015-9072	AN04479_BA39-40_2015-9072	AN04479	BA39-40	2015-9072	Harvard-ATP	CTL	No Known Disorder	M	44	1370	NA	23.26	NA	NA	NA	NA	NA	NA	no information	none noted	NA	NA	NA	NA	NA	NA	NA	U	ASDPan_Batch1	first-strand	parietal	EUR	5.2	50	56106714	69949508	50	6.8e-05	74427964	0.00383	0.0025	3481053621	74427964	0.001693	0.939828	2758854898	2795733059	0.003499	69949508
AN04479_BA4-6_2015-9072	AN04479_BA4-6_2015-9072	AN04479	BA4-6	2015-9072	Harvard-ATP	CTL	No Known Disorder	M	44	1370	NA	23.26	NA	NA	NA	NA	NA	NA	no information	none noted	NA	NA	NA	NA	NA	NA	NA	U	ASDPan_Batch1	first-strand	frontal	EUR	4.6	50	58733570	76249280	50	6.7e-05	81531856	0.002188	0.002079	3798819309	81531856	0.000317	0.935208	2888981998	2927797637	0.002757	76249280
AN04479_BA7_2015-9072	AN04479_BA7_2015-9072	AN04479	BA7	2015-9072	Harvard-ATP	CTL	No Known Disorder	M	44	1370	NA	23.26	NA	NA	NA	NA	NA	NA	no information	none noted	NA	NA	NA	NA	NA	NA	NA	U	ASDPan_Batch1	first-strand	parietal	EUR	3.6	50	61425860	72986304	50	6.9e-05	77777214	0.002554	0.002021	3637129608	77777214	0.000361	0.938402	3028109478	3062192770	0.00241	72986304
AN05983_BA17_2015-9072	AN05983_BA17_2015-9072	AN05983	BA17	2015-9072	Harvard-ATP	Dup15q	Chromosome 15q Duplication Syndrome	M	24	1730	NA	36.36	Sudden Unexpected Death	Bronchopneumonia. Seizure?	ID	Y	Epilepsy	N	none noted	Has undergone callostomy, most of corpus callosum removed. Multiple cortical and cerebellar abnormalities on neuropathology.	NA	NA	NA	NA	NA	NA	NA	R	ASDPan_Batch1	first-strand	occipital	EUR	6.4	50	75357032	83347636	50	7e-05	88170926	0.002663	0.001869	4155625255	88170926	0.000122	0.945296	3714665518	3757555889	0.001976	83347636
AN05983_BA24_2015-9072	AN05983_BA24_2015-9072	AN05983	BA24	2015-9072	Harvard-ATP	Dup15q	Chromosome 15q Duplication Syndrome	M	24	1730	NA	36.36	Sudden Unexpected Death	Bronchopneumonia. Seizure?	ID	Y	Epilepsy	N	none noted	Has undergone callostomy, most of corpus callosum removed. Multiple cortical and cerebellar abnormalities on neuropathology.	NA	NA	NA	NA	NA	NA	NA	R	ASDPan_Batch1	first-strand	frontal	EUR	6.4	50	73709488	82959400	50	6.1e-05	88880066	0.003139	0.001969	4135960596	88880066	9.2e-05	0.933386	3628775568	3675304545	0.00214	82959400
AN05983_BA38_2015-9072	AN05983_BA38_2015-9072	AN05983	BA38	2015-9072	Harvard-ATP	Dup15q	Chromosome 15q Duplication Syndrome	M	24	1730	NA	36.36	Sudden Unexpected Death	Bronchopneumonia. Seizure?	ID	Y	Epilepsy	N	none noted	Has undergone callostomy, most of corpus callosum removed. Multiple cortical and cerebellar abnormalities on neuropathology.	NA	NA	NA	NA	NA	NA	NA	R	ASDPan_Batch1	first-strand	temporal	EUR	7.4	50	65185004	74201692	50	6.4e-05	78993350	0.003034	0.001812	3699844777	78993350	0.000279	0.939341	3216598821	3250459439	0.001909	74201692
AN05983_BA44-45_2015-9072	AN05983_BA44-45_2015-9072	AN05983	BA44-45	2015-9072	Harvard-ATP	Dup15q	Chromosome 15q Duplication Syndrome	M	24	1730	NA	36.36	Sudden Unexpected Death	Bronchopneumonia. Seizure?	ID	Y	Epilepsy	N	none noted	Has undergone callostomy, most of corpus callosum removed. Multiple cortical and cerebellar abnormalities on neuropathology.	NA	NA	NA	NA	NA	NA	NA	R	ASDPan_Batch1	first-strand	frontal	EUR	6.6	50	63522162	71920120	50	6.3e-05	74779422	0.00311	0.001938	3586554157	74779422	0.000272	0.961764	3129827357	3168287605	0.002116	71920120
AN05983_BA7_2015-9072	AN05983_BA7_2015-9072	AN05983	BA7	2015-9072	Harvard-ATP	Dup15q	Chromosome 15q Duplication Syndrome	M	24	1730	NA	36.36	Sudden Unexpected Death	Bronchopneumonia. Seizure?	ID	Y	Epilepsy	N	none noted	Has undergone callostomy, most of corpus callosum removed. Multiple cortical and cerebellar abnormalities on neuropathology.	NA	NA	NA	NA	NA	NA	NA	R	ASDPan_Batch1	first-strand	parietal	EUR	5.7	50	68375912	80564360	50	6.6e-05	85544296	0.002947	0.001893	4015555351	85544296	0.000617	0.941785	3364977319	3409047100	0.002198	80564360
AN06365_BA20-37_2015-9072	AN06365_BA20-37_2015-9072	AN06365	BA20-37	2015-9072	Harvard-ATP	Dup15q	Chromosome 15q Duplication Syndrome	M	10	1070	NA	17.7	epilepsy	NA	SZ	Y	Epilepsy	N	none noted	Multiple cortical and cerebellar abnormalities.	NA	NA	NA	NA	NA	NA	NA	U	ASDPan_Batch1	first-strand	temporal	EUR	4.8	50	70026260	81631004	50	6.3e-05	87261010	0.002655	0.001977	4069175345	87261010	0.000282	0.935481	3443977756	3491336671	0.002201	81631004
AN06365_BA38_2015-9072	AN06365_BA38_2015-9072	AN06365	BA38	2015-9072	Harvard-ATP	Dup15q	Chromosome 15q Duplication Syndrome	M	10	1070	NA	17.7	epilepsy	NA	SZ	Y	Epilepsy	N	none noted	Multiple cortical and cerebellar abnormalities.	NA	NA	NA	NA	NA	NA	NA	U	ASDPan_Batch1	first-strand	temporal	EUR	7	50	73124048	85282006	50	6.4e-05	90450724	0.002665	0.002351	4251884952	90450724	0.000198	0.942856	3601073361	3646064585	0.002495	85282006
AN06365_BA4-6_2015-9072	AN06365_BA4-6_2015-9072	AN06365	BA4-6	2015-9072	Harvard-ATP	Dup15q	Chromosome 15q Duplication Syndrome	M	10	1070	NA	17.7	epilepsy	NA	SZ	Y	Epilepsy	N	none noted	Multiple cortical and cerebellar abnormalities.	NA	NA	NA	NA	NA	NA	NA	U	ASDPan_Batch1	first-strand	frontal	EUR	2.1	50	42261064	59846360	50	6.1e-05	64131664	0.004594	0.002939	2973765946	64131664	0.000813	0.93318	2071932538	2105082194	0.004651	59846360
AN06365_BA41-42-22_2015-9072	AN06365_BA41-42-22_2015-9072	AN06365	BA41-42-22	2015-9072	Harvard-ATP	Dup15q	Chromosome 15q Duplication Syndrome	M	10	1070	NA	17.7	epilepsy	NA	SZ	Y	Epilepsy	N	none noted	Multiple cortical and cerebellar abnormalities.	NA	NA	NA	NA	NA	NA	NA	U	ASDPan_Batch1	first-strand	temporal	EUR	4.5	50	67501094	79443962	50	6.2e-05	82260462	0.002627	0.001772	3960257147	82260462	0.000294	0.965761	3327377600	3366126215	0.002105	79443962
AN06420_BA24_2015-9072	AN06420_BA24_2015-9072	AN06420	BA24	2015-9072	Harvard-ATP	ASD	Autism - confirmed by ADI-R	M	39	1520	NA	13.95	Cardiac Tamponade	Dissecting Ascending Aorta	RD	N	None	N	none noted	none noted	20	NA	12	4	5	NA	NA	R	ASDPan_Batch1	first-strand	frontal	EUR	6.6	50	67465520	80930470	50	6.1e-05	85790124	0.003051	0.002371	4034528067	85790124	0.000179	0.943354	3321616002	3363627936	0.002548	80930470
AN06420_BA3-1-2-5_2015-9072	AN06420_BA3-1-2-5_2015-9072	AN06420	BA3-1-2-5	2015-9072	Harvard-ATP	ASD	Autism - confirmed by ADI-R	M	39	1520	NA	13.95	Cardiac Tamponade	Dissecting Ascending Aorta	RD	N	None	N	none noted	none noted	20	NA	12	4	5	NA	NA	R	ASDPan_Batch1	first-strand	parietal	EUR	6.8	50	67234890	80427026	50	6.1e-05	85160472	0.00268	0.00193	4008963672	85160472	0.00018	0.944417	3311753197	3351887963	0.002145	80427026
AN06420_BA38_2015-9072	AN06420_BA38_2015-9072	AN06420	BA38	2015-9072	Harvard-ATP	ASD	Autism - confirmed by ADI-R	M	39	1520	NA	13.95	Cardiac Tamponade	Dissecting Ascending Aorta	RD	N	None	N	none noted	none noted	20	NA	12	4	5	NA	NA	R	ASDPan_Batch1	first-strand	temporal	EUR	7.2	50	65387754	77967896	50	5.5e-05	82386812	0.003237	0.00227	3886905823	82386812	0.00066	0.946364	3218309234	3260033963	0.002427	77967896
AN06420_BA39-40_2015-9072	AN06420_BA39-40_2015-9072	AN06420	BA39-40	2015-9072	Harvard-ATP	ASD	Autism - confirmed by ADI-R	M	39	1520	NA	13.95	Cardiac Tamponade	Dissecting Ascending Aorta	RD	N	None	N	none noted	none noted	20	NA	12	4	5	NA	NA	R	ASDPan_Batch1	first-strand	parietal	EUR	5.4	50	62823488	68910760	50	6.4e-05	72715542	0.004211	0.00179	3435551147	72715542	0.000127	0.947676	3094852915	3132462733	0.001941	68910760
AN06420_BA44-45_2015-9072	AN06420_BA44-45_2015-9072	AN06420	BA44-45	2015-9072	Harvard-ATP	ASD	Autism - confirmed by ADI-R	M	39	1520	NA	13.95	Cardiac Tamponade	Dissecting Ascending Aorta	RD	N	None	N	none noted	none noted	20	NA	12	4	5	NA	NA	R	ASDPan_Batch1	first-strand	frontal	EUR	6.8	50	78615898	87988642	50	5.9e-05	91127462	0.003199	0.002053	4387761680	91127462	0.000316	0.965556	3868970601	3920686004	0.002161	87988642
AN07176_BA17_2015-9072	AN07176_BA17_2015-9072	AN07176	BA17	2015-9072	Harvard-ATP	CTL	No Known Disorder	M	21	NA	NA	29.91	Accident	Motor Vehicle	RD	NA	NA	NA	no information	none noted	NA	NA	NA	NA	NA	NA	NA	U	ASDPan_Batch1	first-strand	occipital	EUR	2.8	50	57609880	69906082	50	6e-05	73062710	0.003185	0.001926	3483367209	73062710	0.000182	0.956796	2837058394	2872570388	0.002471	69906082
AN07176_BA20-37_2015-9072	AN07176_BA20-37_2015-9072	AN07176	BA20-37	2015-9072	Harvard-ATP	CTL	No Known Disorder	M	21	NA	NA	29.91	Accident	Motor Vehicle	RD	NA	NA	NA	no information	none noted	NA	NA	NA	NA	NA	NA	NA	U	ASDPan_Batch1	first-strand	temporal	EUR	2.1	50	68864820	80190958	50	5.5e-05	83736666	0.003433	0.001906	3997713877	83736666	0.000401	0.957656	3392584119	3434161413	0.002213	80190958
AN07176_BA24_2015-9072	AN07176_BA24_2015-9072	AN07176	BA24	2015-9072	Harvard-ATP	CTL	No Known Disorder	M	21	NA	NA	29.91	Accident	Motor Vehicle	RD	NA	NA	NA	no information	none noted	NA	NA	NA	NA	NA	NA	NA	U	ASDPan_Batch1	first-strand	frontal	EUR	3.2	50	62531364	75173808	50	5.6e-05	79136748	0.003352	0.002303	3747391716	79136748	0.00027	0.949923	3076436306	3117729786	0.002532	75173808
AN07176_BA3-1-2-5_2015-9072	AN07176_BA3-1-2-5_2015-9072	AN07176	BA3-1-2-5	2015-9072	Harvard-ATP	CTL	No Known Disorder	M	21	NA	NA	29.91	Accident	Motor Vehicle	RD	NA	NA	NA	no information	none noted	NA	NA	NA	NA	NA	NA	NA	U	ASDPan_Batch1	first-strand	parietal	EUR	4.8	50	63369230	73485062	50	5.9e-05	78089966	0.003318	0.002403	3662727392	78089966	0.000192	0.941031	3116019357	3159422969	0.002652	73485062
AN07176_BA38_2015-9072	AN07176_BA38_2015-9072	AN07176	BA38	2015-9072	Harvard-ATP	CTL	No Known Disorder	M	21	NA	NA	29.91	Accident	Motor Vehicle	RD	NA	NA	NA	no information	none noted	NA	NA	NA	NA	NA	NA	NA	U	ASDPan_Batch1	first-strand	temporal	EUR	7.6	50	71736980	81477986	50	5.8e-05	86031866	0.003236	0.001846	4062244524	86031866	0.00028	0.947068	3536829968	3576916961	0.001948	81477986
AN07176_BA39-40_2015-9072	AN07176_BA39-40_2015-9072	AN07176	BA39-40	2015-9072	Harvard-ATP	CTL	No Known Disorder	M	21	NA	NA	29.91	Accident	Motor Vehicle	RD	NA	NA	NA	no information	none noted	NA	NA	NA	NA	NA	NA	NA	U	ASDPan_Batch1	first-strand	parietal	EUR	6.6	50	66945716	73309370	50	5.6e-05	78601972	0.004317	0.002026	3654463969	78601972	0.000104	0.932666	3290931711	3337517387	0.002145	73309370
AN07176_BA4-6_2015-9072	AN07176_BA4-6_2015-9072	AN07176	BA4-6	2015-9072	Harvard-ATP	CTL	No Known Disorder	M	21	NA	NA	29.91	Accident	Motor Vehicle	RD	NA	NA	NA	no information	none noted	NA	NA	NA	NA	NA	NA	NA	U	ASDPan_Batch1	first-strand	frontal	EUR	3.4	50	60535854	77367282	50	7.7e-05	81944842	0.004288	0.002963	3846249419	81944842	0.000753	0.944139	2959626015	3016206400	0.00448	77367282
AN07176_BA7_2015-9072	AN07176_BA7_2015-9072	AN07176	BA7	2015-9072	Harvard-ATP	CTL	No Known Disorder	M	21	NA	NA	29.91	Accident	Motor Vehicle	RD	NA	NA	NA	no information	none noted	NA	NA	NA	NA	NA	NA	NA	U	ASDPan_Batch1	first-strand	parietal	EUR	7.3	50	65858646	76974322	50	5.7e-05	80753526	0.003534	0.001909	3836922556	80753526	0.000148	0.953201	3240265664	3283241557	0.002074	76974322
AN07176_BA9_2015-9072	AN07176_BA9_2015-9072	AN07176	BA9	2015-9072	Harvard-ATP	CTL	No Known Disorder	M	21	NA	NA	29.91	Accident	Motor Vehicle	RD	NA	NA	NA	no information	none noted	NA	NA	NA	NA	NA	NA	NA	U	ASDPan_Batch1	first-strand	frontal	EUR	7.7	50	71282022	81897974	50	5.4e-05	86059634	0.003289	0.001804	4083428402	86059634	0.00022	0.951642	3508056080	3554435487	0.001945	81897974
AN07444_BA20-37_2015-9072	AN07444_BA20-37_2015-9072	AN07444	BA20-37	2015-9072	Harvard-ATP	CTL	No Known Disorder	M	17	1460	NA	30.75	Asphyxia	Hanging	RD	NA	None	Y	Zoloft	Depression	NA	NA	NA	NA	NA	NA	NA	U	ASDPan_Batch1	first-strand	temporal	EUR	6	50	66366646	77935654	50	6.1e-05	83381148	0.003914	0.00207	3884441616	83381148	4.8e-05	0.934692	3263217393	3308590149	0.002395	77935654
AN07444_BA24_2015-9072	AN07444_BA24_2015-9072	AN07444	BA24	2015-9072	Harvard-ATP	CTL	No Known Disorder	M	17	1460	NA	30.75	Asphyxia	Hanging	RD	NA	None	Y	Zoloft	Depression	NA	NA	NA	NA	NA	NA	NA	U	ASDPan_Batch1	first-strand	frontal	EUR	4.5	50	68028096	81370860	50	5.8e-05	87637332	0.00338	0.002067	4054757215	87637332	0.000379	0.928495	3342479211	3391450324	0.002514	81370860
AN07444_BA3-1-2-5_2015-9072	AN07444_BA3-1-2-5_2015-9072	AN07444	BA3-1-2-5	2015-9072	Harvard-ATP	CTL	No Known Disorder	M	17	1460	NA	30.75	Asphyxia	Hanging	RD	NA	None	Y	Zoloft	Depression	NA	NA	NA	NA	NA	NA	NA	U	ASDPan_Batch1	first-strand	parietal	EUR	5.5	50	66353438	78010228	50	5.7e-05	82061676	0.003276	0.001906	3888297145	82061676	0.00015	0.950629	3264036746	3308379998	0.002236	78010228
AN07444_BA38_2015-9072	AN07444_BA38_2015-9072	AN07444	BA38	2015-9072	Harvard-ATP	CTL	No Known Disorder	M	17	1460	NA	30.75	Asphyxia	Hanging	RD	NA	None	Y	Zoloft	Depression	NA	NA	NA	NA	NA	NA	NA	U	ASDPan_Batch1	first-strand	temporal	EUR	4	50	67118526	88934280	50	5.7e-05	94780184	0.003174	0.00213	4429917285	94780184	0.000283	0.938321	3297270104	3345139588	0.002786	88934280
AN07444_BA39-40_2015-9072	AN07444_BA39-40_2015-9072	AN07444	BA39-40	2015-9072	Harvard-ATP	CTL	No Known Disorder	M	17	1460	NA	30.75	Asphyxia	Hanging	RD	NA	None	Y	Zoloft	Depression	NA	NA	NA	NA	NA	NA	NA	U	ASDPan_Batch1	first-strand	parietal	EUR	6.5	50	67980092	81995180	50	5.5e-05	85301210	0.00356	0.001903	4087498682	85301210	0.000161	0.961243	3341345534	3389451266	0.002182	81995180
AN07444_BA4-6_2015-9072	AN07444_BA4-6_2015-9072	AN07444	BA4-6	2015-9072	Harvard-ATP	CTL	No Known Disorder	M	17	1460	NA	30.75	Asphyxia	Hanging	RD	NA	None	Y	Zoloft	Depression	NA	NA	NA	NA	NA	NA	NA	U	ASDPan_Batch1	first-strand	frontal	EUR	6.6	50	64341114	70353676	50	6.2e-05	74240566	0.004592	0.002022	3506876366	74240566	4.7e-05	0.947645	3163371052	3207644477	0.002193	70353676
AN07444_BA41-42-22_2015-9072	AN07444_BA41-42-22_2015-9072	AN07444	BA41-42-22	2015-9072	Harvard-ATP	CTL	No Known Disorder	M	17	1460	NA	30.75	Asphyxia	Hanging	RD	NA	None	Y	Zoloft	Depression	NA	NA	NA	NA	NA	NA	NA	U	ASDPan_Batch1	first-strand	temporal	EUR	5.6	50	68762764	86200066	50	5.9e-05	90410074	0.003637	0.001903	4297231904	90410074	6.5e-05	0.953434	3388082474	3428322200	0.002206	86200066
AN07444_BA41_2015-9072	AN07444_BA41_2015-9072	AN07444	BA41-42-22	2015-9072	Harvard-ATP	CTL	No Known Disorder	M	17	1460	NA	30.75	Asphyxia	Hanging	RD	NA	None	Y	Zoloft	Depression	NA	NA	NA	NA	NA	NA	NA	U	ASDPan_Batch1	first-strand	temporal	EUR	6.1	50	70697548	83206940	50	5.5e-05	87015532	0.003451	0.001877	4148493887	87015532	0.00036	0.956231	3484615196	3525131238	0.002038	83206940
AN07444_BA44-45_2015-9072	AN07444_BA44-45_2015-9072	AN07444	BA44-45	2015-9072	Harvard-ATP	CTL	No Known Disorder	M	17	1460	NA	30.75	Asphyxia	Hanging	RD	NA	None	Y	Zoloft	Depression	NA	NA	NA	NA	NA	NA	NA	U	ASDPan_Batch1	first-strand	frontal	EUR	6.4	50	62013178	79058474	50	5.3e-05	84655592	0.003298	0.002394	3941109499	84655592	3.4e-05	0.933884	3052936831	3091956720	0.002756	79058474
AN07444_BA9_2015-9072	AN07444_BA9_2015-9072	AN07444	BA9	2015-9072	Harvard-ATP	CTL	No Known Disorder	M	17	1460	NA	30.75	Asphyxia	Hanging	RD	NA	None	Y	Zoloft	Depression	NA	NA	NA	NA	NA	NA	NA	U	ASDPan_Batch1	first-strand	frontal	EUR	6.5	50	56924726	65670482	50	5.3e-05	70281986	0.003404	0.001835	3274150195	70281986	0.000273	0.934386	2799688930	2838494240	0.001998	65670482
AN08043_BA17_2015-9072	AN08043_BA17_2015-9072	AN08043	BA17	2015-9072	Harvard-ATP	ASD	Autism - confirmed by ADI-R	F	52	1070	NA	39.15	NA	NA	NA	N	None	N	none noted	none noted	NA	NA	NA	NA	NA	NA	NA	U	ASDPan_Batch1	first-strand	occipital	EUR	7.3	50	67933768	73525664	50	6.2e-05	77650404	0.003944	0.001805	3666347377	77650404	3.5e-05	0.946881	3349407151	3387756213	0.001892	73525664
AN08043_BA20-37_2015-9072	AN08043_BA20-37_2015-9072	AN08043	BA20-37	2015-9072	Harvard-ATP	ASD	Autism - confirmed by ADI-R	F	52	1070	NA	39.15	NA	NA	NA	N	None	N	none noted	none noted	NA	NA	NA	NA	NA	NA	NA	U	ASDPan_Batch1	first-strand	temporal	EUR	6.4	50	63002314	77510898	50	5.7e-05	80454916	0.003058	0.001864	3864634922	80454916	0.000126	0.963408	3105439419	3141757219	0.002123	77510898
AN08043_BA24_2015-9072	AN08043_BA24_2015-9072	AN08043	BA24	2015-9072	Harvard-ATP	ASD	Autism - confirmed by ADI-R	F	52	1070	NA	39.15	NA	NA	NA	N	None	N	none noted	none noted	NA	NA	NA	NA	NA	NA	NA	U	ASDPan_Batch1	first-strand	frontal	EUR	2.4	50	68795502	82706754	50	5.5e-05	86823038	0.003434	0.002019	4120284239	86823038	0.000358	0.95259	3380867050	3430240707	0.002715	82706754
AN08043_BA3-1-2-5_2015-9072	AN08043_BA3-1-2-5_2015-9072	AN08043	BA3-1-2-5	2015-9072	Harvard-ATP	ASD	Autism - confirmed by ADI-R	F	52	1070	NA	39.15	NA	NA	NA	N	None	N	none noted	none noted	NA	NA	NA	NA	NA	NA	NA	U	ASDPan_Batch1	first-strand	parietal	EUR	4.2	50	83609722	94283694	50	6.1e-05	98987340	0.00388	0.002118	4699153236	98987340	4e-05	0.952482	4108804156	4168249591	0.002405	94283694
AN08043_BA39-40_2015-9072	AN08043_BA39-40_2015-9072	AN08043	BA39-40	2015-9072	Harvard-ATP	ASD	Autism - confirmed by ADI-R	F	52	1070	NA	39.15	NA	NA	NA	N	None	N	none noted	none noted	NA	NA	NA	NA	NA	NA	NA	U	ASDPan_Batch1	first-strand	parietal	EUR	6.2	50	72644668	83640572	50	6.2e-05	87791024	0.003543	0.001824	4170640698	87791024	7e-05	0.952724	3581268359	3622667746	0.002003	83640572
AN08161_BA3-1-2-5_2015-9072	AN08161_BA3-1-2-5_2015-9072	AN08161	BA3-1-2-5	2015-9072	Harvard-ATP	CTL	No Known Disorder	F	36	1150	NA	23.83	Multisystem Failure	NA	SD	NA	NA	NA	NA	NA	NA	NA	NA	NA	NA	NA	NA	U	ASDPan_Batch1	first-strand	parietal	EUR	6.5	50	64757654	77485534	50	5.5e-05	82879128	0.00318	0.001946	3863053070	82879128	0.000314	0.934922	3193075635	3228918743	0.002127	77485534
AN08161_BA39-40_2015-9072	AN08161_BA39-40_2015-9072	AN08161	BA39-40	2015-9072	Harvard-ATP	CTL	No Known Disorder	F	36	1150	NA	23.83	Multisystem Failure	NA	SD	NA	NA	NA	NA	NA	NA	NA	NA	NA	NA	NA	NA	U	ASDPan_Batch1	first-strand	parietal	EUR	6.4	50	63602928	79116998	50	6e-05	82474848	0.003452	0.002078	3941866305	82474848	0.000461	0.959286	3133326707	3170997939	0.002664	79116998
AN08161_BA44-45_2015-9072	AN08161_BA44-45_2015-9072	AN08161	BA44-45	2015-9072	Harvard-ATP	CTL	No Known Disorder	F	36	1150	NA	23.83	Multisystem Failure	NA	SD	NA	NA	NA	NA	NA	NA	NA	NA	NA	NA	NA	NA	U	ASDPan_Batch1	first-strand	frontal	EUR	6.3	50	68176578	79660936	50	5.6e-05	84716836	0.003384	0.002326	3971345464	84716836	0.000397	0.94032	3356932262	3399218384	0.002485	79660936
AN08166_BA20-37_2015-9072	AN08166_BA20-37_2015-9072	AN08166	BA20-37	2015-9072	Harvard-ATP	ASD	Autism - confirmed by ADI-R	M	28	1580	NA	43.25	seizure	NA	ID	Y	Epilepsy	Y	Geodon, Regretol, Allegra	none noted	22	NA	16	5	3	80	WAIS-III	R	ASDPan_Batch1	first-strand	temporal	EUR	6.2	50	60914100	69781246	50	5.6e-05	75189912	0.003463	0.001858	3479010019	75189912	0.000493	0.928067	3003289638	3037308402	0.001985	69781246
AN08166_BA24_2015-9072	AN08166_BA24_2015-9072	AN08166	BA24	2015-9072	Harvard-ATP	ASD	Autism - confirmed by ADI-R	M	28	1580	NA	43.25	seizure	NA	ID	Y	Epilepsy	Y	Geodon, Regretol, Allegra	none noted	22	NA	16	5	3	80	WAIS-III	R	ASDPan_Batch1	first-strand	frontal	EUR	7.2	50	71855960	79406090	50	5.7e-05	84094928	0.004398	0.001892	3958738499	84094928	3.8e-05	0.944244	3532643867	3582768551	0.002051	79406090
AN08166_BA3-1-2-5_2015-9072	AN08166_BA3-1-2-5_2015-9072	AN08166	BA3-1-2-5	2015-9072	Harvard-ATP	ASD	Autism - confirmed by ADI-R	M	28	1580	NA	43.25	seizure	NA	ID	Y	Epilepsy	Y	Geodon, Regretol, Allegra	none noted	22	NA	16	5	3	80	WAIS-III	R	ASDPan_Batch1	first-strand	parietal	EUR	5.7	50	75146724	86657162	50	5.8e-05	89524438	0.003242	0.001972	4321066831	89524438	0.000276	0.967972	3699143475	3748007790	0.002223	86657162
AN08166_BA38_2015-9072	AN08166_BA38_2015-9072	AN08166	BA38	2015-9072	Harvard-ATP	ASD	Autism - confirmed by ADI-R	M	28	1580	NA	43.25	seizure	NA	ID	Y	Epilepsy	Y	Geodon, Regretol, Allegra	none noted	22	NA	16	5	3	80	WAIS-III	R	ASDPan_Batch1	first-strand	temporal	EUR	7.5	50	65689434	74663282	50	5.7e-05	79093926	0.003317	0.00186	3722605040	79093926	0.000151	0.943982	3234902692	3275371189	0.001957	74663282
AN08166_BA39-40_2015-9072	AN08166_BA39-40_2015-9072	AN08166	BA39-40	2015-9072	Harvard-ATP	ASD	Autism - confirmed by ADI-R	M	28	1580	NA	43.25	seizure	NA	ID	Y	Epilepsy	Y	Geodon, Regretol, Allegra	none noted	22	NA	16	5	3	80	WAIS-III	R	ASDPan_Batch1	first-strand	parietal	EUR	4.6	50	80203332	89295358	50	5.4e-05	92313374	0.003422	0.001954	4453588729	92313374	0.000118	0.967307	3948244687	4000758379	0.002126	89295358
AN08166_BA4-6_2015-9072	AN08166_BA4-6_2015-9072	AN08166	BA4-6	2015-9072	Harvard-ATP	ASD	Autism - confirmed by ADI-R	M	28	1580	NA	43.25	seizure	NA	ID	Y	Epilepsy	Y	Geodon, Regretol, Allegra	none noted	22	NA	16	5	3	80	WAIS-III	R	ASDPan_Batch1	first-strand	frontal	EUR	7	50	62362934	71591544	50	5.9e-05	75582702	0.003431	0.001898	3568815550	75582702	0.00023	0.947195	3072474061	3109274930	0.002067	71591544
AN08166_BA41-42-22_2015-9072	AN08166_BA41-42-22_2015-9072	AN08166	BA41-42-22	2015-9072	Harvard-ATP	ASD	Autism - confirmed by ADI-R	M	28	1580	NA	43.25	seizure	NA	ID	Y	Epilepsy	Y	Geodon, Regretol, Allegra	none noted	22	NA	16	5	3	80	WAIS-III	R	ASDPan_Batch1	first-strand	temporal	EUR	6.8	50	69148636	76343428	50	6.1e-05	82052242	0.003994	0.002023	3805657179	82052242	7e-05	0.930425	3401874759	3447633871	0.002206	76343428
AN08166_BA7_2015-9072	AN08166_BA7_2015-9072	AN08166	BA7	2015-9072	Harvard-ATP	ASD	Autism - confirmed by ADI-R	M	28	1580	NA	43.25	seizure	NA	ID	Y	Epilepsy	Y	Geodon, Regretol, Allegra	none noted	22	NA	16	5	3	80	WAIS-III	R	ASDPan_Batch1	first-strand	parietal	EUR	6.6	50	66527662	74562028	50	5.8e-05	78976508	0.003937	0.002346	3716885744	78976508	5.4e-05	0.944104	3274701653	3316866670	0.002541	74562028
AN08677_BA24_2015-9072	AN08677_BA24_2015-9072	AN08677	BA24	2015-9072	Harvard-ATP	CTL	No Known Disorder	M	38	1390	NA	25.47	NA	NA	NA	NA	NA	NA	no information	none noted	NA	NA	NA	NA	NA	NA	NA	U	ASDPan_Batch1	first-strand	frontal	EUR	6.4	50	64267884	77938020	50	6.5e-05	84102884	0.003222	0.002142	3883610931	84102884	0.000195	0.926699	3159129920	3203603103	0.002532	77938020
AN08677_BA39-40_2015-9072	AN08677_BA39-40_2015-9072	AN08677	BA39-40	2015-9072	Harvard-ATP	CTL	No Known Disorder	M	38	1390	NA	25.47	NA	NA	NA	NA	NA	NA	no information	none noted	NA	NA	NA	NA	NA	NA	NA	U	ASDPan_Batch1	first-strand	parietal	EUR	5.4	50	64965998	75373990	50	5.7e-05	77979558	0.00316	0.0017	3758215995	77979558	0.000152	0.966587	3202584057	3240017679	0.001948	75373990
AN08677_BA4-6_2015-9072	AN08677_BA4-6_2015-9072	AN08677	BA4-6	2015-9072	Harvard-ATP	CTL	No Known Disorder	M	38	1390	NA	25.47	NA	NA	NA	NA	NA	NA	no information	none noted	NA	NA	NA	NA	NA	NA	NA	U	ASDPan_Batch1	first-strand	frontal	EUR	3.1	50	61809746	77984656	50	6.3e-05	82191980	0.003437	0.00208	3886058818	82191980	3.9e-05	0.948811	3040501919	3081195675	0.002596	77984656
AN08677_BA7_2015-9072	AN08677_BA7_2015-9072	AN08677	BA7	2015-9072	Harvard-ATP	CTL	No Known Disorder	M	38	1390	NA	25.47	NA	NA	NA	NA	NA	NA	no information	none noted	NA	NA	NA	NA	NA	NA	NA	U	ASDPan_Batch1	first-strand	parietal	EUR	6.7	50	63454546	74914018	50	5.7e-05	78794688	0.003275	0.002039	3735049970	78794688	0.000354	0.95075	3121775284	3164461466	0.002329	74914018
AN08792_BA17_2015-9072	AN08792_BA17_2015-9072	AN08792	BA17	2015-9072	Harvard-ATP	ASD	Autism - confirmed by ADI-R	M	30	1230	NA	20.3	Gastrointestinal Bleeding	CP; Seizure Disorder	ID	Y	Epilepsy	Y	Dilantin, depakote, tranxene, cisapride, folic acid, propulsid, priosec, reglan, mysoline, phenobarbital, clorazepate	Intellectual disability, low functioning autism, cerebral palsy, poorly controlled seizures, self mutaliation	22	12	NA	2	5	NA	NA	R	ASDPan_Batch1	first-strand	occipital	EUR	4.3	50	66776534	79017258	50	6.4e-05	83853852	0.002727	0.002347	3938655719	83853852	0.00015	0.942321	3286529702	3329216235	0.002585	79017258
AN08792_BA38_2015-9072	AN08792_BA38_2015-9072	AN08792	BA38	2015-9072	Harvard-ATP	ASD	Autism - confirmed by ADI-R	M	30	1230	NA	20.3	Gastrointestinal Bleeding	CP; Seizure Disorder	ID	Y	Epilepsy	Y	Dilantin, depakote, tranxene, cisapride, folic acid, propulsid, priosec, reglan, mysoline, phenobarbital, clorazepate	Intellectual disability, low functioning autism, cerebral palsy, poorly controlled seizures, self mutaliation	22	12	NA	2	5	NA	NA	R	ASDPan_Batch1	first-strand	temporal	EUR	6.5	50	71865900	83499188	50	6.5e-05	89007874	0.00264	0.001914	4162396758	89007874	0.000133	0.93811	3535780581	3583168631	0.002146	83499188
AN08792_BA39-40_2015-9072	AN08792_BA39-40_2015-9072	AN08792	BA39-40	2015-9072	Harvard-ATP	ASD	Autism - confirmed by ADI-R	M	30	1230	NA	20.3	Gastrointestinal Bleeding	CP; Seizure Disorder	ID	Y	Epilepsy	Y	Dilantin, depakote, tranxene, cisapride, folic acid, propulsid, priosec, reglan, mysoline, phenobarbital, clorazepate	Intellectual disability, low functioning autism, cerebral palsy, poorly controlled seizures, self mutaliation	22	12	NA	2	5	NA	NA	R	ASDPan_Batch1	first-strand	parietal	EUR	4.7	50	60942308	75418540	50	6.8e-05	80150064	0.002244	0.002461	3758565023	80150064	0.0002	0.940967	3000073039	3037949276	0.002784	75418540
AN08792_BA7_2015-9072	AN08792_BA7_2015-9072	AN08792	BA7	2015-9072	Harvard-ATP	ASD	Autism - confirmed by ADI-R	M	30	1230	NA	20.3	Gastrointestinal Bleeding	CP; Seizure Disorder	ID	Y	Epilepsy	Y	Dilantin, depakote, tranxene, cisapride, folic acid, propulsid, priosec, reglan, mysoline, phenobarbital, clorazepate	Intellectual disability, low functioning autism, cerebral palsy, poorly controlled seizures, self mutaliation	22	12	NA	2	5	NA	NA	R	ASDPan_Batch1	first-strand	parietal	EUR	4.6	50	74997870	82961090	50	6.5e-05	89924212	0.00285	0.002069	4135667874	89924212	7.1e-05	0.922567	3690408934	3739289495	0.002249	82961090
AN08873_BA17_2015-9072	AN08873_BA17_2015-9072	AN08873	BA17	2015-9072	Harvard-ATP	ASD	Autism - confirmed by ADI-R	M	5	1560	NA	25.5	Drowning	Asphyxia	RD	Y	Epilepsy	Y	Prozac	No major comorbidities, irregular response to pain, allergies	22	14	NA	6	5	NA	NA	R	ASDPan_Batch1	first-strand	occipital	EUR	2.3	50	69636286	80136382	50	5.6e-05	84884924	0.003391	0.002251	3995485727	84884924	0.000286	0.944059	3427924553	3472301608	0.00238	80136382
AN08873_BA24_2015-9072	AN08873_BA24_2015-9072	AN08873	BA24	2015-9072	Harvard-ATP	ASD	Autism - confirmed by ADI-R	M	5	1560	NA	25.5	Drowning	Asphyxia	RD	Y	Epilepsy	Y	Prozac	No major comorbidities, irregular response to pain, allergies	22	14	NA	6	5	NA	NA	R	ASDPan_Batch1	first-strand	frontal	EUR	6.6	50	66851698	84287244	50	5.1e-05	87128576	0.003357	0.001779	4202327771	87128576	0.000348	0.967389	3289037044	3333542333	0.002076	84287244
AN08873_BA3-1-2-5_2015-9072	AN08873_BA3-1-2-5_2015-9072	AN08873	BA3-1-2-5	2015-9072	Harvard-ATP	ASD	Autism - confirmed by ADI-R	M	5	1560	NA	25.5	Drowning	Asphyxia	RD	Y	Epilepsy	Y	Prozac	No major comorbidities, irregular response to pain, allergies	22	14	NA	6	5	NA	NA	R	ASDPan_Batch1	first-strand	parietal	EUR	5.1	50	67438274	75466952	50	6.3e-05	79422276	0.004662	0.00181	3762093072	79422276	5e-05	0.950199	3320278235	3362582923	0.002057	75466952
AN08873_BA38_2015-9072	AN08873_BA38_2015-9072	AN08873	BA38	2015-9072	Harvard-ATP	ASD	Autism - confirmed by ADI-R	M	5	1560	NA	25.5	Drowning	Asphyxia	RD	Y	Epilepsy	Y	Prozac	No major comorbidities, irregular response to pain, allergies	22	14	NA	6	5	NA	NA	R	ASDPan_Batch1	first-strand	temporal	EUR	5.8	50	53125050	77446924	50	5.8e-05	82021368	0.002994	0.002429	3859498162	82021368	0.000267	0.944229	2613205003	2648283615	0.002927	77446924
AN08873_BA4-6_2015-9072	AN08873_BA4-6_2015-9072	AN08873	BA4-6	2015-9072	Harvard-ATP	ASD	Autism - confirmed by ADI-R	M	5	1560	NA	25.5	Drowning	Asphyxia	RD	Y	Epilepsy	Y	Prozac	No major comorbidities, irregular response to pain, allergies	22	14	NA	6	5	NA	NA	R	ASDPan_Batch1	first-strand	frontal	EUR	5	50	54233820	65638100	50	6e-05	73305364	0.004075	0.002495	3270873420	73305364	0.000305	0.895407	2666112193	2703428776	0.002909	65638100
AN08873_BA44-45_2015-9072	AN08873_BA44-45_2015-9072	AN08873	BA44-45	2015-9072	Harvard-ATP	ASD	Autism - confirmed by ADI-R	M	5	1560	NA	25.5	Drowning	Asphyxia	RD	Y	Epilepsy	Y	Prozac	No major comorbidities, irregular response to pain, allergies	22	14	NA	6	5	NA	NA	R	ASDPan_Batch1	first-strand	frontal	EUR	3.6	50	71776992	83445586	50	6e-05	86412290	0.003504	0.002187	4158428183	86412290	0.000396	0.965668	3529383294	3579412268	0.00275	83445586
AN08873_BA7_2015-9072	AN08873_BA7_2015-9072	AN08873	BA7	2015-9072	Harvard-ATP	ASD	Autism - confirmed by ADI-R	M	5	1560	NA	25.5	Drowning	Asphyxia	RD	Y	Epilepsy	Y	Prozac	No major comorbidities, irregular response to pain, allergies	22	14	NA	6	5	NA	NA	R	ASDPan_Batch1	first-strand	parietal	EUR	6.7	50	64234210	75547610	50	5.7e-05	80904014	0.004243	0.002429	3765177259	80904014	8.4e-05	0.933793	3156888915	3202079632	0.002746	75547610
AN09402_BA17_2015-9072	AN09402_BA17_2015-9072	AN09402	BA17	2015-9072	Harvard-ATP	Dup15q	Chromosome 15q Duplication Syndrome	M	11	1540	NA	10.5	seizure	Chromosome 15q Duplication	SZ	Y	Epilepsy	Y	Keppra, depakene, phenobarbitol	none noted	NA	NA	NA	NA	NA	NA	NA	U	ASDPan_Batch1	first-strand	occipital	EUR	5.3	50	63520376	71232782	50	6.4e-05	73595456	0.003087	0.001792	3551838000	73595456	0.000276	0.967896	3133163299	3167633196	0.001923	71232782
AN09402_BA20-37_2015-9072	AN09402_BA20-37_2015-9072	AN09402	BA20-37	2015-9072	Harvard-ATP	Dup15q	Chromosome 15q Duplication Syndrome	M	11	1540	NA	10.5	seizure	Chromosome 15q Duplication	SZ	Y	Epilepsy	Y	Keppra, depakene, phenobarbitol	none noted	NA	NA	NA	NA	NA	NA	NA	U	ASDPan_Batch1	first-strand	temporal	EUR	7.3	50	70103166	75575234	50	6.6e-05	79661570	0.004248	0.001779	3768071650	79661570	2e-05	0.948704	3454362171	3495592824	0.001895	75575234
AN09402_BA24_2015-9072	AN09402_BA24_2015-9072	AN09402	BA24	2015-9072	Harvard-ATP	Dup15q	Chromosome 15q Duplication Syndrome	M	11	1540	NA	10.5	seizure	Chromosome 15q Duplication	SZ	Y	Epilepsy	Y	Keppra, depakene, phenobarbitol	none noted	NA	NA	NA	NA	NA	NA	NA	U	ASDPan_Batch1	first-strand	frontal	EUR	5.1	50	70385052	76270638	50	6.7e-05	82063748	0.003102	0.002354	3802948165	82063748	0.00012	0.929407	3468176210	3509802963	0.002467	76270638
AN09402_BA3-1-2-5_2015-9072	AN09402_BA3-1-2-5_2015-9072	AN09402	BA3-1-2-5	2015-9072	Harvard-ATP	Dup15q	Chromosome 15q Duplication Syndrome	M	11	1540	NA	10.5	seizure	Chromosome 15q Duplication	SZ	Y	Epilepsy	Y	Keppra, depakene, phenobarbitol	none noted	NA	NA	NA	NA	NA	NA	NA	U	ASDPan_Batch1	first-strand	parietal	EUR	6.3	50	78538674	84544324	50	6.5e-05	89728046	0.003766	0.001784	4215676639	89728046	6.2e-05	0.942229	3870642354	3916602856	0.001896	84544324
AN09402_BA39-40_2015-9072	AN09402_BA39-40_2015-9072	AN09402	BA39-40	2015-9072	Harvard-ATP	Dup15q	Chromosome 15q Duplication Syndrome	M	11	1540	NA	10.5	seizure	Chromosome 15q Duplication	SZ	Y	Epilepsy	Y	Keppra, depakene, phenobarbitol	none noted	NA	NA	NA	NA	NA	NA	NA	U	ASDPan_Batch1	first-strand	parietal	EUR	6.4	50	59170060	78636316	50	6.5e-05	85110712	0.002481	0.002124	3921133608	85110712	4.1e-05	0.92393	2911848746	2950881105	0.002491	78636316
AN09402_BA44-45_2015-9072	AN09402_BA44-45_2015-9072	AN09402	BA44-45	2015-9072	Harvard-ATP	Dup15q	Chromosome 15q Duplication Syndrome	M	11	1540	NA	10.5	seizure	Chromosome 15q Duplication	SZ	Y	Epilepsy	Y	Keppra, depakene, phenobarbitol	none noted	NA	NA	NA	NA	NA	NA	NA	U	ASDPan_Batch1	first-strand	frontal	EUR	6.3	50	66350408	75306336	50	6.5e-05	78794722	0.003381	0.002127	3753481108	78794722	0.000226	0.955728	3263636445	3308459804	0.002479	75306336
AN09402_BA7_2015-9072	AN09402_BA7_2015-9072	AN09402	BA7	2015-9072	Harvard-ATP	Dup15q	Chromosome 15q Duplication Syndrome	M	11	1540	NA	10.5	seizure	Chromosome 15q Duplication	SZ	Y	Epilepsy	Y	Keppra, depakene, phenobarbitol	none noted	NA	NA	NA	NA	NA	NA	NA	U	ASDPan_Batch1	first-strand	parietal	EUR	6	50	148708584	170118990	50	6e-05	178403704	0.00313	0.001807	8482442134	178403704	0.000336	0.953562	7331170633	7415926029	0.001975	170118990
AN09402_BA9_2015-9072	AN09402_BA9_2015-9072	AN09402	BA9	2015-9072	Harvard-ATP	Dup15q	Chromosome 15q Duplication Syndrome	M	11	1540	NA	10.5	seizure	Chromosome 15q Duplication	SZ	Y	Epilepsy	Y	Keppra, depakene, phenobarbitol	none noted	NA	NA	NA	NA	NA	NA	NA	U	ASDPan_Batch1	first-strand	frontal	EUR	6.2	50	78885022	100991774	50	5.8e-05	104938858	0.002355	0.001936	5036394697	104938858	0.000296	0.962387	3888333093	3934505803	0.002257	100991774
AN09714_BA20-37_2015-9072	AN09714_BA20-37_2015-9072	AN09714	BA20-37	2015-9072	Harvard-ATP	ASD	Autism - confirmed by ADI-R	M	60	1210	NA	26.5	Cancer	NA	SD	Y	Epilepsy	Y	Dilantin, phenobarbital, rantex, carbamazepine, prilosec, docusate	No major comorbidities, irregular response to pain, mumps	NA	NA	NA	NA	NA	NA	NA	L	ASDPan_Batch1	first-strand	temporal	EUR	5.2	50	57740218	71499954	50	6.9e-05	77248138	0.002447	0.001974	3564246017	77248138	8.6e-05	0.925588	2843097716	2879001147	0.002324	71499954
AN09714_BA24_2015-9072	AN09714_BA24_2015-9072	AN09714	BA24	2015-9072	Harvard-ATP	ASD	Autism - confirmed by ADI-R	M	60	1210	NA	26.5	Cancer	NA	SD	Y	Epilepsy	Y	Dilantin, phenobarbital, rantex, carbamazepine, prilosec, docusate	No major comorbidities, irregular response to pain, mumps	NA	NA	NA	NA	NA	NA	NA	L	ASDPan_Batch1	first-strand	frontal	EUR	6	50	68351618	81024224	50	6.9e-05	88018462	0.002749	0.00215	4037862762	88018462	7e-05	0.920537	3360917921	3407347728	0.00253	81024224
AN09714_BA44-45_2015-9072	AN09714_BA44-45_2015-9072	AN09714	BA44-45	2015-9072	Harvard-ATP	ASD	Autism - confirmed by ADI-R	M	60	1210	NA	26.5	Cancer	NA	SD	Y	Epilepsy	Y	Dilantin, phenobarbital, rantex, carbamazepine, prilosec, docusate	No major comorbidities, irregular response to pain, mumps	NA	NA	NA	NA	NA	NA	NA	L	ASDPan_Batch1	first-strand	frontal	EUR	4.3	50	71576900	86938588	50	6.5e-05	90709254	0.002606	0.002137	4332619383	90709254	0.000466	0.958431	3521300612	3568686362	0.002635	86938588
AN09714_BA7_2015-9072	AN09714_BA7_2015-9072	AN09714	BA7	2015-9072	Harvard-ATP	ASD	Autism - confirmed by ADI-R	M	60	1210	NA	26.5	Cancer	NA	SD	Y	Epilepsy	Y	Dilantin, phenobarbital, rantex, carbamazepine, prilosec, docusate	No major comorbidities, irregular response to pain, mumps	NA	NA	NA	NA	NA	NA	NA	L	ASDPan_Batch1	first-strand	parietal	EUR	5.1	50	67702740	76371800	50	7e-05	81844782	0.002749	0.00246	3806513010	81844782	7.7e-05	0.93313	3333831373	3375132433	0.002701	76371800
AN09730_BA17_2015-9072	AN09730_BA17_2015-9072	AN09730	BA17	2015-9072	Harvard-ATP	ASD	Autism - confirmed by ADI-R	M	22	1375	NA	25	Asphyxia	Seizure	ID	Y	Epilepsy	Y	Abilify, Lamictal, Zonegran, flax seed oil, fish oil, multivitamins	No major comorbidities, irregular response to pain	28	14	NA	6	5	NA	NA	R	ASDPan_Batch1	first-strand	occipital	HISPANIC	4	50	62216830	81616136	50	6.6e-05	84465020	0.001653	0.002093	4067554669	84465020	0.000307	0.966271	3061483818	3102604577	0.00283	81616136
AN09730_BA24_2015-9072	AN09730_BA24_2015-9072	AN09730	BA24	2015-9072	Harvard-ATP	ASD	Autism - confirmed by ADI-R	M	22	1375	NA	25	Asphyxia	Seizure	ID	Y	Epilepsy	Y	Abilify, Lamictal, Zonegran, flax seed oil, fish oil, multivitamins	No major comorbidities, irregular response to pain	28	14	NA	6	5	NA	NA	R	ASDPan_Batch1	first-strand	frontal	HISPANIC	4.5	50	70384490	79746536	50	7.2e-05	83407390	0.002508	0.002049	3974470552	83407390	6.5e-05	0.956109	3464974772	3508867573	0.002359	79746536
AN09730_BA39-40_2015-9072	AN09730_BA39-40_2015-9072	AN09730	BA39-40	2015-9072	Harvard-ATP	ASD	Autism - confirmed by ADI-R	M	22	1375	NA	25	Asphyxia	Seizure	ID	Y	Epilepsy	Y	Abilify, Lamictal, Zonegran, flax seed oil, fish oil, multivitamins	No major comorbidities, irregular response to pain	28	14	NA	6	5	NA	NA	R	ASDPan_Batch1	first-strand	parietal	HISPANIC	6.3	50	67267680	75182422	50	7.2e-05	79712278	0.002587	0.002094	3747121387	79712278	0.000108	0.943172	3310018289	3353596239	0.002389	75182422
AN09730_BA4-6_2015-9072	AN09730_BA4-6_2015-9072	AN09730	BA4-6	2015-9072	Harvard-ATP	ASD	Autism - confirmed by ADI-R	M	22	1375	NA	25	Asphyxia	Seizure	ID	Y	Epilepsy	Y	Abilify, Lamictal, Zonegran, flax seed oil, fish oil, multivitamins	No major comorbidities, irregular response to pain	28	14	NA	6	5	NA	NA	R	ASDPan_Batch1	first-strand	frontal	HISPANIC	4.9	50	69845330	78278772	50	7.1e-05	82472954	0.002775	0.001836	3902679115	82472954	2e-05	0.949145	3443165854	3482915894	0.002079	78278772
AN09730_BA7_2015-9072	AN09730_BA7_2015-9072	AN09730	BA7	2015-9072	Harvard-ATP	ASD	Autism - confirmed by ADI-R	M	22	1375	NA	25	Asphyxia	Seizure	ID	Y	Epilepsy	Y	Abilify, Lamictal, Zonegran, flax seed oil, fish oil, multivitamins	No major comorbidities, irregular response to pain	28	14	NA	6	5	NA	NA	R	ASDPan_Batch1	first-strand	parietal	HISPANIC	4	50	86695696	101183290	50	7.6e-05	112505464	0.00241	0.002015	5039790681	112505464	0.000734	0.899363	4262778814	4321592016	0.002648	101183290
AN10679_BA17_2015-9072	AN10679_BA17_2015-9072	AN10679	BA17	2015-9072	Harvard-ATP	CTL	No Known Disorder	F	41	1310	NA	14	NA	NA	NA	NA	NA	NA	NA	NA	NA	NA	NA	NA	NA	NA	NA	U	ASDPan_Batch1	first-strand	occipital	AFR	5.4	50	63809348	75296890	50	6.2e-05	81976090	0.003381	0.002474	3753061032	81976090	6.3e-05	0.918523	3139240478	3181071397	0.002749	75296890
AN10679_BA20-37_2015-9072	AN10679_BA20-37_2015-9072	AN10679	BA20-37	2015-9072	Harvard-ATP	CTL	No Known Disorder	F	41	1310	NA	14	NA	NA	NA	NA	NA	NA	NA	NA	NA	NA	NA	NA	NA	NA	NA	U	ASDPan_Batch1	first-strand	temporal	AFR	7.1	50	69947710	84627808	50	6.1e-05	90017874	0.003422	0.0024	4218279358	90017874	0.000206	0.940122	3441368585	3487044160	0.002619	84627808
AN10679_BA24_2015-9072	AN10679_BA24_2015-9072	AN10679	BA24	2015-9072	Harvard-ATP	CTL	No Known Disorder	F	41	1310	NA	14	NA	NA	NA	NA	NA	NA	NA	NA	NA	NA	NA	NA	NA	NA	NA	U	ASDPan_Batch1	first-strand	frontal	AFR	6.4	50	68135634	77851326	50	5.9e-05	80134840	0.003364	0.001867	3881660754	80134840	0.000117	0.971504	3359156049	3397558354	0.001981	77851326
AN10679_BA3-1-2-5_2015-9072	AN10679_BA3-1-2-5_2015-9072	AN10679	BA3-1-2-5	2015-9072	Harvard-ATP	CTL	No Known Disorder	F	41	1310	NA	14	NA	NA	NA	NA	NA	NA	NA	NA	NA	NA	NA	NA	NA	NA	NA	U	ASDPan_Batch1	first-strand	parietal	AFR	6.2	50	64305496	75425466	50	6.2e-05	80060542	0.003053	0.001934	3759578021	80060542	0.00061	0.942105	3170418596	3205989182	0.002157	75425466
AN10679_BA39-40_2015-9072	AN10679_BA39-40_2015-9072	AN10679	BA39-40	2015-9072	Harvard-ATP	CTL	No Known Disorder	F	41	1310	NA	14	NA	NA	NA	NA	NA	NA	NA	NA	NA	NA	NA	NA	NA	NA	NA	U	ASDPan_Batch1	first-strand	parietal	AFR	3.1	50	63131232	72088294	50	6.3e-05	77136860	0.003294	0.002429	3593183622	77136860	0.000336	0.934551	3107654820	3147655137	0.002682	72088294
AN10679_BA7_2015-9072	AN10679_BA7_2015-9072	AN10679	BA7	2015-9072	Harvard-ATP	CTL	No Known Disorder	F	41	1310	NA	14	NA	NA	NA	NA	NA	NA	NA	NA	NA	NA	NA	NA	NA	NA	NA	U	ASDPan_Batch1	first-strand	parietal	AFR	4.2	50	47998386	60728674	50	6.3e-05	62760026	0.002852	0.002189	3027686506	62760026	0.000366	0.967633	2359968595	2393658589	0.002573	60728674
AN10723_BA20-37_2015-9072	AN10723_BA20-37_2015-9072	AN10723	BA20-37	2015-9072	Harvard-ATP	CTL	No Known Disorder	M	60	1340	NA	24.23	Cardiac Arrest	NA	RD	NA	NA	NA	no information	none noted	NA	NA	NA	NA	NA	NA	NA	U	ASDPan_Batch1	first-strand	temporal	EUR	4.2	50	64166646	78951546	50	6.1e-05	87258984	0.003767	0.002275	3933228602	87258984	0.000121	0.904796	3149874394	3198559483	0.002884	78951546
AN10723_BA3-1-2-5_2015-9072	AN10723_BA3-1-2-5_2015-9072	AN10723	BA3-1-2-5	2015-9072	Harvard-ATP	CTL	No Known Disorder	M	60	1340	NA	24.23	Cardiac Arrest	NA	RD	NA	NA	NA	no information	none noted	NA	NA	NA	NA	NA	NA	NA	U	ASDPan_Batch1	first-strand	parietal	EUR	6.3	50	65504728	83164220	50	5.5e-05	86066758	0.003055	0.001859	4145789406	86066758	0.000278	0.966276	3223315081	3266436281	0.002295	83164220
AN10723_BA38_2015-9072	AN10723_BA38_2015-9072	AN10723	BA38	2015-9072	Harvard-ATP	CTL	No Known Disorder	M	60	1340	NA	24.23	Cardiac Arrest	NA	RD	NA	NA	NA	no information	none noted	NA	NA	NA	NA	NA	NA	NA	U	ASDPan_Batch1	first-strand	temporal	EUR	7.9	50	69459524	79197080	50	5.2e-05	82081326	0.003545	0.001766	3949405336	82081326	0.000229	0.964861	3416766840	3463928027	0.001858	79197080
AN10723_BA39-40_2015-9072	AN10723_BA39-40_2015-9072	AN10723	BA39-40	2015-9072	Harvard-ATP	CTL	No Known Disorder	M	60	1340	NA	24.23	Cardiac Arrest	NA	RD	NA	NA	NA	no information	none noted	NA	NA	NA	NA	NA	NA	NA	U	ASDPan_Batch1	first-strand	parietal	EUR	5.3	50	73705036	85514750	50	5.9e-05	89707914	0.003085	0.002061	4263418071	89707914	0.000214	0.953258	3625705099	3675558032	0.00233	85514750
AN10723_BA41-42-22_2015-9072	AN10723_BA41-42-22_2015-9072	AN10723	BA41-42-22	2015-9072	Harvard-ATP	CTL	No Known Disorder	M	60	1340	NA	24.23	Cardiac Arrest	NA	RD	NA	NA	NA	no information	none noted	NA	NA	NA	NA	NA	NA	NA	U	ASDPan_Batch1	first-strand	temporal	EUR	2.5	50	59075580	74193170	50	5.9e-05	78013442	0.003592	0.002334	3691519098	78013442	0.000731	0.951031	2897582451	2944420131	0.003559	74193170
AN10723_BA7_2015-9072	AN10723_BA7_2015-9072	AN10723	BA7	2015-9072	Harvard-ATP	CTL	No Known Disorder	M	60	1340	NA	24.23	Cardiac Arrest	NA	RD	NA	NA	NA	no information	none noted	NA	NA	NA	NA	NA	NA	NA	U	ASDPan_Batch1	first-strand	parietal	EUR	3.5	50	60658830	81104602	50	5.6e-05	83698596	0.002816	0.001904	4043173772	83698596	0.000253	0.969008	2982506647	3024614498	0.002296	81104602
AN10723_BA9_2015-9072	AN10723_BA9_2015-9072	AN10723	BA9	2015-9072	Harvard-ATP	CTL	No Known Disorder	M	60	1340	NA	24.23	Cardiac Arrest	NA	RD	NA	NA	NA	no information	none noted	NA	NA	NA	NA	NA	NA	NA	U	ASDPan_Batch1	first-strand	frontal	EUR	6.8	50	71757992	82564736	50	5.6e-05	85287354	0.003296	0.001828	4116845099	85287354	0.000322	0.968077	3530544032	3578547397	0.002002	82564736
AN10833_BA20-37_2015-9072	AN10833_BA20-37_2015-9072	AN10833	BA20-37	2015-9072	Harvard-ATP	CTL	No Known Disorder	M	22	1360	NA	21.47	NA	NA	NA	NA	NA	NA	no information	none noted	NA	NA	NA	NA	NA	NA	NA	U	ASDPan_Batch1	first-strand	temporal	EUR	6	50	68358420	85597684	50	6e-05	89876348	0.003603	0.002337	4262787871	89876348	0.000641	0.952394	3360128422	3408137500	0.003224	85597684
AN10833_BA24_2015-9072	AN10833_BA24_2015-9072	AN10833	BA24	2015-9072	Harvard-ATP	CTL	No Known Disorder	M	22	1360	NA	21.47	NA	NA	NA	NA	NA	NA	no information	none noted	NA	NA	NA	NA	NA	NA	NA	U	ASDPan_Batch1	first-strand	frontal	EUR	6.4	50	76493450	87337488	50	6.1e-05	90825074	0.003275	0.002203	4353486296	90825074	0.000152	0.961601	3761321521	3814360725	0.002502	87337488
AN10833_BA3-1-2-5_2015-9072	AN10833_BA3-1-2-5_2015-9072	AN10833	BA3-1-2-5	2015-9072	Harvard-ATP	CTL	No Known Disorder	M	22	1360	NA	21.47	NA	NA	NA	NA	NA	NA	no information	none noted	NA	NA	NA	NA	NA	NA	NA	U	ASDPan_Batch1	first-strand	parietal	EUR	5.2	50	61556450	73607946	50	6e-05	76889448	0.004179	0.002356	3665455210	76889448	0.000249	0.957322	3024510022	3068767917	0.003125	73607946
AN11796_BA20-37_2015-9072	AN11796_BA20-37_2015-9072	AN11796	BA20-37	2015-9072	Harvard-ATP	ASD	Autism - confirmed by ADI-R	M	14	NA	NA	2.35	Asphyxia	Tachycardia, subsequent to seizure and presumed allergic reaction to Atavan	ID	Y	Epilepsy	N	none noted	No major comorbidities, allergies	NA	NA	NA	NA	NA	NA	NA	NULL	ASDPan_Batch1	first-strand	temporal	EUR	4.4	50	38748800	79920020	50	3.9e-05	84805798	0.002107	0.002211	3981714063	84805798	0.000739	0.942389	1901722516	1931255228	0.00309	79920020
AN11796_BA38_2015-9072	AN11796_BA38_2015-9072	AN11796	BA38	2015-9072	Harvard-ATP	ASD	Autism - confirmed by ADI-R	M	14	NA	NA	2.35	Asphyxia	Tachycardia, subsequent to seizure and presumed allergic reaction to Atavan	ID	Y	Epilepsy	N	none noted	No major comorbidities, allergies	NA	NA	NA	NA	NA	NA	NA	NULL	ASDPan_Batch1	first-strand	temporal	EUR	4	50	50813320	93616792	50	4.3e-05	97744124	0.002297	0.002342	4662170032	97744124	0.00044	0.957774	2494841730	2532578825	0.003575	93616792
AN11796_BA44-45_2015-9072	AN11796_BA44-45_2015-9072	AN11796	BA44-45	2015-9072	Harvard-ATP	ASD	Autism - confirmed by ADI-R	M	14	NA	NA	2.35	Asphyxia	Tachycardia, subsequent to seizure and presumed allergic reaction to Atavan	ID	Y	Epilepsy	N	none noted	No major comorbidities, allergies	NA	NA	NA	NA	NA	NA	NA	NULL	ASDPan_Batch1	first-strand	frontal	EUR	4.6	50	42053672	85749946	50	4.2e-05	89458268	0.00171	0.00224	4270136860	89458268	0.000861	0.958547	2066424198	2096287351	0.00372	85749946
AN11796_BA7_2015-9072	AN11796_BA7_2015-9072	AN11796	BA7	2015-9072	Harvard-ATP	ASD	Autism - confirmed by ADI-R	M	14	NA	NA	2.35	Asphyxia	Tachycardia, subsequent to seizure and presumed allergic reaction to Atavan	ID	Y	Epilepsy	N	none noted	No major comorbidities, allergies	NA	NA	NA	NA	NA	NA	NA	NULL	ASDPan_Batch1	first-strand	parietal	EUR	6.1	50	48916958	65023994	50	5.8e-05	69179016	0.003024	0.003076	3234023874	69179016	0.002568	0.939938	2387909311	2436654922	0.00436	65023994
AN11931_BA17_2015-9072	AN11931_BA17_2015-9072	AN11931	BA17	2015-9072	Harvard-ATP	Dup15q	Chromosome 15q Duplication Syndrome	F	39	890	NA	32.83	epilepsy	complications due to pneumonia	ID	Y	Epilepsy	N	none noted	Cerebral palsy	NA	NA	NA	NA	NA	NA	NA	U	ASDPan_Batch1	first-strand	occipital	EUR	5.5	50	63436924	70917198	50	6.1e-05	74658774	0.00368	0.002466	3534807861	74658774	4.9e-05	0.949884	3121084010	3162456411	0.002658	70917198
AN11931_BA20-37_2015-9072	AN11931_BA20-37_2015-9072	AN11931	BA20-37	2015-9072	Harvard-ATP	Dup15q	Chromosome 15q Duplication Syndrome	F	39	890	NA	32.83	epilepsy	complications due to pneumonia	ID	Y	Epilepsy	N	none noted	Cerebral palsy	NA	NA	NA	NA	NA	NA	NA	U	ASDPan_Batch1	first-strand	temporal	EUR	6.6	50	62913372	77293576	50	5.7e-05	80243142	0.003067	0.002092	3852809773	80243142	0.000245	0.963242	3096392572	3136874306	0.00239	77293576
AN11931_BA3-1-2-5_2015-9072	AN11931_BA3-1-2-5_2015-9072	AN11931	BA3-1-2-5	2015-9072	Harvard-ATP	Dup15q	Chromosome 15q Duplication Syndrome	F	39	890	NA	32.83	epilepsy	complications due to pneumonia	ID	Y	Epilepsy	N	none noted	Cerebral palsy	NA	NA	NA	NA	NA	NA	NA	U	ASDPan_Batch1	first-strand	parietal	EUR	6.5	50	61363632	75189344	50	5.9e-05	79904230	0.002994	0.001985	3747726317	79904230	0.000271	0.940993	3024764477	3058999225	0.002183	75189344
AN11931_BA39-40_2015-9072	AN11931_BA39-40_2015-9072	AN11931	BA39-40	2015-9072	Harvard-ATP	Dup15q	Chromosome 15q Duplication Syndrome	F	39	890	NA	32.83	epilepsy	complications due to pneumonia	ID	Y	Epilepsy	N	none noted	Cerebral palsy	NA	NA	NA	NA	NA	NA	NA	U	ASDPan_Batch1	first-strand	parietal	EUR	6.8	50	78633750	89375820	50	6.1e-05	93920258	0.003135	0.002215	4456089423	93920258	0.000319	0.951614	3867118829	3921125171	0.002393	89375820
AN11931_BA41-42-22_2015-9072	AN11931_BA41-42-22_2015-9072	AN11931	BA41-42-22	2015-9072	Harvard-ATP	Dup15q	Chromosome 15q Duplication Syndrome	F	39	890	NA	32.83	epilepsy	complications due to pneumonia	ID	Y	Epilepsy	N	none noted	Cerebral palsy	NA	NA	NA	NA	NA	NA	NA	U	ASDPan_Batch1	first-strand	temporal	EUR	6.3	50	69173354	82387658	50	6.2e-05	86299798	0.003305	0.002047	4106647044	86299798	0.000326	0.954668	3409263907	3448405504	0.002243	82387658
AN11931_BA44-45_2015-9072	AN11931_BA44-45_2015-9072	AN11931	BA44-45	2015-9072	Harvard-ATP	Dup15q	Chromosome 15q Duplication Syndrome	F	39	890	NA	32.83	epilepsy	complications due to pneumonia	ID	Y	Epilepsy	N	none noted	Cerebral palsy	NA	NA	NA	NA	NA	NA	NA	U	ASDPan_Batch1	first-strand	frontal	EUR	6.4	50	61942328	85696138	50	6.4e-05	91066874	0.002487	0.002287	4272183551	91066874	7.4e-05	0.941024	3046824444	3088215747	0.002619	85696138
AN11931_BA9_2015-9072	AN11931_BA9_2015-9072	AN11931	BA9	2015-9072	Harvard-ATP	Dup15q	Chromosome 15q Duplication Syndrome	F	39	890	NA	32.83	epilepsy	complications due to pneumonia	ID	Y	Epilepsy	N	none noted	Cerebral palsy	NA	NA	NA	NA	NA	NA	NA	U	ASDPan_Batch1	first-strand	frontal	EUR	6.5	50	61410656	75774290	50	6.1e-05	80757642	0.002897	0.00248	3776915070	80757642	0.000208	0.938293	3023306452	3061353151	0.002679	75774290
AN11989_BA17_2015-9072	AN11989_BA17_2015-9072	AN11989	BA17	2015-9072	Harvard-ATP	ASD	Autism - confirmed by ADI-R	M	30	1800	NA	16.06	Cardiac Arrest	Fourth ventricle and cisterna magna dermoid tumor	SD	N	None	N	none noted	No major comorbidities, vision problems, sleeping problems,	26	NA	22	12	5	NA	NA	L	ASDPan_Batch1	first-strand	occipital	EUR	7.1	50	69406938	94390546	50	5.3e-05	97461060	0.002708	0.001764	4707098050	97461060	9.3e-05	0.968495	3417409438	3461517687	0.002107	94390546
AN11989_BA20-37_2015-9072	AN11989_BA20-37_2015-9072	AN11989	BA20-37	2015-9072	Harvard-ATP	ASD	Autism - confirmed by ADI-R	M	30	1800	NA	16.06	Cardiac Arrest	Fourth ventricle and cisterna magna dermoid tumor	SD	N	None	N	none noted	No major comorbidities, vision problems, sleeping problems,	26	NA	22	12	5	NA	NA	L	ASDPan_Batch1	first-strand	temporal	EUR	5.3	50	70768124	80358388	50	6.5e-05	85695566	0.002622	0.001931	4005651581	85695566	0.00026	0.937719	3482691058	3528448209	0.002167	80358388
AN11989_BA7_2015-9072	AN11989_BA7_2015-9072	AN11989	BA7	2015-9072	Harvard-ATP	ASD	Autism - confirmed by ADI-R	M	30	1800	NA	16.06	Cardiac Arrest	Fourth ventricle and cisterna magna dermoid tumor	SD	N	None	N	none noted	No major comorbidities, vision problems, sleeping problems,	26	NA	22	12	5	NA	NA	L	ASDPan_Batch1	first-strand	parietal	EUR	6.5	50	73544184	78562854	50	6.7e-05	82226456	0.003264	0.001983	3916966579	82226456	4.1e-05	0.955445	3620055116	3667170065	0.0021	78562854
AN12137_BA17_2015-9072	AN12137_BA17_2015-9072	AN12137	BA17	2015-9072	Harvard-ATP	CTL	No Known Disorder	M	31	1810	NA	32.92	Asphyxia	NA	RD	NA	NA	NA	no information	none noted	NA	NA	NA	NA	NA	NA	NA	U	ASDPan_Batch1	first-strand	occipital	EUR	6.8	50	72034702	78204310	50	6e-05	81985366	0.003547	0.001902	3899021624	81985366	2.8e-05	0.953881	3545489859	3591701604	0.002012	78204310
AN12137_BA24_2015-9072	AN12137_BA24_2015-9072	AN12137	BA24	2015-9072	Harvard-ATP	CTL	No Known Disorder	M	31	1810	NA	32.92	Asphyxia	NA	RD	NA	NA	NA	no information	none noted	NA	NA	NA	NA	NA	NA	NA	U	ASDPan_Batch1	first-strand	frontal	EUR	5.4	50	46075896	69451812	50	5.3e-05	72991142	0.002524	0.001931	3462842399	72991142	5e-05	0.95151	2270924744	2297409144	0.002337	69451812
AN12137_BA3-1-2-5-BA7_2015-9072	AN12137_BA3-1-2-5-BA7_2015-9072	AN12137	BA3-1-2-5	2015-9072	Harvard-ATP	CTL	No Known Disorder	M	31	1810	NA	32.92	Asphyxia	NA	RD	NA	NA	NA	no information	none noted	NA	NA	NA	NA	NA	NA	NA	U	ASDPan_Batch1	first-strand	parietal	EUR	6.4	50	14412646	17103128	50	5.4e-05	18101442	0.003314	0.001953	852586099	18101442	0.00028	0.944849	708318896	718588674	0.002173	17103128
AN12137_BA3-1-2-5_2015-9072	AN12137_BA3-1-2-5_2015-9072	AN12137	BA3-1-2-5	2015-9072	Harvard-ATP	CTL	No Known Disorder	M	31	1810	NA	32.92	Asphyxia	NA	RD	NA	NA	NA	no information	none noted	NA	NA	NA	NA	NA	NA	NA	U	ASDPan_Batch1	first-strand	parietal	EUR	6.4	50	56187552	66871128	50	5.4e-05	70770252	0.003286	0.001819	3333089291	70770252	0.000331	0.944904	2762817930	2801500202	0.002161	66871128
AN12137_BA39-40_2015-9072	AN12137_BA39-40_2015-9072	AN12137	BA39-40	2015-9072	Harvard-ATP	CTL	No Known Disorder	M	31	1810	NA	32.92	Asphyxia	NA	RD	NA	NA	NA	no information	none noted	NA	NA	NA	NA	NA	NA	NA	U	ASDPan_Batch1	first-strand	parietal	EUR	6.5	50	69629120	80235084	50	5.8e-05	83860556	0.003049	0.00182	4000928398	83860556	0.000425	0.956768	3433120017	3472417910	0.001962	80235084
AN12137_BA4-6_2015-9072	AN12137_BA4-6_2015-9072	AN12137	BA4-6	2015-9072	Harvard-ATP	CTL	No Known Disorder	M	31	1810	NA	32.92	Asphyxia	NA	RD	NA	NA	NA	no information	none noted	NA	NA	NA	NA	NA	NA	NA	U	ASDPan_Batch1	first-strand	frontal	EUR	6.7	50	67624454	80312476	50	5.5e-05	85856978	0.003139	0.002335	4003648134	85856978	0.000272	0.935422	3325645219	3371691994	0.00253	80312476
AN12137_BA41-42-22_2015-9072	AN12137_BA41-42-22_2015-9072	AN12137	BA41-42-22	2015-9072	Harvard-ATP	CTL	No Known Disorder	M	31	1810	NA	32.92	Asphyxia	NA	RD	NA	NA	NA	no information	none noted	NA	NA	NA	NA	NA	NA	NA	U	ASDPan_Batch1	first-strand	temporal	EUR	6.2	50	71981008	84711708	50	6.1e-05	88636476	0.002659	0.001956	4222422464	88636476	0.000122	0.955721	3541659840	3588674404	0.002199	84711708
AN12137_BA9_2015-9072	AN12137_BA9_2015-9072	AN12137	BA9	2015-9072	Harvard-ATP	CTL	No Known Disorder	M	31	1810	NA	32.92	Asphyxia	NA	RD	NA	NA	NA	no information	none noted	NA	NA	NA	NA	NA	NA	NA	U	ASDPan_Batch1	first-strand	frontal	EUR	6.7	50	66729990	73106706	50	6.2e-05	78107112	0.003487	0.002394	3644643136	78107112	7.6e-05	0.93598	3286086552	3327171070	0.002544	73106706
AN12457_BA17_2015-9072	AN12457_BA17_2015-9072	AN12457	BA17	2015-9072	Harvard-ATP	ASD	Autism - confirmed by ADI-R	F	29	NA	NA	17.83	seizure	NA	SZ	Y	Epilepsy	Y	Luvox from 2000-2005 - 5 years of life	No major comorbidities, hearing problems	30	NA	21	12	5	NA	NA	R	ASDPan_Batch1	first-strand	occipital	EUR	3.9	50	78026926	90437688	50	7e-05	93898000	0.00223	0.001878	4508570150	93898000	0.000281	0.963148	3848790296	3890960567	0.002151	90437688
AN12457_BA38_2015-9072	AN12457_BA38_2015-9072	AN12457	BA38	2015-9072	Harvard-ATP	ASD	Autism - confirmed by ADI-R	F	29	NA	NA	17.83	seizure	NA	SZ	Y	Epilepsy	Y	Luvox from 2000-2005 - 5 years of life	No major comorbidities, hearing problems	30	NA	21	12	5	NA	NA	R	ASDPan_Batch1	first-strand	temporal	EUR	3.9	50	70689318	80353944	50	7e-05	87084996	0.002896	0.002117	4004645706	87084996	5.6e-05	0.922707	3475107911	3524083040	0.002433	80353944
AN12457_BA39-40_2015-9072	AN12457_BA39-40_2015-9072	AN12457	BA39-40	2015-9072	Harvard-ATP	ASD	Autism - confirmed by ADI-R	F	29	NA	NA	17.83	seizure	NA	SZ	Y	Epilepsy	Y	Luvox from 2000-2005 - 5 years of life	No major comorbidities, hearing problems	30	NA	21	12	5	NA	NA	R	ASDPan_Batch1	first-strand	parietal	EUR	4.7	50	80600050	89657722	50	7.1e-05	93586970	0.002247	0.002041	4470911432	93586970	0.000234	0.958015	3971100266	4019823245	0.002198	89657722
AN12457_BA41-42-22_2015-9072	AN12457_BA41-42-22_2015-9072	AN12457	BA41-42-22	2015-9072	Harvard-ATP	ASD	Autism - confirmed by ADI-R	F	29	NA	NA	17.83	seizure	NA	SZ	Y	Epilepsy	Y	Luvox from 2000-2005 - 5 years of life	No major comorbidities, hearing problems	30	NA	21	12	5	NA	NA	R	ASDPan_Batch1	first-strand	temporal	EUR	6.2	50	69303172	83342762	50	7.1e-05	87257544	0.002058	0.002063	4154505424	87257544	0.000274	0.955135	3412206418	3455748009	0.002414	83342762
AN12457_BA44-45_2015-9072	AN12457_BA44-45_2015-9072	AN12457	BA44-45	2015-9072	Harvard-ATP	ASD	Autism - confirmed by ADI-R	F	29	NA	NA	17.83	seizure	NA	SZ	Y	Epilepsy	Y	Luvox from 2000-2005 - 5 years of life	No major comorbidities, hearing problems	30	NA	21	12	5	NA	NA	R	ASDPan_Batch1	first-strand	frontal	EUR	6.2	50	81147934	90660710	50	6.8e-05	93466614	0.002628	0.002049	4520507110	93466614	0.000101	0.96998	3994911106	4046884568	0.00222	90660710
AN13295_BA17_2015-9072	AN13295_BA17_2015-9072	AN13295	BA17	2015-9072	Harvard-ATP	CTL	No Known Disorder	M	56	1370	NA	22.12	NA	NA	NA	NA	NA	NA	no information	none noted	NA	NA	NA	NA	NA	NA	NA	U	ASDPan_Batch1	first-strand	occipital	EUR	7	50	83371328	92993926	50	6.2e-05	96031250	0.003078	0.001866	4636369625	96031250	9.8e-05	0.968372	4104515052	4157265906	0.002009	92993926
AN13295_BA4-6_2015-9072	AN13295_BA4-6_2015-9072	AN13295	BA4-6	2015-9072	Harvard-ATP	CTL	No Known Disorder	M	56	1370	NA	22.12	NA	NA	NA	NA	NA	NA	no information	none noted	NA	NA	NA	NA	NA	NA	NA	U	ASDPan_Batch1	first-strand	frontal	EUR	4.1	50	61901008	76031520	50	6.1e-05	78898186	0.00283	0.00194	3790317255	78898186	0.000438	0.963666	3052984400	3086327639	0.002201	76031520
AN13295_BA41-42-22_2015-9072	AN13295_BA41-42-22_2015-9072	AN13295	BA41-42-22	2015-9072	Harvard-ATP	CTL	No Known Disorder	M	56	1370	NA	22.12	NA	NA	NA	NA	NA	NA	no information	none noted	NA	NA	NA	NA	NA	NA	NA	U	ASDPan_Batch1	first-strand	temporal	EUR	5.2	50	65575800	79138310	50	6.2e-05	82002280	0.002937	0.001889	3945433111	82002280	0.00028	0.965075	3233233500	3269880928	0.002162	79138310
AN13295_BA44-45_2015-9072	AN13295_BA44-45_2015-9072	AN13295	BA44-45	2015-9072	Harvard-ATP	CTL	No Known Disorder	M	56	1370	NA	22.12	NA	NA	NA	NA	NA	NA	no information	none noted	NA	NA	NA	NA	NA	NA	NA	U	ASDPan_Batch1	first-strand	frontal	EUR	4	50	70671678	81207158	50	6.4e-05	87199770	0.003471	0.002518	4046545800	87199770	0.000154	0.931277	3477889828	3522553418	0.002838	81207158
AN13295_BA7_2015-9072	AN13295_BA7_2015-9072	AN13295	BA7	2015-9072	Harvard-ATP	CTL	No Known Disorder	M	56	1370	NA	22.12	NA	NA	NA	NA	NA	NA	no information	none noted	NA	NA	NA	NA	NA	NA	NA	U	ASDPan_Batch1	first-strand	parietal	EUR	6.8	50	60655774	67676606	50	6e-05	70164582	0.002963	0.001829	3374781714	70164582	0.00045	0.964541	2991979413	3024821761	0.001894	67676606
AN13872_BA17_2015-9072	AN13872_BA17_2015-9072	AN13872	BA17	2015-9072	Harvard-ATP	ASD	Autism - confirmed by ADI-R	F	5	1360	NA	33	Drowning	NA	RD	N	None	N	none noted	No major comorbidities, irregular response to pain, vision problems	24	NA	20	7	4	65	WPPSI-III	B	ASDPan_Batch1	first-strand	occipital	ASN	6.1	50	65759520	75336516	50	5.9e-05	79351396	0.0032	0.001849	3756098396	79351396	0.000129	0.949404	3243314851	3278979700	0.001989	75336516
AN13872_BA20-37_2015-9072	AN13872_BA20-37_2015-9072	AN13872	BA20-37	2015-9072	Harvard-ATP	ASD	Autism - confirmed by ADI-R	F	5	1360	NA	33	Drowning	NA	RD	N	None	N	none noted	No major comorbidities, irregular response to pain, vision problems	24	NA	20	7	4	65	WPPSI-III	B	ASDPan_Batch1	first-strand	temporal	ASN	6.7	50	58373768	83809866	50	6.1e-05	86711226	0.002704	0.002293	4177177258	86711226	0.000181	0.96654	2864537862	2910488795	0.002849	83809866
AN13872_BA24_2015-9072	AN13872_BA24_2015-9072	AN13872	BA24	2015-9072	Harvard-ATP	ASD	Autism - confirmed by ADI-R	F	5	1360	NA	33	Drowning	NA	RD	N	None	N	none noted	No major comorbidities, irregular response to pain, vision problems	24	NA	20	7	4	65	WPPSI-III	B	ASDPan_Batch1	first-strand	frontal	ASN	6.6	50	140894218	160568762	50	5.5e-05	166918542	0.003379	0.001783	8007306831	166918542	0.000246	0.961959	6942853113	7026992296	0.001917	160568762
AN13872_BA3-1-2-5_2015-9072	AN13872_BA3-1-2-5_2015-9072	AN13872	BA3-1-2-5	2015-9072	Harvard-ATP	ASD	Autism - confirmed by ADI-R	F	5	1360	NA	33	Drowning	NA	RD	N	None	N	none noted	No major comorbidities, irregular response to pain, vision problems	24	NA	20	7	4	65	WPPSI-III	B	ASDPan_Batch1	first-strand	parietal	ASN	3.7	50	67364362	79163810	50	5.9e-05	84065866	0.003369	0.002424	3945448509	84065866	0.000338	0.941688	3314792355	3358685652	0.002784	79163810
AN13872_BA39-40_2015-9072	AN13872_BA39-40_2015-9072	AN13872	BA39-40	2015-9072	Harvard-ATP	ASD	Autism - confirmed by ADI-R	F	5	1360	NA	33	Drowning	NA	RD	N	None	N	none noted	No major comorbidities, irregular response to pain, vision problems	24	NA	20	7	4	65	WPPSI-III	B	ASDPan_Batch1	first-strand	parietal	ASN	7.3	50	75937656	89490962	50	5.1e-05	92124608	0.003448	0.001625	4463266363	92124608	0.000486	0.971412	3744241057	3787748904	0.001809	89490962
AN13872_BA4-6_2015-9072	AN13872_BA4-6_2015-9072	AN13872	BA4-6	2015-9072	Harvard-ATP	ASD	Autism - confirmed by ADI-R	F	5	1360	NA	33	Drowning	NA	RD	N	None	N	none noted	No major comorbidities, irregular response to pain, vision problems	24	NA	20	7	4	65	WPPSI-III	B	ASDPan_Batch1	first-strand	frontal	ASN	5.6	50	73200030	79473794	50	5.6e-05	84584166	0.004651	0.001834	3962551879	84584166	9.8e-05	0.939582	3599726617	3649915149	0.001908	79473794
AN13872_BA44-45_2015-9072	AN13872_BA44-45_2015-9072	AN13872	BA44-45	2015-9072	Harvard-ATP	ASD	Autism - confirmed by ADI-R	F	5	1360	NA	33	Drowning	NA	RD	N	None	N	none noted	No major comorbidities, irregular response to pain, vision problems	24	NA	20	7	4	65	WPPSI-III	B	ASDPan_Batch1	first-strand	frontal	ASN	4.9	50	67008450	73951898	50	5.9e-05	77323170	0.004374	0.002361	3686773472	77323170	4.6e-05	0.9564	3298206111	3341118122	0.002538	73951898
AN14757_BA17_2015-9072	AN14757_BA17_2015-9072	AN14757	BA17	2015-9072	Harvard-ATP	CTL	No Known Disorder	M	24	1490	NA	21.33	Cardiac Arrest	NA	RD	NA	NA	NA	no information	none noted	NA	NA	NA	NA	NA	NA	NA	U	ASDPan_Batch1	first-strand	occipital	AFR	5.6	50	79433708	87362468	50	6e-05	97306644	0.00384	0.002007	4355762090	97306644	8.1e-05	0.897806	3907391053	3960861617	0.002138	87362468
AN14757_BA20-37_2015-9072	AN14757_BA20-37_2015-9072	AN14757	BA20-37	2015-9072	Harvard-ATP	CTL	No Known Disorder	M	24	1490	NA	21.33	Cardiac Arrest	NA	RD	NA	NA	NA	no information	none noted	NA	NA	NA	NA	NA	NA	NA	U	ASDPan_Batch1	first-strand	temporal	AFR	6.5	50	73505138	83349174	50	6.4e-05	86515700	0.00282	0.00207	4155870133	86515700	0.000228	0.963399	3619812933	3665631859	0.002237	83349174
AN14757_BA38_2015-9072	AN14757_BA38_2015-9072	AN14757	BA38	2015-9072	Harvard-ATP	CTL	No Known Disorder	M	24	1490	NA	21.33	Cardiac Arrest	NA	RD	NA	NA	NA	no information	none noted	NA	NA	NA	NA	NA	NA	NA	U	ASDPan_Batch1	first-strand	temporal	AFR	4.9	50	74826854	93132158	50	5.8e-05	100487214	0.003861	0.002183	4640763755	100487214	0.000105	0.926806	3676943438	3729837706	0.002644	93132158
AN14757_BA4-6_2015-9072	AN14757_BA4-6_2015-9072	AN14757	BA4-6	2015-9072	Harvard-ATP	CTL	No Known Disorder	M	24	1490	NA	21.33	Cardiac Arrest	NA	RD	NA	NA	NA	no information	none noted	NA	NA	NA	NA	NA	NA	NA	U	ASDPan_Batch1	first-strand	frontal	AFR	5.3	50	58564752	69018372	50	6.6e-05	72721728	0.003323	0.002831	3439359911	72721728	7.4e-05	0.949075	2880368862	2919434526	0.003217	69018372
AN14757_BA44-45_2015-9072	AN14757_BA44-45_2015-9072	AN14757	BA44-45	2015-9072	Harvard-ATP	CTL	No Known Disorder	M	24	1490	NA	21.33	Cardiac Arrest	NA	RD	NA	NA	NA	no information	none noted	NA	NA	NA	NA	NA	NA	NA	U	ASDPan_Batch1	first-strand	frontal	AFR	6.4	50	55430562	70848376	50	5.8e-05	75398424	0.003317	0.002444	3531413677	75398424	0.000272	0.939653	2727117362	2763224622	0.002668	70848376
AN14762_BA17_2015-9072	AN14762_BA17_2015-9072	AN14762	BA17	2015-9072	Harvard-ATP	Dup15q	Chromosome 15q Duplication Syndrome	M	9	1130	NA	13.63	Cardiac Arrest	Seizures	RD	Y	Epilepsy	Y	Keppra, L-DOPA, L-carnitine	No major comorbidities, problems with temperature, vision	NA	NA	NA	NA	NA	NA	NA	B	ASDPan_Batch1	first-strand	occipital	EUR	5	50	74403958	81317576	50	6.2e-05	84891204	0.003894	0.001833	4054230423	84891204	6.7e-05	0.957903	3666851950	3710230948	0.00201	81317576
AN14762_BA3-1-2-5_2015-9072	AN14762_BA3-1-2-5_2015-9072	AN14762	BA3-1-2-5	2015-9072	Harvard-ATP	Dup15q	Chromosome 15q Duplication Syndrome	M	9	1130	NA	13.63	Cardiac Arrest	Seizures	RD	Y	Epilepsy	Y	Keppra, L-DOPA, L-carnitine	No major comorbidities, problems with temperature, vision	NA	NA	NA	NA	NA	NA	NA	B	ASDPan_Batch1	first-strand	parietal	EUR	6.4	50	68544310	79541858	50	5.7e-05	83094904	0.003325	0.001784	3966068288	83094904	0.000225	0.957241	3376292949	3418419038	0.002016	79541858
AN14762_BA39-40_2015-9072	AN14762_BA39-40_2015-9072	AN14762	BA39-40	2015-9072	Harvard-ATP	Dup15q	Chromosome 15q Duplication Syndrome	M	9	1130	NA	13.63	Cardiac Arrest	Seizures	RD	Y	Epilepsy	Y	Keppra, L-DOPA, L-carnitine	No major comorbidities, problems with temperature, vision	NA	NA	NA	NA	NA	NA	NA	B	ASDPan_Batch1	first-strand	parietal	EUR	5.8	50	74927716	82566078	50	5.7e-05	85295414	0.003539	0.001942	4118145555	85295414	0.000137	0.968001	3689291246	3737565896	0.002051	82566078
AN14762_BA4-6_2015-9072	AN14762_BA4-6_2015-9072	AN14762	BA4-6	2015-9072	Harvard-ATP	Dup15q	Chromosome 15q Duplication Syndrome	M	9	1130	NA	13.63	Cardiac Arrest	Seizures	RD	Y	Epilepsy	Y	Keppra, L-DOPA, L-carnitine	No major comorbidities, problems with temperature, vision	NA	NA	NA	NA	NA	NA	NA	B	ASDPan_Batch1	first-strand	frontal	EUR	5.1	50	67958708	80798702	50	6e-05	87034354	0.003659	0.002026	4028279445	87034354	0.000233	0.928354	3342609998	3388754714	0.002307	80798702
AN14829_BA4-6_2015-9072	AN14829_BA4-6_2015-9072	AN14829	BA4-6	2015-9072	Harvard-ATP	Dup15q	Chromosome 15q Duplication Syndrome	F	26	1310	NA	28.67	Asphyxia	Seizure Suspected; chromosome 15q duplication	RD	Y	Epilepsy	Y	Tegretol	none noted	NA	NA	NA	NA	NA	NA	NA	U	ASDPan_Batch1	first-strand	frontal	EUR	2.7	50	50957124	80864848	50	6e-05	83930918	0.001684	0.002094	4028904067	83930918	0.000273	0.963469	2508602736	2540365087	0.002933	80864848
AN15088_BA39-40_2015-9072	AN15088_BA39-40_2015-9072	AN15088	BA39-40	2015-9072	Harvard-ATP	CTL	No Known Disorder	F	52	1090	NA	17.88	Cardiac Arrest	NA	RD	NA	NA	NA	NA	NA	NA	NA	NA	NA	NA	NA	NA	NULL	ASDPan_Batch1	first-strand	parietal	EUR	5.6	50	64190914	71415968	50	6.1e-05	76515372	0.002979	0.001972	3560635696	76515372	0.00043	0.933355	3166116592	3200578599	0.002032	71415968
AN15088_BA4-6_2015-9072	AN15088_BA4-6_2015-9072	AN15088	BA4-6	2015-9072	Harvard-ATP	CTL	No Known Disorder	F	52	1090	NA	17.88	Cardiac Arrest	NA	RD	NA	NA	NA	NA	NA	NA	NA	NA	NA	NA	NA	NA	NULL	ASDPan_Batch1	first-strand	frontal	EUR	6	50	62834392	72840056	50	6.1e-05	76097396	0.003285	0.001938	3631310372	76097396	0.000166	0.957195	3096014525	3132938435	0.002126	72840056
AN15088_BA7_2015-9072	AN15088_BA7_2015-9072	AN15088	BA7	2015-9072	Harvard-ATP	CTL	No Known Disorder	F	52	1090	NA	17.88	Cardiac Arrest	NA	RD	NA	NA	NA	NA	NA	NA	NA	NA	NA	NA	NA	NA	NULL	ASDPan_Batch1	first-strand	parietal	EUR	6	50	69640276	82507108	50	6.3e-05	87462332	0.002738	0.001956	4112520721	87462332	0.000159	0.943344	3427854233	3471897464	0.002224	82507108
AN15451_BA17_2015-9072	AN15451_BA17_2015-9072	AN15451	BA17	2015-9072	Harvard-ATP	Dup15q	Chromosome 15q Duplication Syndrome	M	16	1350	NA	39.91	Respiratory arrest	Seizure disorder	ID	Y	Epilepsy	N	none noted	none noted	NA	NA	NA	NA	NA	NA	NA	NULL	ASDPan_Batch1	first-strand	occipital	AFR	3.6	50	64162754	93599038	50	7.2e-05	100267070	0.001667	0.002367	4666142225	100267070	0.000137	0.933497	3156065608	3199288901	0.002817	93599038
AN15451_BA20-37_2015-9072	AN15451_BA20-37_2015-9072	AN15451	BA20-37	2015-9072	Harvard-ATP	Dup15q	Chromosome 15q Duplication Syndrome	M	16	1350	NA	39.91	Respiratory arrest	Seizure disorder	ID	Y	Epilepsy	N	none noted	none noted	NA	NA	NA	NA	NA	NA	NA	NULL	ASDPan_Batch1	first-strand	temporal	AFR	4.2	50	69948890	85095742	50	7.4e-05	89112142	0.002138	0.002186	4241594347	89112142	0.000446	0.954929	3443506386	3488086084	0.002649	85095742
AN15451_BA38_2015-9072	AN15451_BA38_2015-9072	AN15451	BA38	2015-9072	Harvard-ATP	Dup15q	Chromosome 15q Duplication Syndrome	M	16	1350	NA	39.91	Respiratory arrest	Seizure disorder	ID	Y	Epilepsy	N	none noted	none noted	NA	NA	NA	NA	NA	NA	NA	NULL	ASDPan_Batch1	first-strand	temporal	AFR	5.4	50	69004486	76926788	50	7.5e-05	81757848	0.002624	0.002137	3834406897	81757848	9.7e-05	0.94091	3398231165	3440188636	0.002364	76926788
AN15451_BA39-40_2015-9072	AN15451_BA39-40_2015-9072	AN15451	BA39-40	2015-9072	Harvard-ATP	Dup15q	Chromosome 15q Duplication Syndrome	M	16	1350	NA	39.91	Respiratory arrest	Seizure disorder	ID	Y	Epilepsy	N	none noted	none noted	NA	NA	NA	NA	NA	NA	NA	NULL	ASDPan_Batch1	first-strand	parietal	AFR	5.2	50	78785724	92662168	50	7.4e-05	98872860	0.002188	0.002017	4618644527	98872860	0.000204	0.937185	3879354375	3928006318	0.002308	92662168
AN15451_BA4-6_2015-9072	AN15451_BA4-6_2015-9072	AN15451	BA4-6	2015-9072	Harvard-ATP	Dup15q	Chromosome 15q Duplication Syndrome	M	16	1350	NA	39.91	Respiratory arrest	Seizure disorder	ID	Y	Epilepsy	N	none noted	none noted	NA	NA	NA	NA	NA	NA	NA	NULL	ASDPan_Batch1	first-strand	frontal	AFR	5.2	50	62941994	70543356	50	7.5e-05	74560812	0.002704	0.001899	3517001905	74560812	0.000109	0.946118	3103361148	3138526586	0.002109	70543356
AN15451_BA7_2015-9072	AN15451_BA7_2015-9072	AN15451	BA7	2015-9072	Harvard-ATP	Dup15q	Chromosome 15q Duplication Syndrome	M	16	1350	NA	39.91	Respiratory arrest	Seizure disorder	ID	Y	Epilepsy	N	none noted	none noted	NA	NA	NA	NA	NA	NA	NA	NULL	ASDPan_Batch1	first-strand	parietal	AFR	4.9	50	68521170	79916142	50	7.7e-05	83293166	0.002314	0.002065	3983264421	83293166	0.000512	0.959456	3377867854	3416247274	0.00235	79916142
AN15566_BA24_2015-9072	AN15566_BA24_2015-9072	AN15566	BA24	2015-9072	Harvard-ATP	CTL	No Known Disorder	F	32	1360	NA	28.92	NA	NA	NA	NA	NA	NA	NA	NA	NA	NA	NA	NA	NA	NA	NA	U	ASDPan_Batch1	first-strand	frontal	EUR	6.2	50	60680878	69504544	50	6.4e-05	74559380	0.003101	0.001999	3464621510	74559380	0.000272	0.932204	2985095226	3025401424	0.002217	69504544
AN15566_BA38_2015-9072	AN15566_BA38_2015-9072	AN15566	BA38	2015-9072	Harvard-ATP	CTL	No Known Disorder	F	32	1360	NA	28.92	NA	NA	NA	NA	NA	NA	NA	NA	NA	NA	NA	NA	NA	NA	NA	U	ASDPan_Batch1	first-strand	temporal	EUR	5.5	50	62041442	69957956	50	6e-05	75413638	0.00377	0.002493	3487576911	75413638	7.4e-05	0.927657	3054300265	3093397168	0.002705	69957956
AN15566_BA4-6_2015-9072	AN15566_BA4-6_2015-9072	AN15566	BA4-6	2015-9072	Harvard-ATP	CTL	No Known Disorder	F	32	1360	NA	28.92	NA	NA	NA	NA	NA	NA	NA	NA	NA	NA	NA	NA	NA	NA	NA	U	ASDPan_Batch1	first-strand	frontal	EUR	5.9	50	69358766	78302346	50	6.4e-05	85295402	0.003749	0.002081	3903023904	85295402	2.7e-05	0.918014	3410427794	3457892762	0.002319	78302346
AN15566_BA44-45_2015-9072	AN15566_BA44-45_2015-9072	AN15566	BA44-45	2015-9072	Harvard-ATP	CTL	No Known Disorder	F	32	1360	NA	28.92	NA	NA	NA	NA	NA	NA	NA	NA	NA	NA	NA	NA	NA	NA	NA	U	ASDPan_Batch1	first-strand	frontal	EUR	4.4	50	65296302	73623206	50	6.1e-05	78862232	0.003322	0.00205	3669701033	78862232	0.000456	0.933567	3217153060	3255281700	0.002224	73623206
AN15566_BA7_2015-9072	AN15566_BA7_2015-9072	AN15566	BA7	2015-9072	Harvard-ATP	CTL	No Known Disorder	F	32	1360	NA	28.92	NA	NA	NA	NA	NA	NA	NA	NA	NA	NA	NA	NA	NA	NA	NA	U	ASDPan_Batch1	first-strand	parietal	EUR	3.1	50	56281944	70038422	50	6.7e-05	74165340	0.003759	0.002429	3486126662	74165340	0.000466	0.944355	2762188290	2805068744	0.003369	70038422
AN16115_BA17_2015-9072	AN16115_BA17_2015-9072	AN16115	BA17	2015-9072	Harvard-ATP	ASD	Autism - confirmed by ADI-R	F	11	1460	NA	12.88	Drowning	Seizures	RD	Y	Epilepsy	Y	Tegretol, Dilantin, Topomax, Klonopin, Lamictal, Dexadrine, Adderall	Intellectual disability, irregular response to pain, irregular response to heat	22	NA	14	3	5	58	DAS	R	ASDPan_Batch1	first-strand	occipital	EUR	3.2	50	55366178	77958168	50	6.3e-05	85767624	0.002955	0.00244	3882189764	85767624	0.000566	0.908946	2721285882	2759967205	0.003496	77958168
AN16115_BA24_2015-9072	AN16115_BA24_2015-9072	AN16115	BA24	2015-9072	Harvard-ATP	ASD	Autism - confirmed by ADI-R	F	11	1460	NA	12.88	Drowning	Seizures	RD	Y	Epilepsy	Y	Tegretol, Dilantin, Topomax, Klonopin, Lamictal, Dexadrine, Adderall	Intellectual disability, irregular response to pain, irregular response to heat	22	NA	14	3	5	58	DAS	R	ASDPan_Batch1	first-strand	frontal	EUR	5	50	45863218	65349274	50	5.7e-05	70411718	0.002299	0.002025	3256799843	70411718	0.000463	0.928102	2260476755	2286381935	0.002524	65349274
AN16115_BA3-1-2-5_2015-9072	AN16115_BA3-1-2-5_2015-9072	AN16115	BA3-1-2-5	2015-9072	Harvard-ATP	ASD	Autism - confirmed by ADI-R	F	11	1460	NA	12.88	Drowning	Seizures	RD	Y	Epilepsy	Y	Tegretol, Dilantin, Topomax, Klonopin, Lamictal, Dexadrine, Adderall	Intellectual disability, irregular response to pain, irregular response to heat	22	NA	14	3	5	58	DAS	R	ASDPan_Batch1	first-strand	parietal	EUR	2.1	50	9620888	11532024	50	5.8e-05	86084478	0.002737	0.002028	574735473	86084478	0.000214	0.133962	474071223	479603471	0.002266	11532024
AN16115_BA44-45_2015-9072	AN16115_BA44-45_2015-9072	AN16115	BA44-45	2015-9072	Harvard-ATP	ASD	Autism - confirmed by ADI-R	F	11	1460	NA	12.88	Drowning	Seizures	RD	Y	Epilepsy	Y	Tegretol, Dilantin, Topomax, Klonopin, Lamictal, Dexadrine, Adderall	Intellectual disability, irregular response to pain, irregular response to heat	22	NA	14	3	5	58	DAS	R	ASDPan_Batch1	first-strand	frontal	EUR	5.38725	50	57770878	76255176	50	6e-05	82213932	0.002918	0.001847	3800487600	82213932	3e-05	0.927521	2846554840	2879740364	0.002299	76255176
AN16115_BA7_2015-9072	AN16115_BA7_2015-9072	AN16115	BA7	2015-9072	Harvard-ATP	ASD	Autism - confirmed by ADI-R	F	11	1460	NA	12.88	Drowning	Seizures	RD	Y	Epilepsy	Y	Tegretol, Dilantin, Topomax, Klonopin, Lamictal, Dexadrine, Adderall	Intellectual disability, irregular response to pain, irregular response to heat	22	NA	14	3	5	58	DAS	R	ASDPan_Batch1	first-strand	parietal	EUR	5.6	50	59554468	72912184	50	6.3e-05	77748292	0.002673	0.001982	3633754781	77748292	0.000226	0.937798	2929166571	2968973449	0.002381	72912184
AN16115_BA9_2015-9072	AN16115_BA9_2015-9072	AN16115	BA9	2015-9072	Harvard-ATP	ASD	Autism - confirmed by ADI-R	F	11	1460	NA	12.88	Drowning	Seizures	RD	Y	Epilepsy	Y	Tegretol, Dilantin, Topomax, Klonopin, Lamictal, Dexadrine, Adderall	Intellectual disability, irregular response to pain, irregular response to heat	22	NA	14	3	5	58	DAS	R	ASDPan_Batch1	first-strand	frontal	EUR	5.3	50	29522104	36096510	50	5.8e-05	89048746	0.002885	0.002425	1799223492	89048746	0.000322	0.405357	1453108373	1471742130	0.002636	36096510
AN16641_BA17_2015-9072	AN16641_BA17_2015-9072	AN16641	BA17	2015-9072	Harvard-ATP	ASD	Autism - confirmed by ADI-R	M	9	1320	NA	27	seizure	NA	SZ	Y	Epilepsy	Y	Tegretol, clonidine, dilantin, lamictal, ritalin, depakote	Irregular response to temperature, pain, bowel constipation	24	13	NA	4	5	NA	NA	R	ASDPan_Batch1	first-strand	occipital	EUR	6.7	50	60922704	73556104	50	5.8e-05	77224352	0.003649	0.002384	3667242097	77224352	5e-05	0.952499	2997896586	3037700073	0.002634	73556104
AN16641_BA39-40_2015-9072	AN16641_BA39-40_2015-9072	AN16641	BA39-40	2015-9072	Harvard-ATP	ASD	Autism - confirmed by ADI-R	M	9	1320	NA	27	seizure	NA	SZ	Y	Epilepsy	Y	Tegretol, clonidine, dilantin, lamictal, ritalin, depakote	Irregular response to temperature, pain, bowel constipation	24	13	NA	4	5	NA	NA	R	ASDPan_Batch1	first-strand	parietal	EUR	6.7	50	66508472	73751868	50	5.6e-05	78196648	0.004405	0.001681	3677325990	78196648	7.3e-05	0.943159	3276126218	3316547762	0.001827	73751868
AN17138_BA17_2015-9072	AN17138_BA17_2015-9072	AN17138	BA17	2015-9072	Harvard-ATP	Dup15q	Chromosome 15q Duplication Syndrome	M	16	1663	NA	NA	seizure	NA	SZ	Y	Epilepsy	Y	Topamax, buspirone (for one year), allegra	none noted	29	NA	22	6	5	NA	NA	R	ASDPan_Batch1	first-strand	occipital	ASN	2.5	50	40683124	71431974	50	5e-05	75861578	0.001691	0.002595	3559030883	75861578	0.000579	0.941609	1999831854	2027653073	0.003318	71431974
AN17138_BA20-37_2015-9072	AN17138_BA20-37_2015-9072	AN17138	BA20-37	2015-9072	Harvard-ATP	Dup15q	Chromosome 15q Duplication Syndrome	M	16	1663	NA	NA	seizure	NA	SZ	Y	Epilepsy	Y	Topamax, buspirone (for one year), allegra	none noted	29	NA	22	6	5	NA	NA	R	ASDPan_Batch1	first-strand	temporal	ASN	5.2	50	59668828	84639566	50	5.7e-05	89333740	0.002786	0.002187	4216855760	89333740	5.8e-05	0.947454	2932937892	2973710159	0.002832	84639566
AN17138_BA3-1-2-5_2015-9072	AN17138_BA3-1-2-5_2015-9072	AN17138	BA3-1-2-5	2015-9072	Harvard-ATP	Dup15q	Chromosome 15q Duplication Syndrome	M	16	1663	NA	NA	seizure	NA	SZ	Y	Epilepsy	Y	Topamax, buspirone (for one year), allegra	none noted	29	NA	22	6	5	NA	NA	R	ASDPan_Batch1	first-strand	parietal	ASN	5.7	50	45884400	62856944	50	5.8e-05	68847842	0.002796	0.002602	3132026716	68847842	0.000433	0.912984	2255678909	2286834692	0.003038	62856944
AN17138_BA38_2015-9072	AN17138_BA38_2015-9072	AN17138	BA38	2015-9072	Harvard-ATP	Dup15q	Chromosome 15q Duplication Syndrome	M	16	1663	NA	NA	seizure	NA	SZ	Y	Epilepsy	Y	Topamax, buspirone (for one year), allegra	none noted	29	NA	22	6	5	NA	NA	R	ASDPan_Batch1	first-strand	temporal	ASN	5.6	50	63260004	75614890	50	5.8e-05	78866734	0.003359	0.002003	3768888558	78866734	0.000445	0.958768	3118142322	3153981487	0.002306	75614890
AN17138_BA39-40_2015-9072	AN17138_BA39-40_2015-9072	AN17138	BA39-40	2015-9072	Harvard-ATP	Dup15q	Chromosome 15q Duplication Syndrome	M	16	1663	NA	NA	seizure	NA	SZ	Y	Epilepsy	Y	Topamax, buspirone (for one year), allegra	none noted	29	NA	22	6	5	NA	NA	R	ASDPan_Batch1	first-strand	parietal	ASN	5.4	50	75551664	92088968	50	5.6e-05	95496098	0.003101	0.001909	4591178835	95496098	0.000285	0.964322	3723647413	3767153586	0.002142	92088968
AN17138_BA4-6_2015-9072	AN17138_BA4-6_2015-9072	AN17138	BA4-6	2015-9072	Harvard-ATP	Dup15q	Chromosome 15q Duplication Syndrome	M	16	1663	NA	NA	seizure	NA	SZ	Y	Epilepsy	Y	Topamax, buspirone (for one year), allegra	none noted	29	NA	22	6	5	NA	NA	R	ASDPan_Batch1	first-strand	frontal	ASN	5.7	50	59821762	79360472	50	5.4e-05	82179086	0.002721	0.001923	3956454164	82179086	0.000352	0.965702	2948375543	2982603920	0.002229	79360472
AN17138_BA7_2015-9072	AN17138_BA7_2015-9072	AN17138	BA7	2015-9072	Harvard-ATP	Dup15q	Chromosome 15q Duplication Syndrome	M	16	1663	NA	NA	seizure	NA	SZ	Y	Epilepsy	Y	Topamax, buspirone (for one year), allegra	none noted	29	NA	22	6	5	NA	NA	R	ASDPan_Batch1	first-strand	parietal	ASN	5	50	65774490	83743782	50	6.2e-05	88652828	0.003277	0.002248	4172500583	88652828	6.4e-05	0.944626	3234476355	3278225464	0.002728	83743782
AN17138_BA9_2015-9072	AN17138_BA9_2015-9072	AN17138	BA9	2015-9072	Harvard-ATP	Dup15q	Chromosome 15q Duplication Syndrome	M	16	1663	NA	NA	seizure	NA	SZ	Y	Epilepsy	Y	Topamax, buspirone (for one year), allegra	none noted	29	NA	22	6	5	NA	NA	R	ASDPan_Batch1	first-strand	frontal	ASN	5.4	50	57349718	74158344	50	6.2e-05	79509450	0.003287	0.00226	3694208873	79509450	5.8e-05	0.932698	2818310548	2858004380	0.002833	74158344
AN17254_BA17_2015-9072	AN17254_BA17_2015-9072	AN17254	BA17	2015-9072	Harvard-ATP	ASD	Autism - confirmed by ADI-R	M	51	1530	NA	22.16	Cardiac Arrest	NA	RD	Y	Epilepsy	N	none noted	No major comorbidities, irregular response to pain, hyperactive until age 16	27	NA	19	6	5	NA	NA	L	ASDPan_Batch1	first-strand	occipital	EUR	3.9	50	55000928	68138112	50	6.8e-05	72644856	0.002281	0.002598	3393886881	72644856	0.000396	0.937962	2703700214	2741491260	0.003222	68138112
AN17254_BA20-37_2015-9072	AN17254_BA20-37_2015-9072	AN17254	BA20-37	2015-9072	Harvard-ATP	ASD	Autism - confirmed by ADI-R	M	51	1530	NA	22.16	Cardiac Arrest	NA	RD	Y	Epilepsy	N	none noted	No major comorbidities, irregular response to pain, hyperactive until age 16	27	NA	19	6	5	NA	NA	L	ASDPan_Batch1	first-strand	temporal	EUR	4.7	50	66824052	77236100	50	6.7e-05	80762114	0.002511	0.002238	3849591355	80762114	0.00036	0.956341	3289047884	3331844456	0.002596	77236100
AN17254_BA38_2015-9072	AN17254_BA38_2015-9072	AN17254	BA38	2015-9072	Harvard-ATP	ASD	Autism - confirmed by ADI-R	M	51	1530	NA	22.16	Cardiac Arrest	NA	RD	Y	Epilepsy	N	none noted	No major comorbidities, irregular response to pain, hyperactive until age 16	27	NA	19	6	5	NA	NA	L	ASDPan_Batch1	first-strand	temporal	EUR	5.9	50	69977486	79440844	50	6.3e-05	82870394	0.002629	0.00195	3960566315	82870394	0.00034	0.958615	3451213393	3489318471	0.002126	79440844
AN17254_BA7_2015-9072	AN17254_BA7_2015-9072	AN17254	BA7	2015-9072	Harvard-ATP	ASD	Autism - confirmed by ADI-R	M	51	1530	NA	22.16	Cardiac Arrest	NA	RD	Y	Epilepsy	N	none noted	No major comorbidities, irregular response to pain, hyperactive until age 16	27	NA	19	6	5	NA	NA	L	ASDPan_Batch1	first-strand	parietal	EUR	5.7	50	62570814	73602296	50	6.7e-05	78229200	0.002455	0.002531	3668020950	78229200	6.4e-05	0.940855	3079303915	3119155953	0.002874	73602296
AN17425_BA17_2015-9072	AN17425_BA17_2015-9072	AN17425	BA17	2015-9072	Harvard-ATP	CTL	No Known Disorder	M	16	1500	NA	26.16	Cardiac Arrest	Heart Disease	RD	NA	NA	NA	no information	none noted	NA	NA	NA	NA	NA	NA	NA	U	ASDPan_Batch1	first-strand	occipital	EUR	2.6	50	72745982	83956194	50	6.6e-05	88254150	0.003095	0.002217	4183151843	88254150	0.000354	0.9513	3580233296	3627162581	0.002776	83956194
AN17425_BA24_2015-9072	AN17425_BA24_2015-9072	AN17425	BA24	2015-9072	Harvard-ATP	CTL	No Known Disorder	M	16	1500	NA	26.16	Cardiac Arrest	Heart Disease	RD	NA	NA	NA	no information	none noted	NA	NA	NA	NA	NA	NA	NA	U	ASDPan_Batch1	first-strand	frontal	EUR	6.1	50	43334876	48911414	50	6.8e-05	54529634	0.002533	0.002005	2438163851	54529634	0.000428	0.896969	2136292344	2160458812	0.002145	48911414
AN17425_BA3-1-2-5_2015-9072	AN17425_BA3-1-2-5_2015-9072	AN17425	BA3-1-2-5	2015-9072	Harvard-ATP	CTL	No Known Disorder	M	16	1500	NA	26.16	Cardiac Arrest	Heart Disease	RD	NA	NA	NA	no information	none noted	NA	NA	NA	NA	NA	NA	NA	U	ASDPan_Batch1	first-strand	parietal	EUR	6.5	50	64326058	72122230	50	6.4e-05	76931216	0.003013	0.001917	3595289574	76931216	0.000283	0.93749	3171812594	3207099865	0.002057	72122230
AN17425_BA38_2015-9072	AN17425_BA38_2015-9072	AN17425	BA38	2015-9072	Harvard-ATP	CTL	No Known Disorder	M	16	1500	NA	26.16	Cardiac Arrest	Heart Disease	RD	NA	NA	NA	no information	none noted	NA	NA	NA	NA	NA	NA	NA	U	ASDPan_Batch1	first-strand	temporal	EUR	2.8	50	66771936	79803764	50	6.7e-05	82952558	0.002949	0.001973	3977002208	82952558	0.000166	0.962041	3290672591	3328737816	0.002375	79803764
AN17425_BA39-40_2015-9072	AN17425_BA39-40_2015-9072	AN17425	BA39-40	2015-9072	Harvard-ATP	CTL	No Known Disorder	M	16	1500	NA	26.16	Cardiac Arrest	Heart Disease	RD	NA	NA	NA	no information	none noted	NA	NA	NA	NA	NA	NA	NA	U	ASDPan_Batch1	first-strand	parietal	EUR	5.7	50	80394656	88568576	50	6.5e-05	91648290	0.002854	0.001856	4416060931	91648290	0.000201	0.966396	3960271121	4009055998	0.002005	88568576
AN17425_BA4-6_2015-9072	AN17425_BA4-6_2015-9072	AN17425	BA4-6	2015-9072	Harvard-ATP	CTL	No Known Disorder	M	16	1500	NA	26.16	Cardiac Arrest	Heart Disease	RD	NA	NA	NA	no information	none noted	NA	NA	NA	NA	NA	NA	NA	U	ASDPan_Batch1	first-strand	frontal	EUR	6.1	50	68825588	76885210	50	6.1e-05	79938144	0.003045	0.001958	3834300692	79938144	0.000138	0.961809	3390396417	3432834614	0.002116	76885210
AN17515_BA17_2015-9072	AN17515_BA17_2015-9072	AN17515	BA17	2015-9072	Harvard-ATP	ASD	Autism - confirmed by ADI-R	M	54	1180	NA	28.25	Cancer	NA	SD	N	None	N	none noted	none noted	NA	NA	NA	NA	NA	NA	NA	R	ASDPan_Batch1	first-strand	occipital	EUR	2.8	50	57861832	62432452	50	6.4e-05	67695078	0.003817	0.002423	3112438650	67695078	3.6e-05	0.92226	2847866788	2884887114	0.002537	62432452
AN17515_BA20-37_2015-9072	AN17515_BA20-37_2015-9072	AN17515	BA20-37	2015-9072	Harvard-ATP	ASD	Autism - confirmed by ADI-R	M	54	1180	NA	28.25	Cancer	NA	SD	N	None	N	none noted	none noted	NA	NA	NA	NA	NA	NA	NA	R	ASDPan_Batch1	first-strand	temporal	EUR	6.2	50	81295488	91919502	50	6.4e-05	95993434	0.00284	0.002011	4583479757	95993434	0.000275	0.95756	4005365647	4054470574	0.002215	91919502
AN17515_BA24_2015-9072	AN17515_BA24_2015-9072	AN17515	BA24	2015-9072	Harvard-ATP	ASD	Autism - confirmed by ADI-R	M	54	1180	NA	28.25	Cancer	NA	SD	N	None	N	none noted	none noted	NA	NA	NA	NA	NA	NA	NA	R	ASDPan_Batch1	first-strand	frontal	EUR	5.2	50	69681090	77955378	50	6.3e-05	83609994	0.003568	0.002085	3885809540	83609994	4.2e-05	0.932369	3429589583	3474000444	0.002292	77955378
AN17515_BA38_2015-9072	AN17515_BA38_2015-9072	AN17515	BA38	2015-9072	Harvard-ATP	ASD	Autism - confirmed by ADI-R	M	54	1180	NA	28.25	Cancer	NA	SD	N	None	N	none noted	none noted	NA	NA	NA	NA	NA	NA	NA	R	ASDPan_Batch1	first-strand	temporal	EUR	4.5	50	68542610	78721954	50	6.8e-05	89060736	0.002514	0.002094	3923548913	89060736	9e-05	0.883913	3372001153	3417181263	0.002425	78721954
AN17515_BA4-6_2015-9072	AN17515_BA4-6_2015-9072	AN17515	BA4-6	2015-9072	Harvard-ATP	ASD	Autism - confirmed by ADI-R	M	54	1180	NA	28.25	Cancer	NA	SD	N	None	N	none noted	none noted	NA	NA	NA	NA	NA	NA	NA	R	ASDPan_Batch1	first-strand	frontal	EUR	7.1	50	64625206	71128668	50	6.7e-05	75148620	0.003502	0.002016	3545862701	75148620	2.5e-05	0.946507	3179717529	3222173303	0.002204	71128668
AN17515_BA41-42-22_2015-9072	AN17515_BA41-42-22_2015-9072	AN17515	BA41-42-22	2015-9072	Harvard-ATP	ASD	Autism - confirmed by ADI-R	M	54	1180	NA	28.25	Cancer	NA	SD	N	None	N	none noted	none noted	NA	NA	NA	NA	NA	NA	NA	R	ASDPan_Batch1	first-strand	temporal	EUR	4.9	50	69589712	81378740	50	6.4e-05	87460400	0.003137	0.002201	4054869266	87460400	0.000127	0.930464	3420651231	3468617045	0.002578	81378740
AN17515_BA44-45_2015-9072	AN17515_BA44-45_2015-9072	AN17515	BA44-45	2015-9072	Harvard-ATP	ASD	Autism - confirmed by ADI-R	M	54	1180	NA	28.25	Cancer	NA	SD	N	None	N	none noted	none noted	NA	NA	NA	NA	NA	NA	NA	R	ASDPan_Batch1	first-strand	frontal	EUR	5.5	50	72961358	79355942	50	7e-05	83508080	0.002929	0.002018	3956092247	83508080	4.3e-05	0.950279	3594031164	3637793421	0.002171	79355942
AN17515_BA7_2015-9072	AN17515_BA7_2015-9072	AN17515	BA7	2015-9072	Harvard-ATP	ASD	Autism - confirmed by ADI-R	M	54	1180	NA	28.25	Cancer	NA	SD	N	None	N	none noted	none noted	NA	NA	NA	NA	NA	NA	NA	R	ASDPan_Batch1	first-strand	parietal	EUR	6.5	50	66968628	75821396	50	6.6e-05	80379278	0.002836	0.001915	3779686749	80379278	0.000101	0.943295	3298554175	3338977517	0.002106	75821396
AN17515_BA9_2015-9072	AN17515_BA9_2015-9072	AN17515	BA9	2015-9072	Harvard-ATP	ASD	Autism - confirmed by ADI-R	M	54	1180	NA	28.25	Cancer	NA	SD	N	None	N	none noted	none noted	NA	NA	NA	NA	NA	NA	NA	R	ASDPan_Batch1	first-strand	frontal	EUR	5.7	50	76132530	84827424	50	6.5e-05	87741204	0.002599	0.001766	4230305912	87741204	0.00031	0.966791	3752596293	3797028495	0.001888	84827424
AN19442_BA20-37_2015-9072	AN19442_BA20-37_2015-9072	AN19442	BA20-37	2015-9072	Harvard-ATP	CTL	No Known Disorder	M	50	1740	NA	20.4	NA	NA	NA	NA	NA	NA	no information	none noted	NA	NA	NA	NA	NA	NA	NA	U	ASDPan_Batch1	first-strand	temporal	EUR	6	50	65743116	85755016	50	6.5e-05	88386860	0.002563	0.002243	4275051008	88386860	0.000202	0.970224	3231917909	3278272942	0.002611	85755016
AN19442_BA24_2015-9072	AN19442_BA24_2015-9072	AN19442	BA24	2015-9072	Harvard-ATP	CTL	No Known Disorder	M	50	1740	NA	20.4	NA	NA	NA	NA	NA	NA	no information	none noted	NA	NA	NA	NA	NA	NA	NA	U	ASDPan_Batch1	first-strand	frontal	EUR	7.1	50	65725304	76513428	50	5.8e-05	80819072	0.003363	0.001927	3814215314	80819072	0.000175	0.946725	3235081397	3276781570	0.002082	76513428
AN19442_BA3-1-2-5_2015-9072	AN19442_BA3-1-2-5_2015-9072	AN19442	BA3-1-2-5	2015-9072	Harvard-ATP	CTL	No Known Disorder	M	50	1740	NA	20.4	NA	NA	NA	NA	NA	NA	no information	none noted	NA	NA	NA	NA	NA	NA	NA	U	ASDPan_Batch1	first-strand	parietal	EUR	5.6	50	61168682	72719974	50	5.8e-05	77590786	0.003067	0.001877	3625093102	77590786	0.000331	0.937224	3014410630	3049805711	0.002098	72719974
AN19442_BA39-40_2015-9072	AN19442_BA39-40_2015-9072	AN19442	BA39-40	2015-9072	Harvard-ATP	CTL	No Known Disorder	M	50	1740	NA	20.4	NA	NA	NA	NA	NA	NA	no information	none noted	NA	NA	NA	NA	NA	NA	NA	U	ASDPan_Batch1	first-strand	parietal	EUR	6.4	50	76153142	88224060	50	5.9e-05	91648106	0.00338	0.001909	4397861216	91648106	0.000183	0.962639	3745885298	3797106605	0.002156	88224060
AN19442_BA44-45_2015-9072	AN19442_BA44-45_2015-9072	AN19442	BA44-45	2015-9072	Harvard-ATP	CTL	No Known Disorder	M	50	1740	NA	20.4	NA	NA	NA	NA	NA	NA	no information	none noted	NA	NA	NA	NA	NA	NA	NA	U	ASDPan_Batch1	first-strand	frontal	EUR	4.4	50	72325364	84763248	50	5.9e-05	87605264	0.003196	0.001871	4224230724	87605264	0.000516	0.967559	3555683654	3606122986	0.002277	84763248
AN19442_BA7_2015-9072	AN19442_BA7_2015-9072	AN19442	BA7	2015-9072	Harvard-ATP	CTL	No Known Disorder	M	50	1740	NA	20.4	NA	NA	NA	NA	NA	NA	no information	none noted	NA	NA	NA	NA	NA	NA	NA	U	ASDPan_Batch1	first-strand	parietal	EUR	3	50	63265264	73217450	50	6.2e-05	77972454	0.003229	0.002034	3648403091	77972454	0.000123	0.939017	3112139336	3154119304	0.002454	73217450
AN19442_BA9_2015-9072	AN19442_BA9_2015-9072	AN19442	BA9	2015-9072	Harvard-ATP	CTL	No Known Disorder	M	50	1740	NA	20.4	NA	NA	NA	NA	NA	NA	no information	none noted	NA	NA	NA	NA	NA	NA	NA	U	ASDPan_Batch1	first-strand	frontal	EUR	6.1	50	71536104	80017762	50	6.2e-05	83019652	0.002937	0.002142	3989280318	83019652	0.000218	0.963841	3520718883	3567532631	0.0024	80017762
AN19511_BA24_2015-9072	AN19511_BA24_2015-9072	AN19511	BA24	2015-9072	Harvard-ATP	ASD	Autism - confirmed by ADI-R	M	8	1570	NA	22.2	Cancer	Sarcoma	SD	Y	Epilepsy	N	none noted	Cancer, syndactyly	19	NA	14	4	2	NA	NA	U	ASDPan_Batch1	first-strand	frontal	EUR	7.2	50	68167526	79528522	50	5.9e-05	83898576	0.002877	0.001841	3964817577	83898576	0.000221	0.947913	3357232500	3398820843	0.002013	79528522
AN19511_BA3-1-2-5_2015-9072	AN19511_BA3-1-2-5_2015-9072	AN19511	BA3-1-2-5	2015-9072	Harvard-ATP	ASD	Autism - confirmed by ADI-R	M	8	1570	NA	22.2	Cancer	Sarcoma	SD	Y	Epilepsy	N	none noted	Cancer, syndactyly	19	NA	14	4	2	NA	NA	U	ASDPan_Batch1	first-strand	parietal	EUR	7.3	50	41195296	48811464	50	6e-05	52531920	0.003407	0.001752	2433775126	52531920	9.5e-05	0.929177	2029260131	2054198003	0.001964	48811464
AN19511_BA38_2015-9072	AN19511_BA38_2015-9072	AN19511	BA38	2015-9072	Harvard-ATP	ASD	Autism - confirmed by ADI-R	M	8	1570	NA	22.2	Cancer	Sarcoma	SD	Y	Epilepsy	N	none noted	Cancer, syndactyly	19	NA	14	4	2	NA	NA	U	ASDPan_Batch1	first-strand	temporal	EUR	5.1	50	72439760	91139030	50	6.4e-05	94537624	0.00278	0.002152	4541897746	94537624	0.000264	0.96405	3559917818	3611553093	0.002677	91139030
AN19511_BA39-40_2015-9072	AN19511_BA39-40_2015-9072	AN19511	BA39-40	2015-9072	Harvard-ATP	ASD	Autism - confirmed by ADI-R	M	8	1570	NA	22.2	Cancer	Sarcoma	SD	Y	Epilepsy	N	none noted	Cancer, syndactyly	19	NA	14	4	2	NA	NA	U	ASDPan_Batch1	first-strand	parietal	EUR	6.4	50	70280438	76763190	50	6.4e-05	82221860	0.003483	0.001967	3826608495	82221860	5.8e-05	0.93361	3458704155	3503896479	0.002108	76763190
AN19511_BA41-42-22_2015-9072	AN19511_BA41-42-22_2015-9072	AN19511	BA41-42-22	2015-9072	Harvard-ATP	ASD	Autism - confirmed by ADI-R	M	8	1570	NA	22.2	Cancer	Sarcoma	SD	Y	Epilepsy	N	none noted	Cancer, syndactyly	19	NA	14	4	2	NA	NA	U	ASDPan_Batch1	first-strand	temporal	EUR	4.8	50	61129542	74924644	50	6.1e-05	80414220	0.00318	0.002476	3733584874	80414220	5.6e-05	0.931734	3005797454	3046978048	0.002885	74924644
AN19760_BA20-37_2015-9072	AN19760_BA20-37_2015-9072	AN19760	BA20-37	2015-9072	Harvard-ATP	CTL	No Known Disorder	M	28	1580	NA	23.25	Unknown	NA	NA	NA	NA	NA	no information	none noted	NA	NA	NA	NA	NA	NA	NA	U	ASDPan_Batch1	first-strand	temporal	EUR	5	50	68284160	82110860	50	6.1e-05	84919638	0.003192	0.001853	4093470655	84919638	6.5e-05	0.966924	3364819948	3404941171	0.002143	82110860
AN19760_BA24_2015-9072	AN19760_BA24_2015-9072	AN19760	BA24	2015-9072	Harvard-ATP	CTL	No Known Disorder	M	28	1580	NA	23.25	Unknown	NA	NA	NA	NA	NA	no information	none noted	NA	NA	NA	NA	NA	NA	NA	U	ASDPan_Batch1	first-strand	frontal	EUR	5.7	50	67263528	85691282	50	7.2e-05	89541998	0.003142	0.002359	4268605357	89541998	0.000232	0.956995	3304043952	3352774046	0.003006	85691282
AN19760_BA3-1-2-5_2015-9072	AN19760_BA3-1-2-5_2015-9072	AN19760	BA3-1-2-5	2015-9072	Harvard-ATP	CTL	No Known Disorder	M	28	1580	NA	23.25	Unknown	NA	NA	NA	NA	NA	no information	none noted	NA	NA	NA	NA	NA	NA	NA	U	ASDPan_Batch1	first-strand	parietal	EUR	3.8	50	236332274	279872628	50	6.2e-05	296752790	0.003273	0.001897	13951127022	296752790	0.000334	0.943117	11629436350	11782906681	0.002136	279872628
AN19760_BA39-40_2015-9072	AN19760_BA39-40_2015-9072	AN19760	BA39-40	2015-9072	Harvard-ATP	CTL	No Known Disorder	M	28	1580	NA	23.25	Unknown	NA	NA	NA	NA	NA	no information	none noted	NA	NA	NA	NA	NA	NA	NA	U	ASDPan_Batch1	first-strand	parietal	EUR	8	50	56689486	67208530	50	6e-05	73287288	0.003214	0.001828	3350303818	73287288	0.00052	0.917056	2786048063	2826306516	0.002042	67208530
AN19760_BA4-6_2015-9072	AN19760_BA4-6_2015-9072	AN19760	BA4-6	2015-9072	Harvard-ATP	CTL	No Known Disorder	M	28	1580	NA	23.25	Unknown	NA	NA	NA	NA	NA	no information	none noted	NA	NA	NA	NA	NA	NA	NA	U	ASDPan_Batch1	first-strand	frontal	EUR	5.4	50	61986200	69662172	50	6.6e-05	73863200	0.00422	0.002142	3471796730	73863200	4.1e-05	0.943124	3046364790	3090103812	0.00244	69662172
AN19760_BA44-45_2015-9072	AN19760_BA44-45_2015-9072	AN19760	BA44-45	2015-9072	Harvard-ATP	CTL	No Known Disorder	M	28	1580	NA	23.25	Unknown	NA	NA	NA	NA	NA	no information	none noted	NA	NA	NA	NA	NA	NA	NA	U	ASDPan_Batch1	first-strand	frontal	EUR	5.4	50	70196920	85574066	50	6.4e-05	89435378	0.003074	0.002064	4265838600	89435378	0.000158	0.956826	3455936157	3499713921	0.002304	85574066
UMB4337_BA41-42-22_2015-9072	UMB4337_BA41-42-22_2015-9072	UMB4337	BA41-42-22	2015-9072	NICHD-BTB	CTL	No Known Disorder	M	8.2	1290	6.11	16	Motor vehicle accident	NA	RD	N	None	N	none noted	Asthma	NA	NA	NA	NA	NA	NA	NA	U	ASDPan_Batch1	first-strand	temporal	AFR	3.9	50	77931590	88425424	50	5.6e-05	93383572	0.003482	0.001862	4408754750	93383572	0.00024	0.946906	3834387296	3885896689	0.001985	88425424
UMB4337_BA9_2015-9072	UMB4337_BA9_2015-9072	UMB4337	BA9	2015-9072	NICHD-BTB	CTL	No Known Disorder	M	8.2	1290	6.11	16	Motor vehicle accident	NA	RD	N	None	N	none noted	Asthma	NA	NA	NA	NA	NA	NA	NA	U	ASDPan_Batch1	first-strand	frontal	AFR	3.2	50	63182880	74017650	50	6.3e-05	76333808	0.003693	0.001919	3688417675	76333808	0.000375	0.969658	3110252878	3150281490	0.002381	74017650
UMB4999_BA41-42-22_2015-9072	UMB4999_BA41-42-22_2015-9072	UMB4999	BA41-42-22	2015-9072	NICHD-BTB	ASD	Autism - suspected	M	20.8	NA	6.76	14	Cardiac Arrhythmia	NA	RD	N	None	Y	Risperdal, Depakote, Naltrexone	Severe ID/MR, self-injurious behavior	NA	NA	NA	NA	NA	NA	Severe ID noted	U	ASDPan_Batch1	first-strand	temporal	EUR	7.1	50	62741460	71694480	50	5.4e-05	73854358	0.003801	0.001746	3574757451	73854358	0.000225	0.970755	3091797610	3128590065	0.001847	71694480
UMB5027_BA9_2015-9072	UMB5027_BA9_2015-9072	UMB5027	BA9	2015-9072	NICHD-BTB	ASD	Autism - suspected	M	37	1350	6.58	26	Obstruction Of Bowel Due To Adhesion	NA	ID	N	None	Y	Risperdal, Luvox, Thorazine	Some evidence of neurological impairment	NA	NA	NA	NA	NA	83	WISC, seems to have declined over age.	U	ASDPan_Batch1	first-strand	frontal	AFR	7.3	50	77749624	87826256	50	5.7e-05	91147874	0.00322	0.00179	4380094532	91147874	0.000162	0.963558	3835679790	3877697180	0.001854	87826256
UMB5115_BA41-42-22_2015-9072	UMB5115_BA41-42-22_2015-9072	UMB5115	BA41-42-22	2015-9072	NICHD-BTB	ASD	Autism - confirmed by ADI-R	M	46.4	NA	6.6	29	Complications Of Pseuodmyxoma Peritonei	NA	ID	Y	Epilepsy	Y	Haldol, Dilantin, Monopril, Miacalcin	Brain had moderate cerebrovascular abnormalities, Deaf, hypetension, hyperthyroidism	27	NA	14	8	1	NA	NA	U	ASDPan_Batch1	first-strand	temporal	EUR	6.7	50	70451706	80185704	50	5.7e-05	86255098	0.002771	0.001862	3998511620	86255098	0.000778	0.929634	3475181875	3513358138	0.00196	80185704
UMB5115_BA9_2015-9072	UMB5115_BA9_2015-9072	UMB5115	BA9	2015-9072	NICHD-BTB	ASD	Autism - confirmed by ADI-R	M	46.4	NA	6.6	29	Complications Of Pseuodmyxoma Peritonei	NA	ID	Y	Epilepsy	Y	Haldol, Dilantin, Monopril, Miacalcin	Brain had moderate cerebrovascular abnormalities, Deaf, hypetension, hyperthyroidism	27	NA	14	8	1	NA	NA	U	ASDPan_Batch1	first-strand	frontal	EUR	6.4	50	68047176	76093316	50	5.7e-05	83116574	0.003782	0.001921	3793787168	83116574	6.1e-05	0.915501	3346736406	3393131111	0.002112	76093316
UMB5144_BA9_2015-9072	UMB5144_BA9_2015-9072	UMB5144	BA9	2015-9072	NICHD-BTB	ASD	Autism - confirmed by ADI-R	M	7.2	NA	5.69	3	Cancer	NA	SD	N	None	N	none noted	Rhabdomyosarcoma	28	12	20	3	3	NA	NA	U	ASDPan_Batch1	first-strand	frontal	EUR	2.6	50	63441518	70397602	50	5.9e-05	73769982	0.003333	0.001752	3509968759	73769982	0.000213	0.954285	3129796331	3163311044	0.001828	70397602
UMB5163_BA41-42-22_2015-9072	UMB5163_BA41-42-22_2015-9072	UMB5163	BA41-42-22	2015-9072	NICHD-BTB	CTL	No Known Disorder	M	14.9	NA	6.3	12	Drowning	NA	RD	NA	NA	NA	no records	NA	NA	NA	NA	NA	NA	NA	NA	U	ASDPan_Batch1	first-strand	temporal	EUR	6.6	50	70983728	76908352	50	6.1e-05	81035976	0.004224	0.001997	3834391208	81035976	4e-05	0.949064	3488623458	3539361144	0.002105	76908352
UMB5163_BA9_2015-9072	UMB5163_BA9_2015-9072	UMB5163	BA9	2015-9072	NICHD-BTB	CTL	No Known Disorder	M	14.9	NA	6.3	12	Drowning	NA	RD	NA	NA	NA	no records	NA	NA	NA	NA	NA	NA	NA	NA	U	ASDPan_Batch1	first-strand	frontal	EUR	7.3	50	69746382	80222044	50	5.6e-05	82447784	0.003352	0.001693	4000382667	82447784	0.000276	0.973004	3436537024	3478406385	0.001815	80222044
UMB5176_BA41-42-22_2015-9072	UMB5176_BA41-42-22_2015-9072	UMB5176	BA41-42-22	2015-9072	NICHD-BTB	ASD	Autism - confirmed by ADI-R	M	22.5	1525	6.64	18	Sudural hemorrhage	NA	NA	N	None	Y	Risperdal	no significant comorbidities were known	25	13	13	7	5	NA	NA	U	ASDPan_Batch1	first-strand	temporal	AFR	6	50	76475006	83394062	50	6.5e-05	88428136	0.004454	0.002081	4157444445	88428136	4.6e-05	0.943072	3760229988	3812978643	0.002219	83394062
UMB5242_BA41-42-22_2015-9072	UMB5242_BA41-42-22_2015-9072	UMB5242	BA41-42-22	2015-9072	NICHD-BTB	CTL	No Known Disorder	M	15.3	NA	6.35	9	Cardiac Arrhythmia	NA	ID	N	None	NA	noted to not have been on any medications	noted to have no significant medical history	NA	NA	NA	NA	NA	NA	NA	NULL	ASDPan_Batch1	first-strand	temporal	EUR	4.9	50	69123834	80518512	50	5.5e-05	84053844	0.003629	0.002009	4013771260	84053844	0.000346	0.95794	3398385049	3447379308	0.002411	80518512
UMB5242_BA9_2015-9072	UMB5242_BA9_2015-9072	UMB5242	BA9	2015-9072	NICHD-BTB	CTL	No Known Disorder	M	15.3	NA	6.35	9	Cardiac Arrhythmia	NA	ID	N	None	NA	noted to not have been on any medications	noted to have no significant medical history	NA	NA	NA	NA	NA	NA	NA	NULL	ASDPan_Batch1	first-strand	frontal	EUR	6.7	50	68089690	77455222	50	5.9e-05	81644672	0.004011	0.002363	3861461451	81644672	0.000109	0.948687	3351053406	3394957058	0.002549	77455222
UMB5297_BA9_2015-9072	UMB5297_BA9_2015-9072	UMB5297	BA9	2015-9072	NICHD-BTB	ASD	Autism - suspected	M	33.2	1500	6.24	50	Asphyxia	Face down position	RD	N	None	Y	Fluoxetine, norfluoxetine, seroquel, prozac, depakote, but only as of 3 year prior to death	Mild to moderate edema of brain, adventitial sclerosis and focal larteriosclerosis. Had light depression, OCD-like behavior	NA	NA	NA	NA	NA	NA	Cognitive function of 6-8 year old	U	ASDPan_Batch1	first-strand	frontal	HISPANIC	5	50	68165054	77192708	50	6.9e-05	81763680	0.002875	0.002068	3847467429	81763680	3.3e-05	0.944095	3352897455	3398486510	0.002383	77192708
UMB5303_BA41-42-22_2015-9072	UMB5303_BA41-42-22_2015-9072	UMB5303	BA41-42-22	2015-9072	NICHD-BTB	ASD	Autism - suspected	M	67.3	NA	6.82	16	Cardiac Arrest	NA	RD	Y	Convulsive disorder	Y	Dilantin, Phenobarbital, Tegretol (at time of death), past included Meallaril, Kemadrin, Haldol, Serpasil, Thorazine, Chloral Hydrate, Trilafon, Navane	Intellectual disability, considerable developmental delay	NA	NA	NA	NA	NA	NA	History of ID	U	ASDPan_Batch1	first-strand	temporal	AFR	6.1	50	81007644	89960570	50	6e-05	92596768	0.003137	0.001991	4486619213	92596768	0.000173	0.97153	3988083390	4040468511	0.002086	89960570
UMB5303_BA9_2015-9072	UMB5303_BA9_2015-9072	UMB5303	BA9	2015-9072	NICHD-BTB	ASD	Autism - suspected	M	67.3	NA	6.82	16	Cardiac Arrest	NA	RD	Y	Convulsive disorder	Y	Dilantin, Phenobarbital, Tegretol (at time of death), past included Meallaril, Kemadrin, Haldol, Serpasil, Thorazine, Chloral Hydrate, Trilafon, Navane	Intellectual disability, considerable developmental delay	NA	NA	NA	NA	NA	NA	History of ID	U	ASDPan_Batch1	first-strand	frontal	AFR	7.4	50	74302236	92610492	50	5.5e-05	95349892	0.002776	0.001746	4618615129	95349892	0.000202	0.97127	3660685430	3706121463	0.00202	92610492
UMB5340_BA9_2015-9072	UMB5340_BA9_2015-9072	UMB5340	BA9	2015-9072	NICHD-BTB	ASD	Autism - confirmed by ADI-R	M	53.5	NA	6.41	NA	Unknown	Parkinson's disease likely contributed	NA	N	None	Y	Benztropine, Sinemet, Cipro (current meds)	Parkinson's disease, trauma to left thigh	30	10	NA	10	5	NA	NA	U	ASDPan_Batch1	first-strand	frontal	EUR	5.9	50	75319002	83267794	50	6e-05	86267328	0.002887	0.001694	4152877460	86267328	0.00024	0.96523	3714780071	3756825718	0.001817	83267794
AN00493_BA9_2016-9099	AN00493_BA9_2016-9099	AN00493	BA9	2016-9099	Harvard-ATP	ASD	Autism - confirmed by ADI-R	M	27	1575	NA	8.3	Drowning	Respiratory Arrest	RD	N	None	N	Synthroid	Blind, septo-optical dysplasia, viral meningitis, measles	NA	NA	NA	NA	NA	NA	NA	R	ASDPan_Batch2	first-strand	frontal	EUR	4.3	69	65533684	81044824	69	0.000106	82255274	0.002917	0.001986	5575366817	82255274	0.000144	0.985284	4486185950	4508333825	0.001917	81044824
AN00544_BA38_2016-9099	AN00544_BA38_2016-9099	AN00544	BA38	2016-9099	Harvard-ATP	CTL	No Known Disorder	M	17	1250	NA	28.92	NA	NA	NA	NA	NA	NA	no information	none noted	NA	NA	NA	NA	NA	NA	NA	U	ASDPan_Batch2	first-strand	temporal	EUR	5.5	69	77682062	98188254	69	9.6e-05	99659482	0.003228	0.002021	6756946720	99659482	0.000153	0.985237	5316386651	5345867268	0.001921	98188254
AN00544_BA39-40_2016-9099	AN00544_BA39-40_2016-9099	AN00544	BA39-40	2016-9099	Harvard-ATP	CTL	No Known Disorder	M	17	1250	NA	28.92	NA	NA	NA	NA	NA	NA	no information	none noted	NA	NA	NA	NA	NA	NA	NA	U	ASDPan_Batch2	first-strand	parietal	EUR	5.3	69	70512872	79930378	69	9.3e-05	82162870	0.003502	0.00207	5501164144	82162870	0.000177	0.972828	4823065347	4853212379	0.002034	79930378
AN00764_BA17_2016-9099	AN00764_BA17_2016-9099	AN00764	BA17	2016-9099	Harvard-ATP	ASD	Autism - confirmed by ADI-R	M	20	1144	NA	23.7	Accident	Auto Trauma	RD	N	None	N	minocin, benzamycin	No major comorbidities, vitiligo	27	13	NA	6	4	52	Cattell	R	ASDPan_Batch2	first-strand	occipital	EUR	6.8	69	56211656	78559104	69	7.3e-05	80426480	0.002996	0.002253	5401558060	80426480	0.001667	0.976782	3836597950	3864442597	0.002044	78559104
AN00764_BA3-1-2-5_2016-9099	AN00764_BA3-1-2-5_2016-9099	AN00764	BA3-1-2-5	2016-9099	Harvard-ATP	ASD	Autism - confirmed by ADI-R	M	20	1144	NA	23.7	Accident	Auto Trauma	RD	N	None	N	minocin, benzamycin	No major comorbidities, vitiligo	27	13	NA	6	4	52	Cattell	R	ASDPan_Batch2	first-strand	parietal	EUR	4.3	69	95242496	118883144	69	0.000114	122130312	0.003403	0.002373	8174907759	122130312	0.000637	0.973412	6510389788	6550465783	0.002289	118883144
AN01570_BA20-37_2016-9099	AN01570_BA20-37_2016-9099	AN01570	BA20-37	2016-9099	Harvard-ATP	ASD	Autism - confirmed by ADI-R	F	18	2100	NA	6.75	seizure	SUDEP	SZ	Y	Epilepsy	N	Multivitamins, taurine, digestive enzymes, cod liver oil	Hearing problems	28	NA	23	9	5	NA	NA	R	ASDPan_Batch2	first-strand	temporal	EUR	5.38725	69	150959240	170091856	69	9.5e-05	174164648	0.003459	0.002195	11705231218	174164648	0.000298	0.976615	10308790618	10388829640	0.002148	170091856
AN02987_BA44-45_2016-9099	AN02987_BA44-45_2016-9099	AN02987	BA44-45	2016-9099	Harvard-ATP	ASD	Autism - suspected	M	15	NA	NA	30.8	Head Trauma	NA	RD	N	None	N	none noted	none noted	NA	NA	NA	NA	NA	NA	NA	U	ASDPan_Batch2	first-strand	frontal	EUR	2	69	66581472	82314298	69	8.5e-05	84309578	0.002471	0.002136	5662226896	84309578	0.000212	0.976334	4542228517	4579481239	0.002031	82314298
AN03217_BA20-37_2016-9099	AN03217_BA20-37_2016-9099	AN03217	BA20-37	2016-9099	Harvard-ATP	CTL	No Known Disorder	M	19	1555	NA	18.58	Pneumonia	Respiratory Infection	SD	NA	NA	NA	no information	none noted	NA	NA	NA	NA	NA	NA	NA	U	ASDPan_Batch2	first-strand	temporal	EUR	4.2	69	76681332	86632756	69	0.000103	88868534	0.002983	0.002275	5960889451	88868534	0.00016	0.974842	5238485286	5276618115	0.002249	86632756
AN03217_BA44-45_2016-9099	AN03217_BA44-45_2016-9099	AN03217	BA44-45	2016-9099	Harvard-ATP	CTL	No Known Disorder	M	19	1555	NA	18.58	Pneumonia	Respiratory Infection	SD	NA	NA	NA	no information	none noted	NA	NA	NA	NA	NA	NA	NA	U	ASDPan_Batch2	first-strand	frontal	EUR	7.5	69	62908138	71287264	69	0.000101	72223830	0.002238	0.002002	4905141697	72223830	0.000101	0.987032	4299419309	4328651371	0.001952	71287264
AN03217_BA7_2016-9099	AN03217_BA7_2016-9099	AN03217	BA7	2016-9099	Harvard-ATP	CTL	No Known Disorder	M	19	1555	NA	18.58	Pneumonia	Respiratory Infection	SD	NA	NA	NA	no information	none noted	NA	NA	NA	NA	NA	NA	NA	U	ASDPan_Batch2	first-strand	parietal	EUR	6.4	69	79984946	87587292	69	8.8e-05	90455364	0.002828	0.002033	6028237310	90455364	5.2e-05	0.968293	5465309888	5505188781	0.002015	87587292
AN03345_BA39-40_2016-9099	AN03345_BA39-40_2016-9099	AN03345	BA39-40	2016-9099	Harvard-ATP	ASD	Autism - confirmed by ADI-R	M	2	1328	NA	4	Drowning	Swimming Pool	RD	N	None	N	none noted	none noted	14	9	NA	6	5	78	Merill-Palmer Scale	U	ASDPan_Batch2	first-strand	parietal	HISPANIC	6.4	69	86656246	95366198	69	9.9e-05	97048490	0.00288	0.002115	6563460405	97048490	4e-05	0.982665	5924034416	5964206943	0.002093	95366198
AN03632_BA20-37_2016-9099	AN03632_BA20-37_2016-9099	AN03632	BA20-37	2016-9099	Harvard-ATP	ASD	Autism - suspected	F	49	1170	NA	21.08	Cancer	Colorectal spread through abdomen	SD	N	None	N	none noted	none noted	NA	NA	NA	NA	NA	NA	NA	U	ASDPan_Batch2	first-strand	temporal	EUR	6.4	69	78436760	86499582	69	9.2e-05	88240026	0.003026	0.002307	5952810134	88240026	7.3e-05	0.980276	5357656379	5397954971	0.002275	86499582
AN03632_BA24_2016-9099	AN03632_BA24_2016-9099	AN03632	BA24	2016-9099	Harvard-ATP	ASD	Autism - suspected	F	49	1170	NA	21.08	Cancer	Colorectal spread through abdomen	SD	N	None	N	none noted	none noted	NA	NA	NA	NA	NA	NA	NA	U	ASDPan_Batch2	first-strand	frontal	EUR	7.6	69	82236798	98564740	69	8.6e-05	102355984	0.002702	0.002304	6780836188	102355984	0.000202	0.96296	5616486929	5657340928	0.002189	98564740
AN03935_BA24_2016-9099	AN03935_BA24_2016-9099	AN03935	BA24	2016-9099	Harvard-ATP	Dup15q	Chromosome 15q Duplication Syndrome	M	19	1190	NA	28.08	Cardiopulmonary Arrest	Choking On Food	RD	N	None	N	none noted	Irregular response to temperature, pain	27	NA	18	4	5	NA	NA	B	ASDPan_Batch2	first-strand	frontal	EUR	3	69	87939160	101486418	69	9.5e-05	103096410	0.00247	0.00209	6982793564	103096410	0.000774	0.984384	6020951111	6050983168	0.002023	101486418
AN03935_BA44-45_2016-9099	AN03935_BA44-45_2016-9099	AN03935	BA44-45	2016-9099	Harvard-ATP	Dup15q	Chromosome 15q Duplication Syndrome	M	19	1190	NA	28.08	Cardiopulmonary Arrest	Choking On Food	RD	N	None	N	none noted	Irregular response to temperature, pain	27	NA	18	4	5	NA	NA	B	ASDPan_Batch2	first-strand	frontal	EUR	6.6	69	121753392	135087756	69	9e-05	139083380	0.003056	0.00226	9295585441	139083380	0.000148	0.971272	8321628249	8378356568	0.002225	135087756
AN04479_BA3-1-2-5_2016-9099	AN04479_BA3-1-2-5_2016-9099	AN04479	BA3-1-2-5	2016-9099	Harvard-ATP	CTL	No Known Disorder	M	44	1370	NA	23.26	NA	NA	NA	NA	NA	NA	no information	none noted	NA	NA	NA	NA	NA	NA	NA	U	ASDPan_Batch2	first-strand	parietal	EUR	4.2	69	137031242	168656680	69	0.0001	172297844	0.002357	0.002166	11603660332	172297844	0.00011	0.978867	9371644825	9427915005	0.002073	168656680
AN04479_BA3_2016-9099	AN04479_BA3_2016-9099	AN04479	BA3-1-2-5	2016-9099	Harvard-ATP	CTL	No Known Disorder	M	44	1370	NA	23.26	NA	NA	NA	NA	NA	NA	no information	none noted	NA	NA	NA	NA	NA	NA	NA	U	ASDPan_Batch2	first-strand	parietal	EUR	3.6	69	62716032	92584480	69	9.2e-05	96129408	0.001971	0.002108	6366131310	96129408	0.000392	0.963123	4289413179	4311462531	0.001842	92584480
AN05983_BA20-37_2016-9099	AN05983_BA20-37_2016-9099	AN05983	BA20-37	2016-9099	Harvard-ATP	Dup15q	Chromosome 15q Duplication Syndrome	M	24	1730	NA	36.36	Sudden Unexpected Death	Bronchopneumonia. Seizure?	ID	Y	Epilepsy	N	none noted	Has undergone callostomy, most of corpus callosum removed. Multiple cortical and cerebellar abnormalities on neuropathology.	NA	NA	NA	NA	NA	NA	NA	R	ASDPan_Batch2	first-strand	temporal	EUR	7.7	69	70922504	78542688	69	9.5e-05	81176480	0.003073	0.001894	5405158667	81176480	0.00011	0.967555	4856282653	4880871293	0.001862	78542688
AN05983_BA3-1-2-5_2016-9099	AN05983_BA3-1-2-5_2016-9099	AN05983	BA3-1-2-5	2016-9099	Harvard-ATP	Dup15q	Chromosome 15q Duplication Syndrome	M	24	1730	NA	36.36	Sudden Unexpected Death	Bronchopneumonia. Seizure?	ID	Y	Epilepsy	N	none noted	Has undergone callostomy, most of corpus callosum removed. Multiple cortical and cerebellar abnormalities on neuropathology.	NA	NA	NA	NA	NA	NA	NA	R	ASDPan_Batch2	first-strand	parietal	EUR	6.4	69	72628972	80129880	69	9.3e-05	82800692	0.003422	0.001876	5513974809	82800692	0.000229	0.967744	4972612052	4997975141	0.001845	80129880
AN05983_BA4-6_2016-9099	AN05983_BA4-6_2016-9099	AN05983	BA4-6	2016-9099	Harvard-ATP	Dup15q	Chromosome 15q Duplication Syndrome	M	24	1730	NA	36.36	Sudden Unexpected Death	Bronchopneumonia. Seizure?	ID	Y	Epilepsy	N	none noted	Has undergone callostomy, most of corpus callosum removed. Multiple cortical and cerebellar abnormalities on neuropathology.	NA	NA	NA	NA	NA	NA	NA	R	ASDPan_Batch2	first-strand	frontal	EUR	4.2	69	85904586	100246904	69	9.5e-05	103353698	0.003334	0.002117	6897725421	103353698	5.8e-05	0.96994	5874088445	5911153462	0.002049	100246904
AN05983_BA44-45_2016-9099	AN05983_BA44-45_2016-9099	AN05983	BA44-45	2016-9099	Harvard-ATP	Dup15q	Chromosome 15q Duplication Syndrome	M	24	1730	NA	36.36	Sudden Unexpected Death	Bronchopneumonia. Seizure?	ID	Y	Epilepsy	N	none noted	Has undergone callostomy, most of corpus callosum removed. Multiple cortical and cerebellar abnormalities on neuropathology.	NA	NA	NA	NA	NA	NA	NA	R	ASDPan_Batch2	first-strand	frontal	EUR	6.6	69	67539008	77272898	69	9.1e-05	79421336	0.003233	0.001824	5317259161	79421336	0.00013	0.972949	4625179240	4647536991	0.001765	77272898
AN06420_BA17_2016-9099	AN06420_BA17_2016-9099	AN06420	BA17	2016-9099	Harvard-ATP	ASD	Autism - confirmed by ADI-R	M	39	1520	NA	13.95	Cardiac Tamponade	Dissecting Ascending Aorta	RD	N	None	N	none noted	none noted	20	NA	12	4	5	NA	NA	R	ASDPan_Batch2	first-strand	occipital	EUR	7.3	69	84754346	97504550	69	8.2e-05	100440520	0.003529	0.002118	6709146641	100440520	6.8e-05	0.970769	5792693947	5831532281	0.002064	97504550
AN06420_BA44-45_2016-9099	AN06420_BA44-45_2016-9099	AN06420	BA44-45	2016-9099	Harvard-ATP	ASD	Autism - confirmed by ADI-R	M	39	1520	NA	13.95	Cardiac Tamponade	Dissecting Ascending Aorta	RD	N	None	N	none noted	none noted	20	NA	12	4	5	NA	NA	R	ASDPan_Batch2	first-strand	frontal	EUR	6.8	69	82937904	92494094	69	8.8e-05	95235464	0.003562	0.002144	6364211868	95235464	5e-05	0.971215	5666508520	5706713779	0.002108	92494094
AN07176_BA9_2016-9099	AN07176_BA9_2016-9099	AN07176	BA9	2016-9099	Harvard-ATP	CTL	No Known Disorder	M	21	NA	NA	29.91	Accident	Motor Vehicle	RD	NA	NA	NA	no information	none noted	NA	NA	NA	NA	NA	NA	NA	U	ASDPan_Batch2	first-strand	frontal	EUR	7.7	69	89858566	103522154	69	7.9e-05	104996462	0.003446	0.001714	7123343765	104996462	0.000678	0.985958	6155629322	6183313109	0.001674	103522154
AN07444_BA4-6_2016-9099	AN07444_BA4-6_2016-9099	AN07444	BA4-6	2016-9099	Harvard-ATP	CTL	No Known Disorder	M	17	1460	NA	30.75	Asphyxia	Hanging	RD	NA	None	Y	Zoloft	Depression	NA	NA	NA	NA	NA	NA	NA	U	ASDPan_Batch2	first-strand	frontal	EUR	6.6	69	74750978	86677410	69	8.8e-05	89925188	0.003687	0.001859	5965367084	89925188	0.000109	0.963884	5116869115	5144614686	0.001812	86677410
AN07444_BA44-45_2016-9099	AN07444_BA44-45_2016-9099	AN07444	BA44-45	2016-9099	Harvard-ATP	CTL	No Known Disorder	M	17	1460	NA	30.75	Asphyxia	Hanging	RD	NA	None	Y	Zoloft	Depression	NA	NA	NA	NA	NA	NA	NA	U	ASDPan_Batch2	first-strand	frontal	EUR	6.4	69	107875954	128709176	69	9.3e-05	132282022	0.003208	0.001981	8853488090	132282022	0.000623	0.972991	7384038428	7421047376	0.001923	128709176
AN07444_BA7_2016-9099	AN07444_BA7_2016-9099	AN07444	BA7	2016-9099	Harvard-ATP	CTL	No Known Disorder	M	17	1460	NA	30.75	Asphyxia	Hanging	RD	NA	None	Y	Zoloft	Depression	NA	NA	NA	NA	NA	NA	NA	U	ASDPan_Batch2	first-strand	parietal	EUR	5.4	69	95402106	112023546	69	8.5e-05	114582194	0.003243	0.001923	7710186610	114582194	0.000495	0.97767	6526532498	6566172100	0.001855	112023546
AN08043_BA20-37_2016-9099	AN08043_BA20-37_2016-9099	AN08043	BA20-37	2016-9099	Harvard-ATP	ASD	Autism - confirmed by ADI-R	F	52	1070	NA	39.15	NA	NA	NA	N	None	N	none noted	none noted	NA	NA	NA	NA	NA	NA	NA	U	ASDPan_Batch2	first-strand	temporal	EUR	6.4	69	77468248	97743258	69	8e-05	99569814	0.003149	0.002225	6725665589	99569814	0.000138	0.981656	5299927609	5330020280	0.002044	97743258
AN08043_BA44-45_2016-9099	AN08043_BA44-45_2016-9099	AN08043	BA44-45	2016-9099	Harvard-ATP	ASD	Autism - confirmed by ADI-R	F	52	1070	NA	39.15	NA	NA	NA	N	None	N	none noted	none noted	NA	NA	NA	NA	NA	NA	NA	U	ASDPan_Batch2	first-strand	frontal	EUR	6.3	69	75122162	92270070	69	8.7e-05	95009894	0.003011	0.00217	6349414262	95009894	0.000533	0.971163	5135896692	5169094584	0.002037	92270070
AN08166_BA20-37_2016-9099	AN08166_BA20-37_2016-9099	AN08166	BA20-37	2016-9099	Harvard-ATP	ASD	Autism - confirmed by ADI-R	M	28	1580	NA	43.25	seizure	NA	ID	Y	Epilepsy	Y	Geodon, Regretol, Allegra	none noted	22	NA	16	5	3	80	WAIS-III	R	ASDPan_Batch2	first-strand	temporal	EUR	6.2	69	82717532	94023642	69	8.4e-05	95267878	0.003656	0.001843	6469815487	95267878	7.8e-05	0.98694	5660652027	5691971255	0.001806	94023642
AN08166_BA7_2016-9099	AN08166_BA7_2016-9099	AN08166	BA7	2016-9099	Harvard-ATP	ASD	Autism - confirmed by ADI-R	M	28	1580	NA	43.25	seizure	NA	ID	Y	Epilepsy	Y	Geodon, Regretol, Allegra	none noted	22	NA	16	5	3	80	WAIS-III	R	ASDPan_Batch2	first-strand	parietal	EUR	6.6	69	74717604	95844282	69	8.7e-05	97162330	0.002976	0.001974	6596988339	97162330	5.7e-05	0.986435	5112920985	5142383568	0.001837	95844282
AN08677_BA20-37_2016-9099	AN08677_BA20-37_2016-9099	AN08677	BA20-37	2016-9099	Harvard-ATP	CTL	No Known Disorder	M	38	1390	NA	25.47	NA	NA	NA	NA	NA	NA	no information	none noted	NA	NA	NA	NA	NA	NA	NA	U	ASDPan_Batch2	first-strand	temporal	EUR	7.2	69	80221648	90868560	69	8.9e-05	92012900	0.002999	0.002048	6253611525	92012900	7.2e-05	0.987563	5484693824	5520801985	0.001995	90868560
AN08792_BA24_2016-9099	AN08792_BA24_2016-9099	AN08792	BA24	2016-9099	Harvard-ATP	ASD	Autism - confirmed by ADI-R	M	30	1230	NA	20.3	Gastrointestinal Bleeding	CP; Seizure Disorder	ID	Y	Epilepsy	Y	Dilantin, depakote, tranxene, cisapride, folic acid, propulsid, priosec, reglan, mysoline, phenobarbital, clorazepate	Intellectual disability, low functioning autism, cerebral palsy, poorly controlled seizures, self mutaliation	22	12	NA	2	5	NA	NA	R	ASDPan_Batch2	first-strand	frontal	EUR	5.6	69	78265624	89508190	69	8.8e-05	93606454	0.002876	0.001878	6158572694	93606454	9.1e-05	0.956218	5355280316	5385155522	0.001823	89508190
AN08792_BA3-1-2-5_2016-9099	AN08792_BA3-1-2-5_2016-9099	AN08792	BA3-1-2-5	2016-9099	Harvard-ATP	ASD	Autism - confirmed by ADI-R	M	30	1230	NA	20.3	Gastrointestinal Bleeding	CP; Seizure Disorder	ID	Y	Epilepsy	Y	Dilantin, depakote, tranxene, cisapride, folic acid, propulsid, priosec, reglan, mysoline, phenobarbital, clorazepate	Intellectual disability, low functioning autism, cerebral palsy, poorly controlled seizures, self mutaliation	22	12	NA	2	5	NA	NA	R	ASDPan_Batch2	first-strand	parietal	EUR	7.5	69	82199638	91622094	69	9.4e-05	92850178	0.003014	0.002127	6304575173	92850178	7.8e-05	0.986773	5622954706	5656388989	0.002088	91622094
AN08792_BA4-6_2016-9099	AN08792_BA4-6_2016-9099	AN08792	BA4-6	2016-9099	Harvard-ATP	ASD	Autism - confirmed by ADI-R	M	30	1230	NA	20.3	Gastrointestinal Bleeding	CP; Seizure Disorder	ID	Y	Epilepsy	Y	Dilantin, depakote, tranxene, cisapride, folic acid, propulsid, priosec, reglan, mysoline, phenobarbital, clorazepate	Intellectual disability, low functioning autism, cerebral palsy, poorly controlled seizures, self mutaliation	22	12	NA	2	5	NA	NA	R	ASDPan_Batch2	first-strand	frontal	EUR	6.6	69	76891866	92453442	69	8.6e-05	93650808	0.002987	0.001957	6361244155	93650808	5.8e-05	0.987215	5260542211	5290484456	0.001849	92453442
AN08873_BA20-37_2016-9099	AN08873_BA20-37_2016-9099	AN08873	BA20-37	2016-9099	Harvard-ATP	ASD	Autism - confirmed by ADI-R	M	5	1560	NA	25.5	Drowning	Asphyxia	RD	Y	Epilepsy	Y	Prozac	No major comorbidities, irregular response to pain, allergies	22	14	NA	6	5	NA	NA	R	ASDPan_Batch2	first-strand	temporal	EUR	5.2	69	67765172	107405482	69	7.2e-05	110615178	0.003215	0.002575	7387986545	110615178	0.000548	0.970983	4621762250	4658972663	0.002145	107405482
AN08873_BA39-40_2016-9099	AN08873_BA39-40_2016-9099	AN08873	BA39-40	2016-9099	Harvard-ATP	ASD	Autism - confirmed by ADI-R	M	5	1560	NA	25.5	Drowning	Asphyxia	RD	Y	Epilepsy	Y	Prozac	No major comorbidities, irregular response to pain, allergies	22	14	NA	6	5	NA	NA	R	ASDPan_Batch2	first-strand	parietal	EUR	3.5	69	76245038	89085022	69	8.3e-05	92548162	0.003564	0.002141	6129778593	92548162	0.000212	0.96258	5211356680	5246493562	0.002082	89085022
AN09714_BA3-1-2-5_2016-9099	AN09714_BA3-1-2-5_2016-9099	AN09714	BA3-1-2-5	2016-9099	Harvard-ATP	ASD	Autism - confirmed by ADI-R	M	60	1210	NA	26.5	Cancer	NA	SD	Y	Epilepsy	Y	Dilantin, phenobarbital, rantex, carbamazepine, prilosec, docusate	No major comorbidities, irregular response to pain, mumps	NA	NA	NA	NA	NA	NA	NA	L	ASDPan_Batch2	first-strand	parietal	EUR	6.1	69	90142968	101905888	69	9.7e-05	103553354	0.002442	0.001994	7012227275	103553354	0.000755	0.984091	6169881162	6203119107	0.001961	101905888
AN09714_BA39-40_2016-9099	AN09714_BA39-40_2016-9099	AN09714	BA39-40	2016-9099	Harvard-ATP	ASD	Autism - confirmed by ADI-R	M	60	1210	NA	26.5	Cancer	NA	SD	Y	Epilepsy	Y	Dilantin, phenobarbital, rantex, carbamazepine, prilosec, docusate	No major comorbidities, irregular response to pain, mumps	NA	NA	NA	NA	NA	NA	NA	L	ASDPan_Batch2	first-strand	parietal	EUR	3.8	69	73017738	86973664	69	9.8e-05	88422268	0.002471	0.002211	5982210684	88422268	0.00028	0.983617	4997859426	5022682846	0.002129	86973664
AN09714_BA4-6_2016-9099	AN09714_BA4-6_2016-9099	AN09714	BA4-6	2016-9099	Harvard-ATP	ASD	Autism - confirmed by ADI-R	M	60	1210	NA	26.5	Cancer	NA	SD	Y	Epilepsy	Y	Dilantin, phenobarbital, rantex, carbamazepine, prilosec, docusate	No major comorbidities, irregular response to pain, mumps	NA	NA	NA	NA	NA	NA	NA	L	ASDPan_Batch2	first-strand	frontal	EUR	4.8	69	72937182	89306882	69	9.5e-05	92168228	0.002557	0.002207	6144044206	92168228	0.000302	0.968955	4989887063	5017716725	0.002086	89306882
AN09730_BA3-1-2-5_2016-9099	AN09730_BA3-1-2-5_2016-9099	AN09730	BA3-1-2-5	2016-9099	Harvard-ATP	ASD	Autism - confirmed by ADI-R	M	22	1375	NA	25	Asphyxia	Seizure	ID	Y	Epilepsy	Y	Abilify, Lamictal, Zonegran, flax seed oil, fish oil, multivitamins	No major comorbidities, irregular response to pain	28	14	NA	6	5	NA	NA	R	ASDPan_Batch2	first-strand	parietal	HISPANIC	5	69	77911328	89885906	69	9.9e-05	91195752	0.002411	0.002044	6184782256	91195752	6e-05	0.985637	5334852877	5361029769	0.00199	89885906
AN09730_BA38_2016-9099	AN09730_BA38_2016-9099	AN09730	BA38	2016-9099	Harvard-ATP	ASD	Autism - confirmed by ADI-R	M	22	1375	NA	25	Asphyxia	Seizure	ID	Y	Epilepsy	Y	Abilify, Lamictal, Zonegran, flax seed oil, fish oil, multivitamins	No major comorbidities, irregular response to pain	28	14	NA	6	5	NA	NA	R	ASDPan_Batch2	first-strand	temporal	HISPANIC	3.4	69	56153874	80517930	69	9e-05	81740872	0.002017	0.00203	5539518769	81740872	8e-05	0.985039	3842665339	3862574179	0.00178	80517930
AN10679_BA4-6_2016-9099	AN10679_BA4-6_2016-9099	AN10679	BA4-6	2016-9099	Harvard-ATP	CTL	No Known Disorder	F	41	1310	NA	14	NA	NA	NA	NA	NA	NA	NA	NA	NA	NA	NA	NA	NA	NA	NA	U	ASDPan_Batch2	first-strand	frontal	AFR	6.2	69	80322280	90603768	69	9.7e-05	91809280	0.00338	0.001976	6235358881	91809280	0.00018	0.986869	5498107428	5527812540	0.001932	90603768
AN10723_BA38_2016-9099	AN10723_BA38_2016-9099	AN10723	BA38	2016-9099	Harvard-ATP	CTL	No Known Disorder	M	60	1340	NA	24.23	Cardiac Arrest	NA	RD	NA	NA	NA	no information	none noted	NA	NA	NA	NA	NA	NA	NA	U	ASDPan_Batch2	first-strand	temporal	EUR	7.9	69	76486762	87696850	69	8.8e-05	91267918	0.003839	0.001853	6035456889	91267918	0.000159	0.960873	5230607180	5263837902	0.001805	87696850
AN10723_BA4-6_2016-9099	AN10723_BA4-6_2016-9099	AN10723	BA4-6	2016-9099	Harvard-ATP	CTL	No Known Disorder	M	60	1340	NA	24.23	Cardiac Arrest	NA	RD	NA	NA	NA	no information	none noted	NA	NA	NA	NA	NA	NA	NA	U	ASDPan_Batch2	first-strand	frontal	EUR	5.2	69	69958638	79558252	69	9.3e-05	80954964	0.003248	0.002119	5475697837	80954964	0.000104	0.982747	4790262454	4815104880	0.002064	79558252
AN10833_BA4-6_2016-9099	AN10833_BA4-6_2016-9099	AN10833	BA4-6	2016-9099	Harvard-ATP	CTL	No Known Disorder	M	22	1360	NA	21.47	NA	NA	NA	NA	NA	NA	no information	none noted	NA	NA	NA	NA	NA	NA	NA	U	ASDPan_Batch2	first-strand	frontal	EUR	6.5	69	90331650	111734094	69	8.8e-05	113906150	0.003491	0.002199	7685574520	113906150	0.001063	0.980931	6181580992	6213782201	0.002098	111734094
AN11931_BA4-6_2016-9099	AN11931_BA4-6_2016-9099	AN11931	BA4-6	2016-9099	Harvard-ATP	Dup15q	Chromosome 15q Duplication Syndrome	F	39	890	NA	32.83	epilepsy	complications due to pneumonia	ID	Y	Epilepsy	N	none noted	Cerebral palsy	NA	NA	NA	NA	NA	NA	NA	U	ASDPan_Batch2	first-strand	frontal	EUR	7.4	69	67789070	75945894	69	9.1e-05	77918056	0.003135	0.002038	5225415016	77918056	9.9e-05	0.974689	4641677581	4664346542	0.001991	75945894
AN11989_BA24_2016-9099	AN11989_BA24_2016-9099	AN11989	BA24	2016-9099	Harvard-ATP	ASD	Autism - confirmed by ADI-R	M	30	1800	NA	16.06	Cardiac Arrest	Fourth ventricle and cisterna magna dermoid tumor	SD	N	None	N	none noted	No major comorbidities, vision problems, sleeping problems,	26	NA	22	12	5	NA	NA	L	ASDPan_Batch2	first-strand	frontal	EUR	3	69	85887276	99830722	69	0.000103	101325434	0.002577	0.002048	6869816968	101325434	0.000266	0.985248	5880965152	5910607426	0.002006	99830722
AN11989_BA3-1-2-5_2016-9099	AN11989_BA3-1-2-5_2016-9099	AN11989	BA3-1-2-5	2016-9099	Harvard-ATP	ASD	Autism - confirmed by ADI-R	M	30	1800	NA	16.06	Cardiac Arrest	Fourth ventricle and cisterna magna dermoid tumor	SD	N	None	N	none noted	No major comorbidities, vision problems, sleeping problems,	26	NA	22	12	5	NA	NA	L	ASDPan_Batch2	first-strand	parietal	EUR	7.5	69	96051624	112011988	69	8.7e-05	115067890	0.003047	0.002058	7707570817	115067890	0.000281	0.973443	6565328679	6609427770	0.002006	112011988
AN11989_BA38_2016-9099	AN11989_BA38_2016-9099	AN11989	BA38	2016-9099	Harvard-ATP	ASD	Autism - confirmed by ADI-R	M	30	1800	NA	16.06	Cardiac Arrest	Fourth ventricle and cisterna magna dermoid tumor	SD	N	None	N	none noted	No major comorbidities, vision problems, sleeping problems,	26	NA	22	12	5	NA	NA	L	ASDPan_Batch2	first-strand	temporal	EUR	7	69	86809686	97720154	69	8.5e-05	100875454	0.003306	0.002069	6725129051	100875454	0.000173	0.968721	5933085199	5974271568	0.002029	97720154
AN11989_BA44-45_2016-9099	AN11989_BA44-45_2016-9099	AN11989	BA44-45	2016-9099	Harvard-ATP	ASD	Autism - confirmed by ADI-R	M	30	1800	NA	16.06	Cardiac Arrest	Fourth ventricle and cisterna magna dermoid tumor	SD	N	None	N	none noted	No major comorbidities, vision problems, sleeping problems,	26	NA	22	12	5	NA	NA	L	ASDPan_Batch2	first-strand	frontal	EUR	6.6	69	68258756	75465024	69	9.1e-05	76471090	0.002928	0.001941	5193374713	76471090	2.9e-05	0.986844	4674814435	4697605444	0.001913	75465024
AN12137_BA20-37_2016-9099	AN12137_BA20-37_2016-9099	AN12137	BA20-37	2016-9099	Harvard-ATP	CTL	No Known Disorder	M	31	1810	NA	32.92	Asphyxia	NA	RD	NA	NA	NA	no information	none noted	NA	NA	NA	NA	NA	NA	NA	U	ASDPan_Batch2	first-strand	temporal	EUR	6.4	69	77953172	90445726	69	8.6e-05	94250806	0.003327	0.001855	6222067486	94250806	0.000165	0.959628	5336233537	5362747213	0.001795	90445726
AN12137_BA44-45_2016-9099	AN12137_BA44-45_2016-9099	AN12137	BA44-45	2016-9099	Harvard-ATP	CTL	No Known Disorder	M	31	1810	NA	32.92	Asphyxia	NA	RD	NA	NA	NA	no information	none noted	NA	NA	NA	NA	NA	NA	NA	U	ASDPan_Batch2	first-strand	frontal	EUR	6	69	78688240	90757942	69	8.6e-05	93138346	0.003524	0.001862	6246774864	93138346	6.4e-05	0.974442	5381315254	5415973663	0.001812	90757942
AN12137_BA7_2016-9099	AN12137_BA7_2016-9099	AN12137	BA7	2016-9099	Harvard-ATP	CTL	No Known Disorder	M	31	1810	NA	32.92	Asphyxia	NA	RD	NA	NA	NA	no information	none noted	NA	NA	NA	NA	NA	NA	NA	U	ASDPan_Batch2	first-strand	parietal	EUR	5.4	69	78646642	88089262	69	9e-05	89379750	0.003202	0.002084	6061246055	89379750	0.000137	0.985562	5384024603	5411722142	0.002042	88089262
AN12457_BA20-37_2016-9099	AN12457_BA20-37_2016-9099	AN12457	BA20-37	2016-9099	Harvard-ATP	ASD	Autism - confirmed by ADI-R	F	29	NA	NA	17.83	seizure	NA	SZ	Y	Epilepsy	Y	Luvox from 2000-2005 - 5 years of life	No major comorbidities, hearing problems	30	NA	21	12	5	NA	NA	R	ASDPan_Batch2	first-strand	temporal	EUR	4.9	69	93429778	104603974	69	9.8e-05	107131876	0.002562	0.002217	7198763462	107131876	0.000244	0.976404	6385140535	6430057877	0.002184	104603974
AN12457_BA24_2016-9099	AN12457_BA24_2016-9099	AN12457	BA24	2016-9099	Harvard-ATP	ASD	Autism - confirmed by ADI-R	F	29	NA	NA	17.83	seizure	NA	SZ	Y	Epilepsy	Y	Luvox from 2000-2005 - 5 years of life	No major comorbidities, hearing problems	30	NA	21	12	5	NA	NA	R	ASDPan_Batch2	first-strand	frontal	EUR	7	69	72642248	80559718	69	9e-05	81628056	0.002358	0.001828	5543416860	81628056	7.4e-05	0.986912	4969379528	4998800087	0.001802	80559718
AN13295_BA3-1-2-5_2016-9099	AN13295_BA3-1-2-5_2016-9099	AN13295	BA3-1-2-5	2016-9099	Harvard-ATP	CTL	No Known Disorder	M	56	1370	NA	22.12	NA	NA	NA	NA	NA	NA	no information	none noted	NA	NA	NA	NA	NA	NA	NA	U	ASDPan_Batch2	first-strand	parietal	EUR	6.3	69	69346000	92408394	69	7.5e-05	93793242	0.002796	0.001943	6359449824	93793242	0.000186	0.985235	4747003099	4771348770	0.001718	92408394
AN13295_BA39-40_2016-9099	AN13295_BA39-40_2016-9099	AN13295	BA39-40	2016-9099	Harvard-ATP	CTL	No Known Disorder	M	56	1370	NA	22.12	NA	NA	NA	NA	NA	NA	no information	none noted	NA	NA	NA	NA	NA	NA	NA	U	ASDPan_Batch2	first-strand	parietal	EUR	3.4	69	91444664	112453392	69	9.8e-05	115095334	0.0034	0.002434	7733508798	115095334	0.000219	0.977046	6246771506	6289201006	0.002319	112453392
AN13872_BA38_2016-9099	AN13872_BA38_2016-9099	AN13872	BA38	2016-9099	Harvard-ATP	ASD	Autism - confirmed by ADI-R	F	5	1360	NA	33	Drowning	NA	RD	N	None	N	none noted	No major comorbidities, irregular response to pain, vision problems	24	NA	20	7	4	65	WPPSI-III	B	ASDPan_Batch2	first-strand	temporal	ASN	5.3	69	88741720	101434878	69	8.3e-05	102882954	0.003662	0.001829	6978886395	102882954	0.000302	0.985925	6075579889	6105991680	0.001796	101434878
AN13872_BA7_2016-9099	AN13872_BA7_2016-9099	AN13872	BA7	2016-9099	Harvard-ATP	ASD	Autism - confirmed by ADI-R	F	5	1360	NA	33	Drowning	NA	RD	N	None	N	none noted	No major comorbidities, irregular response to pain, vision problems	24	NA	20	7	4	65	WPPSI-III	B	ASDPan_Batch2	first-strand	parietal	ASN	5.9	69	66786446	73837540	69	9.9e-05	75774586	0.003115	0.002177	5080667348	75774586	0.000505	0.974437	4561375999	4595654445	0.002149	73837540
AN14757_BA7_2016-9099	AN14757_BA7_2016-9099	AN14757	BA7	2016-9099	Harvard-ATP	CTL	No Known Disorder	M	24	1490	NA	21.33	Cardiac Arrest	NA	RD	NA	NA	NA	no information	none noted	NA	NA	NA	NA	NA	NA	NA	U	ASDPan_Batch2	first-strand	parietal	AFR	4.7	69	89919158	101819398	69	9.4e-05	104150336	0.003276	0.002359	7006369822	104150336	0.000256	0.977619	6142075219	6187673640	0.002309	101819398
AN14762_BA24_2016-9099	AN14762_BA24_2016-9099	AN14762	BA24	2016-9099	Harvard-ATP	Dup15q	Chromosome 15q Duplication Syndrome	M	9	1130	NA	13.63	Cardiac Arrest	Seizures	RD	Y	Epilepsy	Y	Keppra, L-DOPA, L-carnitine	No major comorbidities, problems with temperature, vision	NA	NA	NA	NA	NA	NA	NA	B	ASDPan_Batch2	first-strand	frontal	EUR	6.7	69	67391070	75757844	69	8.1e-05	78767596	0.003911	0.001689	5213604369	78767596	0.000112	0.961789	4614569436	4637842777	0.001654	75757844
AN15088_BA17_2016-9099	AN15088_BA17_2016-9099	AN15088	BA17	2016-9099	Harvard-ATP	CTL	No Known Disorder	F	52	1090	NA	17.88	Cardiac Arrest	NA	RD	NA	NA	NA	NA	NA	NA	NA	NA	NA	NA	NA	NA	NULL	ASDPan_Batch2	first-strand	occipital	EUR	5.5	69	84295414	94864756	69	8.5e-05	98971234	0.003089	0.00233	6526587603	98971234	0.000118	0.958508	5762866174	5799565161	0.002285	94864756
AN15088_BA3-1-2-5_2016-9099	AN15088_BA3-1-2-5_2016-9099	AN15088	BA3-1-2-5	2016-9099	Harvard-ATP	CTL	No Known Disorder	F	52	1090	NA	17.88	Cardiac Arrest	NA	RD	NA	NA	NA	NA	NA	NA	NA	NA	NA	NA	NA	NA	NULL	ASDPan_Batch2	first-strand	parietal	EUR	6.7	69	90355912	104711974	69	7.8e-05	108873596	0.003402	0.002063	7206907904	108873596	0.000162	0.961776	6171682925	6218651272	0.001998	104711974
AN15451_BA24_2016-9099	AN15451_BA24_2016-9099	AN15451	BA24	2016-9099	Harvard-ATP	Dup15q	Chromosome 15q Duplication Syndrome	M	16	1350	NA	39.91	Respiratory arrest	Seizure disorder	ID	Y	Epilepsy	N	none noted	none noted	NA	NA	NA	NA	NA	NA	NA	NULL	ASDPan_Batch2	first-strand	frontal	AFR	3.8	69	67165970	89568850	69	0.000109	92628712	0.002005	0.002222	6162405635	92628712	0.000276	0.966966	4592984976	4620501471	0.00204	89568850
AN16115_BA39-40_2016-9099	AN16115_BA39-40_2016-9099	AN16115	BA39-40	2016-9099	Harvard-ATP	ASD	Autism - confirmed by ADI-R	F	11	1460	NA	12.88	Drowning	Seizures	RD	Y	Epilepsy	Y	Tegretol, Dilantin, Topomax, Klonopin, Lamictal, Dexadrine, Adderall	Intellectual disability, irregular response to pain, irregular response to heat	22	NA	14	3	5	58	DAS	R	ASDPan_Batch2	first-strand	parietal	EUR	3.5	69	75652586	102732496	69	7.9e-05	107125994	0.002333	0.002074	7064700526	107125994	0.000247	0.958988	5175892610	5201849793	0.001827	102732496
AN16115_BA4-6_2016-9099	AN16115_BA4-6_2016-9099	AN16115	BA4-6	2016-9099	Harvard-ATP	ASD	Autism - confirmed by ADI-R	F	11	1460	NA	12.88	Drowning	Seizures	RD	Y	Epilepsy	Y	Tegretol, Dilantin, Topomax, Klonopin, Lamictal, Dexadrine, Adderall	Intellectual disability, irregular response to pain, irregular response to heat	22	NA	14	3	5	58	DAS	R	ASDPan_Batch2	first-strand	frontal	EUR	4.8	69	65541490	89043604	69	8e-05	95326172	0.002606	0.00196	6126734583	95326172	9.3e-05	0.934094	4486665441	4508912470	0.001714	89043604
AN16115_BA41-42-22_2016-9099	AN16115_BA41-42-22_2016-9099	AN16115	BA41-42-22	2016-9099	Harvard-ATP	ASD	Autism - confirmed by ADI-R	F	11	1460	NA	12.88	Drowning	Seizures	RD	Y	Epilepsy	Y	Tegretol, Dilantin, Topomax, Klonopin, Lamictal, Dexadrine, Adderall	Intellectual disability, irregular response to pain, irregular response to heat	22	NA	14	3	5	58	DAS	R	ASDPan_Batch2	first-strand	temporal	EUR	6.3	69	29885992	38834456	69	8e-05	118205308	0.002668	0.00218	2671862192	118205308	0.000301	0.328534	2043572575	2056073948	0.001993	38834456
AN17138_BA44-45_2016-9099	AN17138_BA44-45_2016-9099	AN17138	BA44-45	2016-9099	Harvard-ATP	Dup15q	Chromosome 15q Duplication Syndrome	M	16	1663	NA	NA	seizure	NA	SZ	Y	Epilepsy	Y	Topamax, buspirone (for one year), allegra	none noted	29	NA	22	6	5	NA	NA	R	ASDPan_Batch2	first-strand	frontal	ASN	5.4	69	73292954	102755042	69	7.8e-05	105542210	0.002769	0.002567	7069340776	105542210	8.9e-05	0.973592	5009384342	5040952699	0.002301	102755042
AN17254_BA24_2016-9099	AN17254_BA24_2016-9099	AN17254	BA24	2016-9099	Harvard-ATP	ASD	Autism - confirmed by ADI-R	M	51	1530	NA	22.16	Cardiac Arrest	NA	RD	Y	Epilepsy	N	none noted	No major comorbidities, irregular response to pain, hyperactive until age 16	27	NA	19	6	5	NA	NA	L	ASDPan_Batch2	first-strand	frontal	EUR	2.9	69	146696012	171882946	69	9.2e-05	174763090	0.002182	0.002141	11825039535	174763090	0.000374	0.98352	10033056418	10092782507	0.002064	171882946
AN17254_BA4-6_2016-9099	AN17254_BA4-6_2016-9099	AN17254	BA4-6	2016-9099	Harvard-ATP	ASD	Autism - confirmed by ADI-R	M	51	1530	NA	22.16	Cardiac Arrest	NA	RD	Y	Epilepsy	N	none noted	No major comorbidities, irregular response to pain, hyperactive until age 16	27	NA	19	6	5	NA	NA	L	ASDPan_Batch2	first-strand	frontal	EUR	4.4	69	67457540	76420650	69	9.6e-05	77856782	0.002769	0.002044	5257475005	77856782	0.0002	0.981554	4619448125	4641173885	0.002011	76420650
AN17425_BA7_2016-9099	AN17425_BA7_2016-9099	AN17425	BA7	2016-9099	Harvard-ATP	CTL	No Known Disorder	M	16	1500	NA	26.16	Cardiac Arrest	Heart Disease	RD	NA	NA	NA	no information	none noted	NA	NA	NA	NA	NA	NA	NA	U	ASDPan_Batch2	first-strand	parietal	EUR	6.5	69	75495398	87956414	69	8.6e-05	90247996	0.002855	0.002174	6047509250	90247996	0.000172	0.974608	5154125821	5191006007	0.002098	87956414
AN17678_BA39-40_2016-9099	AN17678_BA39-40_2016-9099	AN17678	BA39-40	2016-9099	Harvard-ATP	ASD	Autism - confirmed by ADI-R	M	11	1640	NA	NA	Sudden Unexpected Death	Autism	RD	N	None	N	none noted	only one kidney at birth	22	12	NA	4	5	NA	NA	U	ASDPan_Batch2	first-strand	parietal	EUR	4	69	132872462	174255122	69	9.3e-05	179352290	0.003279	0.002534	11980520941	179352290	0.000145	0.97158	9083721915	9134818153	0.002345	174255122
AN19442_BA17_2016-9099	AN19442_BA17_2016-9099	AN19442	BA17	2016-9099	Harvard-ATP	CTL	No Known Disorder	M	50	1740	NA	20.4	NA	NA	NA	NA	NA	NA	no information	none noted	NA	NA	NA	NA	NA	NA	NA	U	ASDPan_Batch2	first-strand	occipital	EUR	5.2	69	71021744	79720836	69	9.1e-05	82200190	0.003186	0.00211	5485276214	82200190	0.000288	0.969838	4862310227	4886980346	0.002076	79720836
AN19511_BA17_2016-9099	AN19511_BA17_2016-9099	AN19511	BA17	2016-9099	Harvard-ATP	ASD	Autism - confirmed by ADI-R	M	8	1570	NA	22.2	Cancer	Sarcoma	SD	Y	Epilepsy	N	none noted	Cancer, syndactyly	19	NA	14	4	2	NA	NA	U	ASDPan_Batch2	first-strand	occipital	EUR	4.1	69	99680512	115894432	69	9.2e-05	119325156	0.002646	0.002235	7975398361	119325156	0.000332	0.971249	6812463366	6859905409	0.002187	115894432
AN19511_BA44-45_2016-9099	AN19511_BA44-45_2016-9099	AN19511	BA44-45	2016-9099	Harvard-ATP	ASD	Autism - confirmed by ADI-R	M	8	1570	NA	22.2	Cancer	Sarcoma	SD	Y	Epilepsy	N	none noted	Cancer, syndactyly	19	NA	14	4	2	NA	NA	U	ASDPan_Batch2	first-strand	frontal	EUR	4.2	69	76708000	100643842	69	0.000119	104848328	0.002939	0.002197	6920692126	104848328	0.000295	0.959899	5245436694	5275279589	0.002072	100643842
AN19760_BA17_2016-9099	AN19760_BA17_2016-9099	AN19760	BA17	2016-9099	Harvard-ATP	CTL	No Known Disorder	M	28	1580	NA	23.25	Unknown	NA	NA	NA	NA	NA	no information	none noted	NA	NA	NA	NA	NA	NA	NA	U	ASDPan_Batch2	first-strand	occipital	EUR	4.9	69	75205470	87797812	69	9.1e-05	89374402	0.003021	0.001949	6036963875	89374402	0.000295	0.98236	5147091537	5171765383	0.001903	87797812
AN19760_BA38_2016-9099	AN19760_BA38_2016-9099	AN19760	BA38	2016-9099	Harvard-ATP	CTL	No Known Disorder	M	28	1580	NA	23.25	Unknown	NA	NA	NA	NA	NA	no information	none noted	NA	NA	NA	NA	NA	NA	NA	U	ASDPan_Batch2	first-strand	temporal	EUR	3	69	62788538	74366584	69	9.3e-05	75703442	0.003211	0.001938	5117689406	75703442	0.000103	0.982341	4293082659	4320929985	0.001863	74366584
AN19760_BA7_2016-9099	AN19760_BA7_2016-9099	AN19760	BA7	2016-9099	Harvard-ATP	CTL	No Known Disorder	M	28	1580	NA	23.25	Unknown	NA	NA	NA	NA	NA	no information	none noted	NA	NA	NA	NA	NA	NA	NA	U	ASDPan_Batch2	first-strand	parietal	EUR	2.4	69	78913680	97972632	69	9.3e-05	99436382	0.003481	0.002181	6742327307	99436382	0.000268	0.98528	5394865524	5430455903	0.002066	97972632
UMB1185_BA20-37_2016-9099	UMB1185_BA20-37_2016-9099	UMB1185	BA20-37	2016-9099	NICHD-BTB	CTL	No Known Disorder	M	4.7	1450	6.27	17	Drowning	NA	RD	N	NA	NA	NA	NA	NA	NA	NA	NA	NA	NA	NA	NULL	ASDPan_Batch2	first-strand	temporal	EUR	3.5	69	70119858	81775992	69	9.9e-05	83948396	0.003571	0.002385	5623506915	83948396	0.000204	0.974122	4800555642	4822509580	0.002308	81775992
UMB1185_BA39-40_2016-9099	UMB1185_BA39-40_2016-9099	UMB1185	BA39-40	2016-9099	NICHD-BTB	CTL	No Known Disorder	M	4.7	1450	6.27	17	Drowning	NA	RD	N	NA	NA	NA	NA	NA	NA	NA	NA	NA	NA	NA	NULL	ASDPan_Batch2	first-strand	parietal	EUR	3.3	69	74153992	84625956	69	9.3e-05	86100096	0.003424	0.001993	5824707052	86100096	3.3e-05	0.982879	5071328268	5103989649	0.001946	84625956
UMB1185_BA4-6_2016-9099	UMB1185_BA4-6_2016-9099	UMB1185	BA4-6	2016-9099	NICHD-BTB	CTL	No Known Disorder	M	4.7	1450	6.27	17	Drowning	NA	RD	N	NA	NA	NA	NA	NA	NA	NA	NA	NA	NA	NA	NULL	ASDPan_Batch2	first-strand	frontal	EUR	5.8	69	55858456	70125510	69	9.5e-05	72271972	0.003563	0.002641	4821161878	72271972	0.000132	0.9703	3817019474	3840526235	0.002507	70125510
UMB1185_BA7_2016-9099	UMB1185_BA7_2016-9099	UMB1185	BA7	2016-9099	NICHD-BTB	CTL	No Known Disorder	M	4.7	1450	6.27	17	Drowning	NA	RD	N	NA	NA	NA	NA	NA	NA	NA	NA	NA	NA	NA	NULL	ASDPan_Batch2	first-strand	parietal	EUR	5.6	69	76886446	86297838	69	0.0001	89848836	0.003428	0.002106	5938464205	89848836	0.000235	0.960478	5263389181	5291224929	0.002073	86297838
UMB1349_BA39-40_2016-9099	UMB1349_BA39-40_2016-9099	UMB1349	BA39-40	2016-9099	NICHD-BTB	ASD	Autism - confirmed by ADOS	M	5.6	1620	6.73	39	Drowning	NA	RD	N	None	NA	Reminyl, Zyprexia?	Neuropathologically well-developed brain, global developmental delay, obesity, hypogonadism, potential genetic abnormality?	NA	NA	NA	NA	NA	NA	Likely ID	NULL	ASDPan_Batch2	first-strand	parietal	EUR	6	69	76584012	85230520	69	8.4e-05	86305992	0.003833	0.001759	5866323816	86305992	0.000196	0.987539	5244288259	5271289728	0.001736	85230520
UMB1349_BA7_2016-9099	UMB1349_BA7_2016-9099	UMB1349	BA7	2016-9099	NICHD-BTB	ASD	Autism - confirmed by ADOS	M	5.6	1620	6.73	39	Drowning	NA	RD	N	None	NA	Reminyl, Zyprexia?	Neuropathologically well-developed brain, global developmental delay, obesity, hypogonadism, potential genetic abnormality?	NA	NA	NA	NA	NA	NA	Likely ID	NULL	ASDPan_Batch2	first-strand	parietal	EUR	5.4	69	65492986	76452678	69	9.9e-05	77945586	0.003777	0.002273	5258015532	77945586	0.000431	0.980847	4483582158	4504884432	0.002221	76452678
UMB1499_BA44-45_2016-9099	UMB1499_BA44-45_2016-9099	UMB1499	BA44-45	2016-9099	NICHD-BTB	CTL	No Known Disorder	F	4.5	1310	5.75	21	Lymphocytic myocarditis	NA	RD	N	NA	NA	tylenol	Lymphocytic myocarditis	NA	NA	NA	NA	NA	NA	NA	U	ASDPan_Batch2	first-strand	frontal	ASN	6.8	69	91897040	99523700	69	9.1e-05	101474458	0.002974	0.002196	6849475236	101474458	0.000343	0.980776	6275807636	6324882505	0.002191	99523700
UMB1500_BA4-6_2016-9099	UMB1500_BA4-6_2016-9099	UMB1500	BA4-6	2016-9099	NICHD-BTB	CTL	No Known Disorder	M	6.9	1600	NA	18	MVA	perforated bowel, hemipericardium, hypoxic ischemic encephalopathy	ID	N	NA	NA	none noted	NA	NA	NA	NA	NA	NA	NA	NA	NULL	ASDPan_Batch2	first-strand	frontal	EUR	3.9	69	31485916	78894574	69	6.3e-05	80333678	0.001112	0.002195	5429145367	80333678	0.000159	0.982086	2154610414	2164410985	0.001474	78894574
UMB1670_BA17_2016-9099	UMB1670_BA17_2016-9099	UMB1670	BA17	2016-9099	NICHD-BTB	CTL	No Known Disorder	M	13.3	NA	NA	5	Asphyxia	NA	RD	N	NA	NA	none noted	none noted	NA	NA	NA	NA	NA	NA	NA	U	ASDPan_Batch2	first-strand	occipital	EUR	3.4	69	78135634	92763970	69	7.8e-05	93864654	0.003553	0.001804	6384541226	93864654	0.001072	0.988274	5350657545	5377630397	0.001734	92763970
UMB1670_BA39-40_2016-9099	UMB1670_BA39-40_2016-9099	UMB1670	BA39-40	2016-9099	NICHD-BTB	CTL	No Known Disorder	M	13.3	NA	NA	5	Asphyxia	NA	RD	N	NA	NA	none noted	none noted	NA	NA	NA	NA	NA	NA	NA	U	ASDPan_Batch2	first-strand	parietal	EUR	3.7	69	64753180	90854858	69	7e-05	92128284	0.002843	0.001924	6251751085	92128284	0.000113	0.986178	4430410738	4455095738	0.001706	90854858
UMB1670_BA4-6_2016-9099	UMB1670_BA4-6_2016-9099	UMB1670	BA4-6	2016-9099	NICHD-BTB	CTL	No Known Disorder	M	13.3	NA	NA	5	Asphyxia	NA	RD	N	NA	NA	none noted	none noted	NA	NA	NA	NA	NA	NA	NA	U	ASDPan_Batch2	first-strand	frontal	EUR	7.3	69	76931068	90328956	69	8.8e-05	91590000	0.003431	0.001952	6216904695	91590000	0.000158	0.986232	5265554614	5294762523	0.001872	90328956
UMB1670_BA44-45_2016-9099	UMB1670_BA44-45_2016-9099	UMB1670	BA44-45	2016-9099	NICHD-BTB	CTL	No Known Disorder	M	13.3	NA	NA	5	Asphyxia	NA	RD	N	NA	NA	none noted	none noted	NA	NA	NA	NA	NA	NA	NA	U	ASDPan_Batch2	first-strand	frontal	EUR	5.9	69	84898722	102612606	69	8e-05	103942364	0.003762	0.001913	7061527531	103942364	5.4e-05	0.987207	5803165419	5842271563	0.001818	102612606
UMB1714_BA17_2016-9099	UMB1714_BA17_2016-9099	UMB1714	BA17	2016-9099	NICHD-BTB	CTL	No Known Disorder	M	12.4	1400	NA	22	Cardiac Arrhythmia	NA	RD	N	NA	NA	none noted	Cardiomyopathy, hyperlipidemia	NA	NA	NA	NA	NA	NA	NA	U	ASDPan_Batch2	first-strand	occipital	AFR	6.5	69	68288402	74756382	69	9.5e-05	77286422	0.003317	0.001985	5144454055	77286422	0.000133	0.967264	4675892435	4699502519	0.001956	74756382
UMB1714_BA20-37_2016-9099	UMB1714_BA20-37_2016-9099	UMB1714	BA20-37	2016-9099	NICHD-BTB	CTL	No Known Disorder	M	12.4	1400	NA	22	Cardiac Arrhythmia	NA	RD	N	NA	NA	none noted	Cardiomyopathy, hyperlipidemia	NA	NA	NA	NA	NA	NA	NA	U	ASDPan_Batch2	first-strand	temporal	AFR	2.9	69	72708036	87374054	69	9.2e-05	88809636	0.00369	0.002329	6013689670	88809636	4.9e-05	0.983835	4964015303	5003987186	0.002217	87374054
UMB1714_BA24_2016-9099	UMB1714_BA24_2016-9099	UMB1714	BA24	2016-9099	NICHD-BTB	CTL	No Known Disorder	M	12.4	1400	NA	22	Cardiac Arrhythmia	NA	RD	N	NA	NA	none noted	Cardiomyopathy, hyperlipidemia	NA	NA	NA	NA	NA	NA	NA	U	ASDPan_Batch2	first-strand	frontal	AFR	5.2	69	71034750	81660286	69	9.7e-05	82926854	0.003633	0.002093	5618974369	82926854	6.3e-05	0.984727	4862555464	4887839424	0.002026	81660286
UMB1714_BA38_2016-9099	UMB1714_BA38_2016-9099	UMB1714	BA38	2016-9099	NICHD-BTB	CTL	No Known Disorder	M	12.4	1400	NA	22	Cardiac Arrhythmia	NA	RD	N	NA	NA	none noted	Cardiomyopathy, hyperlipidemia	NA	NA	NA	NA	NA	NA	NA	U	ASDPan_Batch2	first-strand	temporal	AFR	7.2	69	69173786	81817966	69	9.1e-05	83011984	0.003548	0.001923	5630230068	83011984	7.2e-05	0.985616	4736115060	4760172790	0.001839	81817966
UMB1714_BA39-40_2016-9099	UMB1714_BA39-40_2016-9099	UMB1714	BA39-40	2016-9099	NICHD-BTB	CTL	No Known Disorder	M	12.4	1400	NA	22	Cardiac Arrhythmia	NA	RD	N	NA	NA	none noted	Cardiomyopathy, hyperlipidemia	NA	NA	NA	NA	NA	NA	NA	U	ASDPan_Batch2	first-strand	parietal	AFR	6	69	76410138	89378520	69	9.2e-05	91446432	0.003548	0.002219	6149721973	91446432	9.6e-05	0.977387	5218057517	5257577181	0.00214	89378520
UMB1714_BA4-6_2016-9099	UMB1714_BA4-6_2016-9099	UMB1714	BA4-6	2016-9099	NICHD-BTB	CTL	No Known Disorder	M	12.4	1400	NA	22	Cardiac Arrhythmia	NA	RD	N	NA	NA	none noted	Cardiomyopathy, hyperlipidemia	NA	NA	NA	NA	NA	NA	NA	U	ASDPan_Batch2	first-strand	frontal	AFR	6.5	69	91051558	101876790	69	9.7e-05	103518202	0.003459	0.0023	7009897573	103518202	0.000238	0.984144	6228455019	6265227368	0.002247	101876790
UMB1714_BA44-45_2016-9099	UMB1714_BA44-45_2016-9099	UMB1714	BA44-45	2016-9099	NICHD-BTB	CTL	No Known Disorder	M	12.4	1400	NA	22	Cardiac Arrhythmia	NA	RD	N	NA	NA	none noted	Cardiomyopathy, hyperlipidemia	NA	NA	NA	NA	NA	NA	NA	U	ASDPan_Batch2	first-strand	frontal	AFR	3	69	70900128	86604122	69	0.000112	88956700	0.003605	0.002444	5953575352	88956700	9.6e-05	0.973554	4843905226	4874800061	0.002352	86604122
UMB1714_BA7_2016-9099	UMB1714_BA7_2016-9099	UMB1714	BA7	2016-9099	NICHD-BTB	CTL	No Known Disorder	M	12.4	1400	NA	22	Cardiac Arrhythmia	NA	RD	N	NA	NA	none noted	Cardiomyopathy, hyperlipidemia	NA	NA	NA	NA	NA	NA	NA	U	ASDPan_Batch2	first-strand	parietal	AFR	7.2	69	72245214	80729086	69	9.6e-05	83529344	0.003272	0.002153	5555142449	83529344	0.000279	0.966476	4945045087	4971454416	0.002108	80729086
UMB1793_BA17_2016-9099	UMB1793_BA17_2016-9099	UMB1793	BA17	2016-9099	NICHD-BTB	CTL	No Known Disorder	M	11.7	NA	NA	19	Drowning	NA	RD	N	NA	NA	none noted	none noted	NA	NA	NA	NA	NA	NA	NA	NULL	ASDPan_Batch2	first-strand	occipital	AFR	5.6	69	81788238	90285662	69	0.000107	91693646	0.002843	0.002136	6212962013	91693646	0.000154	0.984645	5600588638	5628662219	0.002119	90285662
UMB1793_BA20-37_2016-9099	UMB1793_BA20-37_2016-9099	UMB1793	BA20-37	2016-9099	NICHD-BTB	CTL	No Known Disorder	M	11.7	NA	NA	19	Drowning	NA	RD	N	NA	NA	none noted	none noted	NA	NA	NA	NA	NA	NA	NA	NULL	ASDPan_Batch2	first-strand	temporal	AFR	6.3	69	73909502	99919252	69	8e-05	103444270	0.003235	0.002296	6872771476	103444270	0.000128	0.965924	5048001867	5082924413	0.002092	99919252
UMB1793_BA38_2016-9099	UMB1793_BA38_2016-9099	UMB1793	BA38	2016-9099	NICHD-BTB	CTL	No Known Disorder	M	11.7	NA	NA	19	Drowning	NA	RD	N	NA	NA	none noted	none noted	NA	NA	NA	NA	NA	NA	NA	NULL	ASDPan_Batch2	first-strand	temporal	AFR	7.3	69	86185776	97536036	69	9.2e-05	99799614	0.003727	0.002103	6713527201	99799614	5.5e-05	0.977319	5895302999	5932285390	0.00205	97536036
UMB1793_BA39-40_2016-9099	UMB1793_BA39-40_2016-9099	UMB1793	BA39-40	2016-9099	NICHD-BTB	CTL	No Known Disorder	M	11.7	NA	NA	19	Drowning	NA	RD	N	NA	NA	none noted	none noted	NA	NA	NA	NA	NA	NA	NA	NULL	ASDPan_Batch2	first-strand	parietal	AFR	8.1	69	90021106	104330416	69	9.1e-05	105578716	0.003759	0.001957	7179953576	105578716	4.5e-05	0.988177	6161614324	6195113356	0.0019	104330416
UMB1793_BA4-6_2016-9099	UMB1793_BA4-6_2016-9099	UMB1793	BA4-6	2016-9099	NICHD-BTB	CTL	No Known Disorder	M	11.7	NA	NA	19	Drowning	NA	RD	N	NA	NA	none noted	none noted	NA	NA	NA	NA	NA	NA	NA	NULL	ASDPan_Batch2	first-strand	frontal	AFR	5.2	69	67959596	77988362	69	9.9e-05	79018366	0.003362	0.002127	5368064080	79018366	4.5e-05	0.986965	4644585562	4677696906	0.002069	77988362
UMB1793_BA44-45_2016-9099	UMB1793_BA44-45_2016-9099	UMB1793	BA44-45	2016-9099	NICHD-BTB	CTL	No Known Disorder	M	11.7	NA	NA	19	Drowning	NA	RD	N	NA	NA	none noted	none noted	NA	NA	NA	NA	NA	NA	NA	NULL	ASDPan_Batch2	first-strand	frontal	AFR	3.7	69	85182616	97832630	69	8.4e-05	100644666	0.004047	0.00206	6733260747	100644666	0.000118	0.97206	5813312951	5862499350	0.002	97832630
UMB1793_BA7_2016-9099	UMB1793_BA7_2016-9099	UMB1793	BA7	2016-9099	NICHD-BTB	CTL	No Known Disorder	M	11.7	NA	NA	19	Drowning	NA	RD	N	NA	NA	none noted	none noted	NA	NA	NA	NA	NA	NA	NA	NULL	ASDPan_Batch2	first-strand	parietal	AFR	7	69	73328312	82907952	69	0.000101	84378788	0.003565	0.002068	5705793565	84378788	8e-05	0.982569	5014054080	5046556063	0.002019	82907952
UMB1860_BA20-37_2016-9099	UMB1860_BA20-37_2016-9099	UMB1860	BA20-37	2016-9099	NICHD-BTB	CTL	No Known Disorder	M	8	1570	NA	5	Cardiac Arrhythmia	NA	RD	N	NA	NA	none noted	Aortic valve myofibroblastic tumor	NA	NA	NA	NA	NA	NA	NA	NULL	ASDPan_Batch2	first-strand	temporal	EUR	2.9	69	162063034	193011084	69	8e-05	195979734	0.003723	0.001958	13283479427	195979734	0.00019	0.984852	11088190034	11153505379	0.001889	193011084
UMB1860_BA39-40_2016-9099	UMB1860_BA39-40_2016-9099	UMB1860	BA39-40	2016-9099	NICHD-BTB	CTL	No Known Disorder	M	8	1570	NA	5	Cardiac Arrhythmia	NA	RD	N	NA	NA	none noted	Aortic valve myofibroblastic tumor	NA	NA	NA	NA	NA	NA	NA	NULL	ASDPan_Batch2	first-strand	parietal	EUR	6.7	69	67730720	78907416	69	8.3e-05	81037772	0.003604	0.001761	5429089283	81037772	9.5e-05	0.973712	4638963363	4660197653	0.001704	78907416
UMB1860_BA7_2016-9099	UMB1860_BA7_2016-9099	UMB1860	BA7	2016-9099	NICHD-BTB	CTL	No Known Disorder	M	8	1570	NA	5	Cardiac Arrhythmia	NA	RD	N	NA	NA	none noted	Aortic valve myofibroblastic tumor	NA	NA	NA	NA	NA	NA	NA	NULL	ASDPan_Batch2	first-strand	parietal	EUR	6.3	69	67971348	77008996	69	8.2e-05	78568210	0.003456	0.002158	5300261928	78568210	5.8e-05	0.980155	4635070425	4678246584	0.002113	77008996
UMB1908_BA17_2016-9099	UMB1908_BA17_2016-9099	UMB1908	BA17	2016-9099	NICHD-BTB	CTL	No Known Disorder	M	14	NA	NA	13	Asphyxia	NA	RD	N	NA	NA	none noted	NA	NA	NA	NA	NA	NA	NA	NA	U	ASDPan_Batch2	first-strand	occipital	HISPANIC	7	69	85066736	106979524	69	9.2e-05	109634828	0.003571	0.002507	7357991415	109634828	0.000745	0.97578	5809827828	5851005927	0.002358	106979524
UMB1908_BA24_2016-9099	UMB1908_BA24_2016-9099	UMB1908	BA24	2016-9099	NICHD-BTB	CTL	No Known Disorder	M	14	NA	NA	13	Asphyxia	NA	RD	N	NA	NA	none noted	NA	NA	NA	NA	NA	NA	NA	NA	U	ASDPan_Batch2	first-strand	frontal	HISPANIC	7.8	69	68144114	74616914	69	9.4e-05	75570934	0.003726	0.00198	5136090730	75570934	8.6e-05	0.987376	4663454988	4690679242	0.001962	74616914
UMB1908_BA3-1-2-5_2016-9099	UMB1908_BA3-1-2-5_2016-9099	UMB1908	BA3-1-2-5	2016-9099	NICHD-BTB	CTL	No Known Disorder	M	14	NA	NA	13	Asphyxia	NA	RD	N	NA	NA	none noted	NA	NA	NA	NA	NA	NA	NA	NA	U	ASDPan_Batch2	first-strand	parietal	HISPANIC	7.4	69	75598798	84511692	69	8.4e-05	85780282	0.003335	0.002113	5816158788	85780282	2.9e-05	0.985211	5166450314	5202710725	0.002058	84511692
UMB1908_BA39-40_2016-9099	UMB1908_BA39-40_2016-9099	UMB1908	BA39-40	2016-9099	NICHD-BTB	CTL	No Known Disorder	M	14	NA	NA	13	Asphyxia	NA	RD	N	NA	NA	none noted	NA	NA	NA	NA	NA	NA	NA	NA	U	ASDPan_Batch2	first-strand	parietal	HISPANIC	4.4	69	77186204	91524208	69	9.1e-05	93231158	0.00337	0.002216	6297354853	93231158	0.000231	0.981691	5280800992	5310889789	0.00212	91524208
UMB1908_BA4-6_2016-9099	UMB1908_BA4-6_2016-9099	UMB1908	BA4-6	2016-9099	NICHD-BTB	CTL	No Known Disorder	M	14	NA	NA	13	Asphyxia	NA	RD	N	NA	NA	none noted	NA	NA	NA	NA	NA	NA	NA	NA	U	ASDPan_Batch2	first-strand	frontal	HISPANIC	6	69	87667104	110489456	69	9.4e-05	112087498	0.003806	0.001762	7604521387	112087498	0.00014	0.985743	5995931932	6033303879	0.001661	110489456
UMB1908_BA44-45_2016-9099	UMB1908_BA44-45_2016-9099	UMB1908	BA44-45	2016-9099	NICHD-BTB	CTL	No Known Disorder	M	14	NA	NA	13	Asphyxia	NA	RD	N	NA	NA	none noted	NA	NA	NA	NA	NA	NA	NA	NA	U	ASDPan_Batch2	first-strand	frontal	HISPANIC	3.3	69	72959966	86598452	69	9.7e-05	89206260	0.003742	0.002334	5955740745	89206260	0.000321	0.970767	4988185397	5018347769	0.002264	86598452
UMB3415_BA17_2016-9099	UMB3415_BA17_2016-9099	UMB3415	BA17	2016-9099	NICHD-BTB	CTL	No Known Disorder	M	7.7	1320	NA	12	Multisystem Failure	NA	ID	N	NA	N	none noted	Focal neuronal heterotopias, coarctation of the aorta	NA	NA	NA	NA	NA	NA	NA	NULL	ASDPan_Batch2	first-strand	occipital	AFR	2.9	69	148185404	173983770	69	0.000108	178438924	0.003321	0.002295	11967999070	178438924	0.000239	0.975033	10133809240	10194354996	0.002237	173983770
UMB3415_BA20-37_2016-9099	UMB3415_BA20-37_2016-9099	UMB3415	BA20-37	2016-9099	NICHD-BTB	CTL	No Known Disorder	M	7.7	1320	NA	12	Multisystem Failure	NA	ID	N	NA	N	none noted	Focal neuronal heterotopias, coarctation of the aorta	NA	NA	NA	NA	NA	NA	NA	NULL	ASDPan_Batch2	first-strand	temporal	AFR	5.5	69	68336332	81289958	69	0.000108	83751426	0.003578	0.002352	5589167764	83751426	0.000445	0.97061	4671475756	4698877886	0.00228	81289958
UMB3415_BA39-40_2016-9099	UMB3415_BA39-40_2016-9099	UMB3415	BA39-40	2016-9099	NICHD-BTB	CTL	No Known Disorder	M	7.7	1320	NA	12	Multisystem Failure	NA	ID	N	NA	N	none noted	Focal neuronal heterotopias, coarctation of the aorta	NA	NA	NA	NA	NA	NA	NA	NULL	ASDPan_Batch2	first-strand	parietal	AFR	2.9	69	143255336	172961524	69	0.000111	176196928	0.003387	0.002293	11898166876	176196928	0.000123	0.981638	9805691603	9855226063	0.002207	172961524
UMB3638_BA17_2016-9099	UMB3638_BA17_2016-9099	UMB3638	BA17	2016-9099	NICHD-BTB	CTL	No Known Disorder	M	14.3	1600	NA	20	Electrocution	NA	RD	N	NA	N	none noted	Mild hydromyelia	NA	NA	NA	NA	NA	NA	NA	NULL	ASDPan_Batch2	first-strand	occipital	EUR	3.6	69	67118122	76393534	69	9.7e-05	77601978	0.002783	0.002201	5255525882	77601978	4.8e-05	0.984428	4596519586	4617770816	0.002149	76393534
UMB3638_BA20-37_2016-9099	UMB3638_BA20-37_2016-9099	UMB3638	BA20-37	2016-9099	NICHD-BTB	CTL	No Known Disorder	M	14.3	1600	NA	20	Electrocution	NA	RD	N	NA	N	none noted	Mild hydromyelia	NA	NA	NA	NA	NA	NA	NA	NULL	ASDPan_Batch2	first-strand	temporal	EUR	3.9	69	100897454	117039620	69	0.000102	121923240	0.003206	0.002064	8053133111	121923240	0.000578	0.959945	6902603013	6943433916	0.002022	117039620
UMB3638_BA39-40_2016-9099	UMB3638_BA39-40_2016-9099	UMB3638	BA39-40	2016-9099	NICHD-BTB	CTL	No Known Disorder	M	14.3	1600	NA	20	Electrocution	NA	RD	N	NA	N	none noted	Mild hydromyelia	NA	NA	NA	NA	NA	NA	NA	NULL	ASDPan_Batch2	first-strand	parietal	EUR	4.9	69	59247432	66784196	69	9.8e-05	68214772	0.003339	0.00219	4594133185	68214772	0.000103	0.979028	4056263974	4076150857	0.002156	66784196
UMB3638_BA7_2016-9099	UMB3638_BA7_2016-9099	UMB3638	BA7	2016-9099	NICHD-BTB	CTL	No Known Disorder	M	14.3	1600	NA	20	Electrocution	NA	RD	N	NA	N	none noted	Mild hydromyelia	NA	NA	NA	NA	NA	NA	NA	NULL	ASDPan_Batch2	first-strand	parietal	EUR	5.1	69	70584052	86819516	69	8.6e-05	88429660	0.003568	0.002209	5972986823	88429660	0.000849	0.981792	4826107757	4856039086	0.002088	86819516
UMB4231_BA17_2016-9099	UMB4231_BA17_2016-9099	UMB4231	BA17	2016-9099	NICHD-BTB	ASD	Autism - suspected	M	8.8	1570	6.64	12	Drowning	NA	RD	N	NA	Y	zuprexa, reminyl	MR, macrocephaly, dysmorphic features --> ?Sotos snydrome?	NA	NA	NA	NA	NA	NA	NA	NULL	ASDPan_Batch2	first-strand	occipital	AFR	8	69	78474660	85322606	69	0.000102	87351238	0.003436	0.002309	5871962080	87351238	9.6e-05	0.976776	5361104614	5400814620	0.002292	85322606
UMB4334_BA17_2016-9099	UMB4334_BA17_2016-9099	UMB4334	BA17	2016-9099	NICHD-BTB	ASD	Autism - confirmed by ADI-R	M	11	1450	6.11	27	Acute Hemorrhagic Tracheobronchitis	NA	ID	Y	Epilepsy	Y	Keppra, lexapro	Brain edema, acute/mild	36	9	9	6	4	NA	NA	U	ASDPan_Batch2	first-strand	occipital	AFR	5	69	89359990	102379636	69	9.5e-05	105815752	0.002809	0.002217	7044683860	105815752	0.000185	0.967527	6108624044	6149033875	0.002159	102379636
UMB4334_BA20-37_2016-9099	UMB4334_BA20-37_2016-9099	UMB4334	BA20-37	2016-9099	NICHD-BTB	ASD	Autism - confirmed by ADI-R	M	11	1450	6.11	27	Acute Hemorrhagic Tracheobronchitis	NA	ID	Y	Epilepsy	Y	Keppra, lexapro	Brain edema, acute/mild	36	9	9	6	4	NA	NA	U	ASDPan_Batch2	first-strand	temporal	AFR	6.1	69	84738500	100559474	69	9.1e-05	105894824	0.003231	0.002172	6917853187	105894824	9.7e-05	0.949617	5785287333	5829359673	0.002092	100559474
UMB4334_BA24_2016-9099	UMB4334_BA24_2016-9099	UMB4334	BA24	2016-9099	NICHD-BTB	ASD	Autism - confirmed by ADI-R	M	11	1450	6.11	27	Acute Hemorrhagic Tracheobronchitis	NA	ID	Y	Epilepsy	Y	Keppra, lexapro	Brain edema, acute/mild	36	9	9	6	4	NA	NA	U	ASDPan_Batch2	first-strand	frontal	AFR	3.4	69	101688692	133698568	69	0.000102	136710708	0.002698	0.002094	9199810916	136710708	0.000472	0.977967	6956262908	6997052978	0.001943	133698568
UMB4334_BA3-1-2-5_2016-9099	UMB4334_BA3-1-2-5_2016-9099	UMB4334	BA3-1-2-5	2016-9099	NICHD-BTB	ASD	Autism - confirmed by ADI-R	M	11	1450	6.11	27	Acute Hemorrhagic Tracheobronchitis	NA	ID	Y	Epilepsy	Y	Keppra, lexapro	Brain edema, acute/mild	36	9	9	6	4	NA	NA	U	ASDPan_Batch2	first-strand	parietal	AFR	4.2	69	72042656	84535314	69	0.000109	90362632	0.00311	0.002074	5814041871	90362632	0.000164	0.935512	4925353991	4955129901	0.002012	84535314
UMB4334_BA38_2016-9099	UMB4334_BA38_2016-9099	UMB4334	BA38	2016-9099	NICHD-BTB	ASD	Autism - confirmed by ADI-R	M	11	1450	6.11	27	Acute Hemorrhagic Tracheobronchitis	NA	ID	Y	Epilepsy	Y	Keppra, lexapro	Brain edema, acute/mild	36	9	9	6	4	NA	NA	U	ASDPan_Batch2	first-strand	temporal	AFR	3	69	74706584	87585654	69	0.000103	89061106	0.003159	0.002263	6024985670	89061106	0.000159	0.983433	5105832106	5139277599	0.002201	87585654
UMB4334_BA39-40_2016-9099	UMB4334_BA39-40_2016-9099	UMB4334	BA39-40	2016-9099	NICHD-BTB	ASD	Autism - confirmed by ADI-R	M	11	1450	6.11	27	Acute Hemorrhagic Tracheobronchitis	NA	ID	Y	Epilepsy	Y	Keppra, lexapro	Brain edema, acute/mild	36	9	9	6	4	NA	NA	U	ASDPan_Batch2	first-strand	parietal	AFR	2.8	69	143795068	165989070	69	9.1e-05	170257820	0.003063	0.00202	11421073242	170257820	0.000136	0.974928	9845761362	9894304884	0.001956	165989070
UMB4334_BA4-6_2016-9099	UMB4334_BA4-6_2016-9099	UMB4334	BA4-6	2016-9099	NICHD-BTB	ASD	Autism - confirmed by ADI-R	M	11	1450	6.11	27	Acute Hemorrhagic Tracheobronchitis	NA	ID	Y	Epilepsy	Y	Keppra, lexapro	Brain edema, acute/mild	36	9	9	6	4	NA	NA	U	ASDPan_Batch2	first-strand	frontal	AFR	5.1	69	83888120	94971144	69	9.9e-05	96487054	0.002854	0.002139	6533587766	96487054	0.000114	0.984289	5744386990	5771675263	0.002109	94971144
UMB4334_BA44-45_2016-9099	UMB4334_BA44-45_2016-9099	UMB4334	BA44-45	2016-9099	NICHD-BTB	ASD	Autism - confirmed by ADI-R	M	11	1450	6.11	27	Acute Hemorrhagic Tracheobronchitis	NA	ID	Y	Epilepsy	Y	Keppra, lexapro	Brain edema, acute/mild	36	9	9	6	4	NA	NA	U	ASDPan_Batch2	first-strand	frontal	AFR	7	69	78486094	85995040	69	8.6e-05	88427474	0.003654	0.002201	5918916223	88427474	0.000114	0.972492	5359466301	5402166165	0.002169	85995040
UMB4334_BA7_2016-9099	UMB4334_BA7_2016-9099	UMB4334	BA7	2016-9099	NICHD-BTB	ASD	Autism - confirmed by ADI-R	M	11	1450	6.11	27	Acute Hemorrhagic Tracheobronchitis	NA	ID	Y	Epilepsy	Y	Keppra, lexapro	Brain edema, acute/mild	36	9	9	6	4	NA	NA	U	ASDPan_Batch2	first-strand	parietal	AFR	5	69	70883202	89822476	69	9e-05	91447078	0.002853	0.002236	6177185730	91447078	0.000258	0.982235	4852208271	4874702578	0.002086	89822476
UMB4337_BA17_2016-9099	UMB4337_BA17_2016-9099	UMB4337	BA17	2016-9099	NICHD-BTB	CTL	No Known Disorder	M	8.2	1290	6.11	16	Motor vehicle accident	NA	RD	N	None	N	none noted	Asthma	NA	NA	NA	NA	NA	NA	NA	U	ASDPan_Batch2	first-strand	occipital	AFR	4.1	69	65323584	72391602	69	0.000103	74311634	0.003382	0.001967	4981015279	74311634	0.00017	0.974162	4473176860	4495033784	0.001957	72391602
UMB4337_BA20-37_2016-9099	UMB4337_BA20-37_2016-9099	UMB4337	BA20-37	2016-9099	NICHD-BTB	CTL	No Known Disorder	M	8.2	1290	6.11	16	Motor vehicle accident	NA	RD	N	None	N	none noted	Asthma	NA	NA	NA	NA	NA	NA	NA	U	ASDPan_Batch2	first-strand	temporal	AFR	6.6	69	82426004	95107520	69	9e-05	96663892	0.003194	0.002172	6542356746	96663892	0.000366	0.983899	5642182961	5670344108	0.002108	95107520
UMB4337_BA39-40_2016-9099	UMB4337_BA39-40_2016-9099	UMB4337	BA39-40	2016-9099	NICHD-BTB	CTL	No Known Disorder	M	8.2	1290	6.11	16	Motor vehicle accident	NA	RD	N	None	N	none noted	Asthma	NA	NA	NA	NA	NA	NA	NA	U	ASDPan_Batch2	first-strand	parietal	AFR	4.1	69	93769596	110779278	69	9.4e-05	113836394	0.003398	0.002139	7619185280	113836394	8.4e-05	0.973145	6407166703	6449907335	0.00208	110779278
UMB4337_BA4-6_2016-9099	UMB4337_BA4-6_2016-9099	UMB4337	BA4-6	2016-9099	NICHD-BTB	CTL	No Known Disorder	M	8.2	1290	6.11	16	Motor vehicle accident	NA	RD	N	None	N	none noted	Asthma	NA	NA	NA	NA	NA	NA	NA	U	ASDPan_Batch2	first-strand	frontal	AFR	6.1	69	72438508	91965402	69	9.5e-05	94253898	0.003089	0.002274	6327272509	94253898	0.000101	0.97572	4957844287	4983182753	0.002096	91965402
UMB4337_BA44-45_2016-9099	UMB4337_BA44-45_2016-9099	UMB4337	BA44-45	2016-9099	NICHD-BTB	CTL	No Known Disorder	M	8.2	1290	6.11	16	Motor vehicle accident	NA	RD	N	None	N	none noted	Asthma	NA	NA	NA	NA	NA	NA	NA	U	ASDPan_Batch2	first-strand	frontal	AFR	3.5	69	69621354	90176612	69	0.000116	92978864	0.003908	0.002956	6198016131	92978864	0.001213	0.969861	4752977989	4785621528	0.002798	90176612
UMB4337_BA7_2016-9099	UMB4337_BA7_2016-9099	UMB4337	BA7	2016-9099	NICHD-BTB	CTL	No Known Disorder	M	8.2	1290	6.11	16	Motor vehicle accident	NA	RD	N	None	N	none noted	Asthma	NA	NA	NA	NA	NA	NA	NA	U	ASDPan_Batch2	first-strand	parietal	AFR	7.7	69	77475032	89848688	69	8.8e-05	91044598	0.003644	0.002038	6183146973	91044598	0.000261	0.986865	5303239335	5331515005	0.001976	89848688
UMB4670_BA20-37_2016-9099	UMB4670_BA20-37_2016-9099	UMB4670	BA20-37	2016-9099	NICHD-BTB	CTL	No Known Disorder	M	4.6	1470	5.58	17	Commotio Cordis	Hit by baseball in sternum	RD	N	None	N	none noted	Asthma	NA	NA	NA	NA	NA	NA	NA	U	ASDPan_Batch2	first-strand	temporal	EUR	3.4	69	70187812	88386148	69	9.7e-05	90387972	0.003653	0.002451	6076606858	90387972	0.000305	0.977853	4799952810	4825732410	0.002293	88386148
UMB4721_BA17_2016-9099	UMB4721_BA17_2016-9099	UMB4721	BA17	2016-9099	NICHD-BTB	ASD	Autism - confirmed by ADI-R	M	8.8	1200	6.76	16	Drowning	NA	RD	N	None	N	none noted	none noted	24	10	NA	10	3	NA	NA	NULL	ASDPan_Batch2	first-strand	occipital	AFR	4.4	69	76379710	86934898	69	0.0001	89501518	0.003349	0.002255	5980201319	89501518	0.000224	0.971323	5221489802	5254692503	0.002221	86934898
UMB4721_BA3-1-2-5_2016-9099	UMB4721_BA3-1-2-5_2016-9099	UMB4721	BA3-1-2-5	2016-9099	NICHD-BTB	ASD	Autism - confirmed by ADI-R	M	8.8	1200	6.76	16	Drowning	NA	RD	N	None	N	none noted	none noted	24	10	NA	10	3	NA	NA	NULL	ASDPan_Batch2	first-strand	parietal	AFR	4.8	69	226342480	266019958	69	0.000113	272121768	0.003422	0.002208	18301509836	272121768	0.000208	0.977577	15483517649	15573909597	0.002167	266019958
UMB4721_BA39-40_2016-9099	UMB4721_BA39-40_2016-9099	UMB4721	BA39-40	2016-9099	NICHD-BTB	ASD	Autism - confirmed by ADI-R	M	8.8	1200	6.76	16	Drowning	NA	RD	N	None	N	none noted	none noted	24	10	NA	10	3	NA	NA	NULL	ASDPan_Batch2	first-strand	parietal	AFR	7.3	69	79370392	90695046	69	0.000101	94104588	0.003581	0.002229	6241910906	94104588	0.000158	0.963769	5425859637	5462769970	0.002188	90695046
UMB4721_BA4-6_2016-9099	UMB4721_BA4-6_2016-9099	UMB4721	BA4-6	2016-9099	NICHD-BTB	ASD	Autism - confirmed by ADI-R	M	8.8	1200	6.76	16	Drowning	NA	RD	N	None	N	none noted	none noted	24	10	NA	10	3	NA	NA	NULL	ASDPan_Batch2	first-strand	frontal	AFR	3.5	69	82409394	93866308	69	9.4e-05	95472162	0.00323	0.00244	6457551000	95472162	5e-05	0.98318	5636667686	5669515468	0.002376	93866308
UMB4721_BA7_2016-9099	UMB4721_BA7_2016-9099	UMB4721	BA7	2016-9099	NICHD-BTB	ASD	Autism - confirmed by ADI-R	M	8.8	1200	6.76	16	Drowning	NA	RD	N	None	N	none noted	none noted	24	10	NA	10	3	NA	NA	NULL	ASDPan_Batch2	first-strand	parietal	AFR	6.9	69	94523468	109877406	69	9.2e-05	112592436	0.003509	0.00227	7559761843	112592436	0.000285	0.975886	6470013595	6503584825	0.002189	109877406
UMB4722_BA17_2016-9099	UMB4722_BA17_2016-9099	UMB4722	BA17	2016-9099	NICHD-BTB	CTL	No Known Disorder	M	14.5	1500	6.73	16	Multisystem Failure	MVA	RD	N	None	N	none noted	none noted	NA	NA	NA	NA	NA	NA	NA	NULL	ASDPan_Batch2	first-strand	occipital	EUR	5.5	69	83086270	94721458	69	9.3e-05	96421120	0.003097	0.002097	6517394691	96421120	0.001077	0.982373	5687243484	5717286448	0.002063	94721458
UMB4722_BA20-37_2016-9099	UMB4722_BA20-37_2016-9099	UMB4722	BA20-37	2016-9099	NICHD-BTB	CTL	No Known Disorder	M	14.5	1500	6.73	16	Multisystem Failure	MVA	RD	N	None	N	none noted	none noted	NA	NA	NA	NA	NA	NA	NA	NULL	ASDPan_Batch2	first-strand	temporal	EUR	6.8	69	60495160	69687178	69	8.7e-05	70740128	0.003297	0.002085	4795674078	70740128	2.3e-05	0.985115	4137633795	4163023229	0.002021	69687178
UMB4722_BA3-1-2-5_2016-9099	UMB4722_BA3-1-2-5_2016-9099	UMB4722	BA3-1-2-5	2016-9099	NICHD-BTB	CTL	No Known Disorder	M	14.5	1500	6.73	16	Multisystem Failure	MVA	RD	N	None	N	none noted	none noted	NA	NA	NA	NA	NA	NA	NA	NULL	ASDPan_Batch2	first-strand	parietal	EUR	2.9	69	72525030	82353324	69	8.9e-05	83543440	0.003589	0.002113	5667386691	83543440	7.1e-05	0.985755	4962128859	4991143769	0.002065	82353324
UMB4722_BA39-40_2016-9099	UMB4722_BA39-40_2016-9099	UMB4722	BA39-40	2016-9099	NICHD-BTB	CTL	No Known Disorder	M	14.5	1500	6.73	16	Multisystem Failure	MVA	RD	N	None	N	none noted	none noted	NA	NA	NA	NA	NA	NA	NA	NULL	ASDPan_Batch2	first-strand	parietal	EUR	6.6	69	82637194	105642996	69	7.9e-05	107326702	0.003055	0.002015	7269034105	107326702	0.000356	0.984312	5655178612	5685683332	0.001878	105642996
UMB4722_BA4-6_2016-9099	UMB4722_BA4-6_2016-9099	UMB4722	BA4-6	2016-9099	NICHD-BTB	CTL	No Known Disorder	M	14.5	1500	6.73	16	Multisystem Failure	MVA	RD	N	None	N	none noted	none noted	NA	NA	NA	NA	NA	NA	NA	NULL	ASDPan_Batch2	first-strand	frontal	EUR	6	69	79408570	93822878	69	8.5e-05	95894212	0.003251	0.002014	6456064932	95894212	0.000588	0.9784	5437707400	5464318224	0.001952	93822878
UMB4722_BA7_2016-9099	UMB4722_BA7_2016-9099	UMB4722	BA7	2016-9099	NICHD-BTB	CTL	No Known Disorder	M	14.5	1500	6.73	16	Multisystem Failure	MVA	RD	N	None	N	none noted	none noted	NA	NA	NA	NA	NA	NA	NA	NULL	ASDPan_Batch2	first-strand	parietal	EUR	4.3	69	71040450	89184500	69	9.1e-05	91946054	0.003225	0.002078	6137129052	91946054	0.00016	0.969965	4863528601	4888436387	0.001968	89184500
UMB4787_BA17_2016-9099	UMB4787_BA17_2016-9099	UMB4787	BA17	2016-9099	NICHD-BTB	CTL	No Known Disorder	M	12.9	1470	6.45	15	Asthma	NA	RD	N	None	N	singulair, albuterol, prednisone, claritin	Asthma	NA	NA	NA	NA	NA	NA	NA	U	ASDPan_Batch2	first-strand	occipital	AFR	5.3	69	81475740	95822044	69	0.000116	99939556	0.00285	0.002349	6590758230	99939556	0.000206	0.9588	5568047433	5604771165	0.002295	95822044
UMB4787_BA20-37_2016-9099	UMB4787_BA20-37_2016-9099	UMB4787	BA20-37	2016-9099	NICHD-BTB	CTL	No Known Disorder	M	12.9	1470	6.45	15	Asthma	NA	RD	N	None	N	singulair, albuterol, prednisone, claritin	Asthma	NA	NA	NA	NA	NA	NA	NA	U	ASDPan_Batch2	first-strand	temporal	AFR	3.7	69	51066914	72423066	69	0.00014	75367024	0.005804	0.004009	4967674571	75367024	0.000386	0.960938	3485089644	3503046607	0.003482	72423066
UMB4787_BA24_2016-9099	UMB4787_BA24_2016-9099	UMB4787	BA24	2016-9099	NICHD-BTB	CTL	No Known Disorder	M	12.9	1470	6.45	15	Asthma	NA	RD	N	None	N	singulair, albuterol, prednisone, claritin	Asthma	NA	NA	NA	NA	NA	NA	NA	U	ASDPan_Batch2	first-strand	frontal	AFR	3.3	69	67648124	74571900	69	0.0001	75527072	0.003012	0.002059	5132419162	75527072	4.4e-05	0.987353	4632865330	4656078045	0.002033	74571900
UMB4787_BA3-1-2-5_2016-9099	UMB4787_BA3-1-2-5_2016-9099	UMB4787	BA3-1-2-5	2016-9099	NICHD-BTB	CTL	No Known Disorder	M	12.9	1470	6.45	15	Asthma	NA	RD	N	None	N	singulair, albuterol, prednisone, claritin	Asthma	NA	NA	NA	NA	NA	NA	NA	U	ASDPan_Batch2	first-strand	parietal	AFR	7.6	69	77681918	85114238	69	9.8e-05	86209010	0.003105	0.001966	5858738616	86209010	5.5e-05	0.987301	5317247898	5347331850	0.00195	85114238
UMB4787_BA39-40_2016-9099	UMB4787_BA39-40_2016-9099	UMB4787	BA39-40	2016-9099	NICHD-BTB	CTL	No Known Disorder	M	12.9	1470	6.45	15	Asthma	NA	RD	N	None	N	singulair, albuterol, prednisone, claritin	Asthma	NA	NA	NA	NA	NA	NA	NA	U	ASDPan_Batch2	first-strand	parietal	AFR	4.5	69	96231090	112112402	69	0.000108	114201520	0.003079	0.002219	7713487670	114201520	5.8e-05	0.981707	6578932898	6621291023	0.002158	112112402
UMB4787_BA4-6_2016-9099	UMB4787_BA4-6_2016-9099	UMB4787	BA4-6	2016-9099	NICHD-BTB	CTL	No Known Disorder	M	12.9	1470	6.45	15	Asthma	NA	RD	N	None	N	singulair, albuterol, prednisone, claritin	Asthma	NA	NA	NA	NA	NA	NA	NA	U	ASDPan_Batch2	first-strand	frontal	AFR	7	69	103161084	115092268	69	0.000117	117906230	0.002985	0.002142	7920199043	117906230	0.00042	0.976134	7061793196	7100133167	0.002134	115092268
UMB4787_BA44-45_2016-9099	UMB4787_BA44-45_2016-9099	UMB4787	BA44-45	2016-9099	NICHD-BTB	CTL	No Known Disorder	M	12.9	1470	6.45	15	Asthma	NA	RD	N	None	N	singulair, albuterol, prednisone, claritin	Asthma	NA	NA	NA	NA	NA	NA	NA	U	ASDPan_Batch2	first-strand	frontal	AFR	5.9	69	84386846	94033096	69	0.000108	97699484	0.003232	0.002183	6470746690	97699484	9e-05	0.962473	5764138904	5807394716	0.002164	94033096
UMB4787_BA7_2016-9099	UMB4787_BA7_2016-9099	UMB4787	BA7	2016-9099	NICHD-BTB	CTL	No Known Disorder	M	12.9	1470	6.45	15	Asthma	NA	RD	N	None	N	singulair, albuterol, prednisone, claritin	Asthma	NA	NA	NA	NA	NA	NA	NA	U	ASDPan_Batch2	first-strand	parietal	AFR	5.7	69	76561654	87258014	69	0.000101	88527362	0.003206	0.002007	6004376116	88527362	6.3e-05	0.985662	5240342674	5268656361	0.001972	87258014
UMB4849_BA39-40_2016-9099	UMB4849_BA39-40_2016-9099	UMB4849	BA39-40	2016-9099	NICHD-BTB	ASD	Autism - confirmed by ADI-R	M	7.5	NA	6.78	20	Drowning	NA	RD	N	None	N	none noted	None noted.	22	NA	18	8	3	NA	NA	U	ASDPan_Batch2	first-strand	parietal	AFR	6.8	69	88682684	99061946	69	9.6e-05	100510952	0.003437	0.002234	6818081181	100510952	7.2e-05	0.985584	6063983988	6103853941	0.002216	99061946
UMB4849_BA7_2016-9099	UMB4849_BA7_2016-9099	UMB4849	BA7	2016-9099	NICHD-BTB	ASD	Autism - confirmed by ADI-R	M	7.5	NA	6.78	20	Drowning	NA	RD	N	None	N	none noted	None noted.	22	NA	18	8	3	NA	NA	U	ASDPan_Batch2	first-strand	parietal	AFR	6.4	69	72261526	82168560	69	9.6e-05	83314130	0.003551	0.002124	5653964501	83314130	0.000249	0.98625	4946811307	4972346783	0.002086	82168560
UMB4899_BA7_2016-9099	UMB4899_BA7_2016-9099	UMB4899	BA7	2016-9099	NICHD-BTB	ASD	Autism - confirmed by ADI-R	M	14.3	1450	6.35	9	Drowning	NA	RD	Y	None	Y	trileptal, zoloft, clonidine, melatonin	grey matter heterotopias, cerebellar white matter	22	14	NA	8	4	NA	NA	NULL	ASDPan_Batch2	first-strand	parietal	EUR	4	69	83528912	97162504	69	9.1e-05	99095308	0.002715	0.002181	6685999401	99095308	0.000151	0.980496	5713897554	5747830783	0.002104	97162504
UMB4999_BA20-37_2016-9099	UMB4999_BA20-37_2016-9099	UMB4999	BA20-37	2016-9099	NICHD-BTB	ASD	Autism - suspected	M	20.8	NA	6.76	14	Cardiac Arrhythmia	NA	RD	N	None	Y	Risperdal, Depakote, Naltrexone	Severe ID/MR, self-injurious behavior	NA	NA	NA	NA	NA	NA	Severe ID noted	U	ASDPan_Batch2	first-strand	temporal	EUR	4.4	69	78835246	92520446	69	9.9e-05	94359062	0.003479	0.001795	6367855959	94359062	0.00017	0.980515	5397653663	5425961682	0.001751	92520446
UMB4999_BA24_2016-9099	UMB4999_BA24_2016-9099	UMB4999	BA24	2016-9099	NICHD-BTB	ASD	Autism - suspected	M	20.8	NA	6.76	14	Cardiac Arrhythmia	NA	RD	N	None	Y	Risperdal, Depakote, Naltrexone	Severe ID/MR, self-injurious behavior	NA	NA	NA	NA	NA	NA	Severe ID noted	U	ASDPan_Batch2	first-strand	frontal	EUR	7.4	69	92415084	114499288	69	0.000111	119187038	0.00339	0.00191	7874410609	119187038	0.000934	0.960669	6324227269	6356291524	0.00186	114499288
UMB4999_BA3-1-2-5_2016-9099	UMB4999_BA3-1-2-5_2016-9099	UMB4999	BA3-1-2-5	2016-9099	NICHD-BTB	ASD	Autism - suspected	M	20.8	NA	6.76	14	Cardiac Arrhythmia	NA	RD	N	None	Y	Risperdal, Depakote, Naltrexone	Severe ID/MR, self-injurious behavior	NA	NA	NA	NA	NA	NA	Severe ID noted	U	ASDPan_Batch2	first-strand	parietal	EUR	7.9	69	77303822	88724550	69	8.2e-05	90131816	0.003849	0.001899	6105866408	90131816	5.1e-05	0.984387	5282695349	5319788284	0.001853	88724550
UMB4999_BA38_2016-9099	UMB4999_BA38_2016-9099	UMB4999	BA38	2016-9099	NICHD-BTB	ASD	Autism - suspected	M	20.8	NA	6.76	14	Cardiac Arrhythmia	NA	RD	N	None	Y	Risperdal, Depakote, Naltrexone	Severe ID/MR, self-injurious behavior	NA	NA	NA	NA	NA	NA	Severe ID noted	U	ASDPan_Batch2	first-strand	temporal	EUR	4.3	69	83942756	94567810	69	8.9e-05	97715594	0.00379	0.002205	6507237482	97715594	0.000133	0.967786	5737387943	5776393920	0.002163	94567810
UMB4999_BA39-40_2016-9099	UMB4999_BA39-40_2016-9099	UMB4999	BA39-40	2016-9099	NICHD-BTB	ASD	Autism - suspected	M	20.8	NA	6.76	14	Cardiac Arrhythmia	NA	RD	N	None	Y	Risperdal, Depakote, Naltrexone	Severe ID/MR, self-injurious behavior	NA	NA	NA	NA	NA	NA	Severe ID noted	U	ASDPan_Batch2	first-strand	parietal	EUR	8.1	69	71406096	80065018	69	8e-05	81021432	0.003839	0.001909	5509713706	81021432	0.000201	0.988196	4889083212	4913893720	0.001876	80065018
UMB4999_BA4-6_2016-9099	UMB4999_BA4-6_2016-9099	UMB4999	BA4-6	2016-9099	NICHD-BTB	ASD	Autism - suspected	M	20.8	NA	6.76	14	Cardiac Arrhythmia	NA	RD	N	None	Y	Risperdal, Depakote, Naltrexone	Severe ID/MR, self-injurious behavior	NA	NA	NA	NA	NA	NA	Severe ID noted	U	ASDPan_Batch2	first-strand	frontal	EUR	7.4	69	68556510	83348500	69	8.2e-05	85356476	0.003232	0.002013	5737169842	85356476	9.2e-05	0.976475	4683017266	4718582854	0.001914	83348500
UMB4999_BA44-45_2016-9099	UMB4999_BA44-45_2016-9099	UMB4999	BA44-45	2016-9099	NICHD-BTB	ASD	Autism - suspected	M	20.8	NA	6.76	14	Cardiac Arrhythmia	NA	RD	N	None	Y	Risperdal, Depakote, Naltrexone	Severe ID/MR, self-injurious behavior	NA	NA	NA	NA	NA	NA	Severe ID noted	U	ASDPan_Batch2	first-strand	frontal	EUR	3.5	69	96421400	112562602	69	8.3e-05	116073264	0.00347	0.002265	7743900615	116073264	0.000206	0.969755	6592881632	6633611797	0.002204	112562602
UMB5023_BA17_2016-9099	UMB5023_BA17_2016-9099	UMB5023	BA17	2016-9099	NICHD-BTB	ASD	Autism - suspected	M	45.5	1476	6.34	19	Hypertensive atherosclerotic cardiovascular disease, fall down stairs	NA	NA	N	None	N	none noted	Likely ID	NA	NA	NA	NA	NA	NA	NA	U	ASDPan_Batch2	first-strand	occipital	MIXED	5.8	69	92281606	101954634	69	9.6e-05	105823406	0.002756	0.001897	7017321494	105823406	6.3e-05	0.963441	6315571176	6351932652	0.001895	101954634
UMB5023_BA20-37_2016-9099	UMB5023_BA20-37_2016-9099	UMB5023	BA20-37	2016-9099	NICHD-BTB	ASD	Autism - suspected	M	45.5	1476	6.34	19	Hypertensive atherosclerotic cardiovascular disease, fall down stairs	NA	NA	N	None	N	none noted	Likely ID	NA	NA	NA	NA	NA	NA	NA	U	ASDPan_Batch2	first-strand	temporal	MIXED	6.8	69	80533020	92403678	69	8.5e-05	93746954	0.003105	0.002085	6358920346	93746954	0.000286	0.985671	5503610433	5541921338	0.002032	92403678
UMB5023_BA24_2016-9099	UMB5023_BA24_2016-9099	UMB5023	BA24	2016-9099	NICHD-BTB	ASD	Autism - suspected	M	45.5	1476	6.34	19	Hypertensive atherosclerotic cardiovascular disease, fall down stairs	NA	NA	N	None	N	none noted	Likely ID	NA	NA	NA	NA	NA	NA	NA	U	ASDPan_Batch2	first-strand	frontal	MIXED	6.3	69	62922996	69545976	69	9.1e-05	70902754	0.003314	0.001871	4786420752	70902754	3.1e-05	0.980864	4305766386	4330658592	0.001866	69545976
UMB5023_BA3-1-2-5_2016-9099	UMB5023_BA3-1-2-5_2016-9099	UMB5023	BA3-1-2-5	2016-9099	NICHD-BTB	ASD	Autism - suspected	M	45.5	1476	6.34	19	Hypertensive atherosclerotic cardiovascular disease, fall down stairs	NA	NA	N	None	N	none noted	Likely ID	NA	NA	NA	NA	NA	NA	NA	U	ASDPan_Batch2	first-strand	parietal	MIXED	5.9	69	66075196	75393610	69	8.5e-05	77662596	0.00316	0.002308	5186861217	77662596	4.3e-05	0.970784	4515339758	4545964452	0.00227	75393610
UMB5023_BA38_2016-9099	UMB5023_BA38_2016-9099	UMB5023	BA38	2016-9099	NICHD-BTB	ASD	Autism - suspected	M	45.5	1476	6.34	19	Hypertensive atherosclerotic cardiovascular disease, fall down stairs	NA	NA	N	None	N	none noted	Likely ID	NA	NA	NA	NA	NA	NA	NA	U	ASDPan_Batch2	first-strand	temporal	MIXED	6.6	69	74148092	90944856	69	0.000101	94963436	0.003313	0.002077	6255718551	94963436	0.000518	0.957683	5071773235	5100608725	0.001992	90944856
UMB5023_BA39-40_2016-9099	UMB5023_BA39-40_2016-9099	UMB5023	BA39-40	2016-9099	NICHD-BTB	ASD	Autism - suspected	M	45.5	1476	6.34	19	Hypertensive atherosclerotic cardiovascular disease, fall down stairs	NA	NA	N	None	N	none noted	Likely ID	NA	NA	NA	NA	NA	NA	NA	U	ASDPan_Batch2	first-strand	parietal	MIXED	5.1	69	89156338	98854960	69	9.2e-05	102205816	0.003323	0.001949	6803883728	102205816	8.1e-05	0.967215	6099324536	6136725188	0.001961	98854960
UMB5023_BA4-6_2016-9099	UMB5023_BA4-6_2016-9099	UMB5023	BA4-6	2016-9099	NICHD-BTB	ASD	Autism - suspected	M	45.5	1476	6.34	19	Hypertensive atherosclerotic cardiovascular disease, fall down stairs	NA	NA	N	None	N	none noted	Likely ID	NA	NA	NA	NA	NA	NA	NA	U	ASDPan_Batch2	first-strand	frontal	MIXED	7.1	69	80315126	88968532	69	8.4e-05	90727638	0.003129	0.002064	6122636101	90727638	4.5e-05	0.980611	5478613713	5527420012	0.002086	88968532
UMB5023_BA44-45_2016-9099	UMB5023_BA44-45_2016-9099	UMB5023	BA44-45	2016-9099	NICHD-BTB	ASD	Autism - suspected	M	45.5	1476	6.34	19	Hypertensive atherosclerotic cardiovascular disease, fall down stairs	NA	NA	N	None	N	none noted	Likely ID	NA	NA	NA	NA	NA	NA	NA	U	ASDPan_Batch2	first-strand	frontal	MIXED	7.6	69	72394670	80069748	69	9.1e-05	82482526	0.00342	0.002419	5508989008	82482526	0.000159	0.970748	4946489562	4981023769	0.002408	80069748
UMB5023_BA7_2016-9099	UMB5023_BA7_2016-9099	UMB5023	BA7	2016-9099	NICHD-BTB	ASD	Autism - suspected	M	45.5	1476	6.34	19	Hypertensive atherosclerotic cardiovascular disease, fall down stairs	NA	NA	N	None	N	none noted	Likely ID	NA	NA	NA	NA	NA	NA	NA	U	ASDPan_Batch2	first-strand	parietal	MIXED	7	69	64768774	73573748	69	8.1e-05	74785970	0.003679	0.001741	5063500911	74785970	4.7e-05	0.983791	4435765874	4457550168	0.001734	73573748
UMB5027_BA17_2016-9099	UMB5027_BA17_2016-9099	UMB5027	BA17	2016-9099	NICHD-BTB	ASD	Autism - suspected	M	37	1350	6.58	26	Obstruction Of Bowel Due To Adhesion	NA	ID	N	None	Y	Risperdal, Luvox, Thorazine	Some evidence of neurological impairment	NA	NA	NA	NA	NA	83	WISC, seems to have declined over age.	U	ASDPan_Batch2	first-strand	occipital	AFR	6.7	69	74596010	79958490	69	9.5e-05	81072488	0.002909	0.002191	5502638856	81072488	9e-05	0.986259	5107942231	5133840153	0.002183	79958490
UMB5027_BA24_2016-9099	UMB5027_BA24_2016-9099	UMB5027	BA24	2016-9099	NICHD-BTB	ASD	Autism - suspected	M	37	1350	6.58	26	Obstruction Of Bowel Due To Adhesion	NA	ID	N	None	Y	Risperdal, Luvox, Thorazine	Some evidence of neurological impairment	NA	NA	NA	NA	NA	83	WISC, seems to have declined over age.	U	ASDPan_Batch2	first-strand	frontal	AFR	5	69	82272240	93887230	69	8.8e-05	96432678	0.003467	0.002196	6459743717	96432678	0.000141	0.973604	5619191292	5660771312	0.002136	93887230
UMB5027_BA39-40_2016-9099	UMB5027_BA39-40_2016-9099	UMB5027	BA39-40	2016-9099	NICHD-BTB	ASD	Autism - suspected	M	37	1350	6.58	26	Obstruction Of Bowel Due To Adhesion	NA	ID	N	None	Y	Risperdal, Luvox, Thorazine	Some evidence of neurological impairment	NA	NA	NA	NA	NA	83	WISC, seems to have declined over age.	U	ASDPan_Batch2	first-strand	parietal	AFR	6.6	69	155921278	182640450	69	9.9e-05	190138146	0.003298	0.002221	12566281702	190138146	0.000176	0.960567	10662090294	10728115670	0.00215	182640450
UMB5027_BA44-45_2016-9099	UMB5027_BA44-45_2016-9099	UMB5027	BA44-45	2016-9099	NICHD-BTB	ASD	Autism - suspected	M	37	1350	6.58	26	Obstruction Of Bowel Due To Adhesion	NA	ID	N	None	Y	Risperdal, Luvox, Thorazine	Some evidence of neurological impairment	NA	NA	NA	NA	NA	83	WISC, seems to have declined over age.	U	ASDPan_Batch2	first-strand	frontal	AFR	7.3	69	79926498	91497046	69	9.8e-05	94637762	0.003049	0.002129	6295954150	94637762	7.1e-05	0.966813	5470791451	5500081410	0.002078	91497046
UMB5027_BA7_2016-9099	UMB5027_BA7_2016-9099	UMB5027	BA7	2016-9099	NICHD-BTB	ASD	Autism - suspected	M	37	1350	6.58	26	Obstruction Of Bowel Due To Adhesion	NA	ID	N	None	Y	Risperdal, Luvox, Thorazine	Some evidence of neurological impairment	NA	NA	NA	NA	NA	83	WISC, seems to have declined over age.	U	ASDPan_Batch2	first-strand	parietal	AFR	4.6	69	84556572	94362000	69	9.3e-05	97654162	0.003467	0.002297	6492544869	97654162	6.7e-05	0.966288	5778277344	5818044430	0.002253	94362000
UMB5115_BA17_2016-9099	UMB5115_BA17_2016-9099	UMB5115	BA17	2016-9099	NICHD-BTB	ASD	Autism - confirmed by ADI-R	M	46.4	NA	6.6	29	Complications Of Pseuodmyxoma Peritonei	NA	ID	Y	Epilepsy	Y	Haldol, Dilantin, Monopril, Miacalcin	Brain had moderate cerebrovascular abnormalities, Deaf, hypetension, hyperthyroidism	27	NA	14	8	1	NA	NA	U	ASDPan_Batch2	first-strand	occipital	EUR	3.2	69	91047624	101310222	69	8.3e-05	102752560	0.003058	0.001961	6974286367	102752560	0.000722	0.985963	6231731259	6267857198	0.001926	101310222
UMB5115_BA20-37_2016-9099	UMB5115_BA20-37_2016-9099	UMB5115	BA20-37	2016-9099	NICHD-BTB	ASD	Autism - confirmed by ADI-R	M	46.4	NA	6.6	29	Complications Of Pseuodmyxoma Peritonei	NA	ID	Y	Epilepsy	Y	Haldol, Dilantin, Monopril, Miacalcin	Brain had moderate cerebrovascular abnormalities, Deaf, hypetension, hyperthyroidism	27	NA	14	8	1	NA	NA	U	ASDPan_Batch2	first-strand	temporal	EUR	3.4	69	84501218	97978986	69	8.8e-05	101883674	0.003335	0.002095	6740891650	101883674	0.000129	0.961675	5776903541	5813907071	0.002037	97978986
UMB5115_BA24_2016-9099	UMB5115_BA24_2016-9099	UMB5115	BA24	2016-9099	NICHD-BTB	ASD	Autism - confirmed by ADI-R	M	46.4	NA	6.6	29	Complications Of Pseuodmyxoma Peritonei	NA	ID	Y	Epilepsy	Y	Haldol, Dilantin, Monopril, Miacalcin	Brain had moderate cerebrovascular abnormalities, Deaf, hypetension, hyperthyroidism	27	NA	14	8	1	NA	NA	U	ASDPan_Batch2	first-strand	frontal	EUR	3.2	69	79335236	95680036	69	8.3e-05	99298824	0.00307	0.002229	6581338093	99298824	0.000541	0.963557	5412512655	5457035111	0.002116	95680036
UMB5115_BA3-1-2-5_2016-9099	UMB5115_BA3-1-2-5_2016-9099	UMB5115	BA3-1-2-5	2016-9099	NICHD-BTB	ASD	Autism - confirmed by ADI-R	M	46.4	NA	6.6	29	Complications Of Pseuodmyxoma Peritonei	NA	ID	Y	Epilepsy	Y	Haldol, Dilantin, Monopril, Miacalcin	Brain had moderate cerebrovascular abnormalities, Deaf, hypetension, hyperthyroidism	27	NA	14	8	1	NA	NA	U	ASDPan_Batch2	first-strand	parietal	EUR	5.6	69	78945562	90188226	69	0.000102	92355016	0.002956	0.002343	6204314034	92355016	0.000194	0.976538	5398908330	5431117431	0.002276	90188226
UMB5115_BA38_2016-9099	UMB5115_BA38_2016-9099	UMB5115	BA38	2016-9099	NICHD-BTB	ASD	Autism - confirmed by ADI-R	M	46.4	NA	6.6	29	Complications Of Pseuodmyxoma Peritonei	NA	ID	Y	Epilepsy	Y	Haldol, Dilantin, Monopril, Miacalcin	Brain had moderate cerebrovascular abnormalities, Deaf, hypetension, hyperthyroidism	27	NA	14	8	1	NA	NA	U	ASDPan_Batch2	first-strand	temporal	EUR	5.9	69	79276994	89164314	69	8.4e-05	90416674	0.003724	0.002	6136919028	90416674	9.9e-05	0.986149	5422250751	5456399508	0.00196	89164314
UMB5115_BA39-40_2016-9099	UMB5115_BA39-40_2016-9099	UMB5115	BA39-40	2016-9099	NICHD-BTB	ASD	Autism - confirmed by ADI-R	M	46.4	NA	6.6	29	Complications Of Pseuodmyxoma Peritonei	NA	ID	Y	Epilepsy	Y	Haldol, Dilantin, Monopril, Miacalcin	Brain had moderate cerebrovascular abnormalities, Deaf, hypetension, hyperthyroidism	27	NA	14	8	1	NA	NA	U	ASDPan_Batch2	first-strand	parietal	EUR	6	69	108828524	122937174	69	8.9e-05	125223310	0.002997	0.002341	8458267675	125223310	0.000114	0.981744	7436479415	7487932643	0.002278	122937174
UMB5115_BA4-6_2016-9099	UMB5115_BA4-6_2016-9099	UMB5115	BA4-6	2016-9099	NICHD-BTB	ASD	Autism - confirmed by ADI-R	M	46.4	NA	6.6	29	Complications Of Pseuodmyxoma Peritonei	NA	ID	Y	Epilepsy	Y	Haldol, Dilantin, Monopril, Miacalcin	Brain had moderate cerebrovascular abnormalities, Deaf, hypetension, hyperthyroidism	27	NA	14	8	1	NA	NA	U	ASDPan_Batch2	first-strand	frontal	EUR	5.1	69	71780570	96437828	69	9.9e-05	99799044	0.003049	0.002397	6633585416	99799044	0.000377	0.96632	4902308138	4937015180	0.002185	96437828
UMB5115_BA44-45_2016-9099	UMB5115_BA44-45_2016-9099	UMB5115	BA44-45	2016-9099	NICHD-BTB	ASD	Autism - confirmed by ADI-R	M	46.4	NA	6.6	29	Complications Of Pseuodmyxoma Peritonei	NA	ID	Y	Epilepsy	Y	Haldol, Dilantin, Monopril, Miacalcin	Brain had moderate cerebrovascular abnormalities, Deaf, hypetension, hyperthyroidism	27	NA	14	8	1	NA	NA	U	ASDPan_Batch2	first-strand	frontal	EUR	3.1	69	73442394	86095348	69	8.3e-05	88365732	0.003301	0.001694	5924616031	88365732	0.000102	0.974307	5030860664	5053995247	0.001633	86095348
UMB5115_BA7_2016-9099	UMB5115_BA7_2016-9099	UMB5115	BA7	2016-9099	NICHD-BTB	ASD	Autism - confirmed by ADI-R	M	46.4	NA	6.6	29	Complications Of Pseuodmyxoma Peritonei	NA	ID	Y	Epilepsy	Y	Haldol, Dilantin, Monopril, Miacalcin	Brain had moderate cerebrovascular abnormalities, Deaf, hypetension, hyperthyroidism	27	NA	14	8	1	NA	NA	U	ASDPan_Batch2	first-strand	parietal	EUR	6.5	69	76298886	86168174	69	8.7e-05	88610784	0.003233	0.002224	5929207339	88610784	8.7e-05	0.972434	5215358146	5250189815	0.002166	86168174
UMB5144_BA17_2016-9099	UMB5144_BA17_2016-9099	UMB5144	BA17	2016-9099	NICHD-BTB	ASD	Autism - confirmed by ADI-R	M	7.2	NA	5.69	3	Cancer	NA	SD	N	None	N	none noted	Rhabdomyosarcoma	28	12	20	3	3	NA	NA	U	ASDPan_Batch2	first-strand	occipital	EUR	7.1	69	72239744	78584262	69	9.7e-05	79699854	0.002924	0.002052	5407402888	79699854	3.2e-05	0.986003	4945306513	4971150029	0.002047	78584262
UMB5144_BA20-37_2016-9099	UMB5144_BA20-37_2016-9099	UMB5144	BA20-37	2016-9099	NICHD-BTB	ASD	Autism - confirmed by ADI-R	M	7.2	NA	5.69	3	Cancer	NA	SD	N	None	N	none noted	Rhabdomyosarcoma	28	12	20	3	3	NA	NA	U	ASDPan_Batch2	first-strand	temporal	EUR	6.1	69	79185432	89031788	69	0.000104	91990450	0.002882	0.002067	6125850048	91990450	0.0003	0.967837	5417021487	5448605387	0.002042	89031788
UMB5144_BA24_2016-9099	UMB5144_BA24_2016-9099	UMB5144	BA24	2016-9099	NICHD-BTB	ASD	Autism - confirmed by ADI-R	M	7.2	NA	5.69	3	Cancer	NA	SD	N	None	N	none noted	Rhabdomyosarcoma	28	12	20	3	3	NA	NA	U	ASDPan_Batch2	first-strand	frontal	EUR	7.1	69	76100958	82808044	69	9.5e-05	84320686	0.003	0.002253	5698397949	84320686	3.5e-05	0.982061	5201411670	5236856771	0.002231	82808044
UMB5144_BA3-1-2-5_2016-9099	UMB5144_BA3-1-2-5_2016-9099	UMB5144	BA3-1-2-5	2016-9099	NICHD-BTB	ASD	Autism - confirmed by ADI-R	M	7.2	NA	5.69	3	Cancer	NA	SD	N	None	N	none noted	Rhabdomyosarcoma	28	12	20	3	3	NA	NA	U	ASDPan_Batch2	first-strand	parietal	EUR	7	69	95026924	107124494	69	8.9e-05	108736026	0.003137	0.002166	7371922903	108736026	4.9e-05	0.985179	6494403454	6539390623	0.002118	107124494
UMB5144_BA38_2016-9099	UMB5144_BA38_2016-9099	UMB5144	BA38	2016-9099	NICHD-BTB	ASD	Autism - confirmed by ADI-R	M	7.2	NA	5.69	3	Cancer	NA	SD	N	None	N	none noted	Rhabdomyosarcoma	28	12	20	3	3	NA	NA	U	ASDPan_Batch2	first-strand	temporal	EUR	6.6	69	80338454	88988246	69	9.1e-05	92326932	0.003476	0.002191	6123762346	92326932	0.000152	0.963838	5483429361	5528526544	0.002156	88988246
UMB5144_BA39-40_2016-9099	UMB5144_BA39-40_2016-9099	UMB5144	BA39-40	2016-9099	NICHD-BTB	ASD	Autism - confirmed by ADI-R	M	7.2	NA	5.69	3	Cancer	NA	SD	N	None	N	none noted	Rhabdomyosarcoma	28	12	20	3	3	NA	NA	U	ASDPan_Batch2	first-strand	parietal	EUR	6.1	69	81951204	91356816	69	9.7e-05	93132326	0.002859	0.002212	6283120961	93132326	0.000204	0.980936	5609012721	5636833351	0.002189	91356816
UMB5144_BA4-6_2016-9099	UMB5144_BA4-6_2016-9099	UMB5144	BA4-6	2016-9099	NICHD-BTB	ASD	Autism - confirmed by ADI-R	M	7.2	NA	5.69	3	Cancer	NA	SD	N	None	N	none noted	Rhabdomyosarcoma	28	12	20	3	3	NA	NA	U	ASDPan_Batch2	first-strand	frontal	EUR	6.3	69	87825196	97332582	69	9.4e-05	99681882	0.003059	0.002269	6697447385	99681882	6.3e-05	0.976432	6002881974	6043151209	0.002233	97332582
UMB5144_BA44-45_2016-9099	UMB5144_BA44-45_2016-9099	UMB5144	BA44-45	2016-9099	NICHD-BTB	ASD	Autism - confirmed by ADI-R	M	7.2	NA	5.69	3	Cancer	NA	SD	N	None	N	none noted	Rhabdomyosarcoma	28	12	20	3	3	NA	NA	U	ASDPan_Batch2	first-strand	frontal	EUR	3.3	69	103007566	121880550	69	9.2e-05	123695606	0.003282	0.002007	8387282430	123695606	0.000321	0.985326	7050333050	7088826237	0.001961	121880550
UMB5144_BA7_2016-9099	UMB5144_BA7_2016-9099	UMB5144	BA7	2016-9099	NICHD-BTB	ASD	Autism - confirmed by ADI-R	M	7.2	NA	5.69	3	Cancer	NA	SD	N	None	N	none noted	Rhabdomyosarcoma	28	12	20	3	3	NA	NA	U	ASDPan_Batch2	first-strand	parietal	EUR	6.5	69	112448140	127189092	69	9.1e-05	131170038	0.002827	0.002293	8753475615	131170038	0.000468	0.96965	7682869738	7739032135	0.002249	127189092
UMB5163_BA17_2016-9099	UMB5163_BA17_2016-9099	UMB5163	BA17	2016-9099	NICHD-BTB	CTL	No Known Disorder	M	14.9	NA	6.3	12	Drowning	NA	RD	NA	NA	NA	no records	NA	NA	NA	NA	NA	NA	NA	NA	U	ASDPan_Batch2	first-strand	occipital	EUR	5.7	69	86811626	96868000	69	8.6e-05	98361560	0.003258	0.002078	6667895661	98361560	0.000127	0.984816	5936173224	5975810285	0.002038	96868000
UMB5163_BA20-37_2016-9099	UMB5163_BA20-37_2016-9099	UMB5163	BA20-37	2016-9099	NICHD-BTB	CTL	No Known Disorder	M	14.9	NA	6.3	12	Drowning	NA	RD	NA	NA	NA	no records	NA	NA	NA	NA	NA	NA	NA	NA	U	ASDPan_Batch2	first-strand	temporal	EUR	5.2	69	88992102	107207102	69	9.2e-05	111120922	0.003412	0.002526	7369810622	111120922	0.000121	0.964779	6083830650	6118475419	0.002432	107207102
UMB5163_BA24_2016-9099	UMB5163_BA24_2016-9099	UMB5163	BA24	2016-9099	NICHD-BTB	CTL	No Known Disorder	M	14.9	NA	6.3	12	Drowning	NA	RD	NA	NA	NA	no records	NA	NA	NA	NA	NA	NA	NA	NA	U	ASDPan_Batch2	first-strand	frontal	EUR	2.9	69	143731836	165715354	69	8e-05	168622702	0.003868	0.001937	11404821366	168622702	0.000175	0.982758	9826943286	9891943626	0.001882	165715354
UMB5163_BA3-1-2-5_2016-9099	UMB5163_BA3-1-2-5_2016-9099	UMB5163	BA3-1-2-5	2016-9099	NICHD-BTB	CTL	No Known Disorder	M	14.9	NA	6.3	12	Drowning	NA	RD	NA	NA	NA	no records	NA	NA	NA	NA	NA	NA	NA	NA	U	ASDPan_Batch2	first-strand	parietal	EUR	6.2	69	78814448	91800406	69	8.9e-05	94872722	0.003411	0.002309	6316735382	94872722	6.7e-05	0.967616	5388553710	5423166228	0.002241	91800406
UMB5163_BA38_2016-9099	UMB5163_BA38_2016-9099	UMB5163	BA38	2016-9099	NICHD-BTB	CTL	No Known Disorder	M	14.9	NA	6.3	12	Drowning	NA	RD	NA	NA	NA	no records	NA	NA	NA	NA	NA	NA	NA	NA	U	ASDPan_Batch2	first-strand	temporal	EUR	6.1	69	72604918	84517894	69	9.4e-05	87031818	0.003531	0.002103	5815585282	87031818	0.000236	0.971115	4970817013	4996358878	0.002048	84517894
UMB5163_BA39-40_2016-9099	UMB5163_BA39-40_2016-9099	UMB5163	BA39-40	2016-9099	NICHD-BTB	CTL	No Known Disorder	M	14.9	NA	6.3	12	Drowning	NA	RD	NA	NA	NA	no records	NA	NA	NA	NA	NA	NA	NA	NA	U	ASDPan_Batch2	first-strand	parietal	EUR	7.5	69	63304152	69138156	69	9.3e-05	70095622	0.003377	0.002071	4757659349	70095622	8.7e-05	0.986341	4332805116	4356371526	0.002054	69138156
UMB5163_BA4-6_2016-9099	UMB5163_BA4-6_2016-9099	UMB5163	BA4-6	2016-9099	NICHD-BTB	CTL	No Known Disorder	M	14.9	NA	6.3	12	Drowning	NA	RD	NA	NA	NA	no records	NA	NA	NA	NA	NA	NA	NA	NA	U	ASDPan_Batch2	first-strand	frontal	EUR	6.6	69	83083212	95317132	69	0.0001	99043626	0.003277	0.002274	6556609804	99043626	0.000223	0.962375	5675418630	5715653968	0.002229	95317132
UMB5163_BA44-45_2016-9099	UMB5163_BA44-45_2016-9099	UMB5163	BA44-45	2016-9099	NICHD-BTB	CTL	No Known Disorder	M	14.9	NA	6.3	12	Drowning	NA	RD	NA	NA	NA	no records	NA	NA	NA	NA	NA	NA	NA	NA	U	ASDPan_Batch2	first-strand	frontal	EUR	6.5	69	56934346	66657634	69	9.4e-05	70745772	0.003225	0.001927	4586137413	70745772	0.000349	0.942214	3894915923	3917354094	0.001868	66657634
UMB5163_BA7_2016-9099	UMB5163_BA7_2016-9099	UMB5163	BA7	2016-9099	NICHD-BTB	CTL	No Known Disorder	M	14.9	NA	6.3	12	Drowning	NA	RD	NA	NA	NA	no records	NA	NA	NA	NA	NA	NA	NA	NA	U	ASDPan_Batch2	first-strand	parietal	EUR	3.3	69	218662692	273751036	69	9.7e-05	283557448	0.003352	0.002602	18824400492	283557448	0.000299	0.965416	14940394494	15036028326	0.002436	273751036
UMB5176_3-1-2-5_2016-9099	UMB5176_3-1-2-5_2016-9099	UMB5176	BA3-1-2-5	2016-9099	NICHD-BTB	ASD	Autism - confirmed by ADI-R	M	22.5	1525	6.64	18	Sudural hemorrhage	NA	NA	N	None	Y	Risperdal	no significant comorbidities were known	25	13	13	7	5	NA	NA	U	ASDPan_Batch2	first-strand	parietal	AFR	5.7	69	79919448	90713260	69	9.4e-05	92197574	0.003067	0.002372	6241786417	92197574	4.8e-05	0.983901	5457658594	5499158798	0.002341	90713260
UMB5176_BA17_2016-9099	UMB5176_BA17_2016-9099	UMB5176	BA17	2016-9099	NICHD-BTB	ASD	Autism - confirmed by ADI-R	M	22.5	1525	6.64	18	Sudural hemorrhage	NA	NA	N	None	Y	Risperdal	no significant comorbidities were known	25	13	13	7	5	NA	NA	U	ASDPan_Batch2	first-strand	occipital	AFR	5.4	69	77727762	87786552	69	9.9e-05	89669486	0.003109	0.001971	6041194166	89669486	0.000156	0.979001	5322603078	5349016583	0.001932	87786552
UMB5176_BA20-37_2016-9099	UMB5176_BA20-37_2016-9099	UMB5176	BA20-37	2016-9099	NICHD-BTB	ASD	Autism - confirmed by ADI-R	M	22.5	1525	6.64	18	Sudural hemorrhage	NA	NA	N	None	Y	Risperdal	no significant comorbidities were known	25	13	13	7	5	NA	NA	U	ASDPan_Batch2	first-strand	temporal	AFR	4.5	69	85450082	103315534	69	9.6e-05	106129612	0.003106	0.002515	7106645033	106129612	0.000314	0.973485	5842628222	5877505542	0.002413	103315534
UMB5176_BA24_2016-9099	UMB5176_BA24_2016-9099	UMB5176	BA24	2016-9099	NICHD-BTB	ASD	Autism - confirmed by ADI-R	M	22.5	1525	6.64	18	Sudural hemorrhage	NA	NA	N	None	Y	Risperdal	no significant comorbidities were known	25	13	13	7	5	NA	NA	U	ASDPan_Batch2	first-strand	frontal	AFR	3	69	153266522	184691984	69	0.000106	189314236	0.003346	0.002438	12705524311	189314236	0.000889	0.975584	10476702461	10543804625	0.00235	184691984
UMB5176_BA38_2016-9099	UMB5176_BA38_2016-9099	UMB5176	BA38	2016-9099	NICHD-BTB	ASD	Autism - confirmed by ADI-R	M	22.5	1525	6.64	18	Sudural hemorrhage	NA	NA	N	None	Y	Risperdal	no significant comorbidities were known	25	13	13	7	5	NA	NA	U	ASDPan_Batch2	first-strand	temporal	AFR	5.9	69	89795126	108481184	69	0.00012	110027962	0.003844	0.001984	7465836018	110027962	0.000134	0.985942	6147033180	6179951435	0.001944	108481184
UMB5176_BA4-6_2016-9099	UMB5176_BA4-6_2016-9099	UMB5176	BA4-6	2016-9099	NICHD-BTB	ASD	Autism - confirmed by ADI-R	M	22.5	1525	6.64	18	Sudural hemorrhage	NA	NA	N	None	Y	Risperdal	no significant comorbidities were known	25	13	13	7	5	NA	NA	U	ASDPan_Batch2	first-strand	frontal	AFR	6	69	92082784	105637990	69	9.7e-05	107364612	0.003161	0.002178	7267458894	107364612	0.000283	0.983918	6301485742	6335298161	0.002142	105637990
UMB5176_BA44-45_2016-9099	UMB5176_BA44-45_2016-9099	UMB5176	BA44-45	2016-9099	NICHD-BTB	ASD	Autism - confirmed by ADI-R	M	22.5	1525	6.64	18	Sudural hemorrhage	NA	NA	N	None	Y	Risperdal	no significant comorbidities were known	25	13	13	7	5	NA	NA	U	ASDPan_Batch2	first-strand	frontal	AFR	7	69	97354934	111202190	69	9.2e-05	112773662	0.003571	0.002067	7651667683	112773662	0.000259	0.986065	6662296815	6698959317	0.002037	111202190
UMB5176_BA7_2016-9099	UMB5176_BA7_2016-9099	UMB5176	BA7	2016-9099	NICHD-BTB	ASD	Autism - confirmed by ADI-R	M	22.5	1525	6.64	18	Sudural hemorrhage	NA	NA	N	None	Y	Risperdal	no significant comorbidities were known	25	13	13	7	5	NA	NA	U	ASDPan_Batch2	first-strand	parietal	AFR	5.5	69	83781994	96901224	69	0.000101	98480082	0.003243	0.002187	6666427281	98480082	6.9e-05	0.983968	5735994455	5764048647	0.002128	96901224
UMB5242_BA20-37_2016-9099	UMB5242_BA20-37_2016-9099	UMB5242	BA20-37	2016-9099	NICHD-BTB	CTL	No Known Disorder	M	15.3	NA	6.35	9	Cardiac Arrhythmia	NA	ID	N	None	NA	noted to not have been on any medications	noted to have no significant medical history	NA	NA	NA	NA	NA	NA	NA	NULL	ASDPan_Batch2	first-strand	temporal	EUR	3	69	70328352	78651514	69	0.0001	79871678	0.003531	0.001952	5412270104	79871678	0.000117	0.984723	4813308592	4839845575	0.001933	78651514
UMB5242_BA24_2016-9099	UMB5242_BA24_2016-9099	UMB5242	BA24	2016-9099	NICHD-BTB	CTL	No Known Disorder	M	15.3	NA	6.35	9	Cardiac Arrhythmia	NA	ID	N	None	NA	noted to not have been on any medications	noted to have no significant medical history	NA	NA	NA	NA	NA	NA	NA	NULL	ASDPan_Batch2	first-strand	frontal	EUR	5.1	69	84381192	93584076	69	9e-05	94937108	0.003157	0.002004	6440195118	94937108	0.000118	0.985748	5776428174	5807041296	0.001969	93584076
UMB5242_BA3-1-2-5_2016-9099	UMB5242_BA3-1-2-5_2016-9099	UMB5242	BA3-1-2-5	2016-9099	NICHD-BTB	CTL	No Known Disorder	M	15.3	NA	6.35	9	Cardiac Arrhythmia	NA	ID	N	None	NA	noted to not have been on any medications	noted to have no significant medical history	NA	NA	NA	NA	NA	NA	NA	NULL	ASDPan_Batch2	first-strand	parietal	EUR	4.3	69	67702894	90637418	69	0.000161	93889380	0.003609	0.002462	6228035937	93889380	0.000718	0.965364	4631717210	4654085983	0.002405	90637418
UMB5242_BA38_2016-9099	UMB5242_BA38_2016-9099	UMB5242	BA38	2016-9099	NICHD-BTB	CTL	No Known Disorder	M	15.3	NA	6.35	9	Cardiac Arrhythmia	NA	ID	N	None	NA	noted to not have been on any medications	noted to have no significant medical history	NA	NA	NA	NA	NA	NA	NA	NULL	ASDPan_Batch2	first-strand	temporal	EUR	2.9	69	155014302	180664062	69	8.3e-05	185293482	0.003939	0.001951	12434869385	185293482	0.000454	0.975016	10587988046	10669632178	0.001905	180664062
UMB5242_BA39-40_2016-9099	UMB5242_BA39-40_2016-9099	UMB5242	BA39-40	2016-9099	NICHD-BTB	CTL	No Known Disorder	M	15.3	NA	6.35	9	Cardiac Arrhythmia	NA	ID	N	None	NA	noted to not have been on any medications	noted to have no significant medical history	NA	NA	NA	NA	NA	NA	NA	NULL	ASDPan_Batch2	first-strand	parietal	EUR	4.5	69	81536820	92790364	69	9.2e-05	95588832	0.003804	0.002032	6386429412	95588832	0.000156	0.970724	5572800042	5612004344	0.001992	92790364
UMB5242_BA4-6_2016-9099	UMB5242_BA4-6_2016-9099	UMB5242	BA4-6	2016-9099	NICHD-BTB	CTL	No Known Disorder	M	15.3	NA	6.35	9	Cardiac Arrhythmia	NA	ID	N	None	NA	noted to not have been on any medications	noted to have no significant medical history	NA	NA	NA	NA	NA	NA	NA	NULL	ASDPan_Batch2	first-strand	frontal	EUR	6.9	69	83745090	94796522	69	8.7e-05	96190990	0.003863	0.002168	6523596810	96190990	0.000349	0.985503	5721379934	5763187251	0.002127	94796522
UMB5242_BA44-45_2016-9099	UMB5242_BA44-45_2016-9099	UMB5242	BA44-45	2016-9099	NICHD-BTB	CTL	No Known Disorder	M	15.3	NA	6.35	9	Cardiac Arrhythmia	NA	ID	N	None	NA	noted to not have been on any medications	noted to have no significant medical history	NA	NA	NA	NA	NA	NA	NA	NULL	ASDPan_Batch2	first-strand	frontal	EUR	6.9	69	94716422	106469100	69	8.3e-05	109556464	0.003503	0.002221	7326789625	109556464	9.1e-05	0.971819	6477447376	6518034251	0.002183	106469100
UMB5242_BA7_2016-9099	UMB5242_BA7_2016-9099	UMB5242	BA7	2016-9099	NICHD-BTB	CTL	No Known Disorder	M	15.3	NA	6.35	9	Cardiac Arrhythmia	NA	ID	N	None	NA	noted to not have been on any medications	noted to have no significant medical history	NA	NA	NA	NA	NA	NA	NA	NULL	ASDPan_Batch2	first-strand	parietal	EUR	7.2	69	89091654	104037234	69	9.8e-05	105752828	0.003456	0.001903	7159911364	105752828	8.7e-05	0.983777	6099732310	6131600964	0.001858	104037234
UMB5282_BA38_2016-9099	UMB5282_BA38_2016-9099	UMB5282	BA38	2016-9099	NICHD-BTB	CTL	No Known Disorder	M	2.8	1345	6.39	16	Asphyxia	NA	RD	N	NA	NA	NA	NA	NA	NA	NA	NA	NA	NA	NA	NULL	ASDPan_Batch2	first-strand	temporal	MIXED	6	69	86547602	97745382	69	9.8e-05	99406568	0.002308	0.002264	6727306083	99406568	3.6e-05	0.983289	5916326224	5956632633	0.002218	97745382
UMB5282_BA9_2016-9099	UMB5282_BA9_2016-9099	UMB5282	BA9	2016-9099	NICHD-BTB	CTL	No Known Disorder	M	2.8	1345	6.39	16	Asphyxia	NA	RD	N	NA	NA	NA	NA	NA	NA	NA	NA	NA	NA	NA	NULL	ASDPan_Batch2	first-strand	frontal	MIXED	5.6	69	73093328	79578780	69	9.9e-05	80701732	0.002866	0.002187	5476186974	80701732	2.2e-05	0.986085	5002571487	5030129219	0.002169	79578780
UMB5297_BA20-37_2016-9099	UMB5297_BA20-37_2016-9099	UMB5297	BA20-37	2016-9099	NICHD-BTB	ASD	Autism - suspected	M	33.2	1500	6.24	50	Asphyxia	Face down position	RD	N	None	Y	Fluoxetine, norfluoxetine, seroquel, prozac, depakote, but only as of 3 year prior to death	Mild to moderate edema of brain, adventitial sclerosis and focal larteriosclerosis. Had light depression, OCD-like behavior	NA	NA	NA	NA	NA	NA	Cognitive function of 6-8 year old	U	ASDPan_Batch2	first-strand	temporal	HISPANIC	3.2	69	64488932	78839960	69	0.000102	81028312	0.002565	0.00226	5422371815	81028312	8.3e-05	0.972993	4413142852	4435551983	0.002145	78839960
UMB5297_BA24_2016-9099	UMB5297_BA24_2016-9099	UMB5297	BA24	2016-9099	NICHD-BTB	ASD	Autism - suspected	M	33.2	1500	6.24	50	Asphyxia	Face down position	RD	N	None	Y	Fluoxetine, norfluoxetine, seroquel, prozac, depakote, but only as of 3 year prior to death	Mild to moderate edema of brain, adventitial sclerosis and focal larteriosclerosis. Had light depression, OCD-like behavior	NA	NA	NA	NA	NA	NA	Cognitive function of 6-8 year old	U	ASDPan_Batch2	first-strand	frontal	HISPANIC	8	69	40131886	56238446	69	8.8e-05	57932752	0.00231	0.002446	3866724340	57932752	0.000328	0.970754	2740079053	2758859796	0.002172	56238446
UMB5297_BA3-1-2-5_2016-9099	UMB5297_BA3-1-2-5_2016-9099	UMB5297	BA3-1-2-5	2016-9099	NICHD-BTB	ASD	Autism - suspected	M	33.2	1500	6.24	50	Asphyxia	Face down position	RD	N	None	Y	Fluoxetine, norfluoxetine, seroquel, prozac, depakote, but only as of 3 year prior to death	Mild to moderate edema of brain, adventitial sclerosis and focal larteriosclerosis. Had light depression, OCD-like behavior	NA	NA	NA	NA	NA	NA	Cognitive function of 6-8 year old	U	ASDPan_Batch2	first-strand	parietal	HISPANIC	4.6	69	86449304	100098100	69	9.8e-05	102376628	0.002414	0.001882	6887256679	102376628	0.00115	0.977744	5919206534	5948585377	0.001833	100098100
UMB5297_BA38_2016-9099	UMB5297_BA38_2016-9099	UMB5297	BA38	2016-9099	NICHD-BTB	ASD	Autism - suspected	M	33.2	1500	6.24	50	Asphyxia	Face down position	RD	N	None	Y	Fluoxetine, norfluoxetine, seroquel, prozac, depakote, but only as of 3 year prior to death	Mild to moderate edema of brain, adventitial sclerosis and focal larteriosclerosis. Had light depression, OCD-like behavior	NA	NA	NA	NA	NA	NA	Cognitive function of 6-8 year old	U	ASDPan_Batch2	first-strand	temporal	HISPANIC	4.4	69	88834642	109732610	69	9.2e-05	112403136	0.002476	0.002005	7548510170	112403136	0.000444	0.976242	6082408991	6111042969	0.001877	109732610
UMB5297_BA39-40_2016-9099	UMB5297_BA39-40_2016-9099	UMB5297	BA39-40	2016-9099	NICHD-BTB	ASD	Autism - suspected	M	33.2	1500	6.24	50	Asphyxia	Face down position	RD	N	None	Y	Fluoxetine, norfluoxetine, seroquel, prozac, depakote, but only as of 3 year prior to death	Mild to moderate edema of brain, adventitial sclerosis and focal larteriosclerosis. Had light depression, OCD-like behavior	NA	NA	NA	NA	NA	NA	Cognitive function of 6-8 year old	U	ASDPan_Batch2	first-strand	parietal	HISPANIC	6.6	69	71003158	79635024	69	0.000101	80927004	0.002376	0.002035	5477437877	80927004	0.000111	0.984035	4855150095	4884333612	0.00202	79635024
UMB5297_BA4-6_2016-9099	UMB5297_BA4-6_2016-9099	UMB5297	BA4-6	2016-9099	NICHD-BTB	ASD	Autism - suspected	M	33.2	1500	6.24	50	Asphyxia	Face down position	RD	N	None	Y	Fluoxetine, norfluoxetine, seroquel, prozac, depakote, but only as of 3 year prior to death	Mild to moderate edema of brain, adventitial sclerosis and focal larteriosclerosis. Had light depression, OCD-like behavior	NA	NA	NA	NA	NA	NA	Cognitive function of 6-8 year old	U	ASDPan_Batch2	first-strand	frontal	HISPANIC	3.4	69	72511484	86071466	69	9.9e-05	87537502	0.002407	0.002044	5921520082	87537502	0.000122	0.983252	4963910682	4988751389	0.001957	86071466
UMB5297_BA44-45_2016-9099	UMB5297_BA44-45_2016-9099	UMB5297	BA44-45	2016-9099	NICHD-BTB	ASD	Autism - suspected	M	33.2	1500	6.24	50	Asphyxia	Face down position	RD	N	None	Y	Fluoxetine, norfluoxetine, seroquel, prozac, depakote, but only as of 3 year prior to death	Mild to moderate edema of brain, adventitial sclerosis and focal larteriosclerosis. Had light depression, OCD-like behavior	NA	NA	NA	NA	NA	NA	Cognitive function of 6-8 year old	U	ASDPan_Batch2	first-strand	frontal	HISPANIC	3.5	69	73026712	87402586	69	0.000107	91460170	0.002519	0.002335	6012345841	91460170	0.000223	0.955636	4985435227	5023664541	0.002241	87402586
UMB5297_BA7_2016-9099	UMB5297_BA7_2016-9099	UMB5297	BA7	2016-9099	NICHD-BTB	ASD	Autism - suspected	M	33.2	1500	6.24	50	Asphyxia	Face down position	RD	N	None	Y	Fluoxetine, norfluoxetine, seroquel, prozac, depakote, but only as of 3 year prior to death	Mild to moderate edema of brain, adventitial sclerosis and focal larteriosclerosis. Had light depression, OCD-like behavior	NA	NA	NA	NA	NA	NA	Cognitive function of 6-8 year old	U	ASDPan_Batch2	first-strand	parietal	HISPANIC	4.2	69	73284250	86039450	69	0.0001	87402408	0.002316	0.002154	5919409550	87402408	0.000481	0.984406	5018185246	5042016720	0.002078	86039450
UMB5302_BA3-1-2-5_2016-9099	UMB5302_BA3-1-2-5_2016-9099	UMB5302	BA3-1-2-5	2016-9099	NICHD-BTB	ASD	Autism - suspected	M	16.3	NA	6	20	Diabetic Ketoacidosis	NA	ID	Y	One known seizure	Y	Risperdal, Luvox, Clonidine, Insulin	Diagnosed with epilepsy at age 8, had one seizure before death (first and only known seizure, possibly a syncopal episode), possible OCD	NA	NA	NA	NA	NA	NA	NA	U	ASDPan_Batch2	first-strand	parietal	EUR	3	69	62579004	94190392	69	9.7e-05	95598026	0.001533	0.00215	6480648956	95598026	7.3e-05	0.985275	4277448063	4304816405	0.001899	94190392
UMB5302_BA38_2016-9099	UMB5302_BA38_2016-9099	UMB5302	BA38	2016-9099	NICHD-BTB	ASD	Autism - suspected	M	16.3	NA	6	20	Diabetic Ketoacidosis	NA	ID	Y	One known seizure	Y	Risperdal, Luvox, Clonidine, Insulin	Diagnosed with epilepsy at age 8, had one seizure before death (first and only known seizure, possibly a syncopal episode), possible OCD	NA	NA	NA	NA	NA	NA	NA	U	ASDPan_Batch2	first-strand	temporal	EUR	2.9	69	112871768	178229110	69	8.8e-05	180704338	0.001612	0.002075	12257282261	180704338	0.000242	0.986302	7716259117	7760385087	0.001777	178229110
UMB5302_BA39-40_2016-9099	UMB5302_BA39-40_2016-9099	UMB5302	BA39-40	2016-9099	NICHD-BTB	ASD	Autism - suspected	M	16.3	NA	6	20	Diabetic Ketoacidosis	NA	ID	Y	One known seizure	Y	Risperdal, Luvox, Clonidine, Insulin	Diagnosed with epilepsy at age 8, had one seizure before death (first and only known seizure, possibly a syncopal episode), possible OCD	NA	NA	NA	NA	NA	NA	NA	U	ASDPan_Batch2	first-strand	parietal	EUR	3.1	69	47292542	81782588	69	8.3e-05	82777512	0.001397	0.002074	5626813351	82777512	0.000106	0.987981	3235280319	3252363604	0.001688	81782588
UMB5302_BA4-6_2016-9099	UMB5302_BA4-6_2016-9099	UMB5302	BA4-6	2016-9099	NICHD-BTB	ASD	Autism - suspected	M	16.3	NA	6	20	Diabetic Ketoacidosis	NA	ID	Y	One known seizure	Y	Risperdal, Luvox, Clonidine, Insulin	Diagnosed with epilepsy at age 8, had one seizure before death (first and only known seizure, possibly a syncopal episode), possible OCD	NA	NA	NA	NA	NA	NA	NA	U	ASDPan_Batch2	first-strand	frontal	EUR	4.2	69	61960164	101024458	69	7.6e-05	103690666	0.001476	0.002041	6951398744	103690666	0.000128	0.974287	4237587064	4261447089	0.001675	101024458
UMB5302_BA44-45_2016-9099	UMB5302_BA44-45_2016-9099	UMB5302	BA44-45	2016-9099	NICHD-BTB	ASD	Autism - suspected	M	16.3	NA	6	20	Diabetic Ketoacidosis	NA	ID	Y	One known seizure	Y	Risperdal, Luvox, Clonidine, Insulin	Diagnosed with epilepsy at age 8, had one seizure before death (first and only known seizure, possibly a syncopal episode), possible OCD	NA	NA	NA	NA	NA	NA	NA	U	ASDPan_Batch2	first-strand	frontal	EUR	3.9	69	65845130	86989356	69	0.000107	88717178	0.001845	0.002159	5984946859	88717178	0.000204	0.980524	4499650898	4530355188	0.002044	86989356
UMB5302_BA7_2016-9099	UMB5302_BA7_2016-9099	UMB5302	BA7	2016-9099	NICHD-BTB	ASD	Autism - suspected	M	16.3	NA	6	20	Diabetic Ketoacidosis	NA	ID	Y	One known seizure	Y	Risperdal, Luvox, Clonidine, Insulin	Diagnosed with epilepsy at age 8, had one seizure before death (first and only known seizure, possibly a syncopal episode), possible OCD	NA	NA	NA	NA	NA	NA	NA	U	ASDPan_Batch2	first-strand	parietal	EUR	3.6	69	63065444	86057118	69	9.2e-05	87360472	0.001871	0.001958	5920149804	87360472	0.000116	0.985081	4312198002	4338170809	0.001796	86057118
UMB5303_BA17_2016-9099	UMB5303_BA17_2016-9099	UMB5303	BA17	2016-9099	NICHD-BTB	ASD	Autism - suspected	M	67.3	NA	6.82	16	Cardiac Arrest	NA	RD	Y	Convulsive disorder	Y	Dilantin, Phenobarbital, Tegretol (at time of death), past included Meallaril, Kemadrin, Haldol, Serpasil, Thorazine, Chloral Hydrate, Trilafon, Navane	Intellectual disability, considerable developmental delay	NA	NA	NA	NA	NA	NA	History of ID	U	ASDPan_Batch2	first-strand	occipital	AFR	8.2	69	85639972	93073802	69	0.000108	96451870	0.00303	0.002034	6404582273	96451870	0.000142	0.964977	5861667283	5893372522	0.002029	93073802
UMB5303_BA20-37_2016-9099	UMB5303_BA20-37_2016-9099	UMB5303	BA20-37	2016-9099	NICHD-BTB	ASD	Autism - suspected	M	67.3	NA	6.82	16	Cardiac Arrest	NA	RD	Y	Convulsive disorder	Y	Dilantin, Phenobarbital, Tegretol (at time of death), past included Meallaril, Kemadrin, Haldol, Serpasil, Thorazine, Chloral Hydrate, Trilafon, Navane	Intellectual disability, considerable developmental delay	NA	NA	NA	NA	NA	NA	History of ID	U	ASDPan_Batch2	first-strand	temporal	AFR	5.8	69	91891038	102924932	69	0.000101	105010314	0.003069	0.00226	7080750204	105010314	0.000267	0.980141	6288273435	6322305969	0.002231	102924932
UMB5303_BA24_2016-9099	UMB5303_BA24_2016-9099	UMB5303	BA24	2016-9099	NICHD-BTB	ASD	Autism - suspected	M	67.3	NA	6.82	16	Cardiac Arrest	NA	RD	Y	Convulsive disorder	Y	Dilantin, Phenobarbital, Tegretol (at time of death), past included Meallaril, Kemadrin, Haldol, Serpasil, Thorazine, Chloral Hydrate, Trilafon, Navane	Intellectual disability, considerable developmental delay	NA	NA	NA	NA	NA	NA	History of ID	U	ASDPan_Batch2	first-strand	frontal	AFR	3	69	76322094	96919930	69	9.2e-05	100230168	0.002972	0.002317	6666223878	100230168	0.000113	0.966974	5213252300	5249292667	0.002142	96919930
UMB5303_BA3-1-2-5_2016-9099	UMB5303_BA3-1-2-5_2016-9099	UMB5303	BA3-1-2-5	2016-9099	NICHD-BTB	ASD	Autism - suspected	M	67.3	NA	6.82	16	Cardiac Arrest	NA	RD	Y	Convulsive disorder	Y	Dilantin, Phenobarbital, Tegretol (at time of death), past included Meallaril, Kemadrin, Haldol, Serpasil, Thorazine, Chloral Hydrate, Trilafon, Navane	Intellectual disability, considerable developmental delay	NA	NA	NA	NA	NA	NA	History of ID	U	ASDPan_Batch2	first-strand	parietal	AFR	3	69	87530294	101048164	69	0.000101	103271812	0.00323	0.002719	6948076647	103271812	0.000145	0.978468	5984108619	6019148921	0.00265	101048164
UMB5303_BA38_2016-9099	UMB5303_BA38_2016-9099	UMB5303	BA38	2016-9099	NICHD-BTB	ASD	Autism - suspected	M	67.3	NA	6.82	16	Cardiac Arrest	NA	RD	Y	Convulsive disorder	Y	Dilantin, Phenobarbital, Tegretol (at time of death), past included Meallaril, Kemadrin, Haldol, Serpasil, Thorazine, Chloral Hydrate, Trilafon, Navane	Intellectual disability, considerable developmental delay	NA	NA	NA	NA	NA	NA	History of ID	U	ASDPan_Batch2	first-strand	temporal	AFR	3	69	85039334	96769072	69	0.000121	98097772	0.003195	0.002017	6659876839	98097772	0.000393	0.986455	5818824869	5853053323	0.001986	96769072
UMB5303_BA4-6_2016-9099	UMB5303_BA4-6_2016-9099	UMB5303	BA4-6	2016-9099	NICHD-BTB	ASD	Autism - suspected	M	67.3	NA	6.82	16	Cardiac Arrest	NA	RD	Y	Convulsive disorder	Y	Dilantin, Phenobarbital, Tegretol (at time of death), past included Meallaril, Kemadrin, Haldol, Serpasil, Thorazine, Chloral Hydrate, Trilafon, Navane	Intellectual disability, considerable developmental delay	NA	NA	NA	NA	NA	NA	History of ID	U	ASDPan_Batch2	first-strand	frontal	AFR	6.2	69	67089672	75984798	69	8.8e-05	76770388	0.003105	0.001737	5230401117	76770388	7.7e-05	0.989767	4589818317	4618135545	0.001702	75984798
UMB5303_BA44-45_2016-9099	UMB5303_BA44-45_2016-9099	UMB5303	BA44-45	2016-9099	NICHD-BTB	ASD	Autism - suspected	M	67.3	NA	6.82	16	Cardiac Arrest	NA	RD	Y	Convulsive disorder	Y	Dilantin, Phenobarbital, Tegretol (at time of death), past included Meallaril, Kemadrin, Haldol, Serpasil, Thorazine, Chloral Hydrate, Trilafon, Navane	Intellectual disability, considerable developmental delay	NA	NA	NA	NA	NA	NA	History of ID	U	ASDPan_Batch2	first-strand	frontal	AFR	3.1	69	65930352	74616024	69	9.2e-05	75533206	0.003396	0.001949	5134513716	75533206	0.000173	0.987857	4515338463	4537017166	0.001919	74616024
UMB5303_BA7_2016-9099	UMB5303_BA7_2016-9099	UMB5303	BA7	2016-9099	NICHD-BTB	ASD	Autism - suspected	M	67.3	NA	6.82	16	Cardiac Arrest	NA	RD	Y	Convulsive disorder	Y	Dilantin, Phenobarbital, Tegretol (at time of death), past included Meallaril, Kemadrin, Haldol, Serpasil, Thorazine, Chloral Hydrate, Trilafon, Navane	Intellectual disability, considerable developmental delay	NA	NA	NA	NA	NA	NA	History of ID	U	ASDPan_Batch2	first-strand	parietal	AFR	2.9	69	184068410	209718356	69	0.000103	214373492	0.003255	0.002223	14429992036	214373492	0.000125	0.978285	12582414488	12665564826	0.002173	209718356
UMB5309_BA17_2016-9099	UMB5309_BA17_2016-9099	UMB5309	BA17	2016-9099	NICHD-BTB	CTL	No Known Disorder	F	14.4	NA	6.35	8	Toxic shock syndrome	Strep infection	ID	NA	NA	NA	NA	NA	NA	NA	NA	NA	NA	NA	NA	U	ASDPan_Batch2	first-strand	occipital	HISPANIC	3.2	69	76948404	86948398	69	9.9e-05	88742186	0.002706	0.002026	5982752778	88742186	7e-05	0.979787	5267593379	5295113244	0.002002	86948398
UMB5309_BA20-37_2016-9099	UMB5309_BA20-37_2016-9099	UMB5309	BA20-37	2016-9099	NICHD-BTB	CTL	No Known Disorder	F	14.4	NA	6.35	8	Toxic shock syndrome	Strep infection	ID	NA	NA	NA	NA	NA	NA	NA	NA	NA	NA	NA	NA	U	ASDPan_Batch2	first-strand	temporal	HISPANIC	5.3	69	76154198	83822770	69	0.000102	85442508	0.002735	0.002187	5765855354	85442508	0.00024	0.981043	5209680047	5238862892	0.002165	83822770
UMB5309_BA24_2016-9099	UMB5309_BA24_2016-9099	UMB5309	BA24	2016-9099	NICHD-BTB	CTL	No Known Disorder	F	14.4	NA	6.35	8	Toxic shock syndrome	Strep infection	ID	NA	NA	NA	NA	NA	NA	NA	NA	NA	NA	NA	NA	U	ASDPan_Batch2	first-strand	frontal	HISPANIC	3	69	158357324	185934630	69	0.000102	191200636	0.002872	0.002374	12790235388	191200636	0.000348	0.972458	10821482605	10894002700	0.00231	185934630
UMB5309_BA3-1-2-5_2016-9099	UMB5309_BA3-1-2-5_2016-9099	UMB5309	BA3-1-2-5	2016-9099	NICHD-BTB	CTL	No Known Disorder	F	14.4	NA	6.35	8	Toxic shock syndrome	Strep infection	ID	NA	NA	NA	NA	NA	NA	NA	NA	NA	NA	NA	NA	U	ASDPan_Batch2	first-strand	parietal	HISPANIC	4.3	69	82031044	91542578	69	9.9e-05	93067548	0.003355	0.002039	6298298741	93067548	9.5e-05	0.983614	5616946248	5644398078	0.002018	91542578
UMB5309_BA38_2016-9099	UMB5309_BA38_2016-9099	UMB5309	BA38	2016-9099	NICHD-BTB	CTL	No Known Disorder	F	14.4	NA	6.35	8	Toxic shock syndrome	Strep infection	ID	NA	NA	NA	NA	NA	NA	NA	NA	NA	NA	NA	NA	U	ASDPan_Batch2	first-strand	temporal	HISPANIC	5.3	69	62791710	73838534	69	9.3e-05	80445102	0.002836	0.002408	5075981298	80445102	0.000188	0.917875	4289740584	4316623943	0.002333	73838534
UMB5309_BA39-40_2016-9099	UMB5309_BA39-40_2016-9099	UMB5309	BA39-40	2016-9099	NICHD-BTB	CTL	No Known Disorder	F	14.4	NA	6.35	8	Toxic shock syndrome	Strep infection	ID	NA	NA	NA	NA	NA	NA	NA	NA	NA	NA	NA	NA	U	ASDPan_Batch2	first-strand	parietal	HISPANIC	8.2	69	73780828	85069524	69	9.1e-05	87414086	0.003106	0.001915	5852959416	87414086	0.00041	0.973179	5053550686	5076644155	0.001861	85069524
UMB5309_BA4-6_2016-9099	UMB5309_BA4-6_2016-9099	UMB5309	BA4-6	2016-9099	NICHD-BTB	CTL	No Known Disorder	F	14.4	NA	6.35	8	Toxic shock syndrome	Strep infection	ID	NA	NA	NA	NA	NA	NA	NA	NA	NA	NA	NA	NA	U	ASDPan_Batch2	first-strand	frontal	HISPANIC	6.5	69	75005876	81547380	69	9.4e-05	83705884	0.003101	0.00192	5612134603	83705884	8.1e-05	0.974213	5131624082	5162120610	0.001904	81547380
UMB5309_BA44-45_2016-9099	UMB5309_BA44-45_2016-9099	UMB5309	BA44-45	2016-9099	NICHD-BTB	CTL	No Known Disorder	F	14.4	NA	6.35	8	Toxic shock syndrome	Strep infection	ID	NA	NA	NA	NA	NA	NA	NA	NA	NA	NA	NA	NA	U	ASDPan_Batch2	first-strand	frontal	HISPANIC	6	69	75951948	87371272	69	0.000104	88682204	0.002694	0.002049	6012488155	88682204	8.6e-05	0.985218	5199899739	5226794648	0.002	87371272
UMB5309_BA7_2016-9099	UMB5309_BA7_2016-9099	UMB5309	BA7	2016-9099	NICHD-BTB	CTL	No Known Disorder	F	14.4	NA	6.35	8	Toxic shock syndrome	Strep infection	ID	NA	NA	NA	NA	NA	NA	NA	NA	NA	NA	NA	NA	U	ASDPan_Batch2	first-strand	parietal	HISPANIC	4.6	69	84741882	97083970	69	0.000118	103194944	0.003465	0.00231	6673650427	103194944	0.00034	0.940782	5797724619	5826497945	0.002301	97083970
UMB5340_BA17_2016-9099	UMB5340_BA17_2016-9099	UMB5340	BA17	2016-9099	NICHD-BTB	ASD	Autism - confirmed by ADI-R	M	53.5	NA	6.41	NA	Unknown	Parkinson's disease likely contributed	NA	N	None	Y	Benztropine, Sinemet, Cipro (current meds)	Parkinson's disease, trauma to left thigh	30	10	NA	10	5	NA	NA	U	ASDPan_Batch2	first-strand	occipital	EUR	3	69	92909496	112212586	69	0.000101	116014544	0.002435	0.00229	7718724250	116014544	0.000819	0.967229	6349559379	6391174085	0.002204	112212586
UMB5340_BA24_2016-9099	UMB5340_BA24_2016-9099	UMB5340	BA24	2016-9099	NICHD-BTB	ASD	Autism - confirmed by ADI-R	M	53.5	NA	6.41	NA	Unknown	Parkinson's disease likely contributed	NA	N	None	Y	Benztropine, Sinemet, Cipro (current meds)	Parkinson's disease, trauma to left thigh	30	10	NA	10	5	NA	NA	U	ASDPan_Batch2	first-strand	frontal	EUR	6.7	69	79743712	91159796	69	0.000109	92516402	0.002669	0.002008	6273385656	92516402	9.9e-05	0.985337	5459151359	5488067087	0.001976	91159796
UMB5340_BA3-1-2-5_2016-9099	UMB5340_BA3-1-2-5_2016-9099	UMB5340	BA3-1-2-5	2016-9099	NICHD-BTB	ASD	Autism - confirmed by ADI-R	M	53.5	NA	6.41	NA	Unknown	Parkinson's disease likely contributed	NA	N	None	Y	Benztropine, Sinemet, Cipro (current meds)	Parkinson's disease, trauma to left thigh	30	10	NA	10	5	NA	NA	U	ASDPan_Batch2	first-strand	parietal	EUR	7.1	69	60495180	82676430	69	0.000109	84870262	0.003959	0.002992	5679990597	84870262	0.00015	0.974151	4125726252	4156635492	0.002778	82676430
UMB5340_BA38_2016-9099	UMB5340_BA38_2016-9099	UMB5340	BA38	2016-9099	NICHD-BTB	ASD	Autism - confirmed by ADI-R	M	53.5	NA	6.41	NA	Unknown	Parkinson's disease likely contributed	NA	N	None	Y	Benztropine, Sinemet, Cipro (current meds)	Parkinson's disease, trauma to left thigh	30	10	NA	10	5	NA	NA	U	ASDPan_Batch2	first-strand	temporal	EUR	6	69	79150784	89720148	69	9.1e-05	92749470	0.002978	0.002242	6170892130	92749470	0.000186	0.967339	5407220909	5444303649	0.002204	89720148
UMB5340_BA39-40_2016-9099	UMB5340_BA39-40_2016-9099	UMB5340	BA39-40	2016-9099	NICHD-BTB	ASD	Autism - confirmed by ADI-R	M	53.5	NA	6.41	NA	Unknown	Parkinson's disease likely contributed	NA	N	None	Y	Benztropine, Sinemet, Cipro (current meds)	Parkinson's disease, trauma to left thigh	30	10	NA	10	5	NA	NA	U	ASDPan_Batch2	first-strand	parietal	EUR	3.3	69	81235408	91888152	69	0.000111	93262632	0.002477	0.002051	6323625509	93262632	9.8e-05	0.985262	5561737724	5590766800	0.002022	91888152
UMB5340_BA4-6_2016-9099	UMB5340_BA4-6_2016-9099	UMB5340	BA4-6	2016-9099	NICHD-BTB	ASD	Autism - confirmed by ADI-R	M	53.5	NA	6.41	NA	Unknown	Parkinson's disease likely contributed	NA	N	None	Y	Benztropine, Sinemet, Cipro (current meds)	Parkinson's disease, trauma to left thigh	30	10	NA	10	5	NA	NA	U	ASDPan_Batch2	first-strand	frontal	EUR	6.9	69	169482814	191852604	69	9e-05	195253800	0.002998	0.00216	13202655868	195253800	4e-05	0.982581	11585413123	11663453002	0.002139	191852604
UMB5340_BA44-45_2016-9099	UMB5340_BA44-45_2016-9099	UMB5340	BA44-45	2016-9099	NICHD-BTB	ASD	Autism - confirmed by ADI-R	M	53.5	NA	6.41	NA	Unknown	Parkinson's disease likely contributed	NA	N	None	Y	Benztropine, Sinemet, Cipro (current meds)	Parkinson's disease, trauma to left thigh	30	10	NA	10	5	NA	NA	U	ASDPan_Batch2	first-strand	frontal	EUR	6.2	69	254857140	285965124	69	9.5e-05	295993748	0.002846	0.002149	19674693450	295993748	0.000239	0.966119	17426713106	17535236185	0.002117	285965124
UMB5340_BA7_2016-9099	UMB5340_BA7_2016-9099	UMB5340	BA7	2016-9099	NICHD-BTB	ASD	Autism - confirmed by ADI-R	M	53.5	NA	6.41	NA	Unknown	Parkinson's disease likely contributed	NA	N	None	Y	Benztropine, Sinemet, Cipro (current meds)	Parkinson's disease, trauma to left thigh	30	10	NA	10	5	NA	NA	U	ASDPan_Batch2	first-strand	parietal	EUR	6.6	69	80181624	87029120	69	0.0001	88791722	0.002444	0.002093	5988651021	88791722	0.000115	0.980149	5482176890	5517842447	0.002097	87029120
UMB5391_BA38_2016-9099	UMB5391_BA38_2016-9099	UMB5391	BA38	2016-9099	NICHD-BTB	CTL	No Known Disorder	M	8.8	1600	6.07	12	Drowning	NA	RD	N	None	N	noted no meds	noted no significant history	NA	NA	NA	NA	NA	NA	NA	U	ASDPan_Batch2	first-strand	temporal	EUR	6.9	69	72817086	82857074	69	8.6e-05	83751652	0.00389	0.001815	5703267898	83751652	0.000115	0.989319	4985983485	5012247780	0.001778	82857074
UMB5558_BA38_2016-9099	UMB5558_BA38_2016-9099	UMB5558	BA38	2016-9099	NICHD-BTB	CTL	No Known Disorder	M	5.9	1520	5.18	19	Anomalous left coronary artery with complications	bronchopneumonia	ID	NA	NA	NA	NA	NA	NA	NA	NA	NA	NA	NA	NA	U	ASDPan_Batch2	first-strand	temporal	EUR	5.2	69	77347744	98263544	69	0.000101	100143506	0.002153	0.002218	6759972242	100143506	0.000614	0.981227	5289435117	5320995024	0.002101	98263544
[truncated: 57 more columns]

## Sheet: R2_exprPCs_Covariates
	subject	region	Brain_Bank_Source	Diagnosis	Sex	Age	PMI	batch	SeqMethod	lobe	Ancestry_Genotype	RIN	Read_Length	picard_alignment.PF_HQ_ALIGNED_READS	picard_alignment.READS_ALIGNED_IN_PAIRS	picard_alignment.MEAN_READ_LENGTH	picard_alignment.PF_INDEL_RATE	picard_alignment.TOTAL_READS	picard_alignment.PCT_CHIMERAS	picard_alignment.PF_HQ_ERROR_RATE	picard_alignment.PF_ALIGNED_BASES	picard_alignment.PF_READS	picard_alignment.PCT_ADAPTER	picard_alignment.PCT_PF_READS_ALIGNED	picard_alignment.PF_HQ_ALIGNED_Q20_BASES	picard_alignment.PF_HQ_ALIGNED_BASES	picard_alignment.PF_MISMATCH_RATE	picard_alignment.PF_READS_ALIGNED	picard_rnaseq.PCT_CODING_BASES	picard_rnaseq.RIBOSOMAL_BASES	picard_rnaseq.PCT_MRNA_BASES	picard_rnaseq.CORRECT_STRAND_READS	picard_rnaseq.MEDIAN_CV_COVERAGE	picard_rnaseq.PCT_RIBOSOMAL_BASES	picard_rnaseq.PCT_INTRONIC_BASES	picard_rnaseq.MEDIAN_3PRIME_BIAS	picard_rnaseq.PF_ALIGNED_BASES	picard_rnaseq.MEDIAN_5PRIME_BIAS	picard_rnaseq.PCT_USABLE_BASES	picard_rnaseq.PF_BASES	picard_rnaseq.INTERGENIC_BASES	picard_rnaseq.INTRONIC_BASES	picard_rnaseq.MEDIAN_5PRIME_TO_3PRIME_BIAS	picard_rnaseq.PCT_INTERGENIC_BASES	picard_rnaseq.PCT_CORRECT_STRAND_READS	picard_rnaseq.INCORRECT_STRAND_READS	picard_rnaseq.CODING_BASES	picard_rnaseq.UTR_BASES	picard_rnaseq.PCT_UTR_BASES
Gene_PC1_16%	0.199205	0.497774	0.0911174	0.00402706	0.00466334	0.0122731	0.00721738	0.926627	0.845866	0.134652	0.0227348	0.138861	0.452675	0.0855347	0.117982	0.339847	0.0549239	0.144327	0.00534407	0.12042	-0.000766342	0.144327	0.11017	0.0255138	0.00375935	0.0022181	0.12898	0.117982	0.0908951	0.121866	0.0892279	0.638998	0.237299	0.151889	0.0676015	0.196379	0.0298723	0.21232	0.10643	0.0248488	-0.00100768	0.00166779	0.0428868	0.0422932	0.849259	0.382245	0.0764349	0.069787	0.0735696
Gene_PC2_9.5%	0.673351	0.0501042	0.0341634	0.109923	7.87803e-05	0.00657329	-0.000200786	0.0733385	0.0621833	0.00654532	0.0360112	0.111772	0.0203827	0.0203153	0.0078081	0.0215636	0.0318965	0.00680487	0.259559	0.0286034	-0.0010307	0.00680487	0.00333004	0.00373522	0.00340213	0.00366167	0.0384082	0.0078081	0.440394	0.0310751	0.456845	-0.000766407	0.114978	0.0533715	0.4155	0.138032	0.00179603	0.00270474	0.421702	0.00359977	0.0820158	0.0927645	0.0504599	0.147333	0.0595556	0.0945349	0.0568229	0.037518	0.399452
Gene_PC3_5.5%	0.429046	0.0439481	0.107408	0.0387629	-0.00121025	0.00758193	-0.000739084	0.353198	0.029726	0.00526692	0.0565324	0.0521018	0.176935	0.00325387	0.00513349	0.164958	0.336626	0.00375214	0.00067174	0.15284	0.0687189	0.00375214	0.0555789	0.00171464	0.0578458	0.0587712	0.0870938	0.00513349	0.161915	0.143573	0.215502	0.0258939	0.11228	0.042314	0.205832	0.188218	0.143693	0.0456803	0.176123	0.147628	0.182993	0.266036	0.0212287	0.060447	0.0300835	0.00779005	0.0321357	0.0230885	0.234867
Gene_PC4_4%	0.489222	0.0742156	0.0547859	-0.000342813	0.0078621	0.224542	0.0206619	0.201741	0.0142845	0.0633499	0.0289248	0.00231913	0.105655	-0.00096252	0.000175066	0.0999689	0.116587	-0.000397432	0.0554419	0.0953405	0.0304253	-0.000397432	0.0547657	0.000755048	0.0130678	0.0134167	0.0553197	0.000175066	-0.000211986	0.0424555	-0.000567324	-0.000828263	-0.000788459	0.00255338	0.0269453	0.0297712	0.0727633	0.0113591	0.000283994	0.0745616	0.102035	0.0272433	0.0833554	0.0401039	0.0139603	0.00818071	0.0721419	0.0684418	-0.000916348
Gene_PC5_3.2%	0.383615	0.0284849	0.0248493	0.0507846	-0.000519123	0.000999687	0.00310572	0.0974161	0.00411141	0.0044983	0.000111018	0.0256605	0.0526908	0.00352651	-0.000957693	0.0532903	0.0301732	-0.00108449	0.00570012	0.0452779	0.00532675	-0.00108449	0.0490898	0.00189276	-0.000539701	-0.000437043	0.0447478	-0.000957693	0.0152132	0.0282047	0.0217294	-0.00115308	-0.000992741	0.00653668	0.0893844	0.00812675	0.0327632	0.00280067	0.0148439	0.0378046	0.0444738	0.000899516	0.0496014	0.0219043	0.00400437	0.00192406	0.0518885	0.0546238	0.0247589
Gene_PC6_2.7%	0.466242	0.0246104	-0.000561908	0.0147305	5.35989e-05	0.0277617	0.0132112	0.280929	0.0129781	0.000817007	0.0325618	0.00853393	0.175833	0.00704844	-0.00119403	0.176836	0.108742	-0.00119597	0.000114603	-0.00113064	0.033591	-0.00119597	0.00462653	0.00533191	0.0663083	0.0671212	0.0091417	-0.00119403	0.00136147	0.110529	0.0203114	-0.00122776	0.0335693	0.0130103	-0.00030958	0.0349315	0.129652	0.0958427	0.02246	0.128782	0.000187885	0.111331	0.0526885	0.116737	0.0124698	0.0108272	0.119552	0.175541	0.0497036
Gene_PC7_2%	0.558965	0.00307638	0.105404	0.00932757	0.00696934	0.0441837	-0.00112633	0.205081	0.00669855	0.00517539	0.0812449	0.00625034	0.0921128	-0.000733093	-0.00035053	0.0022937	-0.000327276	-0.000108015	0.07401	0.100305	0.00914499	-0.000108015	0.0695858	-0.000955017	0.00824151	0.00739491	0.170737	-0.00035053	0.037545	0.0150197	0.00889539	0.00656667	0.012887	0.0416915	0.0102452	0.000688073	-0.000734252	0.00820526	0.00713692	-0.00111054	-0.000169088	0.000418587	0.011448	0.000388076	0.00657975	0.0226299	0.000597482	0.000129159	-0.00123958
Gene_PC8_1.6%	0.39694	0.166804	0.00596677	0.00199404	0.0131347	0.00891151	0.0152116	0.0117016	-0.00108	0.12134	0.0219675	0.0031952	0.0127586	-0.000949713	-0.000975105	0.00449486	0.00652058	-0.000178964	0.0052027	0.00661473	0.000507791	-0.000178964	-0.000995108	0.014567	0.00024516	0.000368633	0.00762881	-0.000975105	0.00052573	0.0149513	-0.000383472	-0.00107822	-0.00106845	0.00590548	0.00149303	0.00021067	0.0100231	0.000762535	0.00252623	0.0143996	0.00277046	0.0108349	-0.00119437	-0.000822644	-0.00109064	-0.00120992	0.00587632	0.00753516	-0.00102236
Gene_PC9_1.3%	0.595333	0.0466255	-5.26466e-05	0.0752634	0.000757573	0.199769	-0.000227497	0.0041634	-0.00104428	0.0319028	0.0352144	0.000843105	-0.00202743	-0.000955671	-0.000975199	-0.00078496	-0.00117886	-0.000853034	0.00367613	3.13919e-05	-0.000576611	-0.000853034	0.00155189	-0.000960516	-0.000697834	-0.000687815	-0.000579017	-0.000975199	0.000409364	-0.00122499	-0.000505776	0.00136377	-0.000665612	0.00241107	0.00543916	-0.00117762	-0.000393729	0.000963847	-0.000566994	-0.000179541	0.00319447	-0.00123683	0.00331476	0.00361758	-0.0010134	-0.00120521	0.000257166	-0.00032633	-0.00109519
Gene_PC10_1.3%	0.504924	0.119817	0.00944854	0.0410832	0.00927785	0.10615	0.0533791	0.0304683	-0.00107885	0.110868	0.0104558	-0.00111761	0.0286324	0.00820684	0.00448938	0.0189658	0.000963322	0.00447117	-0.00100186	-0.000574814	-0.000320106	0.00447117	0.00126811	-0.000939055	0.00176318	0.00165177	-0.000868638	0.00448938	-0.00124059	0.000725204	0.00153363	-0.00112533	-0.00106805	-0.000637443	0.0151744	-0.00105527	0.00372318	0.0133098	0.00046553	0.00483459	0.0107228	-0.00123729	0.0187777	0.00662377	-0.00107682	-0.0012046	0.00374693	0.0113592	0.00849426
Gene_PC11_1.1%	0.777014	0.0177608	0.0224871	-0.0020608	0.656234	0.00272119	0.00165379	0.0604587	-6.5622e-05	0.00400331	0.0277855	0.00948298	0.0350553	0.0510354	0.0414817	0.000685681	-1.41954e-05	0.0312847	-0.0011568	0.0105816	0.0439033	0.0312847	0.00475971	0.0507211	0.0541982	0.053803	0.0178258	0.0414817	0.00319508	0.000220278	0.00187886	0.01035	0.00834466	-0.00121421	-0.000795866	0.00139026	0.0113066	-0.0010415	0.0118207	0.00469995	0.000117748	0.0104752	-0.000158118	0.0198207	-3.02636e-05	0.00467989	0.0180514	0.0141058	0.000446336
Gene_PC12_1%	0.625132	0.00344071	-0.000926392	0.0117655	0.130877	-0.000815914	0.00753678	0.0216416	-0.000273172	0.00992381	0.0750927	-0.00104076	0.0208244	-0.000773532	-0.00063959	0.00375766	-0.000996889	-0.000625025	0.00270292	0.0133093	-0.00106256	-0.000625025	0.00559026	-0.00113372	-0.000293271	-0.000263458	0.0115747	-0.00063959	0.00390446	0.0042339	0.00489876	0.000105289	0.00216187	-0.000931295	0.0298382	0.0247163	0.00377048	0.00579355	0.00477985	0.00382744	-0.00100379	0.0152842	0.00443493	0.0108879	-0.000246929	-0.000164171	-0.000277145	0.000234759	0.0048781
Gene_PC13_0.85%	0.408224	0.0829997	0.044007	0.00697852	0.00137434	0.00211109	0.0205872	0.0741932	-0.000143774	0.0753398	0.0152804	0.00196744	0.0671166	0.0370544	0.028358	0.0165028	0.00773163	0.0206361	0.00371055	0.0320319	0.0222432	0.0206361	-0.000531559	0.0464826	0.0313813	0.0305182	0.0381378	0.028358	-9.27121e-05	-7.69146e-05	-0.00122574	0.0113343	0.0230481	0.00710664	0.00283539	0.0104933	-0.00109702	0.0342176	0.00313374	-0.00065385	0.00270031	0.000604725	0.0937389	0.00980796	-7.52433e-05	0.00257261	-0.000500961	-0.00116033	-0.00061871
Gene_PC14_0.78%	0.4687	0.0230229	0.0028398	0.0240647	0.0628099	-0.00102726	0.0304455	0.109801	0.00123512	0.0102854	0.0339593	0.0150086	0.0638233	0.027258	0.031734	-0.000859823	0.00225594	0.0296327	0.0144961	-0.000426284	0.0445397	0.0296327	0.00178183	0.00639867	0.0432031	0.0421366	0.00348784	0.031734	-0.000200407	-0.000895521	0.000487296	0.0268063	0.000820364	0.00926687	0.0106141	-0.000316125	0.00913918	-0.00118518	0.00436493	0.00594979	0.00534069	0.000879179	-0.00119773	0.00545427	0.00138065	0.00382023	0.014852	0.0138021	0.000968806
Gene_PC15_0.75%	0.386588	0.0334384	0.0094282	0.000388593	0.0217463	0.0064298	0.000921478	0.367074	-0.00115456	0.00221625	0.0240401	0.0397832	0.340924	0.095874	0.0914043	0.0373999	0.00173704	0.0909303	0.0060445	0.0238423	0.0845361	0.0909303	0.00632006	0.00573516	0.0918086	0.0892458	0.0647998	0.0914043	0.00773452	0.0008616	0.00346278	0.000956536	0.00154599	0.00194891	-0.000845647	0.0119127	-0.00117489	0.0542049	0.00715053	-0.000154115	0.0198656	-0.00117811	0.0348464	0.0273286	-0.00116882	-0.000724044	0.0013793	-0.00123522	0.000213534
Isoform_PC1_5.3%	0.644825	0.0517047	0.0577987	0.0665083	0.00506072	0.01084	0.00822916	0.126847	0.103435	0.0190291	0.040399	0.0162585	0.0487059	-0.00117095	0.0062942	0.020089	0.015896	0.0113298	0.121248	0.191856	-0.000560228	0.0113298	0.091591	0.0259536	0.0100729	0.00898373	0.208479	0.0062942	0.636898	-0.00113986	0.691644	0.231139	0.446617	-0.000621159	0.594091	0.47431	0.000215706	0.165992	0.675504	-0.0010507	0.0824075	0.0732357	0.00305285	0.256967	0.107243	0.012839	0.139452	0.11897	0.63245
Isoform_PC2_4.6%	0.147398	0.478989	0.0269099	0.00441871	-0.00022053	0.00388443	0.000520878	0.846128	0.779148	0.120797	0.0135282	0.284274	0.383721	0.149809	0.150573	0.311441	0.108046	0.169544	0.104162	0.0242652	0.000338829	0.169544	0.0401948	0.00312275	0.000269147	0.00128098	0.0201808	0.150573	0.0234346	0.145232	0.0308629	0.419711	0.0309748	0.231952	0.0250082	0.0171124	0.0156871	0.0869297	0.0202229	0.0156778	0.0330989	0.0320428	0.0693123	0.0121159	0.776216	0.460387	0.000333215	0.000657732	0.0331558
Isoform_PC3_3.2%	0.249488	0.0464269	0.137491	0.0676889	-0.000183368	0.0111364	0.013101	0.605239	0.0493842	-0.00168724	0.0340378	0.0433228	0.282418	0.00172109	0.00597883	0.277048	0.41559	0.00361326	0.135021	0.330345	0.0945556	0.00361326	0.153799	0.00440829	0.0707271	0.0729888	0.225939	0.00597883	-5.7509e-05	0.217377	0.00855032	0.0092003	0.0340814	0.0550368	-0.0012397	0.147292	0.234827	0.00136807	0.00376215	0.241753	0.211036	0.184783	0.0983034	0.0382195	0.048726	0.0316608	0.193274	0.149682	0.0218988
Isoform_PC4_2%	0.350795	0.0161166	0.00345881	0.0377854	-0.000765188	0.00475517	0.00963086	0.225585	-0.00123152	0.0119502	0.0156362	0.00228	0.207736	0.0015209	0.000754068	0.175796	0.0305022	0.000844052	0.000432955	0.00467725	0.0113979	0.000844052	-0.000546154	-0.000735474	0.00772408	0.00824626	0.000485497	0.000754068	0.0011471	0.0872059	0.043944	0.00637972	0.0747345	0.00560911	0.0644629	0.046918	0.12417	0.285222	0.034302	0.133895	0.0506359	0.0405697	0.240968	0.000312785	-0.00122353	-0.00116409	0.117833	0.225509	0.121637
Isoform_PC5_1.7%	0.385078	0.0111	0.0739131	0.00409017	0.000207958	0.00124251	-0.000976534	0.271763	0.00977877	0.00227886	0.0398202	0.00881648	0.137789	-0.00123494	0.00279619	0.0889972	0.0865267	0.00426831	0.0559744	0.0282683	0.00934137	0.00426831	0.0408203	0.00617809	0.0262693	0.0252486	0.100762	0.00279619	0.108652	0.00779699	0.0540279	0.0154664	0.00604495	-0.000143734	0.152757	0.00552148	0.0239029	0.0005727	0.0384212	0.0206732	-0.000363945	0.0777373	-0.00121038	0.0137426	0.00960725	0.0265643	-0.00106668	0.0106181	0.0142137
Isoform_PC6_1.3%	0.402863	0.0687081	0.0680575	0.010368	0.00957318	0.179102	0.00659353	0.289975	0.00342641	0.0351796	0.0501462	0.0407704	0.257457	0.00183317	0.0149786	0.0124792	-0.000915107	0.0130189	-0.000927255	0.00440656	0.019319	0.0130189	-0.0009871	0.00896929	0.00540492	0.00459873	0.0276265	0.0149786	-0.00109465	0.0598011	-0.00121395	0.000196709	-0.000952801	0.0456289	0.0176064	0.0423556	0.00765685	0.0301274	-0.000113383	0.0128021	0.000908943	0.020734	-3.65223e-05	0.0470107	0.00332623	0.0106186	0.00338883	0.00435001	-0.00123741
Isoform_PC7_1.3%	0.498871	0.0098448	0.0394217	0.0426661	0.000167282	0.0305221	-0.00115403	0.127708	-0.00123067	0.00649607	0.0175633	0.000626832	0.123612	0.00418237	-0.000456658	0.00291225	0.00219076	-0.00080296	0.0270142	0.0171779	-0.00121637	-0.00080296	-0.00120227	-0.000310463	-0.000225687	0.000105289	0.0317082	-0.000456658	0.000561489	0.0383494	-0.00115344	-0.000479009	-0.000943195	0.0129096	0.0110988	0.0111143	0.0192433	0.0448123	-0.00114547	0.0211264	-0.00101112	0.0297239	0.00880588	0.0341663	-0.00123005	0.00383432	0.0154482	0.011478	-0.000718374
Isoform_PC8_1.2%	0.226889	0.0423554	0.0141798	0.00680959	0.0112828	0.022797	0.0136913	0.406306	0.0087153	0.00864077	0.00907305	0.0313421	0.267311	0.392555	0.336471	0.00532556	0.000700303	0.294211	0.00487669	0.0361418	0.36642	0.294211	0.00901162	0.135597	0.423543	0.420551	0.0700289	0.336471	0.0298702	0.0493597	0.0139709	0.0854604	0.00882578	0.0196165	0.00245225	-0.000843161	0.115918	0.00509999	0.0478584	0.0800954	-0.00123072	0.115673	0.00450064	0.115794	0.00887426	0.0600707	0.156873	0.102625	0.00271258
Isoform_PC9_0.97%	0.327646	0.0130792	0.0398001	-0.00137517	-0.000196798	0.0156987	0.0532287	0.130763	-0.00100674	0.00714036	0.0027331	0.000405324	0.0834978	0.00185991	0.00919473	0.025173	-0.0011821	0.0111507	-5.30436e-05	0.000716866	0.013973	0.0111507	0.00674211	0.00135282	0.00352988	0.00404152	0.00308428	0.00919473	0.0125724	0.0255065	-0.000476772	-0.000797319	0.0128616	-0.00122597	0.00768613	-0.000978554	0.0666363	0.0830634	0.000756868	0.0742062	0.110765	0.0341202	0.139482	0.0387132	-0.000939055	0.0149796	0.0323568	0.069736	0.00235355
Isoform_PC10_0.82%	0.585754	-0.00444012	0.0250001	-0.00186112	0.00869272	0.00271288	0.000823495	0.0104895	-0.00084661	-0.00113931	0.0971311	0.00699837	0.0040532	0.0319372	0.0223161	0.0010411	-5.53586e-05	0.0156712	0.00355492	0.0267117	0.0308456	0.0156712	0.0417444	0.0391468	0.0410385	0.0408012	0.029493	0.0223161	-0.00119116	0.00225641	0.00314207	0.00510441	0.0193899	0.00975395	0.0249217	0.00202808	0.0265459	0.000747791	-0.00101957	0.0181393	0.00153203	0.0408952	0.0111488	0.0114266	-0.000798921	-0.000987727	0.0215961	0.0111029	0.0124338
Isoform_PC11_0.7%	0.332122	-0.000540827	0.0995736	0.0135494	-0.000894785	0.00446604	0.00609876	0.210008	0.00989265	0.0022278	0.0018	0.000776315	0.000208931	-0.00083593	-0.0012334	-0.001132	0.00329057	-0.000116549	0.00436047	-0.00120645	-0.00117829	-0.000116549	0.000364965	0.0510937	-0.000518312	-0.000492955	4.54924e-05	-0.0012334	-0.00106093	-0.00037785	0.000538793	0.00242029	0.0113203	0.000461088	0.00445123	-0.000200812	-0.00112339	0.0296639	0.00971035	-0.00103172	-0.000288341	-0.0011323	0.0462021	-0.000362774	0.00987967	0.00102837	-0.00120833	-0.000402133	0.00312101
Isoform_PC12_0.67%	0.129105	0.0113225	0.00736356	0.0132391	-0.00124013	0.00162406	-0.000196452	0.101032	0.00214029	0.00346977	0.0241434	-8.50271e-05	0.000849529	0.0034643	0.00216746	0.00086731	0.00515257	0.00345275	0.103919	0.0279478	0.00636673	0.00345275	-0.00103129	0.00502877	0.00697894	0.00720601	0.0226122	0.00216746	0.00712031	0.00692604	-0.000375651	0.00398995	0.0418964	0.111375	-0.000570489	0.0298891	0.00607489	0.0131352	0.000829769	0.00787933	0.00397133	0.00441572	-0.000603692	-0.000838547	0.00232752	0.00196422	0.0125032	0.000382808	0.0188428
Isoform_PC13_0.63%	0.441119	0.0602706	0.00261625	0.000582034	0.00195493	0.0494311	0.00126275	0.0269541	-0.00119233	0.040249	0.0300604	0.00201737	0.0123584	0.0421162	0.0482161	0.0062899	0.00359666	0.0436407	-3.91529e-05	0.0251964	0.0392044	0.0436407	0.0221305	0.0145384	0.0338221	0.0336398	0.0216934	0.0482161	-0.000101893	-8.91523e-05	-0.00104316	0.0066633	0.0660369	-0.000800738	-0.00117845	0.0199644	0.0133344	-0.000885907	0.000952824	0.00855925	0.00281993	0.00980236	0.00684663	0.000395791	-0.0011793	-0.000112154	0.0101245	0.0156322	0.00215548
Isoform_PC14_0.55%	0.604118	0.0310792	0.0311798	0.00225555	0.0172836	0.00230405	0.00641928	0.061026	0.00147337	0.0287948	0.0128222	0.000341759	0.0149864	0.0125047	0.0140002	-0.00123324	0.00254542	0.0125407	0.00118217	-0.000242526	0.0188008	0.0125407	-0.00115884	0.00377037	0.0174068	0.017312	0.000733164	0.0140002	0.00694418	-0.000242136	0.00499614	-0.000189372	0.00255057	0.0192496	0.00571696	-0.00107461	0.00585823	0.00272664	0.00678948	0.00388592	-0.000488078	0.000444747	-0.000207198	-0.000174652	0.00139988	-0.000179074	0.014104	0.00931921	0.0025526
Isoform_PC15_0.5%	0.355274	0.0160036	-0.000671557	0.0170947	0.00982055	0.0646549	0.0101882	0.0153188	-0.00105459	0.00430817	0.0116424	0.00480348	0.018423	0.0104373	0.00602412	0.00836909	-0.000998023	0.00508595	0.00523347	0.00164404	0.0020664	0.00508595	-0.00076209	0.00252544	0.00421505	0.00426035	-0.00113576	0.00602412	-0.00061826	0.0140044	-0.000177971	-0.00121802	0.049479	0.0327654	-0.00124009	-0.00123145	-1.18696e-05	0.00467168	0.00153967	0.000799146	0.00241687	-0.000923432	0.00902644	0.0032651	-0.00110968	0.0120938	-0.000100201	-0.000338969	0.000142436
[truncated: 34 more columns]
