# Supplementary material for: Broad transcriptomic dysregulation occurs across the cerebral cortex in ASD
Source: Nature. 2022 Nov 2;611(7936):532–9. doi: 10.1038/s41586-022-05377-7 (PMC9668748; doi:10.1038/s41586-022-05377-7)
Supplement: Supplementary file 4 — Overlap between whole brain and regional differential gene/isoform expression results; comparison with results from Perturb-Seq (ref. 72); Spearman’s correlation of gene-expression PCs with ADI-R scores. [file 41586_2022_5377_MOESM4_ESM.xlsx]

## Sheet: SupplementaryData2
Supplementary Data 2
Sheet	Description
ASD_DE_Regional_Overlap	Overlap in region-specific ASD DE genes and isoforms (FDR < 0.05) between regions (where ‘whole cortex’ can be considered its own region). For whole cortex comparisons, the principal components slope with 95% CI (obtained from a bootstrapped distribution; Methods) from Main Figure 1d is also listed.
ASD_DE_GeneIsoform_Overlap	For each set of region-specific ASD DE genes and isoforms (FDR < 0.05), overlap between DE genes and DE isoforms.
ASD_dup15q_DE_Overlap	Overlap in ASD DE genes/isoforms and dup15q DE genes/isoforms (FDR < 0.05) for each region-specific comparison.
PerturbSeq_Overlap	Fisher's Exact test results, assessing the overlap of ASD DE genes with PerturbSeq genes (Jin et al., Science 2020).
ADI-R_Corr	Spearman correlation of available ADI-R test scores with the first two principal components of ASD DE genes found in the whole cortex (all available regions), and in each region independently.
NoPMI96_Summary	Number of ASD DE genes found with all samples v. samples without PMI=96, and ASD logFC correlations (spearman and pearson) across all genes with all samples v. samples without PMI=96. Only regions BA9 and BA41-42-22 had samples with PMI=96.

## Sheet: ASD_DE_Regional_Overlap
Region1	Region2	GenomicFeature	Overlap	Region1_Distinct	Region2_Distinct	Region2_Slope	Region2_Slope_95_CI
Whole_Cortex	BA9	Gene	399	3824	10	0.874	[0.752,1.06]
Whole_Cortex	BA44_45	Gene	28	4195	0	1.03	[0.931,1.36]
Whole_Cortex	BA24	Gene	0	0	0	1.02	[0.885,1.35]
Whole_Cortex	BA4_6	Gene	195	4028	16	1.13	[0.997,1.42]
Whole_Cortex	BA38	Gene	45	4178	6	1.04	[0.896,1.49]
Whole_Cortex	BA20_37	Gene	0	0	0	0.848	[0.739,1.17]
Whole_Cortex	BA41_42_22	Gene	2206	2017	527	1.08	[0.9,1.37]
Whole_Cortex	BA3_1_2_5	Gene	42	4181	3	1.08	[0.901,1.4]
Whole_Cortex	BA7	Gene	1241	2982	89	1.21	[0.984,1.5]
Whole_Cortex	BA39_40	Gene	212	4011	8	1.04	[0.937,1.28]
Whole_Cortex	BA17	Gene	1918	2305	1346	1.38	[1.2,1.72]
BA9	BA44_45	Gene	13	396	15
BA9	BA24	Gene	0	0	0
BA9	BA4_6	Gene	97	312	114
BA9	BA38	Gene	23	386	28
BA9	BA20_37	Gene	0	0	0
BA9	BA41_42_22	Gene	307	102	2426
BA9	BA3_1_2_5	Gene	23	386	22
BA9	BA7	Gene	249	160	1081
BA9	BA39_40	Gene	81	328	139
BA9	BA17	Gene	252	157	3012
BA44_45	BA24	Gene	0	0	0
BA44_45	BA4_6	Gene	14	14	197
BA44_45	BA38	Gene	3	25	48
BA44_45	BA20_37	Gene	0	0	0
BA44_45	BA41_42_22	Gene	18	10	2715
BA44_45	BA3_1_2_5	Gene	5	23	40
BA44_45	BA7	Gene	22	6	1308
BA44_45	BA39_40	Gene	7	21	213
BA44_45	BA17	Gene	21	7	3243
BA24	BA4_6	Gene	0	0	0
BA24	BA38	Gene	0	0	0
BA24	BA20_37	Gene	0	0	0
BA24	BA41_42_22	Gene	0	0	0
BA24	BA3_1_2_5	Gene	0	0	0
BA24	BA7	Gene	0	0	0
BA24	BA39_40	Gene	0	0	0
BA24	BA17	Gene	0	0	0
BA4_6	BA38	Gene	9	202	42
BA4_6	BA20_37	Gene	0	0	0
BA4_6	BA41_42_22	Gene	148	63	2585
BA4_6	BA3_1_2_5	Gene	17	194	28
BA4_6	BA7	Gene	140	71	1190
BA4_6	BA39_40	Gene	40	171	180
BA4_6	BA17	Gene	119	92	3145
BA38	BA20_37	Gene	0	0	0
BA38	BA41_42_22	Gene	26	25	2707
BA38	BA3_1_2_5	Gene	5	46	40
BA38	BA7	Gene	21	30	1309
BA38	BA39_40	Gene	7	44	213
BA38	BA17	Gene	16	35	3248
BA20_37	BA41_42_22	Gene	0	0	0
BA20_37	BA3_1_2_5	Gene	0	0	0
BA20_37	BA7	Gene	0	0	0
BA20_37	BA39_40	Gene	0	0	0
BA20_37	BA17	Gene	0	0	0
BA41_42_22	BA3_1_2_5	Gene	33	2700	12
BA41_42_22	BA7	Gene	892	1841	438
BA41_42_22	BA39_40	Gene	175	2558	45
BA41_42_22	BA17	Gene	1292	1441	1972
BA3_1_2_5	BA7	Gene	33	12	1297
BA3_1_2_5	BA39_40	Gene	10	35	210
BA3_1_2_5	BA17	Gene	28	17	3236
BA7	BA39_40	Gene	153	1177	67
BA7	BA17	Gene	835	495	2429
BA39_40	BA17	Gene	175	45	3089
Whole_Cortex	BA9	Isoform	109	9365	8
Whole_Cortex	BA44_45	Isoform	3	9471	0
Whole_Cortex	BA24	Isoform	4	9470	0
Whole_Cortex	BA4_6	Isoform	388	9086	60
Whole_Cortex	BA38	Isoform	2	9472	1
Whole_Cortex	BA20_37	Isoform	0	0	0
Whole_Cortex	BA41_42_22	Isoform	886	8588	143
Whole_Cortex	BA3_1_2_5	Isoform	26	9448	11
Whole_Cortex	BA7	Isoform	1037	8437	134
Whole_Cortex	BA39_40	Isoform	0	0	0
Whole_Cortex	BA17	Isoform	736	8738	434
BA9	BA44_45	Isoform	0	0	0
BA9	BA24	Isoform	0	0	0
BA9	BA4_6	Isoform	34	83	414
BA9	BA38	Isoform	1	116	2
BA9	BA20_37	Isoform	0	0	0
BA9	BA41_42_22	Isoform	43	74	986
BA9	BA3_1_2_5	Isoform	1	116	36
BA9	BA7	Isoform	42	75	1129
BA9	BA39_40	Isoform	0	0	0
BA9	BA17	Isoform	38	79	1132
BA44_45	BA24	Isoform	0	0	0
BA44_45	BA4_6	Isoform	0	0	0
BA44_45	BA38	Isoform	0	0	0
BA44_45	BA20_37	Isoform	0	0	0
BA44_45	BA41_42_22	Isoform	0	0	0
BA44_45	BA3_1_2_5	Isoform	0	0	0
BA44_45	BA7	Isoform	0	0	0
BA44_45	BA39_40	Isoform	0	0	0
BA44_45	BA17	Isoform	0	0	0
BA24	BA4_6	Isoform	2	2	446
BA24	BA38	Isoform	0	0	0
BA24	BA20_37	Isoform	0	0	0
BA24	BA41_42_22	Isoform	1	3	1028
BA24	BA3_1_2_5	Isoform	0	0	0
BA24	BA7	Isoform	2	2	1169
BA24	BA39_40	Isoform	0	0	0
BA24	BA17	Isoform	0	0	0
BA4_6	BA38	Isoform	1	447	2
BA4_6	BA20_37	Isoform	0	0	0
BA4_6	BA41_42_22	Isoform	91	357	938
BA4_6	BA3_1_2_5	Isoform	2	446	35
BA4_6	BA7	Isoform	125	323	1046
BA4_6	BA39_40	Isoform	0	0	0
BA4_6	BA17	Isoform	63	385	1107
BA38	BA20_37	Isoform	0	0	0
BA38	BA41_42_22	Isoform	0	0	0
BA38	BA3_1_2_5	Isoform	0	0	0
BA38	BA7	Isoform	0	0	0
BA38	BA39_40	Isoform	0	0	0
BA38	BA17	Isoform	0	0	0
BA20_37	BA41_42_22	Isoform	0	0	0
BA20_37	BA3_1_2_5	Isoform	0	0	0
BA20_37	BA7	Isoform	0	0	0
BA20_37	BA39_40	Isoform	0	0	0
BA20_37	BA17	Isoform	0	0	0
BA41_42_22	BA3_1_2_5	Isoform	1	1028	36
BA41_42_22	BA7	Isoform	233	796	938
BA41_42_22	BA39_40	Isoform	0	0	0
BA41_42_22	BA17	Isoform	174	855	996
BA3_1_2_5	BA7	Isoform	4	33	1167
BA3_1_2_5	BA39_40	Isoform	0	0	0
BA3_1_2_5	BA17	Isoform	2	35	1168
BA7	BA39_40	Isoform	0	0	0
BA7	BA17	Isoform	203	968	967
BA39_40	BA17	Isoform	0	0	0

## Sheet: ASD_DE_GeneIsoform_Overlap
Region	Feature	Relationship	Count
Whole_Cortex	Gene	Overlap	3650
Whole_Cortex	Gene	Distinct	573
Whole_Cortex	Isoform	Distinct	3718
Whole_Cortex	Isoform	Overlap	5756
BA9	Gene	Overlap	90
BA9	Gene	Distinct	319
BA9	Isoform	Distinct	21
BA9	Isoform	Overlap	96
BA7	Gene	Overlap	650
BA7	Gene	Distinct	680
BA7	Isoform	Distinct	448
BA7	Isoform	Overlap	723
BA44_45	Gene	Overlap	1
BA44_45	Gene	Distinct	27
BA44_45	Isoform	Distinct	2
BA44_45	Isoform	Overlap	1
BA41_42_22	Gene	Overlap	819
BA41_42_22	Gene	Distinct	1914
BA41_42_22	Isoform	Distinct	129
BA41_42_22	Isoform	Overlap	900
BA4_6	Gene	Overlap	108
BA4_6	Gene	Distinct	103
BA4_6	Isoform	Distinct	320
BA4_6	Isoform	Overlap	128
BA39_40	Gene	Overlap	NA
BA39_40	Gene	Distinct	220
BA39_40	Isoform	Distinct	NA
BA39_40	Isoform	Overlap	NA
BA38	Gene	Overlap	1
BA38	Gene	Distinct	50
BA38	Isoform	Distinct	2
BA38	Isoform	Overlap	1
BA3_1_2_5	Gene	Overlap	6
BA3_1_2_5	Gene	Distinct	39
BA3_1_2_5	Isoform	Distinct	31
BA3_1_2_5	Isoform	Overlap	6
BA24	Gene	Overlap	NA
BA24	Gene	Distinct	NA
BA24	Isoform	Distinct	4
BA24	Isoform	Overlap	NA
BA20_37	Gene	Overlap	NA
BA20_37	Gene	Distinct	NA
BA20_37	Isoform	Distinct	NA
BA20_37	Isoform	Overlap	NA
BA17	Gene	Overlap	854
BA17	Gene	Distinct	2410
BA17	Isoform	Distinct	214
BA17	Isoform	Overlap	956

## Sheet: ASD_dup15q_DE_Overlap
Diagnosis	GeneIso	DistinctInt	Count	Region
ASD	Gene	Distinct	1460	Whole_Cortex
ASD	Isoform	Distinct	4486	Whole_Cortex
ASD	Gene	Overlap	2763	Whole_Cortex
ASD	Isoform	Overlap	4988	Whole_Cortex
dup15q	Gene	Distinct	2795	Whole_Cortex
dup15q	Isoform	Distinct	5729	Whole_Cortex
dup15q	Gene	Overlap	2763	Whole_Cortex
dup15q	Isoform	Overlap	4988	Whole_Cortex
ASD	Gene	Distinct	146	BA9
ASD	Isoform	Distinct	58	BA9
ASD	Gene	Overlap	263	BA9
ASD	Isoform	Overlap	59	BA9
dup15q	Gene	Distinct	2151	BA9
dup15q	Isoform	Distinct	2744	BA9
dup15q	Gene	Overlap	263	BA9
dup15q	Isoform	Overlap	59	BA9
ASD	Gene	Distinct	0	BA24
ASD	Isoform	Distinct	4	BA24
ASD	Gene	Overlap	0	BA24
ASD	Isoform	Overlap	0	BA24
dup15q	Gene	Distinct	263	BA24
dup15q	Isoform	Distinct	250	BA24
dup15q	Gene	Overlap	0	BA24
dup15q	Isoform	Overlap	0	BA24
ASD	Gene	Distinct	13	BA44_45
ASD	Isoform	Distinct	3	BA44_45
ASD	Gene	Overlap	15	BA44_45
ASD	Isoform	Overlap	0	BA44_45
dup15q	Gene	Distinct	368	BA44_45
dup15q	Isoform	Distinct	130	BA44_45
dup15q	Gene	Overlap	15	BA44_45
dup15q	Isoform	Overlap	0	BA44_45
ASD	Gene	Distinct	60	BA4_6
ASD	Isoform	Distinct	265	BA4_6
ASD	Gene	Overlap	151	BA4_6
ASD	Isoform	Overlap	183	BA4_6
dup15q	Gene	Distinct	2306	BA4_6
dup15q	Isoform	Distinct	2627	BA4_6
dup15q	Gene	Overlap	151	BA4_6
dup15q	Isoform	Overlap	183	BA4_6
ASD	Gene	Distinct	11	BA3_1_2_5
ASD	Isoform	Distinct	31	BA3_1_2_5
ASD	Gene	Overlap	34	BA3_1_2_5
ASD	Isoform	Overlap	6	BA3_1_2_5
dup15q	Gene	Distinct	2414	BA3_1_2_5
dup15q	Isoform	Distinct	1063	BA3_1_2_5
dup15q	Gene	Overlap	34	BA3_1_2_5
dup15q	Isoform	Overlap	6	BA3_1_2_5
ASD	Gene	Distinct	947	BA7
ASD	Isoform	Distinct	1153	BA7
ASD	Gene	Overlap	383	BA7
ASD	Isoform	Overlap	18	BA7
dup15q	Gene	Distinct	698	BA7
dup15q	Isoform	Distinct	146	BA7
dup15q	Gene	Overlap	383	BA7
dup15q	Isoform	Overlap	18	BA7
ASD	Gene	Distinct	79	BA39_40
ASD	Isoform	Distinct	0	BA39_40
ASD	Gene	Overlap	141	BA39_40
ASD	Isoform	Overlap	0	BA39_40
dup15q	Gene	Distinct	1440	BA39_40
dup15q	Isoform	Distinct	178	BA39_40
dup15q	Gene	Overlap	141	BA39_40
dup15q	Isoform	Overlap	0	BA39_40
ASD	Gene	Distinct	1026	BA17
ASD	Isoform	Distinct	649	BA17
ASD	Gene	Overlap	2238	BA17
ASD	Isoform	Overlap	521	BA17
dup15q	Gene	Distinct	2371	BA17
dup15q	Isoform	Distinct	1608	BA17
dup15q	Gene	Overlap	2238	BA17
dup15q	Isoform	Overlap	521	BA17
ASD	Gene	Distinct	1060	BA41_42_22
ASD	Isoform	Distinct	543	BA41_42_22
ASD	Gene	Overlap	1673	BA41_42_22
ASD	Isoform	Overlap	486	BA41_42_22
dup15q	Gene	Distinct	2305	BA41_42_22
dup15q	Isoform	Distinct	3204	BA41_42_22
dup15q	Gene	Overlap	1673	BA41_42_22
dup15q	Isoform	Overlap	486	BA41_42_22
ASD	Gene	Distinct	0	BA20_37
ASD	Isoform	Distinct	0	BA20_37
ASD	Gene	Overlap	0	BA20_37
ASD	Isoform	Overlap	0	BA20_37
dup15q	Gene	Distinct	1373	BA20_37
dup15q	Isoform	Distinct	628	BA20_37
dup15q	Gene	Overlap	0	BA20_37
dup15q	Isoform	Overlap	0	BA20_37
ASD	Gene	Distinct	47	BA38
ASD	Isoform	Distinct	3	BA38
ASD	Gene	Overlap	4	BA38
ASD	Isoform	Overlap	0	BA38
dup15q	Gene	Distinct	73	BA38
dup15q	Isoform	Distinct	66	BA38
dup15q	Gene	Overlap	4	BA38
dup15q	Isoform	Overlap	0	BA38

## Sheet: PerturbSeq_Overlap
Fisher's Exact Test: ASD DE Genes v. Perturb-Seq Genes
Region	Int	ASDPan_out	Perturb_out	OR	P	Int_Genes	direction	FDR
Whole_Cortex	6	1940	35	2.43973	0.0522811	RPS10,SOX9,ARPC1B,RPL13,ZBTB20,SMC5	up	0.627374
BA9	0	221	35	0	1	NA	up	1
BA44_45	0	24	35	0	1	NA	up	1
BA24	0	0	35	0	1	NA	up	1
BA4_6	0	178	35	0	1	NA	up	1
BA38	0	30	35	0	1	NA	up	1
BA20_37	0	0	35	0	1	NA	up	1
BA41_42_22	3	1034	35	2.15585	0.178323	RPS10,RPL13,SMC5	up	0.917695
BA3_1_2_5	0	32	35	0	1	NA	up	1
BA7	2	694	35	2.10613	0.256884	SOX9,RPL13	up	0.917695
BA39_40	0	135	35	0	1	NA	up	1
BA17	3	1476	35	1.48086	0.34698	SOX9,RPL13,C2CD4C	up	1
Whole_Cortex	2	2274	11	2.1998	0.267661	NNAT,CAMK2G	down	0.917695
BA9	0	187	11	0	1	NA	down	1
BA44_45	0	4	11	0	1	NA	down	1
BA24	0	0	11	0	1	NA	down	1
BA4_6	0	33	11	0	1	NA	down	1
BA38	1	21	11	123.2	0.00928599	NNAT	down	0.222864
BA20_37	0	0	11	0	1	NA	down	1
BA41_42_22	2	1694	11	3.03011	0.170709	NNAT,CAMK2G	down	0.917695
BA3_1_2_5	0	13	11	0	1	NA	down	1
BA7	1	634	11	3.81213	0.24814	CAMK2G	down	0.917695
BA39_40	0	84	11	0	1	NA	down	1
BA17	1	1784	11	1.28893	0.560533	CAMK2G	down	1

## Sheet: ADI-R_Corr
Whole Cortex
	ADI.R_A	ADI.R_B_NV	ADI.R_B_V	ADI.R_C_	ADI.R_D_	PC1	PC2
ADI.R_A	1	-0.31044	0.333457	0.455003	0.11529	-0.0562263	0.324544
ADI.R_B_NV	-0.31044	1	0.429268	-0.127507	0.22006	0.0767684	-0.128377
ADI.R_B_V	0.333457	0.429268	1	0.383088	0.298608	-0.176519	-0.0408404
ADI.R_C_	0.455003	-0.127507	0.383088	1	0.0427728	0.291537	0.0460428
ADI.R_D_	0.11529	0.22006	0.298608	0.0427728	1	-0.10882	0.022564
PC1	-0.0562263	0.0767684	-0.176519	0.291537	-0.10882	1	-0.0438468
PC2	0.324544	-0.128377	-0.0408404	0.0460428	0.022564	-0.0438468	1
BA9
	ADI.R_A	ADI.R_B_NV	ADI.R_B_V	ADI.R_C_	ADI.R_D_	PC1	PC2
ADI.R_A	1	-0.533063	0.108775	0.427331	0.111895	0.316317	0.0261483
ADI.R_B_NV	-0.533063	1	0.594937	-0.240808	0.121587	-0.319453	0.38559
ADI.R_B_V	0.108775	0.594937	1	0.277521	0.325541	0.148869	-0.288309
ADI.R_C_	0.427331	-0.240808	0.277521	1	-0.00164266	-0.137278	-0.230866
ADI.R_D_	0.111895	0.121587	0.325541	-0.00164266	1	0.013217	-0.0134663
PC1	0.316317	-0.319453	0.148869	-0.137278	0.013217	1	-0.236141
PC2	0.0261483	0.38559	-0.288309	-0.230866	-0.0134663	-0.236141	1
BA44_45
	ADI.R_A	ADI.R_B_NV	ADI.R_B_V	ADI.R_C_	ADI.R_D_	PC1	PC2
ADI.R_A	1	-1	0.405601	0.454736	0.00229434	-0.0763556	-0.236456
ADI.R_B_NV	-1	1	0.5	-0.102598	0.447214	0.1	0.3
ADI.R_B_V	0.405601	0.5	1	0.464435	0.189597	-0.0521124	0.0395336
ADI.R_C_	0.454736	-0.102598	0.464435	1	0.15594	0.372941	-0.305811
ADI.R_D_	0.00229434	0.447214	0.189597	0.15594	1	-0.0776242	0.14916
PC1	-0.0763556	0.1	-0.0521124	0.372941	-0.0776242	1	0.0581285
PC2	-0.236456	0.3	0.0395336	-0.305811	0.14916	0.0581285	1
BA4_6
	ADI.R_A	ADI.R_B_NV	ADI.R_B_V	ADI.R_C_	ADI.R_D_	PC1	PC2
ADI.R_A	1	-0.0990755	0.355649	0.420006	0.144111	-0.142756	-0.00531537
ADI.R_B_NV	-0.0990755	1	0.5	-0.158114	0.279508	0.29542	0.14771
ADI.R_B_V	0.355649	0.5	1	0.284917	0.343951	-0.495171	-0.343023
ADI.R_C_	0.420006	-0.158114	0.284917	1	0.0444619	0.343938	-0.333935
ADI.R_D_	0.144111	0.279508	0.343951	0.0444619	1	-0.262389	-0.0110748
PC1	-0.142756	0.29542	-0.495171	0.343938	-0.262389	1	0.217674
PC2	-0.00531537	0.14771	-0.343023	-0.333935	-0.0110748	0.217674	1
BA3_1_2_5
	ADI.R_A	ADI.R_B_NV	ADI.R_B_V	ADI.R_C_	ADI.R_D_	PC1	PC2
ADI.R_A	1	-0.0679174	0.358493	0.454526	0.0284948	0.00740346	0.00113899
ADI.R_B_NV	-0.0679174	1	0.5	-0.146058	0.2725	-0.125021	-0.194478
ADI.R_B_V	0.358493	0.5	1	0.430805	0.280071	0.25443	0.0995597
ADI.R_C_	0.454526	-0.146058	0.430805	1	0.02532	-0.357894	-0.195267
ADI.R_D_	0.0284948	0.2725	0.280071	0.02532	1	0.148489	0.245073
PC1	0.00740346	-0.125021	0.25443	-0.357894	0.148489	1	-0.0321141
PC2	0.00113899	-0.194478	0.0995597	-0.195267	0.245073	-0.0321141	1
BA39_40
	ADI.R_A	ADI.R_B_NV	ADI.R_B_V	ADI.R_C_	ADI.R_D_	PC1	PC2
ADI.R_A	1	-0.132493	0.386121	0.483938	0.0563953	-0.0129988	0.126165
ADI.R_B_NV	-0.132493	1	1	-0.334448	0.37128	0.173415	0.117675
ADI.R_B_V	0.386121	1	1	0.463589	0.315713	0.105824	-0.261033
ADI.R_C_	0.483938	-0.334448	0.463589	1	-0.100216	0.319782	-0.213188
ADI.R_D_	0.0563953	0.37128	0.315713	-0.100216	1	-0.208168	-0.374532
PC1	-0.0129988	0.173415	0.105824	0.319782	-0.208168	1	-0.0221045
PC2	0.126165	0.117675	-0.261033	-0.213188	-0.374532	-0.0221045	1
BA7
	ADI.R_A	ADI.R_B_NV	ADI.R_B_V	ADI.R_C_	ADI.R_D_	PC1	PC2
ADI.R_A	1	-0.169122	0.350014	0.296918	0.0314847	0.130521	-0.268145
ADI.R_B_NV	-0.169122	1	0.5	-0.0606634	0.20286	-0.0539792	0.10436
ADI.R_B_V	0.350014	0.5	1	0.345391	0.182083	-0.102243	0.114799
ADI.R_C_	0.296918	-0.0606634	0.345391	1	-0.170722	0.224629	0.112534
ADI.R_D_	0.0314847	0.20286	0.182083	-0.170722	1	0.00587326	0.0631375
PC1	0.130521	-0.0539792	-0.102243	0.224629	0.00587326	1	-0.00148718
PC2	-0.268145	0.10436	0.114799	0.112534	0.0631375	-0.00148718	1
BA17
	ADI.R_A	ADI.R_B_NV	ADI.R_B_V	ADI.R_C_	ADI.R_D_	PC1	PC2
ADI.R_A	1	-0.378336	0.30556	0.468934	0.0711592	-0.174204	-0.125741
ADI.R_B_NV	-0.378336	1	0.5	-0.177374	0.455891	-0.543578	0.0796622
ADI.R_B_V	0.30556	0.5	1	0.348741	0.202429	-0.678694	0.0858755
ADI.R_C_	0.468934	-0.177374	0.348741	1	0.0229144	0.283884	-0.00464296
ADI.R_D_	0.0711592	0.455891	0.202429	0.0229144	1	-0.272816	0.0738123
PC1	-0.174204	-0.543578	-0.678694	0.283884	-0.272816	1	-0.250321
PC2	-0.125741	0.0796622	0.0858755	-0.00464296	0.0738123	-0.250321	1
BA41_42_22
	ADI.R_A	ADI.R_B_NV	ADI.R_B_V	ADI.R_C_	ADI.R_D_	PC1	PC2
ADI.R_A	1	-0.0583434	0.488697	0.654327	0.272646	-0.0690425	-0.246729
ADI.R_B_NV	-0.0583434	1	0	-0.105386	-0.578934	-0.0249559	0.00226872
ADI.R_B_V	0.488697	0	1	0.405498	0.337494	-0.107322	0.13111
ADI.R_C_	0.654327	-0.105386	0.405498	1	0.0196543	0.123724	-0.371303
ADI.R_D_	0.272646	-0.578934	0.337494	0.0196543	1	0.212605	-0.0456423
PC1	-0.0690425	-0.0249559	-0.107322	0.123724	0.212605	1	-0.0854964
PC2	-0.246729	0.00226872	0.13111	-0.371303	-0.0456423	-0.0854964	1
BA38
	ADI.R_A	ADI.R_B_NV	ADI.R_B_V	ADI.R_C_	ADI.R_D_	PC1	PC2
ADI.R_A	1	-0.666667	0.340356	0.446035	0.164835	-0.442607	-0.0592221
ADI.R_B_NV	-0.666667	1	0.5	-0.0566139	0.49897	0.381881	0.0727393
ADI.R_B_V	0.340356	0.5	1	0.430336	0.357495	-0.317532	0.101434
ADI.R_C_	0.446035	-0.0566139	0.430336	1	0.218378	-0.167379	0.235377
ADI.R_D_	0.164835	0.49897	0.357495	0.218378	1	-0.113254	-0.152646
PC1	-0.442607	0.381881	-0.317532	-0.167379	-0.113254	1	0.0044898
PC2	-0.0592221	0.0727393	0.101434	0.235377	-0.152646	0.0044898	1

## Sheet: NoPMI96_Summary
Number of DE Genes: All Samples v. Samples Without PMI=96
Region	Change in ASD	Intersect	"All Samples" Only	"Samples Without PMI=96" Only
WholeCortex	increased	1917	27	6
WholeCortex	decreased	2241	38	9
BA9	increased	222	0	12
BA9	decreased	183	4	8
BA41_42_22	increased	1004	31	15
BA41_42_22	decreased	1676	22	37
ASD logFC Correlations, All Genes: All Samples v. Samples Without PMI=96
Comparison	Spearman Corr	Pearson Corr
WholeCortex	0.999915	0.999933
BA9	0.999025	0.999233
BA41_42_22	0.999203	0.999314
