# Supplementary material for: Broad transcriptomic dysregulation occurs across the cerebral cortex in ASD
Source: Nature. 2022 Nov 2;611(7936):532–9. doi: 10.1038/s41586-022-05377-7 (PMC9668748; doi:10.1038/s41586-022-05377-7)
Supplement: Supplementary file 5 — Summary statistics for whole cortex and region-specific differential gene-expression (DGE) and differential isoform expression (DIE) results from ASD vs control and dup15q vs control comparisons. [file 41586_2022_5377_MOESM5_ESM.xlsx]

## Sheet: SupplementaryData3
Supplementary Data 3
Sheet	Description
DEGene_Statistics	For all genes assessed, gene annotation and DE statistics for biological covariates. Whole Cortex effects in ASD vs control and dup15q vs control as well as regional effects
DEIsoform_Statistics	For all isoforms assessed, gene annotation and DE statistics for biological covariates. Whole Cortex effects in ASD vs control and dup15q vs control as well as regional effects

## Sheet: DEGene_Statistics
ensembl_gene_id	external_gene_name	gene_biotype	chromosome_name	strand	band	start_position	end_position	description	WholeCortex_ASD_logFC	WholeCortex_ASD_FDR	WholeCortex_dup15q_logFC	WholeCortex_dup15q_FDR	SexF_logFC	SexF_FDR	Age_logFC	Age_FDR	Age_sqd_logFC	Age_sqd_FDR	ASD_BA9_logFC	ASD_BA9_FDR	ASD_BA44_45_logFC	ASD_BA44_45_FDR	ASD_BA24_logFC	ASD_BA24_FDR	ASD_BA4_6_logFC	ASD_BA4_6_FDR	ASD_BA38_logFC	ASD_BA38_FDR	ASD_BA20_37_logFC	ASD_BA20_37_FDR	ASD_BA41_42_22_logFC	ASD_BA41_42_22_FDR	ASD_BA3_1_2_5_logFC	ASD_BA3_1_2_5_FDR	ASD_BA7_logFC	ASD_BA7_FDR	ASD_BA39_40_logFC	ASD_BA39_40_FDR	ASD_BA17_logFC	ASD_BA17_FDR	dup15q_BA9_logFC	dup15q_BA9_FDR	dup15q_BA44_45_logFC	dup15q_BA44_45_FDR	dup15q_BA24_logFC	dup15q_BA24_FDR	dup15q_BA4_6_logFC	dup15q_BA4_6_FDR	dup15q_BA38_logFC
ENSG00000000003	TSPAN6	protein_coding	X	-1	q22.1	99883667	99894988	tetraspanin 6 [Source:HGNC Symbol;Acc:11858]	0.0952	0.248	0.246	0.0522	-0.112	1	-0.11	0.00494	0.0755	0.112	0.0842	0.61	0.139	0.668	-0.0537	0.886	0.0238	0.936	0.0498	0.872	0.000229	1	0.156	0.18	0.0721	0.752	0.159	0.291	0.181	0.298	0.236	0.073	0.345	0.0569	0.0854	0.878	0.275	0.429	0.0455	0.89	-0.064
ENSG00000000005	TNMD	protein_coding	X	1	q22.1	99839799	99854882	tenomodulin [Source:HGNC Symbol;Acc:17757]	-0.0845	0.853	-0.534	0.329	-0.112	1	-0.12	0.522	0.00434	0.992	0.396	0.488	0.97	0.329	-0.585	0.592	0.15	0.886	-0.563	0.527	-0.749	0.543	-0.314	0.568	0.23	0.796	0.216	0.773	-0.617	0.361	-0.0648	0.938	-0.48	0.604	0.385	0.85	-1.11	0.394	-1.35	0.101	-1.57
ENSG00000000419	DPM1	protein_coding	20	-1	q13.13	49551404	49575092	dolichyl-phosphate mannosyltransferase polypeptide 1, catalytic subunit [Source:HGNC Symbol;Acc:3005]	0.00434	0.958	-0.0652	0.49	-0.0565	1	0.0143	0.652	-0.0347	0.287	0.0101	0.949	0.0184	0.948	-0.0254	0.917	-0.0124	0.946	0.00667	0.976	-0.0123	0.97	0.011	0.929	0.0451	0.742	-0.00906	0.952	0.0377	0.786	-0.0221	0.856	-0.036	0.84	0.00918	0.985	-0.175	0.404	0.0107	0.962	-0.144
ENSG00000000457	SCYL3	protein_coding	1	-1	q24.2	169818772	169863408	SCY1-like 3 (S. cerevisiae) [Source:HGNC Symbol;Acc:19285]	-0.11	0.0029	-0.274	5.57e-06	-0.0335	1	-0.0407	0.0574	0.0502	0.0268	-0.063	0.398	-0.171	0.151	-0.138	0.299	-0.103	0.305	-0.108	0.347	-0.0651	0.739	-0.0575	0.403	-0.0953	0.306	-0.132	0.0665	-0.176	0.038	-0.0997	0.164	-0.171	0.073	-0.304	0.0354	-0.223	0.187	-0.208	0.061	-0.288
ENSG00000000460	C1orf112	protein_coding	1	1	q24.2	169631245	169823221	chromosome 1 open reading frame 112 [Source:HGNC Symbol;Acc:25565]	0.0324	0.768	-0.0144	0.944	0.0291	1	-0.0144	0.792	0.0251	0.75	-0.0243	0.917	-0.0623	0.882	-0.0133	0.975	-0.0651	0.789	0.0885	0.737	0.121	0.744	0.0593	0.708	0.136	0.464	0.0617	0.745	0.044	0.853	0.0108	0.962	-0.0525	0.86	-0.136	0.778	0.199	0.591	0.0448	0.89	0.0232
ENSG00000000938	FGR	protein_coding	1	-1	p36.11	27938575	27961788	feline Gardner-Rasheed sarcoma viral oncogene homolog [Source:HGNC Symbol;Acc:3697]	0.252	0.0597	0.197	0.477	-0.0183	1	-0.0448	0.629	-0.0247	0.889	0.231	0.358	0.484	0.303	0.0927	0.891	0.331	0.342	0.624	0.101	0.0535	0.959	0.298	0.145	0.171	0.653	0.15	0.644	-0.0421	0.926	0.377	0.118	0.0229	0.971	0.475	0.494	-0.0291	0.979	0.308	0.508	0.353
ENSG00000000971	CFH	protein_coding	1	1	q31.3	196621008	196716634	complement factor H [Source:HGNC Symbol;Acc:4883]	0.113	0.682	0.0545	0.92	-0.193	1	-0.0102	0.95	-0.00485	0.985	0.213	0.625	0.329	0.71	-0.0851	0.938	0.438	0.402	-0.0394	0.966	-0.258	0.805	0.204	0.602	0.0314	0.968	0.238	0.608	-0.0554	0.934	0.226	0.604	0.178	0.812	0.451	0.703	0.0629	0.966	0.453	0.505	-0.741
ENSG00000001036	FUCA2	protein_coding	6	-1	q24.2	143815948	143832827	fucosidase, alpha-L- 2, plasma [Source:HGNC Symbol;Acc:4008]	0.0619	0.438	0.121	0.346	-0.0494	1	-0.0498	0.199	0.0356	0.532	-0.00441	0.985	0.05	0.897	-0.0109	0.979	0.0255	0.92	0.0783	0.742	-0.0231	0.964	0.097	0.407	0.0205	0.936	0.209	0.0894	0.141	0.377	0.0986	0.476	0.21	0.239	-0.0333	0.955	0.151	0.663	0.114	0.646	0.139
ENSG00000001084	GCLC	protein_coding	6	-1	p12.1	53362139	53481768	glutamate-cysteine ligase, catalytic subunit [Source:HGNC Symbol;Acc:4311]	0.023	0.78	-0.00305	0.984	0.0148	1	0.0186	0.623	0.0122	0.861	-0.0543	0.665	-0.0606	0.834	0.0714	0.758	0.0622	0.714	-0.0276	0.909	-0.0505	0.877	0.0485	0.674	0.111	0.412	0.0462	0.744	0.0688	0.643	0.0383	0.778	-0.0534	0.795	-0.222	0.41	0.148	0.59	0.126	0.506	-0.0243
ENSG00000001167	NFYA	protein_coding	6	1	p21.1	41040684	41067715	nuclear transcription factor Y, alpha [Source:HGNC Symbol;Acc:7804]	0.0923	0.0203	0.168	0.012	-0.0132	1	0.0651	0.00218	-0.0325	0.265	0.036	0.717	0.0377	0.872	0.109	0.466	0.15	0.124	0.05	0.735	0.0927	0.623	0.137	0.0182	0.112	0.244	0.0621	0.502	0.105	0.266	0.125	0.0864	0.0777	0.553	0.118	0.612	0.206	0.256	0.243	0.0351	0.0746
ENSG00000001460	STPG1	protein_coding	1	-1	p36.11	24683489	24743424	sperm-tail PG-rich repeat containing 1 [Source:HGNC Symbol;Acc:28070]	-0.101	0.0924	-0.0589	0.661	0.125	0.932	0.0571	0.0829	-0.0379	0.411	-0.032	0.848	-0.0979	0.713	-0.0553	0.841	-0.0209	0.926	-0.132	0.463	-0.0763	0.812	-0.128	0.158	0.00165	0.997	-0.149	0.194	-0.129	0.359	-0.296	0.00239	-0.0171	0.95	0.061	0.891	0.0998	0.763	-0.03	0.911	0.0494
ENSG00000001461	NIPAL3	protein_coding	1	1	p36.11	24742284	24799466	NIPA-like domain containing 3 [Source:HGNC Symbol;Acc:25233]	-0.0991	0.195	-0.146	0.279	0.109	1	0.0305	0.516	-0.0184	0.828	-0.115	0.401	-0.187	0.499	0.0169	0.967	-0.0734	0.749	-0.101	0.683	-0.113	0.756	-0.0577	0.707	-0.0634	0.773	-0.148	0.307	-0.0817	0.683	-0.167	0.212	-0.231	0.227	-0.327	0.329	0.146	0.704	-0.0636	0.832	0.172
ENSG00000001497	LAS1L	protein_coding	X	-1	q12	64732462	64754655	LAS1-like (S. cerevisiae) [Source:HGNC Symbol;Acc:25726]	-0.0291	0.667	-0.169	0.0373	-0.02	1	0.0837	0.000728	-0.038	0.268	-0.0542	0.613	-0.0967	0.641	0.0202	0.941	-0.035	0.837	-0.0206	0.925	0.0837	0.729	0.0214	0.859	-0.0419	0.781	-0.0972	0.329	-0.0939	0.427	-0.00546	0.97	-0.159	0.218	-0.192	0.421	-0.151	0.521	-0.237	0.0921	-0.114
ENSG00000001561	ENPP4	protein_coding	6	1	p21.1	46097730	46114436	ectonucleotide pyrophosphatase/phosphodiesterase 4 (putative) [Source:HGNC Symbol;Acc:3359]	-0.0802	0.272	-0.0568	0.713	0.0821	1	0.0532	0.16	-0.0219	0.758	-0.149	0.189	-0.23	0.317	-0.0622	0.838	-0.111	0.549	-0.146	0.466	-0.0944	0.784	-0.0531	0.707	0.0123	0.962	-0.015	0.942	-0.0262	0.906	-0.00713	0.972	-0.148	0.453	-0.207	0.558	0.136	0.699	0.0765	0.775	0.12
ENSG00000001617	SEMA3F	protein_coding	3	1	p21.31	50192478	50226508	sema domain, immunoglobulin domain (Ig), short basic domain, secreted, (semaphorin) 3F [Source:HGNC Symbol;Acc:10728]	0.206	0.112	0.539	0.00793	0.00373	1	0.16	0.0165	-0.117	0.155	0.29	0.183	0.474	0.269	0.205	0.682	0.446	0.14	0.46	0.197	-0.17	0.8	0.0185	0.959	0.187	0.58	0.261	0.307	0.0374	0.931	0.0526	0.876	0.569	0.0624	0.736	0.163	0.501	0.382	0.793	0.0224	0.629
ENSG00000001626	CFTR	protein_coding	7	1	q31.2	117105838	117356025	cystic fibrosis transmembrane conductance regulator (ATP-binding cassette sub-family C, member 7) [Source:HGNC Symbol;Acc:1884]	-0.164	0.447	-0.744	0.0104	0.165	1	-0.233	0.0138	0.102	0.496	-0.372	0.24	-0.24	0.783	-0.137	0.876	-0.133	0.829	-0.237	0.705	-0.226	0.813	-0.22	0.51	-0.00378	0.998	-0.11	0.824	0.0594	0.922	-0.188	0.642	-0.605	0.2	-0.884	0.274	-0.191	0.86	-0.734	0.172	-1.03
ENSG00000001629	ANKIB1	protein_coding	7	1	q21.2	91875548	92030698	ankyrin repeat and IBR domain containing 1 [Source:HGNC Symbol;Acc:22215]	0.0323	0.605	-0.00756	0.954	0.0206	1	-0.0108	0.751	0.0205	0.648	-0.0169	0.908	-0.0287	0.92	0.0405	0.857	0.0191	0.914	0.0155	0.943	0.0497	0.855	0.0608	0.481	0.043	0.764	0.0383	0.753	0.0808	0.492	0.0535	0.609	-0.0668	0.678	-0.251	0.218	0.109	0.655	-0.0195	0.927	0.0221
ENSG00000001630	CYP51A1	protein_coding	7	-1	q21.2	91741465	91772266	cytochrome P450, family 51, subfamily A, polypeptide 1 [Source:HGNC Symbol;Acc:2649]	-0.0995	0.0401	-0.00339	0.98	-0.0677	1	-0.0134	0.705	0.0173	0.742	-0.143	0.0818	-0.16	0.372	-0.101	0.595	-0.0961	0.481	-0.102	0.508	-0.103	0.659	-0.085	0.301	-0.101	0.409	-0.0715	0.525	-0.0548	0.694	-0.0788	0.438	-0.042	0.828	-0.115	0.7	0.137	0.578	0.162	0.304	0.036
ENSG00000001631	KRIT1	protein_coding	7	-1	q21.2	91828283	91875480	KRIT1, ankyrin repeat containing [Source:HGNC Symbol;Acc:1573]	0.00601	0.908	-0.092	0.0772	0.00899	1	0.0587	0.000122	-0.024	0.261	0.0383	0.547	0.00718	0.971	0.0256	0.862	0.0261	0.796	0.000173	0.998	0.0218	0.912	0.0172	0.808	0.0141	0.895	-0.0227	0.777	-0.00314	0.976	-0.0584	0.328	-0.0612	0.515	-0.101	0.525	-0.0304	0.87	-0.117	0.202	-0.111
ENSG00000002016	RAD52	protein_coding	12	-1	p13.33	1021243	1099219	RAD52 homolog (S. cerevisiae) [Source:HGNC Symbol;Acc:9824]	0.0474	0.456	-0.0466	0.703	0.0219	1	0.0411	0.176	-0.0609	0.0525	0.0261	0.861	0.00196	0.996	0.00164	0.995	0.108	0.448	0.0948	0.575	0.0733	0.792	0.127	0.104	0.0979	0.459	-0.0317	0.827	0.00383	0.983	0.0191	0.895	0.0316	0.883	-0.0218	0.965	-0.139	0.6	-0.0356	0.875	-0.0799
ENSG00000002330	BAD	protein_coding	11	-1	q13.1	64037302	64052176	BCL2-associated agonist of cell death [Source:HGNC Symbol;Acc:936]	-0.0663	0.104	-0.102	0.154	0.0123	1	-0.119	1.15e-09	0.0183	0.624	-0.0625	0.416	-0.025	0.918	-0.126	0.372	-0.141	0.142	-0.0337	0.829	-0.0412	0.859	-0.122	0.0312	-0.0616	0.561	-0.0802	0.325	-0.0632	0.534	0.0256	0.798	-0.102	0.373	-0.0829	0.741	-0.0889	0.671	-0.21	0.0649	-0.134
ENSG00000002549	LAP3	protein_coding	4	1	p15.32	17578815	17609595	leucine aminopeptidase 3 [Source:HGNC Symbol;Acc:18449]	0.233	0.000255	0.284	0.0101	-0.106	1	-0.0759	0.0397	0.0289	0.662	0.189	0.0982	0.236	0.325	0.201	0.407	0.234	0.157	0.28	0.15	0.18	0.541	0.28	0.00314	0.245	0.128	0.269	0.0287	0.223	0.139	0.222	0.0616	0.258	0.137	0.317	0.318	0.18	0.602	0.437	0.0199	0.383
ENSG00000002586	CD99	protein_coding	X	1	p22.33	2609220	2659350	CD99 molecule [Source:HGNC Symbol;Acc:7082]	0.361	5.73e-05	0.701	2.44e-06	-0.848	5.61e-18	0.0451	0.468	0.0461	0.602	0.333	0.0317	0.383	0.217	0.371	0.244	0.484	0.0214	0.251	0.381	0.167	0.728	0.4	0.0029	0.331	0.143	0.375	0.0316	0.381	0.0665	0.498	0.00157	0.707	0.00098	0.64	0.0964	0.702	0.0844	0.809	0.00157	0.436
ENSG00000002587	HS3ST1	protein_coding	4	-1	p15.33	11394774	11431389	heparan sulfate (glucosamine) 3-O-sulfotransferase 1 [Source:HGNC Symbol;Acc:5194]	-0.053	0.767	-0.483	0.0133	-0.0448	1	-0.202	0.000999	0.0152	0.932	-0.0382	0.92	-0.0139	0.985	0.124	0.821	0.0603	0.891	0.236	0.53	0.0434	0.963	-0.171	0.423	0.000649	1	-0.15	0.596	-0.111	0.756	-0.564	0.00444	-0.509	0.0859	-0.198	0.806	-0.738	0.155	-0.341	0.387	0.16
ENSG00000002745	WNT16	protein_coding	7	1	q31.31	120965421	120981158	wingless-type MMTV integration site family, member 16 [Source:HGNC Symbol;Acc:16267]	-0.25	0.136	-0.274	0.389	-0.35	0.898	-0.0515	0.645	0.0156	0.949	-0.121	0.767	-0.397	0.531	-0.381	0.526	-0.311	0.483	-0.541	0.239	-0.191	0.828	-0.167	0.601	-0.497	0.183	-0.271	0.436	0.0643	0.905	0.0622	0.887	-0.161	0.789	-0.478	0.593	-0.262	0.771	-0.116	0.868	-0.527
ENSG00000002746	HECW1	protein_coding	7	1	p14.1	43152198	43605600	HECT, C2 and WW domain containing E3 ubiquitin protein ligase 1 [Source:HGNC Symbol;Acc:22195]	-0.217	0.00845	-0.541	5.55e-05	0.00478	1	0.122	0.00706	-0.0692	0.254	-0.146	0.364	-0.0646	0.897	-0.175	0.596	-0.0974	0.716	-0.266	0.286	-0.0524	0.931	-0.316	0.00855	-0.315	0.125	-0.263	0.101	-0.223	0.258	-0.463	0.000947	-0.505	0.0108	-0.351	0.406	-0.509	0.173	-0.649	0.00544	-0.375
ENSG00000002822	MAD1L1	protein_coding	7	-1	p22.3	1855429	2272878	MAD1 mitotic arrest deficient-like 1 (yeast) [Source:HGNC Symbol;Acc:6762]	-0.0467	0.235	-0.164	0.00456	-0.00655	1	-0.0144	0.547	0.0128	0.738	-0.0412	0.6	-0.00652	0.977	0.0561	0.7	-0.0313	0.794	-0.0388	0.771	-0.0485	0.8	-0.0965	0.0635	-0.0536	0.58	-0.102	0.134	-0.0552	0.551	-0.0958	0.142	-0.224	0.0061	-0.0543	0.827	-0.117	0.493	-0.121	0.288	-0.111
ENSG00000002834	LASP1	protein_coding	17	1	q12	37026112	37078023	LIM and SH3 protein 1 [Source:HGNC Symbol;Acc:6513]	-0.00792	0.925	0.0104	0.937	-0.00614	1	-0.169	1.62e-13	0.0477	0.11	-0.0166	0.911	0.0465	0.856	0.00535	0.985	-0.0579	0.687	0.00295	0.989	-0.00711	0.986	-0.0762	0.342	-0.0541	0.694	0.0207	0.881	-0.0307	0.839	0.0799	0.404	0.015	0.943	0.0693	0.835	-0.0383	0.9	-0.00359	0.988	-0.0358
ENSG00000002919	SNX11	protein_coding	17	1	q21.32	46180719	46200436	sorting nexin 11 [Source:HGNC Symbol;Acc:14975]	-0.0202	0.716	-0.0332	0.717	0.0086	1	0.00754	0.793	-0.00742	0.884	-0.0211	0.847	-0.0294	0.897	-0.0415	0.814	-0.0141	0.925	0.0987	0.393	-0.0574	0.775	-0.0432	0.565	0.0108	0.942	-0.0024	0.987	-0.024	0.847	-0.0991	0.165	-0.0178	0.914	-0.099	0.659	-0.0208	0.937	-0.0585	0.696	0.164
ENSG00000002933	TMEM176A	protein_coding	7	1	q36.1	150497491	150502208	transmembrane protein 176A [Source:HGNC Symbol;Acc:24930]	0.482	5.4e-06	0.981	2.52e-08	0.0407	1	0.174	0.00334	-0.0634	0.51	0.338	0.0726	0.383	0.345	0.349	0.392	0.423	0.117	0.307	0.362	0.33	0.495	0.54	0.000777	0.454	0.102	0.592	0.00411	0.491	0.0479	1.09	1.17e-09	0.883	0.000493	0.757	0.0968	0.756	0.123	1.04	0.000608	0.888
ENSG00000003056	M6PR	protein_coding	12	-1	p13.31	9092959	9102551	mannose-6-phosphate receptor (cation dependent) [Source:HGNC Symbol;Acc:6752]	0.0469	0.239	0.00685	0.945	-0.0635	1	0.0278	0.189	-0.0113	0.781	0.0249	0.794	0.0313	0.882	0.0488	0.748	0.0286	0.818	0.0663	0.571	0.0618	0.732	0.0804	0.147	0.0271	0.817	0.0389	0.661	0.0691	0.438	0.0389	0.635	0.0768	0.491	0.0176	0.958	-0.0474	0.824	0.0637	0.639	0.0838
ENSG00000003096	KLHL13	protein_coding	X	-1	q24	117031776	117251303	kelch-like family member 13 [Source:HGNC Symbol;Acc:22931]	-0.0139	0.923	0.164	0.285	-0.11	1	-0.156	0.000138	0.0758	0.151	0.0382	0.871	-0.133	0.717	0.0354	0.938	-0.0775	0.768	0.11	0.697	-0.19	0.6	-0.0124	0.958	-0.0363	0.9	0.0205	0.936	0.115	0.586	-0.0229	0.921	0.282	0.183	0.218	0.636	0.385	0.281	0.0469	0.896	0.185
ENSG00000003137	CYP26B1	protein_coding	2	-1	p13.2	72356367	72375167	cytochrome P450, family 26, subfamily B, polypeptide 1 [Source:HGNC Symbol;Acc:20581]	-0.214	0.121	-0.933	6.57e-06	0.221	1	-0.128	0.0861	-0.106	0.261	-0.227	0.366	-0.279	0.616	0.155	0.792	-0.218	0.567	-0.31	0.446	-0.217	0.746	-0.328	0.0993	-0.466	0.139	-0.196	0.519	-0.179	0.615	-0.0931	0.779	-1.05	0.00039	-1.04	0.0369	-0.216	0.774	-0.964	0.00836	-1.14
ENSG00000003147	ICA1	protein_coding	7	-1	p21.3	8152814	8302317	islet cell autoantigen 1, 69kDa [Source:HGNC Symbol;Acc:5343]	-0.111	0.0485	-0.39	8.87e-06	-0.0543	1	0.0561	0.0739	-0.0238	0.668	-0.0631	0.614	-0.0344	0.921	-0.122	0.578	-0.00737	0.975	-0.0535	0.804	-0.027	0.95	-0.149	0.0722	-0.15	0.261	-0.151	0.164	-0.165	0.193	-0.293	0.00158	-0.185	0.223	-0.205	0.481	-0.512	0.022	-0.507	0.000775	-0.318
ENSG00000003249	DBNDD1	protein_coding	16	-1	q24.3	90071273	90086536	dysbindin (dystrobrevin binding protein 1) domain containing 1 [Source:HGNC Symbol;Acc:28455]	-0.197	0.0113	-0.493	0.000103	-0.00848	1	-0.104	0.0161	-0.0219	0.818	-0.111	0.499	0.0331	0.948	-0.242	0.402	-0.16	0.475	-0.179	0.47	-0.26	0.432	-0.389	0.000693	-0.187	0.339	-0.247	0.104	-0.277	0.123	-0.149	0.356	-0.49	0.0084	-0.267	0.535	-0.489	0.163	-0.574	0.00984	-0.523
ENSG00000003393	ALS2	protein_coding	2	-1	q33.1	202565277	202645912	amyotrophic lateral sclerosis 2 (juvenile) [Source:HGNC Symbol;Acc:443]	-0.0191	0.818	-0.118	0.231	-0.0256	1	0.026	0.446	-0.0305	0.49	0.0275	0.856	-0.0254	0.938	-0.0131	0.966	-0.0113	0.959	0.0589	0.763	0.0126	0.975	-0.021	0.877	-0.068	0.653	-0.103	0.352	-0.0462	0.774	-0.0212	0.883	-0.102	0.546	-0.0964	0.784	-0.153	0.562	-0.0723	0.731	-0.0442
ENSG00000003400	CASP10	protein_coding	2	1	q33.1	202047604	202094129	caspase 10, apoptosis-related cysteine peptidase [Source:HGNC Symbol;Acc:1500]	0.0279	0.865	0.161	0.43	-0.0376	1	-0.234	3.04e-06	0.121	0.0438	-0.0358	0.91	0.0917	0.873	-0.128	0.765	-0.0665	0.853	0.293	0.319	-0.181	0.71	0.105	0.601	0.0727	0.825	0.0596	0.832	-0.0216	0.951	0.118	0.598	0.0574	0.89	0.253	0.665	0.22	0.679	0.0138	0.979	0.216
ENSG00000003402	CFLAR	protein_coding	2	1	q33.1	201980827	202041410	CASP8 and FADD-like apoptosis regulator [Source:HGNC Symbol;Acc:1876]	0.216	0.000151	0.375	8.2e-05	-0.0436	1	-0.0616	0.0677	0.0235	0.706	0.188	0.0626	0.23	0.269	0.212	0.312	0.287	0.0315	0.242	0.164	0.0783	0.812	0.233	0.00627	0.214	0.138	0.227	0.0418	0.2	0.14	0.265	0.00931	0.353	0.0122	0.328	0.216	0.329	0.217	0.526	0.00122	0.202
ENSG00000003436	TFPI	protein_coding	2	-1	q32.1	188328957	188430487	tissue factor pathway inhibitor (lipoprotein-associated coagulation inhibitor) [Source:HGNC Symbol;Acc:11760]	0.179	0.275	0.311	0.261	-0.155	1	-0.171	0.0314	0.0176	0.936	0.168	0.604	0.404	0.467	-0.0268	0.975	0.314	0.43	0.0114	0.987	-0.112	0.906	0.248	0.316	0.164	0.705	0.517	0.0566	0.0374	0.94	0.247	0.411	0.25	0.602	0.482	0.538	0.195	0.821	0.728	0.0874	-0.0129
ENSG00000003509	NDUFAF7	protein_coding	2	1	p22.2	37458774	37480546	NADH dehydrogenase (ubiquinone) complex I, assembly factor 7 [Source:HGNC Symbol;Acc:28816]	-0.0472	0.2	-0.122	0.033	-0.0146	1	0.0206	0.329	-0.0262	0.288	-0.0313	0.702	-0.00166	0.995	-0.0485	0.734	-0.000352	0.998	-0.0855	0.405	-0.0328	0.872	-0.0491	0.422	-0.0327	0.753	-0.101	0.117	-0.0502	0.572	-0.0859	0.175	-0.0782	0.447	-0.0266	0.921	-0.256	0.0761	-0.0705	0.565	-0.144
ENSG00000003756	RBM5	protein_coding	3	1	p21.31	50126341	50156454	RNA binding motif protein 5 [Source:HGNC Symbol;Acc:9902]	-0.0186	0.643	0.0262	0.702	-0.0129	1	0.00177	0.941	0.00112	0.979	-0.0289	0.668	-0.0755	0.511	-0.00795	0.96	-0.00217	0.986	-0.0843	0.324	0.00138	0.994	0.0224	0.728	-0.00745	0.947	-0.0313	0.662	-0.0103	0.918	0.0192	0.793	-0.00895	0.946	0.0271	0.904	0.0958	0.494	0.0732	0.463	-0.062
ENSG00000003987	MTMR7	protein_coding	8	-1	p22	17155539	17271037	myotubularin related protein 7 [Source:HGNC Symbol;Acc:7454]	-0.161	0.000632	-0.205	0.0126	0.0275	1	0.0443	0.12	-0.00695	0.924	-0.119	0.169	-0.148	0.432	-0.173	0.316	-0.153	0.226	-0.105	0.501	-0.165	0.417	-0.125	0.0937	-0.188	0.115	-0.233	0.0111	-0.159	0.152	-0.206	0.0154	-0.234	0.0542	-0.006	0.991	-0.206	0.366	-0.262	0.0677	-0.114
ENSG00000003989	SLC7A2	protein_coding	8	1	p22	17354597	17428082	solute carrier family 7 (cationic amino acid transporter, y+ system), member 2 [Source:HGNC Symbol;Acc:11060]	0.311	0.0191	0.339	0.172	-0.098	1	0.0585	0.517	-0.0369	0.818	0.305	0.204	0.452	0.358	0.0742	0.92	0.56	0.0775	0.125	0.812	0.0335	0.974	0.304	0.147	0.322	0.328	0.513	0.0407	0.223	0.523	0.505	0.0316	0.199	0.672	0.241	0.793	0.0184	0.988	0.678	0.0877	-0.172
ENSG00000004059	ARF5	protein_coding	7	1	q32.1	127228399	127231759	ADP-ribosylation factor 5 [Source:HGNC Symbol;Acc:658]	-0.159	0.00101	-0.173	0.0459	-0.0301	1	-0.067	0.0137	0.0325	0.419	-0.147	0.0858	-0.0602	0.821	-0.128	0.5	-0.132	0.317	-0.179	0.22	-0.158	0.459	-0.216	0.00254	-0.166	0.163	-0.193	0.0394	-0.17	0.134	-0.196	0.0252	-0.176	0.194	0.0339	0.936	-0.147	0.565	-0.206	0.185	-0.0213
ENSG00000004139	SARM1	protein_coding	17	1	q11.2	26691378	26728065	sterile alpha and TIR motif containing 1 [Source:HGNC Symbol;Acc:17074]	-0.0515	0.212	-0.0487	0.553	0.0327	1	-0.0855	7.12e-06	0.0366	0.139	-0.0623	0.392	-0.0964	0.522	-0.047	0.774	-0.0856	0.399	-0.00814	0.965	-0.0145	0.961	-0.0825	0.159	-0.039	0.734	-0.0448	0.623	-0.0354	0.754	-0.0512	0.533	-0.0841	0.467	-0.049	0.861	-0.0493	0.826	-0.125	0.304	-0.0466
ENSG00000004142	POLDIP2	protein_coding	17	-1	q11.2	26673659	26684545	polymerase (DNA-directed), delta interacting protein 2 [Source:HGNC Symbol;Acc:23781]	-0.0885	0.00247	-0.0705	0.216	-0.0183	1	-0.0226	0.214	0.00988	0.773	-0.0769	0.15	-0.0158	0.934	-0.0577	0.633	-0.103	0.173	-0.0712	0.448	-0.0963	0.453	-0.124	0.00394	-0.0587	0.451	-0.119	0.0346	-0.128	0.0555	-0.122	0.0204	-0.0464	0.659	0.0519	0.802	-0.0326	0.863	-0.0315	0.805	-0.0507
ENSG00000004399	PLXND1	protein_coding	3	-1	q22.1	129274018	129325661	plexin D1 [Source:HGNC Symbol;Acc:9107]	-0.0048	0.968	0.0966	0.481	-0.0114	1	-0.217	1.66e-11	0.0584	0.189	-0.0124	0.957	-0.000841	0.999	-0.0589	0.851	-0.0919	0.639	-0.0789	0.74	0.029	0.954	0.0349	0.824	0.032	0.891	0.0493	0.779	0.0125	0.957	0.0325	0.854	0.0778	0.745	0.0117	0.987	-0.135	0.705	0.128	0.592	0.0747
ENSG00000004455	AK2	protein_coding	1	-1	p35.1	33473585	33546597	adenylate kinase 2 [Source:HGNC Symbol;Acc:362]	0.0874	0.0476	0.0297	0.79	-0.0257	1	-0.00129	0.973	0.00789	0.896	0.0514	0.599	0.0171	0.952	0.0952	0.58	0.0945	0.435	0.0784	0.59	0.1	0.624	0.133	0.0367	0.137	0.188	0.148	0.0743	0.0855	0.435	0.0218	0.855	0.0874	0.533	-0.0488	0.884	0.167	0.42	0.103	0.505	0.0103
ENSG00000004468	CD38	protein_coding	4	1	p15.32	15779898	15854853	CD38 molecule [Source:HGNC Symbol;Acc:1667]	-0.104	0.598	0.104	0.777	-0.409	0.384	-0.109	0.212	0.167	0.0637	-0.319	0.225	-0.313	0.614	-0.243	0.683	-0.0236	0.97	-0.338	0.456	-0.111	0.909	-0.051	0.896	-0.000442	1	0.00825	0.988	0.0973	0.838	0.144	0.676	0.106	0.861	-0.419	0.618	0.298	0.71	0.298	0.58	-0.286
ENSG00000004478	FKBP4	protein_coding	12	1	p13.33	2904119	2914576	FK506 binding protein 4, 59kDa [Source:HGNC Symbol;Acc:3720]	0.148	0.00893	0.268	0.0051	-0.104	1	0.162	2.75e-08	-0.121	7.45e-05	0.186	0.0568	0.112	0.659	0.189	0.368	0.226	0.108	0.11	0.565	0.205	0.379	0.0965	0.338	0.177	0.198	0.15	0.193	0.126	0.379	0.0534	0.704	0.139	0.433	0.286	0.293	0.272	0.302	0.456	0.00447	0.333
ENSG00000004487	KDM1A	protein_coding	1	1	p36.12	23345941	23410182	lysine (K)-specific demethylase 1A [Source:HGNC Symbol;Acc:29079]	0.0202	0.607	0.0286	0.669	0.0114	1	-0.0122	0.532	0.0166	0.497	0.0111	0.901	0.0495	0.709	0.0401	0.744	0.0719	0.345	0.0422	0.677	0.0761	0.551	-0.00941	0.902	0.00185	0.99	-0.0317	0.657	-0.0119	0.904	-0.0179	0.81	0.0728	0.394	0.1	0.513	-0.0244	0.897	0.0349	0.769	0.0652
ENSG00000004534	RBM6	protein_coding	3	1	p21.31	49977440	50137478	RNA binding motif protein 6 [Source:HGNC Symbol;Acc:9903]	0.0383	0.432	-0.00437	0.97	-0.0155	1	-0.00841	0.78	-0.0212	0.548	0.0299	0.774	0.03	0.9	0.000682	0.997	0.0825	0.457	0.0425	0.776	0.0396	0.87	0.0789	0.222	0.0288	0.828	-0.00375	0.98	0.0201	0.881	0.0718	0.377	0.0382	0.804	0.000941	0.999	-0.0331	0.899	0.0109	0.957	-0.0786
ENSG00000004660	CAMKK1	protein_coding	17	-1	p13.2	3763609	3798185	calcium/calmodulin-dependent protein kinase kinase 1, alpha [Source:HGNC Symbol;Acc:1469]	-0.158	0.081	-0.523	0.000201	0.0781	1	0.144	0.00181	-0.0613	0.366	-0.112	0.556	0.0234	0.968	-0.146	0.684	0.000723	0.999	-0.0966	0.771	-0.154	0.729	-0.303	0.0161	-0.237	0.261	-0.208	0.241	-0.23	0.263	-0.281	0.0748	-0.493	0.0184	-0.216	0.685	-0.521	0.183	-0.538	0.0318	-0.319
ENSG00000004700	RECQL	protein_coding	12	-1	p12.1	21621845	21654603	RecQ protein-like (DNA helicase Q1-like) [Source:HGNC Symbol;Acc:9948]	0.0918	0.122	0.0257	0.865	-0.0939	1	-0.0194	0.624	0.00614	0.944	0.056	0.671	0.0634	0.835	0.0371	0.9	0.0897	0.588	0.0855	0.664	0.0712	0.817	0.124	0.16	0.149	0.27	0.161	0.138	0.0785	0.606	0.0944	0.421	0.0441	0.847	0.0308	0.951	-0.0477	0.897	0.167	0.374	0.0542
ENSG00000004766	CCDC132	protein_coding	7	1	q21.3	92861653	92988338	coiled-coil domain containing 132 [Source:HGNC Symbol;Acc:25956]	-0.0792	0.0442	-0.186	0.00368	-0.0234	1	0.021	0.405	-0.00905	0.856	-0.0415	0.646	-0.0927	0.563	-0.0897	0.556	-0.0841	0.438	-0.0772	0.544	-0.0234	0.933	-0.077	0.228	-0.0686	0.505	-0.113	0.137	-0.0401	0.727	-0.164	0.0147	-0.0891	0.46	-0.111	0.623	-0.131	0.491	-0.217	0.0558	-0.0684
ENSG00000004776	HSPB6	protein_coding	19	-1	q13.12	36245469	36248980	heat shock protein, alpha-crystallin-related, B6 [Source:HGNC Symbol;Acc:26511]	0.118	0.45	0.0791	0.808	-0.0126	1	0.108	0.142	-0.0278	0.865	0.255	0.269	0.137	0.843	0.11	0.859	0.417	0.186	-0.0311	0.96	-0.0094	0.992	-0.0178	0.961	0.312	0.309	0.102	0.762	0.138	0.707	-0.118	0.698	0.0163	0.978	0.0902	0.931	0.0454	0.962	0.278	0.541	0.0922
ENSG00000004777	ARHGAP33	protein_coding	19	1	q13.12	36265434	36279724	Rho GTPase activating protein 33 [Source:HGNC Symbol;Acc:23085]	-0.0439	0.676	0.224	0.0841	0.0623	1	-0.24	5.54e-11	0.069	0.162	-0.0234	0.922	-0.118	0.734	-0.056	0.881	-0.2	0.298	-0.183	0.419	0.0663	0.886	-0.0462	0.789	-0.0864	0.693	-0.00939	0.971	0.0244	0.923	0.148	0.315	0.23	0.263	0.184	0.677	0.0445	0.93	0.0712	0.82	-0.0558
ENSG00000004779	NDUFAB1	protein_coding	16	-1	p12.2	23592323	23607677	NADH dehydrogenase (ubiquinone) 1, alpha/beta subcomplex, 1, 8kDa [Source:HGNC Symbol;Acc:7694]	-0.121	0.00751	-0.237	0.00173	-0.0414	1	0.0415	0.125	-0.0243	0.561	-0.0999	0.236	-0.0801	0.709	-0.173	0.281	-0.0504	0.739	-0.0633	0.704	-0.162	0.385	-0.137	0.0445	-0.138	0.212	-0.12	0.194	-0.13	0.226	-0.181	0.0256	-0.143	0.275	-0.217	0.331	-0.261	0.208	-0.205	0.146	-0.0619
ENSG00000004799	PDK4	protein_coding	7	-1	q21.3	95212811	95225803	pyruvate dehydrogenase kinase, isozyme 4 [Source:HGNC Symbol;Acc:8812]	0.403	0.00168	0.855	5.53e-05	-0.0163	1	0.117	0.131	-0.0216	0.908	0.177	0.532	0.277	0.629	0.48	0.301	0.5	0.12	0.347	0.392	0.375	0.526	0.386	0.0478	0.456	0.152	0.461	0.067	0.488	0.103	0.486	0.0378	0.515	0.14	0.578	0.377	0.949	0.1	0.921	0.0139	0.718
ENSG00000004838	ZMYND10	protein_coding	3	-1	p21.31	50378541	50384283	zinc finger, MYND-type containing 10 [Source:HGNC Symbol;Acc:19412]	-0.0212	0.912	-0.00642	0.984	-0.046	1	-0.133	0.0257	0.047	0.663	-0.0593	0.85	-0.152	0.775	-0.105	0.838	-0.0183	0.969	0.014	0.979	-0.0488	0.953	0.0765	0.758	0.0597	0.876	-0.0421	0.901	0.0696	0.845	-0.0274	0.933	-0.0513	0.913	-0.302	0.632	0.328	0.546	-0.0368	0.944	-0.293
ENSG00000004848	ARX	protein_coding	X	-1	p21.3	25021811	25034065	aristaless related homeobox [Source:HGNC Symbol;Acc:18060]	-0.0761	0.663	0.0536	0.872	0.0319	1	-0.0775	0.315	0.0647	0.56	-0.156	0.561	-0.0744	0.924	-0.0254	0.973	-0.13	0.747	-0.41	0.256	0.306	0.585	-0.0549	0.862	-0.0767	0.856	-0.054	0.885	-0.137	0.702	-0.0259	0.944	0.125	0.791	0.132	0.891	-0.197	0.781	-0.0325	0.959	0.22
ENSG00000004864	SLC25A13	protein_coding	7	-1	q21.3	95749532	95951459	solute carrier family 25 (aspartate/glutamate carrier), member 13 [Source:HGNC Symbol;Acc:10983]	-0.0933	0.445	-0.212	0.265	0.0405	1	0.0543	0.392	0.0251	0.837	-0.151	0.447	-0.194	0.656	-0.0608	0.909	-0.0826	0.808	-0.154	0.653	-0.187	0.7	-0.0201	0.943	0.0745	0.819	-0.163	0.461	0.0538	0.871	-0.142	0.506	-0.202	0.521	-0.413	0.404	0.177	0.751	-0.163	0.67	-0.302
ENSG00000004866	ST7	protein_coding	7	1	q31.2	116593292	116870157	suppression of tumorigenicity 7 [Source:HGNC Symbol;Acc:11351]	0.041	0.385	0.0346	0.717	-0.0384	1	0.0716	0.000485	-0.0367	0.169	0.0786	0.28	0.0429	0.843	0.0521	0.759	0.0956	0.365	0.0965	0.429	0.0583	0.781	0.00483	0.967	0.0092	0.954	-0.00816	0.951	-0.00617	0.965	0.0276	0.783	0.0529	0.708	0.0434	0.887	0.00391	0.991	0.0475	0.772	0.0357
ENSG00000004897	CDC27	protein_coding	17	-1	q21.32	45195069	45266788	cell division cycle 27 [Source:HGNC Symbol;Acc:1728]	-0.046	0.113	-0.169	0.000121	-0.0383	1	0.0232	0.152	-0.00862	0.785	-0.0475	0.37	-0.0437	0.737	-0.0579	0.593	-0.06	0.431	-0.0816	0.321	-0.0133	0.95	-0.0354	0.498	-0.0876	0.181	-0.0536	0.361	-0.0181	0.842	-0.0075	0.927	-0.178	0.00546	-0.106	0.457	-0.249	0.0266	-0.182	0.0191	-0.164
ENSG00000004939	SLC4A1	protein_coding	17	-1	q21.31	42325753	42345509	solute carrier family 4 (anion exchanger), member 1 (Diego blood group) [Source:HGNC Symbol;Acc:11027]	0.636	0.0254	2.18	1.55e-06	0.572	1	0.355	0.0241	-0.197	0.379	0.257	0.716	1.35	0.124	0.385	0.755	0.951	0.186	0.201	0.867	0.337	0.837	0.637	0.156	0.502	0.507	0.375	0.585	0.811	0.219	1.18	0.017	1.72	0.0108	3.14	0.00137	2.3	0.0581	2.15	0.00717	1.75
ENSG00000004948	CALCR	protein_coding	7	-1	q21.3	93053799	93204042	calcitonin receptor [Source:HGNC Symbol;Acc:1440]	-0.123	0.747	-0.227	0.711	0.0982	1	-0.246	0.0912	0.0145	0.971	-0.0919	0.911	-0.0543	0.974	-0.203	0.875	-0.165	0.86	-0.189	0.858	-0.252	0.871	0.0271	0.972	-0.821	0.175	-0.22	0.744	0.119	0.892	0.5	0.331	0.151	0.888	0.196	0.925	-1	0.403	-0.288	0.788	-0.407
ENSG00000004961	HCCS	protein_coding	X	1	p22.2	11129421	11141198	holocytochrome c synthase [Source:HGNC Symbol;Acc:4837]	-0.131	0.0131	-0.223	0.013	-0.0443	1	0.0166	0.668	-0.0187	0.753	-0.124	0.198	-0.0808	0.754	-0.144	0.473	-0.0791	0.625	-0.13	0.436	-0.0896	0.746	-0.126	0.129	-0.164	0.199	-0.159	0.127	-0.14	0.268	-0.207	0.0269	-0.208	0.14	-0.181	0.537	-0.309	0.196	-0.217	0.193	-0.0656
ENSG00000004975	DVL2	protein_coding	17	-1	p13.1	7128660	7137864	dishevelled segment polarity protein 2 [Source:HGNC Symbol;Acc:3086]	0.012	0.858	0.0281	0.784	-0.0104	1	0.0346	0.143	-0.0156	0.714	-0.0207	0.861	-0.0639	0.737	0.0137	0.952	-0.00894	0.958	0.0167	0.93	0.0233	0.937	0.0242	0.801	0.1	0.311	0.0209	0.86	0.0404	0.737	-0.0137	0.907	0.0937	0.451	-0.0266	0.938	-0.0842	0.705	-0.0136	0.945	0.116
ENSG00000005007	UPF1	protein_coding	19	1	p13.11	18942747	18979045	UPF1 regulator of nonsense transcripts homolog (yeast) [Source:HGNC Symbol;Acc:9962]	0.0794	0.0339	0.192	0.0016	0.0512	1	0.043	0.0387	-0.0137	0.737	0.1	0.123	0.0838	0.591	0.158	0.213	0.0919	0.359	0.115	0.299	0.0284	0.909	0.0508	0.468	0.115	0.194	0.0707	0.381	0.0759	0.416	-0.0169	0.87	0.153	0.113	0.231	0.148	0.14	0.432	0.247	0.0194	0.197
ENSG00000005020	SKAP2	protein_coding	7	-1	p15.2	26706681	27034858	src kinase associated phosphoprotein 2 [Source:HGNC Symbol;Acc:15687]	0.0627	0.433	-0.0577	0.712	-0.177	0.455	-0.0112	0.824	0.00964	0.919	0.00683	0.977	0.0491	0.9	0.0585	0.853	0.0173	0.949	0.0451	0.868	0.0981	0.775	0.0476	0.749	0.016	0.951	0.0174	0.934	0.0876	0.624	0.246	0.0305	-0.132	0.526	0.0294	0.962	-0.157	0.651	-0.141	0.549	0.026
ENSG00000005022	SLC25A5	protein_coding	X	1	q24	118602363	118605282	solute carrier family 25 (mitochondrial carrier; adenine nucleotide translocator), member 5 [Source:HGNC Symbol;Acc:10991]	-0.11	0.0223	-0.136	0.124	-0.0923	1	0.0208	0.528	-0.017	0.751	-0.11	0.21	-0.0121	0.97	-0.132	0.468	-0.028	0.878	-0.0103	0.965	-0.101	0.668	-0.171	0.0145	-0.0821	0.527	-0.136	0.152	-0.16	0.148	-0.271	0.000807	-0.037	0.854	-0.101	0.75	-0.146	0.553	-0.0544	0.79	0.0994
ENSG00000005059	CCDC109B	protein_coding	4	1	q25	110481361	110609874	coiled-coil domain containing 109B [Source:HGNC Symbol;Acc:26076]	0.175	0.164	0.285	0.186	-0.133	1	-0.239	6.51e-05	0.14	0.0487	0.172	0.466	0.121	0.851	0.0701	0.911	-0.158	0.658	0.0374	0.946	0.146	0.82	0.374	0.0257	0.0106	0.984	0.349	0.118	0.297	0.275	0.505	0.0114	0.238	0.521	0.245	0.744	0.026	0.978	0.41	0.274	0.177
ENSG00000005075	POLR2J	protein_coding	7	-1	q22.1	102113565	102119354	polymerase (RNA) II (DNA directed) polypeptide J, 13.3kDa [Source:HGNC Symbol;Acc:9197]	0.0971	0.0275	0.088	0.311	-0.0185	1	0.0131	0.683	-0.0133	0.798	0.105	0.18	0.0878	0.653	0.0851	0.631	0.0688	0.602	0.0416	0.81	0.128	0.513	0.105	0.126	0.0773	0.509	0.101	0.265	0.0831	0.458	0.185	0.0153	0.131	0.3	0.0941	0.742	0.0836	0.737	0.0231	0.911	0.0223
ENSG00000005100	DHX33	protein_coding	17	-1	p13.2	5344232	5372380	DEAH (Asp-Glu-Ala-His) box polypeptide 33 [Source:HGNC Symbol;Acc:16718]	-0.0397	0.358	-0.0917	0.174	-0.00358	1	-0.00299	0.92	-0.00289	0.961	-0.0184	0.863	-0.012	0.959	-0.00115	0.995	0.00594	0.97	-0.0216	0.892	-0.0347	0.876	-0.0357	0.64	-0.0397	0.721	-0.0927	0.201	-0.0377	0.726	-0.149	0.0181	-0.0121	0.941	-0.0308	0.916	-0.185	0.26	-0.0495	0.738	-0.0304
ENSG00000005108	THSD7A	protein_coding	7	-1	p21.3	11409984	11871824	thrombospondin, type I, domain containing 7A [Source:HGNC Symbol;Acc:22207]	-0.0508	0.678	-0.256	0.0925	0.0137	1	-0.284	3.13e-11	0.126	0.0103	0.0741	0.731	0.0622	0.904	-0.107	0.776	0.0233	0.947	0.166	0.554	-0.234	0.539	-0.053	0.793	-0.11	0.659	-0.00896	0.977	-0.152	0.487	-0.22	0.175	-0.171	0.535	0.0998	0.879	-0.578	0.123	-0.185	0.551	-0.236
ENSG00000005156	LIG3	protein_coding	17	1	q12	33307513	33332083	ligase III, DNA, ATP-dependent [Source:HGNC Symbol;Acc:6600]	-0.0285	0.463	0.00423	0.962	-0.02	1	0.039	0.0223	-0.0184	0.485	-0.0166	0.854	-0.028	0.877	-0.0184	0.913	0.00205	0.987	-0.0103	0.944	-0.0258	0.898	-0.0204	0.779	-0.0366	0.693	-0.0502	0.476	-0.0619	0.426	-0.0478	0.472	0.0493	0.646	0.146	0.329	0.0452	0.806	0.0048	0.976	-0.0893
ENSG00000005175	RPAP3	protein_coding	12	-1	q13.11	48057070	48099844	RNA polymerase II associated protein 3 [Source:HGNC Symbol;Acc:26151]	-0.021	0.651	-0.118	0.0357	-0.0558	1	0.0215	0.293	-0.0208	0.44	-0.0253	0.768	-0.0568	0.709	0.0418	0.772	-0.0432	0.671	-0.0632	0.558	0.0188	0.937	-0.0204	0.793	-0.0538	0.544	0.00742	0.945	0.0213	0.845	-0.0578	0.397	-0.187	0.0169	-0.121	0.487	-0.0567	0.764	-0.0858	0.453	-0.133
ENSG00000005187	ACSM3	protein_coding	16	1	p12.3	20621565	20808903	acyl-CoA synthetase medium-chain family member 3 [Source:HGNC Symbol;Acc:10522]	0.187	0.622	-0.19	0.786	-0.0785	1	-0.0296	0.894	-0.00903	0.982	0.323	0.599	0.771	0.466	0.445	0.695	0.682	0.352	0.0429	0.975	-0.107	0.961	0.0583	0.941	-0.404	0.598	0.0408	0.966	-0.0929	0.922	0.301	0.635	0.242	0.825	-0.423	0.828	0.0335	0.989	-0.275	0.813	-0.396
ENSG00000005189	AC004381.6	protein_coding	16	1	p12.3	20817751	20860987	Putative RNA exonuclease NEF-sp [Source:UniProtKB/Swiss-Prot;Acc:Q96IC2]	-0.0054	0.969	-0.182	0.181	-0.0915	1	0.0102	0.861	0.0394	0.546	0.0559	0.772	-0.0578	0.896	-0.034	0.935	-0.0109	0.972	0.101	0.703	-0.0967	0.812	0.0437	0.803	-0.0187	0.949	0.044	0.834	-0.0347	0.89	-0.051	0.785	0.0284	0.931	-0.104	0.847	-0.295	0.394	-0.115	0.69	-0.161
ENSG00000005194	CIAPIN1	protein_coding	16	-1	q21	57462081	57481440	cytokine induced apoptosis inhibitor 1 [Source:HGNC Symbol;Acc:28050]	-0.117	0.00561	-0.168	0.0228	-0.0522	1	0.00928	0.779	-0.0171	0.707	-0.112	0.147	-0.0618	0.77	-0.12	0.457	-0.0685	0.597	-0.096	0.484	-0.0742	0.741	-0.138	0.0281	-0.127	0.222	-0.17	0.0364	-0.156	0.113	-0.168	0.0264	-0.181	0.105	-0.0956	0.731	-0.162	0.435	-0.066	0.703	0.0184
ENSG00000005206	SPPL2B	processed_transcript	19	1	p13.3	2328614	2355099	signal peptide peptidase like 2B [Source:HGNC Symbol;Acc:30627]	-0.152	0.000513	-0.272	0.000223	-0.0136	1	-0.0204	0.508	-0.00122	0.985	-0.146	0.0584	-0.103	0.59	-0.212	0.176	-0.2	0.0633	-0.081	0.598	-0.172	0.353	-0.162	0.0139	-0.0502	0.718	-0.17	0.0471	-0.201	0.0492	-0.181	0.0233	-0.228	0.0417	-0.295	0.127	-0.244	0.237	-0.202	0.148	-0.309
ENSG00000005238	FAM214B	protein_coding	9	-1	p13.3	35104109	35116338	family with sequence similarity 214, member B [Source:HGNC Symbol;Acc:25666]	-0.0245	0.656	-0.0212	0.836	0.0219	1	-0.00209	0.949	0.0111	0.812	-0.0443	0.616	-0.0206	0.933	-0.028	0.889	-0.0835	0.44	-0.0613	0.651	-0.0433	0.85	-0.0178	0.858	-0.0418	0.724	-0.0664	0.444	0.0117	0.931	0.125	0.0731	-0.00634	0.973	-0.0646	0.811	0.046	0.846	-0.0255	0.883	-0.0336
ENSG00000005243	COPZ2	protein_coding	17	-1	q21.32	46103533	46115392	coatomer protein complex, subunit zeta 2 [Source:HGNC Symbol;Acc:19356]	0.175	0.164	0.231	0.31	0.103	1	0.0098	0.917	0.0245	0.874	0.0983	0.737	0.293	0.532	0.166	0.737	0.227	0.488	0.188	0.636	-0.0377	0.968	0.111	0.651	0.187	0.551	0.431	0.0469	0.114	0.742	0.143	0.584	0.125	0.777	0.239	0.752	0.467	0.389	0.11	0.825	-0.228
ENSG00000005249	PRKAR2B	protein_coding	7	1	q22.3	106685094	106802256	protein kinase, cAMP-dependent, regulatory, type II, beta [Source:HGNC Symbol;Acc:9392]	-0.171	0.0228	-0.277	0.0318	0.0188	1	0.0168	0.768	-0.0019	0.986	-0.17	0.211	-0.0776	0.853	-0.154	0.607	-0.0896	0.708	-0.186	0.428	-0.149	0.684	-0.212	0.058	-0.283	0.126	-0.179	0.241	-0.169	0.36	-0.209	0.135	-0.302	0.124	-0.0759	0.897	-0.325	0.354	-0.368	0.102	-0.124
ENSG00000005302	MSL3	protein_coding	X	1	p22.2	11776278	11793870	male-specific lethal 3 homolog (Drosophila) [Source:HGNC Symbol;Acc:7370]	-0.0553	0.0922	-0.117	0.0286	-0.0246	1	-0.0139	0.51	0.00838	0.827	-0.0468	0.466	-0.0628	0.652	-0.066	0.595	-0.0292	0.785	-0.0844	0.379	-0.0283	0.888	-0.0491	0.381	-0.0931	0.214	-0.0389	0.612	-0.0267	0.787	-0.0835	0.158	-0.111	0.192	-0.1	0.568	-0.123	0.407	-0.0727	0.518	-0.0708
ENSG00000005339	CREBBP	protein_coding	16	-1	p13.3	3775055	3930727	CREB binding protein [Source:HGNC Symbol;Acc:2348]	-0.00126	0.988	-0.0515	0.608	-0.00162	1	-0.0192	0.522	-0.0122	0.819	0.016	0.911	-0.00969	0.974	0.0733	0.687	-0.00205	0.99	-0.0852	0.557	0.0682	0.77	-0.0464	0.61	-0.0156	0.928	0.0394	0.736	0.0144	0.925	-0.0663	0.488	-0.0606	0.702	-0.0417	0.904	-0.0289	0.924	-0.0784	0.645	-0.125
ENSG00000005379	BZRAP1	protein_coding	17	-1	q22	56378592	56406152	benzodiazepine receptor (peripheral) associated protein 1 [Source:HGNC Symbol;Acc:16831]	0.0105	0.946	-0.017	0.942	0.0211	1	-0.151	0.00043	0.021	0.837	-0.0354	0.89	0.0657	0.893	-0.0267	0.955	-0.0642	0.825	0.0877	0.778	0.0463	0.939	-0.0493	0.801	-0.0862	0.734	-0.0514	0.826	-0.0324	0.91	0.261	0.0788	0.000868	0.998	0.095	0.879	-0.157	0.733	-0.235	0.4	-0.231
ENSG00000005381	MPO	protein_coding	17	-1	q22	56347217	56358296	myeloperoxidase [Source:HGNC Symbol;Acc:7218]	-0.075	0.683	0.0201	0.956	0.0391	1	0.205	0.00245	-0.0934	0.337	-0.0256	0.955	0.146	0.832	-0.145	0.805	-0.255	0.48	-0.121	0.809	0.172	0.805	0.0306	0.932	-0.275	0.392	-0.123	0.709	-0.178	0.609	-0.0517	0.885	-0.0714	0.895	-0.157	0.87	0.226	0.755	-0.19	0.71	0.287
ENSG00000005421	PON1	protein_coding	7	-1	q21.3	94926988	95025673	paraoxonase 1 [Source:HGNC Symbol;Acc:9204]	0.16	0.567	0.0923	0.871	-0.00786	1	0.162	0.196	0.0125	0.97	0.127	0.83	0.217	0.851	0.0537	0.965	-0.138	0.857	0.134	0.88	0.0441	0.98	0.242	0.559	-0.0754	0.926	-0.00415	0.996	0.438	0.4	0.723	0.053	-0.114	0.898	0.292	0.85	0.376	0.752	-0.464	0.54	-0.974
ENSG00000005436	GCFC2	protein_coding	2	-1	p12	75879126	75938115	GC-rich sequence DNA-binding factor 2 [Source:HGNC Symbol;Acc:1317]	-0.0189	0.778	-0.113	0.155	-0.0122	1	-0.00158	0.966	0.0155	0.744	-0.0774	0.35	-0.0319	0.903	0.00411	0.987	-0.053	0.697	-0.0629	0.684	-0.0351	0.901	-0.0511	0.549	-0.00715	0.968	0.00987	0.945	0.0155	0.918	0.0814	0.357	-0.233	0.0259	-0.136	0.575	-0.0434	0.874	-0.101	0.514	-0.163
ENSG00000005448	WDR54	protein_coding	2	1	p13.1	74648805	74652882	WD repeat domain 54 [Source:HGNC Symbol;Acc:25770]	-0.136	0.0531	-0.147	0.27	-0.051	1	0.0131	0.804	0.0107	0.915	-0.144	0.253	-0.126	0.688	-0.105	0.718	-0.168	0.364	-0.162	0.451	-0.131	0.699	-0.149	0.172	-0.135	0.445	-0.187	0.168	-0.117	0.514	-0.067	0.684	-0.167	0.427	0.0749	0.889	-0.0242	0.963	-0.192	0.413	-0.0873
ENSG00000005469	CROT	protein_coding	7	1	q21.12	86974997	87029111	carnitine O-octanoyltransferase [Source:HGNC Symbol;Acc:2366]	0.0171	0.848	0.0646	0.597	-0.0663	1	0.0212	0.57	-0.0122	0.862	0.0348	0.817	0.124	0.581	-0.128	0.545	-0.0286	0.888	0.131	0.439	-0.0519	0.875	0.111	0.205	-0.041	0.819	0.0328	0.833	-0.0213	0.91	0.0244	0.87	0.165	0.279	0.151	0.634	-0.0142	0.974	0.0489	0.834	0.0523
ENSG00000005471	ABCB4	protein_coding	7	-1	q21.12	87031013	87109751	ATP-binding cassette, sub-family B (MDR/TAP), member 4 [Source:HGNC Symbol;Acc:45]	0.227	0.138	-0.0687	0.858	-0.0819	1	-0.223	0.00338	0.125	0.214	0.271	0.312	0.346	0.556	0.144	0.83	0.405	0.276	0.487	0.246	-0.129	0.888	0.174	0.533	0.16	0.713	0.0482	0.916	0.545	0.0867	0.0489	0.906	-0.075	0.903	0.0974	0.936	-0.029	0.982	-0.105	0.868	-0.0449
ENSG00000005483	KMT2E	protein_coding	7	1	q22.3	104654626	104754808	lysine (K)-specific methyltransferase 2E [Source:HGNC Symbol;Acc:18541]	0.0131	0.807	-0.0763	0.242	-0.00954	1	0.00487	0.857	-0.0138	0.696	0.0178	0.859	0.00639	0.977	0.058	0.676	0.0488	0.637	-0.0279	0.842	0.0762	0.64	0.0142	0.873	0.00406	0.978	0.00244	0.985	0.021	0.853	-0.0763	0.255	-0.114	0.227	-0.115	0.534	-0.0703	0.709	-0.0852	0.476	-0.0916
ENSG00000005486	RHBDD2	protein_coding	7	1	q11.23	75471920	75518244	rhomboid domain containing 2 [Source:HGNC Symbol;Acc:23082]	-0.0802	0.297	-0.0655	0.676	-0.0435	1	0.0334	0.446	-0.0122	0.894	-0.0855	0.554	-0.0311	0.941	-0.0315	0.934	-0.111	0.57	-0.117	0.603	-0.021	0.968	-0.182	0.0677	-0.137	0.421	-0.104	0.497	-0.078	0.684	0.0145	0.943	-0.0872	0.719	0.18	0.645	-0.0703	0.866	-0.0825	0.766	-0.0578
ENSG00000005513	SOX8	protein_coding	16	1	p13.3	1031808	1036979	SRY (sex determining region Y)-box 8 [Source:HGNC Symbol;Acc:11203]	-0.0113	0.958	0.247	0.264	0.162	1	-0.0652	0.375	0.0537	0.629	-0.163	0.493	-0.181	0.739	0.107	0.846	-0.0759	0.857	-0.03	0.958	-0.0864	0.91	-0.0146	0.966	0.207	0.493	0.0388	0.916	0.0961	0.79	-0.0234	0.947	0.0581	0.907	-0.07	0.945	0.617	0.23	0.298	0.455	0.201
ENSG00000005700	IBTK	protein_coding	6	-1	q14.1	82879700	82957471	inhibitor of Bruton agammaglobulinemia tyrosine kinase [Source:HGNC Symbol;Acc:17853]	-0.00276	0.961	-0.0682	0.231	-0.0286	1	0.0154	0.433	0.0107	0.743	-0.0146	0.869	-0.0057	0.977	-0.0302	0.83	0.00135	0.991	-0.00435	0.977	-0.0115	0.962	0.0115	0.884	0.0242	0.804	0.00907	0.925	-0.0108	0.918	0.000703	0.994	-0.0498	0.625	-0.111	0.483	-0.141	0.301	0.00304	0.985	-0.0171
ENSG00000005801	ZNF195	protein_coding	11	-1	p15.4	3360491	3400448	zinc finger protein 195 [Source:HGNC Symbol;Acc:12986]	-0.0414	0.232	-0.2	5.12e-05	-0.0263	1	0.0216	0.254	-0.0133	0.669	-0.0306	0.677	-0.0492	0.736	-0.0151	0.931	-0.00231	0.986	-0.0966	0.292	-0.0224	0.914	-0.00168	0.986	-0.0454	0.599	-0.0875	0.146	-0.00321	0.977	-0.101	0.0691	-0.14	0.0708	-0.145	0.329	-0.241	0.0678	-0.0876	0.403	-0.261
ENSG00000005810	MYCBP2	protein_coding	13	-1	q22.3	77618792	77901185	MYC binding protein 2, E3 ubiquitin protein ligase [Source:HGNC Symbol;Acc:23386]	-0.135	0.0109	-0.275	0.00181	-0.00529	1	0.0187	0.624	-0.0153	0.813	-0.0937	0.367	-0.0753	0.779	-0.119	0.578	-0.0756	0.647	-0.117	0.493	-0.112	0.667	-0.142	0.0795	-0.228	0.0956	-0.202	0.0465	-0.155	0.214	-0.166	0.0899	-0.272	0.0392	-0.154	0.624	-0.341	0.156	-0.28	0.0774	-0.176
ENSG00000005812	FBXL3	protein_coding	13	-1	q22.3	77566740	77601330	F-box and leucine-rich repeat protein 3 [Source:HGNC Symbol;Acc:13599]	-0.0209	0.583	0.000618	0.993	0.00753	1	0.000872	0.971	0.0143	0.58	-0.0398	0.497	-0.0654	0.575	-0.0157	0.919	-0.0277	0.768	-0.0464	0.63	-0.0348	0.825	-0.0159	0.815	-0.02	0.833	0.00619	0.947	0.00915	0.925	0.0205	0.773	-0.0383	0.704	-0.0595	0.744	0.0274	0.879	0.0222	0.857	-0.0301
ENSG00000005844	ITGAL	protein_coding	16	1	p11.2	30483979	30534506	integrin, alpha L (antigen CD11A (p180), lymphocyte function-associated antigen 1; alpha polypeptide) [Source:HGNC Symbol;Acc:6148]	0.295	0.0606	0.339	0.251	0.00232	1	-0.221	0.00744	0.12	0.29	0.2	0.546	0.419	0.489	0.386	0.508	0.328	0.445	0.35	0.467	0.161	0.861	0.353	0.14	0.233	0.585	0.429	0.154	0.132	0.784	0.256	0.429	0.236	0.659	0.616	0.432	0.462	0.552	0.265	0.655	0.204
ENSG00000005882	PDK2	protein_coding	17	1	q21.33	48172101	48189516	pyruvate dehydrogenase kinase, isozyme 2 [Source:HGNC Symbol;Acc:8810]	-0.0342	0.573	0.00534	0.968	0.0282	1	0.0741	0.00197	-0.00912	0.88	-0.00591	0.973	5.63e-05	1	0.0482	0.821	-0.0502	0.732	-0.00674	0.976	-0.0506	0.85	-0.128	0.055	-0.0606	0.643	-0.0497	0.661	-0.0847	0.461	0.0123	0.928	0.000911	0.996	0.0778	0.803	0.0601	0.826	-0.0725	0.683	-0.038
ENSG00000005884	ITGA3	protein_coding	17	1	q21.33	48133332	48167845	integrin, alpha 3 (antigen CD49C, alpha 3 subunit of VLA-3 receptor) [Source:HGNC Symbol;Acc:6139]	-0.0387	0.613	-0.136	0.189	-0.0637	1	0.0143	0.728	-0.0196	0.746	0.00755	0.971	0.0278	0.937	-0.0125	0.97	-0.106	0.501	0.0436	0.849	0.0109	0.981	-0.128	0.139	-0.0982	0.504	-0.0618	0.656	-0.0718	0.643	-0.0376	0.791	-0.121	0.491	-0.0663	0.876	-0.3	0.227	-0.0201	0.94	0.00644
ENSG00000005889	ZFX	protein_coding	X	1	p22.11	24167290	24234372	zinc finger protein, X-linked [Source:HGNC Symbol;Acc:12869]	0.0499	0.125	-0.018	0.822	0.59	1.9e-71	0.0129	0.536	0.00879	0.809	0.026	0.737	0.0491	0.735	0.0635	0.598	0.0771	0.346	0.0765	0.42	0.0352	0.842	0.068	0.159	0.0549	0.496	0.0759	0.217	0.0159	0.879	0.00716	0.938	-0.0585	0.56	-0.114	0.483	0.0178	0.934	-0.0279	0.833	0.101
ENSG00000005893	LAMP2	protein_coding	X	-1	q24	119561682	119603220	lysosomal-associated membrane protein 2 [Source:HGNC Symbol;Acc:6501]	0.0145	0.945	0.195	0.385	0.0711	1	0.156	0.00879	-0.0176	0.912	-0.157	0.493	-0.213	0.662	0.125	0.806	0.044	0.919	-0.0523	0.917	-0.042	0.962	0.0469	0.87	0.171	0.575	0.119	0.668	0.163	0.582	-0.0445	0.886	0.0572	0.904	-0.2	0.792	0.714	0.145	0.319	0.394	0.299
ENSG00000005961	ITGA2B	protein_coding	17	-1	q21.31	42449548	42466873	integrin, alpha 2b (platelet glycoprotein IIb of IIb/IIIa complex, antigen CD41) [Source:HGNC Symbol;Acc:6138]	0.0803	0.559	0.172	0.422	-0.0699	1	0.44	1.25e-17	-0.188	0.000773	0.147	0.494	0.0398	0.953	0.0573	0.92	0.0551	0.888	0.0651	0.883	0.214	0.668	0.182	0.304	0.139	0.641	0.0263	0.937	0.0336	0.926	-0.0755	0.773	0.152	0.676	0.242	0.706	-0.0891	0.896	0.174	0.664	0.173
ENSG00000005981	ASB4	protein_coding	7	1	q21.3	95107756	95169544	ankyrin repeat and SOCS box containing 4 [Source:HGNC Symbol;Acc:16009]	-0.00801	0.976	-0.294	0.271	-0.0886	1	0.503	3.22e-13	-0.227	0.00303	-0.156	0.619	-0.125	0.876	-0.0501	0.949	0.0988	0.844	0.262	0.565	-0.0841	0.932	0.00784	0.985	-0.115	0.796	0.131	0.716	-0.0798	0.863	0.0226	0.958	-0.38	0.348	-0.606	0.371	-0.55	0.398	-0.66	0.111	-0.41
ENSG00000006007	GDE1	protein_coding	16	-1	p12.3	19513015	19533467	glycerophosphodiester phosphodiesterase 1 [Source:HGNC Symbol;Acc:29644]	-0.119	0.000283	-0.149	0.00824	0.0089	1	-0.0174	0.437	-0.00536	0.913	-0.121	0.0314	-0.105	0.419	-0.0927	0.465	-0.127	0.124	-0.12	0.228	-0.187	0.0856	-0.0981	0.0506	-0.0783	0.354	-0.152	0.0165	-0.139	0.0646	-0.0824	0.208	-0.219	0.00583	-0.169	0.287	-0.0424	0.838	-0.111	0.324	-0.0927
ENSG00000006015	C19orf60	protein_coding	19	1	p13.11	18699495	18703146	chromosome 19 open reading frame 60 [Source:HGNC Symbol;Acc:26098]	-0.0681	0.0931	-0.148	0.0242	0.0273	1	0.0272	0.253	0.00974	0.841	-0.052	0.528	-0.067	0.709	-0.0797	0.602	-0.0909	0.39	0.0271	0.867	-0.019	0.95	-0.101	0.0839	-0.0153	0.916	-0.112	0.136	-0.0409	0.72	-0.197	0.00261	-0.104	0.362	-0.153	0.442	-0.169	0.347	-0.197	0.0865	0.0482
ENSG00000006016	CRLF1	protein_coding	19	-1	p13.11	18683030	18718551	cytokine receptor-like factor 1 [Source:HGNC Symbol;Acc:2364]	0.0132	0.957	-0.0551	0.878	0.0084	1	0.428	1.12e-10	-0.183	0.0184	0.00224	0.996	0.22	0.723	0.0226	0.978	0.0052	0.993	-0.0783	0.892	0.0231	0.984	-0.233	0.305	0.0177	0.975	0.0402	0.925	-0.127	0.751	0.253	0.349	-0.218	0.629	0.265	0.764	-0.0389	0.971	-0.362	0.424	-0.338
ENSG00000006025	OSBPL7	protein_coding	17	-1	q21.32	45884738	45899200	oxysterol binding protein-like 7 [Source:HGNC Symbol;Acc:16387]	-0.00882	0.911	-0.0952	0.266	-0.0113	1	0.061	0.0111	-0.0354	0.275	0.027	0.83	-0.0296	0.912	-0.0389	0.86	-0.0505	0.723	0.0448	0.793	0.0393	0.888	0.00157	0.991	0.0196	0.904	-0.0392	0.738	-0.00439	0.978	-0.0665	0.488	-0.0745	0.62	-0.0907	0.756	-0.0205	0.949	-0.115	0.458	-0.0217
ENSG00000006042	TMEM98	protein_coding	17	1	q11.2	31254928	31272124	transmembrane protein 98 [Source:HGNC Symbol;Acc:24529]	-0.0752	0.774	0.263	0.461	0.187	1	0.27	0.00269	-0.0591	0.752	-0.256	0.457	-0.389	0.582	0.152	0.855	0.0463	0.947	-0.182	0.776	-0.368	0.651	-0.0452	0.923	0.156	0.77	0.089	0.859	0.197	0.686	-0.227	0.546	0.1	0.89	-0.414	0.691	1.06	0.158	0.349	0.578	0.631
ENSG00000006047	YBX2	protein_coding	17	-1	p13.1	7191571	7197934	Y box binding protein 2 [Source:HGNC Symbol;Acc:17948]	0.056	0.761	-0.137	0.62	-0.00569	1	-0.0893	0.224	-0.0793	0.414	0.000612	0.999	0.0507	0.948	0.0141	0.985	-0.0754	0.866	-0.0123	0.983	0.421	0.387	0.0289	0.932	0.0228	0.964	-0.0582	0.872	0.119	0.743	0.104	0.729	-0.0228	0.968	-0.0619	0.956	-0.0161	0.988	-0.436	0.262	-0.71
ENSG00000006062	MAP3K14	processed_transcript	17	-1	q21.31	43340488	43394414	mitogen-activated protein kinase kinase kinase 14 [Source:HGNC Symbol;Acc:6853]	0.0149	0.881	-0.0714	0.59	-0.0509	1	-0.0883	0.00509	-0.00753	0.934	0.0377	0.818	0.02	0.958	0.0511	0.862	0.125	0.445	-0.0804	0.704	-0.0681	0.841	-0.124	0.188	0.117	0.439	0.0837	0.548	0.0361	0.854	-0.0342	0.826	-0.0884	0.668	-0.102	0.801	0.131	0.682	-0.035	0.896	-0.104
ENSG00000006071	ABCC8	protein_coding	11	-1	p15.1	17414432	17498449	ATP-binding cassette, sub-family C (CFTR/MRP), member 8 [Source:HGNC Symbol;Acc:59]	-0.159	0.0271	-0.39	0.000865	-0.0492	1	0.171	3.25e-06	-0.126	0.0014	-0.0637	0.724	-0.095	0.797	-0.147	0.609	-0.156	0.439	-0.0243	0.943	-0.0511	0.917	-0.199	0.0634	-0.244	0.158	-0.24	0.0796	-0.254	0.118	-0.275	0.0296	-0.282	0.136	-0.17	0.704	-0.385	0.236	-0.436	0.035	-0.43
ENSG00000006116	CACNG3	protein_coding	16	1	p12.1	24266874	24374122	calcium channel, voltage-dependent, gamma subunit 3 [Source:HGNC Symbol;Acc:1407]	-0.181	0.22	-0.222	0.418	0.00291	1	-0.148	0.0452	0.017	0.933	-0.231	0.364	-0.104	0.896	-0.135	0.828	-0.203	0.609	-0.398	0.317	0.0566	0.956	-0.243	0.276	-0.309	0.346	-0.17	0.597	-0.182	0.616	-0.0756	0.83	-0.361	0.353	-0.0887	0.938	-0.246	0.742	-0.218	0.673	-0.497
ENSG00000006118	TMEM132A	protein_coding	11	1	q12.2	60691935	60704631	transmembrane protein 132A [Source:HGNC Symbol;Acc:31092]	0.00607	0.952	0.235	0.00833	0.0217	1	-0.138	4.17e-07	0.0541	0.125	-0.0237	0.886	-0.0127	0.973	-0.0136	0.966	-0.0427	0.82	0.0788	0.679	0.032	0.934	-0.104	0.24	0.0225	0.909	0.0523	0.706	-0.00558	0.977	0.0835	0.467	0.179	0.226	0.273	0.272	0.0255	0.947	0.265	0.0973	0.229
ENSG00000006125	AP2B1	protein_coding	17	1	q12	33905065	34053436	adaptor-related protein complex 2, beta 1 subunit [Source:HGNC Symbol;Acc:563]	-0.0668	0.178	0.02	0.871	0.0158	1	-0.0449	0.084	0.0208	0.639	-0.107	0.186	-0.0835	0.684	-0.0407	0.854	-0.0463	0.757	-0.0949	0.515	-0.032	0.917	-0.0815	0.29	-0.118	0.283	-0.0769	0.449	-0.0594	0.638	0.00558	0.968	-0.0372	0.839	0.0446	0.9	0.00304	0.994	0.047	0.806	0.0883
ENSG00000006128	TAC1	protein_coding	7	1	q21.3	97361220	97369784	tachykinin, precursor 1 [Source:HGNC Symbol;Acc:11517]	-0.443	0.00585	-0.361	0.254	-0.28	1	-0.31	0.000307	0.124	0.318	-0.438	0.129	-0.438	0.507	-0.58	0.318	-0.466	0.277	-0.49	0.321	-0.336	0.673	-0.413	0.101	-0.544	0.166	-0.418	0.204	-0.153	0.763	-0.603	0.0385	-0.536	0.24	-0.176	0.891	-0.622	0.429	0.161	0.818	-0.0251
ENSG00000006194	ZNF263	protein_coding	16	1	p13.3	3313743	3351401	zinc finger protein 263 [Source:HGNC Symbol;Acc:13056]	0.0469	0.196	0.106	0.0682	0.0458	1	-0.0228	0.259	-0.0043	0.931	0.0331	0.67	0.0198	0.925	0.0117	0.95	0.0704	0.443	0.0712	0.496	0.0659	0.678	0.0539	0.35	0.0844	0.293	0.0321	0.706	0.059	0.485	0.0145	0.873	0.0573	0.603	0.0885	0.647	0.0542	0.775	0.144	0.152	0.0779
ENSG00000006210	CX3CL1	protein_coding	16	1	q21	57406370	57418960	chemokine (C-X3-C motif) ligand 1 [Source:HGNC Symbol;Acc:10647]	-0.195	0.0175	-0.142	0.403	0.0274	1	-0.334	6.07e-16	0.0763	0.177	-0.186	0.214	-0.173	0.629	-0.147	0.661	-0.215	0.328	-0.269	0.267	-0.176	0.659	-0.355	0.00277	-0.184	0.373	-0.0789	0.714	-0.174	0.397	-0.182	0.265	-0.195	0.443	-0.0912	0.888	-0.062	0.912	-0.136	0.673	-0.237
ENSG00000006282	SPATA20	protein_coding	17	1	q21.33	48620419	48633213	spermatogenesis associated 20 [Source:HGNC Symbol;Acc:26125]	0.0579	0.328	0.209	0.0134	0.0198	1	0.0678	0.0136	-0.0232	0.639	0.051	0.668	0.0928	0.685	-0.0487	0.841	-0.00669	0.976	0.153	0.313	0.0784	0.766	-0.0114	0.937	0.0252	0.89	0.0207	0.894	0.0767	0.568	0.206	0.0191	0.243	0.0511	0.278	0.219	0.0331	0.924	0.0902	0.643	0.23
ENSG00000006283	CACNA1G	protein_coding	17	1	q21.33	48638429	48704835	calcium channel, voltage-dependent, T type, alpha 1G subunit [Source:HGNC Symbol;Acc:1394]	-0.217	0.0625	-0.507	0.00708	0.0508	1	-0.361	2.56e-10	0.0588	0.57	-0.139	0.581	-0.149	0.798	-0.237	0.597	-0.284	0.351	-0.0591	0.909	-0.192	0.745	-0.44	0.0068	-0.289	0.297	-0.216	0.379	-0.241	0.394	-0.141	0.581	-0.562	0.0435	-0.276	0.693	-0.7	0.166	-0.547	0.108	-0.635
ENSG00000006327	TNFRSF12A	protein_coding	16	1	p13.3	3068446	3072384	tumor necrosis factor receptor superfamily, member 12A [Source:HGNC Symbol;Acc:18152]	0.679	0.000527	1.58	1.06e-06	-0.308	1	-0.203	0.081	-0.0548	0.825	0.805	0.0133	0.731	0.318	0.72	0.316	0.973	0.0345	0.485	0.445	0.742	0.368	0.677	0.0218	0.467	0.356	0.79	0.0381	0.436	0.389	0.643	0.0817	1.39	0.00319	1.77	0.0186	1.51	0.0905	2.38	1.1e-05	1.54
ENSG00000006377	DLX6	protein_coding	7	1	q21.3	96634860	96640351	distal-less homeobox 6 [Source:HGNC Symbol;Acc:2919]	-0.155	0.414	-0.11	0.781	-0.0451	1	-0.0491	0.661	0.0342	0.866	-0.188	0.588	0.0986	0.92	-0.0459	0.958	-0.14	0.793	-0.267	0.613	-0.048	0.968	-0.185	0.546	-0.268	0.516	-0.0631	0.896	-0.127	0.797	-0.476	0.093	0.0851	0.899	0.358	0.713	-0.394	0.633	-0.583	0.239	0.0152
ENSG00000006432	MAP3K9	protein_coding	14	-1	q24.2	71189243	71276251	mitogen-activated protein kinase kinase kinase 9 [Source:HGNC Symbol;Acc:6861]	-0.275	0.00077	-0.478	0.000484	-0.0421	1	0.0619	0.229	-0.063	0.326	-0.154	0.34	-0.164	0.66	-0.275	0.372	-0.209	0.356	-0.204	0.441	-0.14	0.749	-0.369	0.00244	-0.372	0.0884	-0.35	0.0257	-0.308	0.108	-0.476	0.000731	-0.441	0.0318	-0.287	0.534	-0.431	0.26	-0.53	0.0284	-0.211
ENSG00000006451	RALA	protein_coding	7	1	p14.1	39663082	39747723	v-ral simian leukemia viral oncogene homolog A (ras related) [Source:HGNC Symbol;Acc:9839]	-0.0308	0.558	-0.039	0.675	-0.0213	1	-0.166	3.39e-17	0.053	0.0239	-0.0693	0.361	-0.0764	0.662	-0.0373	0.845	-0.0783	0.485	-0.0717	0.586	-0.0127	0.968	0.0099	0.928	-0.0728	0.483	0.0127	0.92	0.015	0.914	0.042	0.649	-0.0869	0.484	-0.16	0.427	0.085	0.694	-0.0292	0.868	-0.0933
ENSG00000006453	BAIAP2L1	protein_coding	7	-1	q22.1	97920963	98030380	BAI1-associated protein 2-like 1 [Source:HGNC Symbol;Acc:21649]	0.198	0.231	0.657	0.00713	0.0531	1	-0.182	0.0252	0.0595	0.696	0.123	0.742	0.252	0.711	0.102	0.894	0.358	0.366	0.307	0.516	0.117	0.904	0.0276	0.949	0.208	0.619	0.347	0.247	0.235	0.544	0.0976	0.797	0.269	0.581	0.508	0.522	0.16	0.862	1.01	0.0148	1.09
ENSG00000006459	KDM7A	protein_coding	7	-1	q34	139784546	139876835	lysine (K)-specific demethylase 7A [Source:HGNC Symbol;Acc:22224]	-0.00168	0.984	-0.13	0.106	0.0336	1	-0.163	3.22e-13	0.035	0.289	-0.00508	0.976	0.0757	0.715	0.0179	0.945	0.0901	0.476	-0.0217	0.915	-0.000501	0.998	-0.033	0.747	0.0185	0.911	0.00766	0.96	-0.0157	0.92	-0.152	0.0571	-0.177	0.13	-0.156	0.518	-0.162	0.454	-0.0804	0.64	0.0244
ENSG00000006468	ETV1	protein_coding	7	-1	p21.2	13930853	14031050	ets variant 1 [Source:HGNC Symbol;Acc:3490]	-0.153	0.094	-0.0889	0.664	-0.0813	1	-0.053	0.338	0.00954	0.944	-0.0972	0.626	-0.219	0.537	-0.148	0.68	-0.227	0.327	-0.122	0.699	-0.147	0.746	-0.321	0.0103	-0.212	0.324	-0.0993	0.649	-0.0861	0.744	-0.00648	0.981	0.00234	0.995	-0.256	0.612	-0.0687	0.906	-0.177	0.587	-0.0475
ENSG00000006530	AGK	protein_coding	7	1	q34	141250989	141355044	acylglycerol kinase [Source:HGNC Symbol;Acc:21869]	-0.109	0.00278	-0.133	0.0396	-0.024	1	0.0599	0.00271	-0.031	0.253	-0.0611	0.411	-0.0539	0.768	-0.0748	0.619	-0.0988	0.32	-0.117	0.294	-0.0797	0.66	-0.0916	0.113	-0.172	0.073	-0.165	0.018	-0.145	0.082	-0.14	0.0337	-0.0467	0.737	0.046	0.872	-0.151	0.395	-0.138	0.253	-0.0997
ENSG00000006534	ALDH3B1	protein_coding	11	1	q13.2	67776048	67796744	aldehyde dehydrogenase 3 family, member B1 [Source:HGNC Symbol;Acc:410]	0.109	0.449	0.325	0.122	0.0283	1	0.0207	0.818	0.101	0.218	0.0618	0.855	0.103	0.881	0.229	0.622	0.0425	0.926	0.122	0.781	-0.115	0.871	0.039	0.9	0.137	0.694	0.335	0.137	0.0936	0.799	0.155	0.547	0.472	0.116	0.372	0.565	0.419	0.454	0.56	0.107	0.449
ENSG00000006555	TTC22	protein_coding	1	-1	p32.3	55245385	55266940	tetratricopeptide repeat domain 22 [Source:HGNC Symbol;Acc:26067]	0.128	0.606	0.17	0.694	0.176	1	-0.107	0.356	-0.0227	0.935	0.153	0.741	0.0199	0.986	-0.0773	0.941	0.102	0.882	0.11	0.889	-0.0678	0.963	0.329	0.283	0.0598	0.934	0.215	0.628	0.133	0.821	0.434	0.214	0.213	0.753	0.345	0.778	-0.204	0.855	-0.34	0.62	0.309
ENSG00000006576	PHTF2	protein_coding	7	1	q11.23	77428122	77586818	putative homeodomain transcription factor 2 [Source:HGNC Symbol;Acc:13411]	-0.045	0.242	0.0944	0.128	0.0399	1	-0.0952	3.34e-08	0.0277	0.264	-0.0489	0.49	-0.149	0.174	0.00602	0.977	-0.042	0.696	-0.12	0.231	0.025	0.914	0.0234	0.768	-0.0449	0.652	-0.0306	0.734	-0.0537	0.551	-0.0605	0.393	0.09	0.374	0.0538	0.823	0.0712	0.706	0.0655	0.61	0.141
ENSG00000006607	FARP2	protein_coding	2	1	q37.3	242295658	242434256	FERM, RhoGEF and pleckstrin domain protein 2 [Source:HGNC Symbol;Acc:16460]	-0.00705	0.934	-0.0192	0.877	0.0353	1	-0.0432	0.103	0.00931	0.88	-0.0356	0.766	-0.102	0.595	0.0468	0.828	-0.0218	0.9	0.0376	0.842	-0.0697	0.775	-0.00747	0.957	0.0433	0.764	-0.00891	0.954	0.064	0.609	-0.0238	0.849	-0.0226	0.909	-0.182	0.438	0.141	0.542	0.0134	0.954	-0.0731
ENSG00000006611	USH1C	protein_coding	11	-1	p15.1	17515442	17565963	Usher syndrome 1C (autosomal recessive, severe) [Source:HGNC Symbol;Acc:12597]	-0.124	0.631	-0.896	0.00324	0.0543	1	0.134	0.235	-0.033	0.898	-0.237	0.556	-0.00965	0.995	-0.0548	0.958	0.305	0.575	-0.629	0.248	-0.428	0.623	-0.132	0.758	0.174	0.766	-0.059	0.921	0.0609	0.925	-0.357	0.344	-0.652	0.194	-1.44	0.0448	-0.376	0.714	-0.128	0.876	-1.09
ENSG00000006625	GGCT	protein_coding	7	-1	p14.3	30536237	30591095	gamma-glutamylcyclotransferase [Source:HGNC Symbol;Acc:21705]	-0.0342	0.7	-0.141	0.222	-0.069	1	-0.0793	0.0169	-0.016	0.828	-0.0272	0.884	0.000948	0.998	-0.202	0.358	-0.0796	0.673	-0.0828	0.705	-0.0458	0.91	-0.0428	0.76	-0.0899	0.597	-0.0207	0.915	0.0275	0.896	0.187	0.0914	-0.236	0.14	-0.0556	0.908	-0.408	0.129	-0.155	0.466	-0.204
ENSG00000006634	DBF4	protein_coding	7	1	q21.12	87505531	87538856	DBF4 homolog (S. cerevisiae) [Source:HGNC Symbol;Acc:17364]	-0.0404	0.622	-0.0614	0.655	0.0171	1	-0.0106	0.817	-0.0262	0.655	-0.0111	0.959	-0.058	0.862	-0.0144	0.967	-0.0593	0.763	-0.0701	0.749	-0.0282	0.95	-0.0755	0.504	-0.0785	0.646	-0.0166	0.931	-0.0459	0.808	0.0137	0.939	-0.0363	0.884	-0.104	0.797	-0.0965	0.777	0.131	0.541	0.138
ENSG00000006638	TBXA2R	protein_coding	19	-1	p13.3	3594504	3606838	thromboxane A2 receptor [Source:HGNC Symbol;Acc:11608]	-0.0491	0.87	0.0481	0.925	-0.0597	1	-0.182	0.0731	0.122	0.382	0.0573	0.922	-0.0872	0.938	0.0714	0.945	-0.303	0.557	0.139	0.851	-0.534	0.49	-0.0171	0.975	0.138	0.814	-0.000934	0.999	0.0632	0.919	-0.0662	0.896	0.364	0.524	0.131	0.929	-0.175	0.878	-0.31	0.652	0.466
ENSG00000006652	IFRD1	protein_coding	7	1	q31.1	112063023	112121072	interferon-related developmental regulator 1 [Source:HGNC Symbol;Acc:5456]	0.189	9.26e-06	0.205	0.00542	-0.0336	1	0.014	0.663	-0.0578	0.031	0.159	0.0314	0.151	0.357	0.18	0.235	0.229	0.0221	0.165	0.205	0.141	0.459	0.168	0.00863	0.232	0.0464	0.254	0.00249	0.178	0.0709	0.218	0.00403	0.0907	0.527	0.151	0.534	0.263	0.186	0.357	0.00391	0.143
ENSG00000006695	COX10	protein_coding	17	1	p12	13972813	14111994	cytochrome c oxidase assembly homolog 10 (yeast) [Source:HGNC Symbol;Acc:2260]	-0.0635	0.165	-0.163	0.022	-0.011	1	-0.0498	0.0328	-0.0149	0.746	0.00462	0.977	-0.0149	0.957	-0.0779	0.646	-0.0203	0.899	-0.0332	0.848	-0.0201	0.95	-0.112	0.0776	-0.0837	0.439	-0.122	0.136	-0.0827	0.435	-0.136	0.0735	-0.0294	0.868	-0.0786	0.783	-0.223	0.241	-0.13	0.353	-0.114
ENSG00000006704	GTF2IRD1	protein_coding	7	1	q11.23	73868120	74016931	GTF2I repeat domain containing 1 [Source:HGNC Symbol;Acc:4661]	0.0566	0.292	0.117	0.178	0.0235	1	0.0588	0.0215	-0.0333	0.354	0.0407	0.729	0.0395	0.886	0.0243	0.926	0.114	0.365	0.0705	0.669	0.00291	0.993	0.0779	0.337	0.174	0.127	0.0246	0.858	0.0455	0.747	0.00909	0.949	0.138	0.299	0.0484	0.894	0.0909	0.727	0.204	0.152	0.0203
ENSG00000006712	PAF1	protein_coding	19	-1	q13.2	39876492	39881835	Paf1, RNA polymerase II associated factor, homolog (S. cerevisiae) [Source:HGNC Symbol;Acc:25459]	-0.045	0.388	-0.0602	0.521	0.0141	1	0.0217	0.445	0.0278	0.427	-0.0565	0.544	0.0224	0.934	0.00076	0.997	-0.00906	0.961	-0.0932	0.498	-0.049	0.848	-0.0446	0.618	-0.038	0.783	-0.104	0.237	-0.0259	0.858	-0.0988	0.243	-0.107	0.412	-0.018	0.966	0.0201	0.948	-0.00253	0.991	0.0905
ENSG00000006715	VPS41	protein_coding	7	-1	p14.1	38762563	38971994	vacuolar protein sorting 41 homolog (S. cerevisiae) [Source:HGNC Symbol;Acc:12713]	-0.0911	0.0234	-0.0961	0.207	-0.00271	1	-0.024	0.351	0.0331	0.258	-0.121	0.0773	-0.0851	0.626	-0.0518	0.77	-0.0556	0.656	-0.108	0.382	-0.0447	0.852	-0.0877	0.172	-0.121	0.208	-0.127	0.0996	-0.0667	0.53	-0.133	0.0679	-0.0896	0.48	-0.134	0.546	-0.0886	0.686	-0.0873	0.554	0.0441
ENSG00000006740	ARHGAP44	protein_coding	17	1	p12	12692856	12894960	Rho GTPase activating protein 44 [Source:HGNC Symbol;Acc:29096]	-0.239	0.000195	-0.376	0.000497	0.0204	1	-0.145	2.57e-05	0.0342	0.578	-0.166	0.16	-0.15	0.59	-0.264	0.245	-0.146	0.432	-0.241	0.218	-0.194	0.513	-0.333	0.000651	-0.28	0.0998	-0.293	0.0182	-0.221	0.146	-0.336	0.00302	-0.287	0.0927	-0.256	0.462	-0.363	0.225	-0.366	0.0604	-0.199
ENSG00000006744	ELAC2	protein_coding	17	-1	p12	12895708	12921504	elaC ribonuclease Z 2 [Source:HGNC Symbol;Acc:14198]	-0.0295	0.32	-0.0773	0.0876	-0.015	1	0.0403	0.00286	-0.00554	0.868	-0.00461	0.96	-0.00803	0.961	-0.0381	0.723	-0.0171	0.854	-0.0489	0.559	-0.0541	0.659	-0.0051	0.945	-0.00911	0.926	-0.0739	0.135	-0.0316	0.66	-0.034	0.547	-0.0554	0.489	0.0372	0.839	-0.0553	0.69	-0.0238	0.828	-0.0929
ENSG00000006747	SCIN	protein_coding	7	1	p21.3	12610203	12693228	scinderin [Source:HGNC Symbol;Acc:21695]	0.827	0.000109	0.82	0.0312	-0.444	1	-0.0641	0.694	0.0148	0.966	0.755	0.0425	0.944	0.197	0.919	0.222	1.06	0.0354	0.334	0.673	0.746	0.418	0.957	0.00273	0.607	0.259	0.872	0.036	0.868	0.08	1.04	0.00631	0.64	0.32	1.24	0.213	0.743	0.496	1.31	0.0411	0.228
ENSG00000006756	ARSD	protein_coding	X	-1	p22.33	2822011	2847392	arylsulfatase D [Source:HGNC Symbol;Acc:717]	0.112	0.11	0.207	0.0771	-0.0223	1	-0.0103	0.843	0.0779	0.058	0.0612	0.706	0.107	0.731	0.0851	0.77	0.139	0.456	0.155	0.454	0.0363	0.941	0.119	0.292	0.0684	0.739	0.122	0.402	0.103	0.556	0.237	0.0445	0.202	0.283	0.174	0.658	0.0926	0.816	0.237	0.267	0.129
ENSG00000006757	PNPLA4	protein_coding	X	-1	p22.31	7866288	7895780	patatin-like phospholipase domain containing 4 [Source:HGNC Symbol;Acc:24887]	0.0978	0.0628	0.0759	0.488	0.322	2.15e-08	0.0651	0.0206	0.0051	0.949	0.0332	0.816	0.166	0.385	0.00512	0.987	0.0425	0.81	0.117	0.466	0.0649	0.819	0.044	0.695	0.0832	0.549	0.151	0.129	0.192	0.0938	0.176	0.0545	0.117	0.462	0.106	0.751	-0.182	0.465	-0.0668	0.751	0.0211
ENSG00000006788	MYH13	protein_coding	17	-1	p13.1	10201401	10276447	myosin, heavy chain 13, skeletal muscle [Source:HGNC Symbol;Acc:7571]	0.0942	0.832	0.0461	0.953	-0.314	1	0.0919	0.639	-0.0846	0.792	0.0182	0.986	0.199	0.905	0.231	0.866	0.0396	0.973	-0.492	0.594	0.474	0.736	0.0489	0.952	-0.243	0.781	-0.097	0.911	0.109	0.91	0.748	0.145	0.754	0.349	0.517	0.781	0.00536	0.998	-0.537	0.602	-0.882
ENSG00000006831	ADIPOR2	protein_coding	12	1	p13.33	1797740	1897844	adiponectin receptor 2 [Source:HGNC Symbol;Acc:24041]	0.0396	0.774	0.175	0.323	0.102	1	0.0562	0.318	-0.0125	0.925	-0.0835	0.704	-0.04	0.944	0.089	0.834	0.041	0.905	0.0204	0.963	-0.0909	0.868	0.0981	0.589	0.162	0.494	0.079	0.739	0.105	0.682	0.0555	0.812	-0.0293	0.943	-0.0612	0.936	0.467	0.248	0.258	0.397	0.229
ENSG00000006837	CDKL3	protein_coding	5	-1	q31.1	133541305	133706738	cyclin-dependent kinase-like 3 [Source:HGNC Symbol;Acc:15483]	0.0805	0.392	0.00371	0.987	-0.0518	1	0.0506	0.299	-0.0158	0.88	0.0671	0.733	-0.0103	0.984	-0.0146	0.975	0.0988	0.685	0.19	0.434	0.208	0.551	0.149	0.248	0.033	0.909	0.0171	0.947	0.253	0.152	-0.106	0.539	0.143	0.578	-0.251	0.562	0.125	0.781	-0.235	0.369	0.123
ENSG00000007001	UPP2	protein_coding	2	1	q24.1	158733214	158992666	uridine phosphorylase 2 [Source:HGNC Symbol;Acc:23061]	0.216	0.0305	0.257	0.162	0.0264	1	-0.118	0.0329	-0.0126	0.935	0.188	0.318	0.266	0.502	0.228	0.561	0.278	0.286	0.29	0.333	0.233	0.619	0.183	0.276	0.131	0.65	0.0678	0.808	0.214	0.385	0.295	0.105	0.138	0.699	0.608	0.155	-0.0355	0.962	0.172	0.654	0.233
ENSG00000007047	MARK4	protein_coding	19	1	q13.32	45582546	45808541	MAP/microtubule affinity-regulating kinase 4 [Source:HGNC Symbol;Acc:13538]	-0.0969	0.0683	0.0201	0.889	-0.0089	1	-0.0964	0.000342	0.0233	0.648	-0.0512	0.676	-0.0809	0.741	-0.0268	0.927	-0.123	0.378	-0.203	0.18	-0.064	0.825	-0.122	0.125	-0.105	0.425	-0.102	0.351	-0.081	0.553	-0.106	0.308	0.087	0.619	0.0938	0.791	0.0692	0.824	-0.0666	0.755	-0.0651
ENSG00000007062	PROM1	protein_coding	4	-1	p15.32	15964699	16086001	prominin 1 [Source:HGNC Symbol;Acc:9454]	-0.195	0.0189	-0.0521	0.811	0.126	1	-0.4	1.03e-21	0.201	1.93e-06	-0.162	0.301	-0.203	0.555	-0.262	0.394	-0.368	0.0613	-0.0316	0.936	-0.232	0.537	-0.04	0.849	-0.202	0.328	-0.284	0.0735	-0.258	0.179	-0.0974	0.612	-0.105	0.734	-0.123	0.838	0.197	0.661	-0.267	0.334	-0.13
ENSG00000007080	CCDC124	protein_coding	19	1	p13.11	18043825	18054800	coiled-coil domain containing 124 [Source:HGNC Symbol;Acc:25171]	-0.0641	0.239	-0.21	0.00893	0.0253	1	-0.0754	0.0034	0.0274	0.514	-0.0794	0.404	-0.0579	0.822	-0.0821	0.677	-0.00396	0.985	-0.106	0.487	-0.0488	0.869	-0.107	0.159	-0.0944	0.449	-0.0756	0.496	-0.037	0.811	-0.0125	0.931	-0.174	0.181	-0.147	0.595	-0.196	0.388	-0.188	0.217	-0.133
ENSG00000007129	CEACAM21	protein_coding	19	1	q13.2	42055886	42093197	carcinoembryonic antigen-related cell adhesion molecule 21 [Source:HGNC Symbol;Acc:28834]	0.287	0.17	0.0993	0.845	-0.103	1	-0.399	5.48e-05	0.0693	0.741	0.259	0.523	0.381	0.653	0.379	0.621	0.747	0.109	0.145	0.855	0.384	0.677	0.206	0.599	0.00225	0.999	0.171	0.736	0.291	0.568	0.188	0.681	0.0108	0.99	0.474	0.685	-0.0357	0.983	0.574	0.372	-0.24
ENSG00000007168	PAFAH1B1	protein_coding	17	1	p13.3	2496504	2588909	platelet-activating factor acetylhydrolase 1b, regulatory subunit 1 (45kDa) [Source:HGNC Symbol;Acc:8574]	-0.165	0.000129	-0.227	0.00213	-0.0523	1	0.00203	0.958	-0.00569	0.935	-0.162	0.0301	-0.158	0.336	-0.177	0.248	-0.135	0.247	-0.174	0.189	-0.116	0.569	-0.148	0.0233	-0.194	0.0909	-0.202	0.016	-0.155	0.129	-0.195	0.0119	-0.238	0.029	-0.202	0.354	-0.191	0.362	-0.166	0.249	-0.0743
ENSG00000007171	NOS2	protein_coding	17	-1	q11.2	26083792	26127525	nitric oxide synthase 2, inducible [Source:HGNC Symbol;Acc:7873]	-0.337	0.00359	-0.918	1.17e-06	0.0372	1	-0.11	0.113	0.0364	0.792	-0.351	0.0847	-0.0667	0.931	-0.396	0.36	-0.198	0.569	-0.508	0.148	-0.111	0.879	-0.537	0.0017	-0.208	0.51	-0.451	0.0434	-0.612	0.0202	-0.271	0.244	-1.02	0.000168	-0.755	0.134	-0.846	0.103	-0.968	0.00327	-0.934
ENSG00000007174	DNAH9	protein_coding	17	1	p12	11501748	11873065	dynein, axonemal, heavy chain 9 [Source:HGNC Symbol;Acc:2953]	0.0754	0.392	-0.265	0.0338	0.0328	1	0.165	1.04e-05	-0.092	0.0373	0.122	0.395	0.101	0.782	0.0789	0.818	0.172	0.386	0.189	0.398	-0.0424	0.936	0.0418	0.812	0.0977	0.642	0.0144	0.954	-0.0242	0.924	0.0787	0.642	-0.209	0.322	0.0603	0.918	-0.187	0.629	-0.41	0.0534	-0.399
ENSG00000007202	KIAA0100	protein_coding	17	-1	q11.2	26941458	26972472	KIAA0100 [Source:HGNC Symbol;Acc:28960]	-0.049	0.0773	-0.0436	0.432	0.0052	1	-0.0141	0.419	0.000242	0.995	-0.0414	0.441	-0.0351	0.799	-0.0602	0.566	-0.0573	0.442	0.0166	0.885	-0.0742	0.537	-0.044	0.347	-0.0817	0.199	-0.0911	0.0728	-0.061	0.349	-0.00902	0.907	-0.0296	0.77	-0.024	0.909	-0.0636	0.658	-0.00186	0.99	0.00944
ENSG00000007237	GAS7	protein_coding	17	-1	p13.1	9813926	10101868	growth arrest-specific 7 [Source:HGNC Symbol;Acc:4169]	-0.151	0.0103	-0.293	0.00302	0.0356	1	-0.00166	0.974	0.0145	0.849	-0.13	0.235	-0.16	0.507	-0.088	0.731	-0.0806	0.664	-0.298	0.0838	-0.0517	0.892	-0.135	0.15	-0.181	0.204	-0.175	0.134	-0.155	0.273	-0.212	0.0471	-0.379	0.00711	-0.184	0.592	-0.24	0.395	-0.222	0.246	-0.23
ENSG00000007255	TRAPPC6A	protein_coding	19	-1	q13.32	45666186	45681495	trafficking protein particle complex 6A [Source:HGNC Symbol;Acc:23069]	0.0167	0.879	-0.0473	0.772	0.0471	1	0.0161	0.737	0.0292	0.647	-0.0331	0.861	0.04	0.921	0.0186	0.959	-0.217	0.184	0.0892	0.702	-0.041	0.929	0.05	0.733	0.0383	0.865	0.0602	0.723	0.162	0.291	0.016	0.935	-0.0792	0.741	-0.329	0.274	0.0635	0.878	-0.0634	0.818	0.0373
ENSG00000007264	MATK	protein_coding	19	-1	p13.3	3777971	3802127	megakaryocyte-associated tyrosine kinase [Source:HGNC Symbol;Acc:6906]	-0.14	0.133	-0.417	0.00354	0.0341	1	-0.124	0.00804	0.038	0.662	-0.114	0.542	0.0529	0.923	-0.183	0.595	-0.112	0.678	-0.0858	0.799	-0.0127	0.987	-0.296	0.018	-0.142	0.546	-0.192	0.284	-0.201	0.344	-0.25	0.119	-0.348	0.124	-0.169	0.773	-0.515	0.184	-0.489	0.0534	-0.344
ENSG00000007312	CD79B	protein_coding	17	-1	q23.3	62006100	62009714	CD79b molecule, immunoglobulin-associated beta [Source:HGNC Symbol;Acc:1699]	0.231	0.438	0.316	0.552	-0.0607	1	-0.0502	0.784	0.154	0.433	0.547	0.206	0.0742	0.962	0.22	0.851	0.00256	0.998	0.53	0.487	-0.364	0.775	0.151	0.791	0.547	0.361	0.68	0.148	0.226	0.758	-0.0696	0.922	0.89	0.165	-0.522	0.736	0.321	0.825	0.762	0.34	0.64
ENSG00000007314	SCN4A	protein_coding	17	-1	q23.3	62015914	62050278	sodium channel, voltage-gated, type IV, alpha subunit [Source:HGNC Symbol;Acc:10591]	0.183	0.542	0.268	0.602	-0.362	1	0.0384	0.829	-0.0416	0.894	0.34	0.465	0.16	0.906	0.0385	0.979	0.207	0.789	0.144	0.883	-0.098	0.956	0.0447	0.946	0.0228	0.982	0.12	0.858	0.503	0.369	0.53	0.23	0.604	0.37	0.932	0.417	0.419	0.745	0.594	0.453	-0.268
ENSG00000007341	ST7L	protein_coding	1	-1	p13.2	113066140	113163447	suppression of tumorigenicity 7 like [Source:HGNC Symbol;Acc:18441]	0.0566	0.17	-0.00771	0.943	-0.0277	1	0.0552	0.00675	-0.00317	0.958	0.0513	0.523	0.0125	0.959	0.0697	0.648	0.0324	0.803	0.0897	0.447	0.0876	0.623	0.0973	0.0909	0.101	0.267	0.0476	0.605	0.0468	0.663	-0.0133	0.903	0.0657	0.605	-0.16	0.398	0.0164	0.952	-0.0985	0.455	-0.0769
ENSG00000007350	TKTL1	protein_coding	X	1	q28	153524024	153558700	transketolase-like 1 [Source:HGNC Symbol;Acc:11835]	0.185	0.647	0.257	0.711	-0.298	1	-0.179	0.324	-0.118	0.691	0.405	0.5	-0.172	0.926	0.122	0.941	-0.0847	0.943	-0.128	0.923	0.324	0.849	0.44	0.397	-0.165	0.871	0.587	0.334	0.446	0.559	0.266	0.704	0.669	0.45	-0.618	0.738	-0.0459	0.986	0.525	0.632	0.266
ENSG00000007372	PAX6	protein_coding	11	-1	p13	31806340	31839509	paired box 6 [Source:HGNC Symbol;Acc:8620]	0.264	0.00477	0.465	0.00318	-0.0261	1	0.0141	0.853	0.0199	0.876	0.219	0.202	0.204	0.618	0.121	0.774	0.173	0.53	0.322	0.252	0.142	0.781	0.192	0.221	0.184	0.459	0.246	0.197	0.39	0.0665	0.706	8.38e-06	0.332	0.203	0.288	0.601	0.294	0.544	0.324	0.301	0.0975
ENSG00000007376	RPUSD1	protein_coding	16	-1	p13.3	834974	838397	RNA pseudouridylate synthase domain containing 1 [Source:HGNC Symbol;Acc:14173]	-0.133	0.00419	-0.274	0.000372	0.0678	1	-0.0434	0.118	-0.0102	0.871	-0.08	0.391	-0.0539	0.836	-0.158	0.363	-0.211	0.0586	-0.0984	0.521	-0.0451	0.877	-0.186	0.00637	-0.149	0.192	-0.165	0.0674	-0.172	0.111	-0.145	0.0958	-0.195	0.115	-0.235	0.297	-0.219	0.317	-0.328	0.015	-0.169
ENSG00000007384	RHBDF1	protein_coding	16	-1	p13.3	108058	126354	rhomboid 5 homolog 1 (Drosophila) [Source:HGNC Symbol;Acc:20561]	0.135	0.0817	0.297	0.0182	0.0602	1	-0.105	0.00909	0.000743	0.995	0.104	0.506	0.226	0.427	0.142	0.633	0.105	0.646	0.0439	0.893	0.0722	0.873	0.207	0.0617	0.0957	0.66	0.133	0.416	0.0596	0.801	0.293	0.0239	0.0922	0.738	0.355	0.32	0.206	0.594	0.426	0.0488	0.168
ENSG00000007392	LUC7L	protein_coding	16	-1	p13.3	238968	279462	LUC7-like (S. cerevisiae) [Source:HGNC Symbol;Acc:6723]	-0.0463	0.206	-0.0673	0.298	0.0343	1	-0.0161	0.46	-0.0107	0.776	-0.0621	0.319	-0.0127	0.953	-0.0869	0.48	-0.0333	0.762	-0.0581	0.601	-0.0191	0.937	-0.00578	0.953	-0.039	0.693	-0.0751	0.268	-0.0775	0.334	-0.0394	0.601	-0.0769	0.45	-0.0221	0.938	-0.152	0.313	-0.0954	0.393	-0.11
ENSG00000007402	CACNA2D2	protein_coding	3	-1	p21.31	50400233	50541675	calcium channel, voltage-dependent, alpha 2/delta subunit 2 [Source:HGNC Symbol;Acc:1400]	-0.207	0.00978	-0.481	0.00025	-0.0533	1	0.0113	0.862	-0.0401	0.603	-0.105	0.553	-0.18	0.6	-0.0924	0.806	-0.126	0.604	-0.094	0.758	-0.196	0.604	-0.343	0.00329	-0.314	0.115	-0.287	0.0641	-0.167	0.411	-0.373	0.00745	-0.43	0.0292	-0.369	0.35	-0.433	0.239	-0.455	0.0552	-0.156
ENSG00000007516	BAIAP3	protein_coding	16	1	p13.3	1383602	1399439	BAI1-associated protein 3 [Source:HGNC Symbol;Acc:948]	0.134	0.484	0.182	0.594	-0.115	1	0.717	1.85e-21	-0.241	0.00431	-0.0475	0.923	0.0209	0.983	-0.0367	0.967	-0.186	0.695	0.0946	0.884	0.326	0.655	0.141	0.663	-0.108	0.833	0.149	0.703	0.255	0.517	0.869	0.000529	-0.123	0.84	0.113	0.928	-0.0516	0.964	-0.143	0.826	0.0152
ENSG00000007520	TSR3	protein_coding	16	-1	p13.3	1399241	1401912	TSR3, 20S rRNA accumulation, homolog (S. cerevisiae) [Source:HGNC Symbol;Acc:14175]	-0.0422	0.268	-0.0397	0.6	0.009	1	-0.0933	3.17e-08	0.0591	0.00116	-0.0632	0.316	-0.0261	0.896	-0.0606	0.655	-0.0565	0.56	-0.0355	0.779	-0.104	0.466	-0.0858	0.0905	0.027	0.804	-0.0378	0.651	-0.0478	0.597	0.026	0.756	-0.0571	0.612	-0.0417	0.869	-0.0178	0.94	-0.019	0.901	-0.0534
ENSG00000007541	PIGQ	protein_coding	16	1	p13.3	616995	634136	phosphatidylinositol glycan anchor biosynthesis, class Q [Source:HGNC Symbol;Acc:14135]	-0.0323	0.587	-0.0581	0.547	0.047	1	-0.0369	0.154	0.0148	0.762	-0.0266	0.83	-0.0252	0.928	-0.0553	0.775	-0.0757	0.55	0.0228	0.909	0.0277	0.929	-0.0606	0.459	-0.0316	0.831	-0.0601	0.566	-0.0603	0.616	-0.0105	0.937	-0.0233	0.902	-0.0453	0.894	-0.0986	0.678	-0.0804	0.631	-0.0523
ENSG00000007545	CRAMP1L	protein_coding	16	1	p13.3	1662326	1727909	Crm, cramped-like (Drosophila) [Source:HGNC Symbol;Acc:14122]	0.0336	0.48	0.139	0.0295	0.011	1	-0.0145	0.577	-0.00813	0.869	0.0692	0.331	-0.00267	0.992	0.0284	0.882	0.00385	0.981	0.133	0.226	0.0688	0.715	0.0112	0.913	0.034	0.775	0.0116	0.923	0.0145	0.913	-0.00302	0.98	0.083	0.48	0.181	0.314	0.0494	0.828	0.151	0.197	0.183
ENSG00000007866	TEAD3	protein_coding	6	-1	p21.31	35441374	35464853	TEA domain family member 3 [Source:HGNC Symbol;Acc:11716]	0.157	0.248	0.59	0.00282	0.0397	1	-0.0804	0.283	0.00289	0.986	0.144	0.592	0.139	0.831	0.0331	0.961	0.193	0.588	0.0677	0.898	0.0102	0.992	0.165	0.462	0.0247	0.959	0.369	0.112	0.236	0.437	0.346	0.119	0.525	0.0863	0.742	0.151	0.741	0.167	0.566	0.118	0.206
ENSG00000007908	SELE	protein_coding	1	-1	q24.2	169691781	169733846	selectin E [Source:HGNC Symbol;Acc:10718]	0.405	0.362	2.08	0.000564	-0.59	1	-0.228	0.335	-0.25	0.398	0.714	0.308	0.316	0.886	-0.181	0.933	0.549	0.626	0.284	0.855	-0.152	0.96	0.546	0.425	0.311	0.796	0.98	0.185	0.218	0.862	0.871	0.229	1.99	0.0272	1.8	0.311	1.47	0.408	2.26	0.0347	2.38
ENSG00000007923	DNAJC11	protein_coding	1	-1	p36.31	6694228	6761984	DnaJ (Hsp40) homolog, subfamily C, member 11 [Source:HGNC Symbol;Acc:25570]	-0.0833	0.00892	-0.191	0.000261	-0.00565	1	-0.00644	0.795	0.00185	0.971	-0.0517	0.422	-0.0177	0.932	-0.0709	0.581	-0.0707	0.434	-0.123	0.197	-0.0532	0.753	-0.0945	0.0479	-0.0996	0.197	-0.124	0.0407	-0.102	0.168	-0.108	0.0634	-0.214	0.00454	-0.109	0.539	-0.144	0.337	-0.177	0.0622	-0.135
ENSG00000007933	FMO3	protein_coding	1	1	q24.3	171060018	171086959	flavin containing monooxygenase 3 [Source:HGNC Symbol;Acc:3771]	-0.143	0.558	-0.826	0.00661	-0.0821	1	-0.132	0.239	0.116	0.443	-0.272	0.469	0.438	0.563	-0.525	0.441	-0.419	0.406	0.0948	0.91	-0.0607	0.968	-0.142	0.733	-0.422	0.354	-0.107	0.841	-0.123	0.839	-0.0383	0.945	-0.721	0.134	-0.45	0.689	-0.781	0.361	-0.591	0.33	-1.2
ENSG00000007944	MYLIP	protein_coding	6	1	p22.3	16129356	16148479	myosin regulatory light chain interacting protein [Source:HGNC Symbol;Acc:21155]	0.0185	0.85	-0.124	0.284	0.0223	1	-0.0836	0.00902	-0.0176	0.802	-0.000487	0.998	-0.0563	0.87	-0.0411	0.894	-0.0106	0.967	-0.0345	0.894	-0.0312	0.944	0.0417	0.76	0.0797	0.641	0.0757	0.598	0.0265	0.896	0.154	0.169	-0.237	0.125	-0.223	0.473	0.00529	0.992	0.00686	0.983	-0.117
ENSG00000007968	E2F2	protein_coding	1	-1	p36.12	23832922	23857712	E2F transcription factor 2 [Source:HGNC Symbol;Acc:3114]	0.36	0.28	1.18	0.0154	-0.0846	1	-0.273	0.104	0.0937	0.778	-0.0383	0.972	0.454	0.742	0.257	0.858	0.675	0.395	0.644	0.483	0.362	0.823	0.386	0.483	0.565	0.452	0.394	0.572	0.35	0.673	-0.0838	0.922	0.937	0.246	1.17	0.427	1.35	0.31	1.58	0.0627	1.3
ENSG00000008018	PSMB1	protein_coding	6	-1	q27	170844205	170862429	proteasome (prosome, macropain) subunit, beta type, 1 [Source:HGNC Symbol;Acc:9537]	0.0341	0.362	0.0818	0.157	-0.0146	1	0.0252	0.179	-0.0138	0.66	0.000279	0.998	0.00656	0.974	-0.0368	0.795	0.00598	0.965	0.0733	0.455	0.0517	0.75	0.0549	0.308	0.0254	0.804	0.0829	0.182	0.0646	0.41	0.0461	0.498	0.117	0.162	0.0256	0.919	-0.00602	0.983	0.0684	0.549	0.0882
ENSG00000008056	SYN1	protein_coding	X	-1	p11.23	47431303	47479252	synapsin I [Source:HGNC Symbol;Acc:11494]	-0.137	0.263	-0.0475	0.87	-0.0438	1	0.0807	0.212	-0.0423	0.706	-0.12	0.623	-0.0972	0.876	-0.0169	0.98	-0.166	0.604	-0.275	0.405	0.0746	0.918	-0.287	0.0744	-0.258	0.33	-0.133	0.611	-0.0641	0.857	-0.161	0.486	-0.091	0.832	0.14	0.862	-0.0854	0.905	-0.134	0.764	-0.0324
ENSG00000008083	JARID2	protein_coding	6	1	p22.3	15246527	15522252	jumonji, AT rich interactive domain 2 [Source:HGNC Symbol;Acc:6196]	0.0329	0.557	-0.00273	0.982	0.00141	1	-0.0244	0.366	-0.00591	0.925	0.0221	0.858	0.0606	0.768	0.0219	0.927	0.129	0.237	0.147	0.235	0.0173	0.959	-0.00696	0.956	0.0325	0.816	-0.0287	0.809	-0.013	0.93	-0.0196	0.865	-0.0745	0.596	0.0354	0.917	-0.00389	0.991	0.0932	0.543	0.0242
ENSG00000008086	CDKL5	protein_coding	X	1	p22.13	18443703	18671749	cyclin-dependent kinase-like 5 [Source:HGNC Symbol;Acc:11411]	-0.175	0.0125	-0.171	0.2	0.0436	1	-0.148	5.79e-05	0.0401	0.517	-0.19	0.126	-0.122	0.711	-0.186	0.482	-0.0867	0.699	-0.31	0.141	-0.164	0.623	-0.203	0.0532	-0.256	0.136	-0.144	0.338	-0.117	0.528	-0.145	0.31	-0.217	0.28	-0.0103	0.989	-0.224	0.526	-0.158	0.539	-0.169
ENSG00000008118	CAMK1G	protein_coding	1	1	q32.2	209757062	209787283	calcium/calmodulin-dependent protein kinase IG [Source:HGNC Symbol;Acc:14585]	-0.189	0.148	-0.457	0.0269	0.0302	1	0.204	0.00145	-0.0513	0.677	-0.217	0.35	-0.0451	0.955	-0.119	0.837	-0.0923	0.831	-0.331	0.371	-0.0507	0.958	-0.289	0.123	-0.322	0.274	-0.182	0.519	-0.263	0.381	-0.17	0.525	-0.622	0.0351	-0.239	0.769	-0.516	0.361	-0.507	0.176	-0.254
ENSG00000008128	CDK11A	protein_coding	1	-1	p36.33	1634169	1655766	cyclin-dependent kinase 11A [Source:HGNC Symbol;Acc:1730]	0.0218	0.826	-0.0945	0.471	-0.00554	1	0.0518	0.157	-0.033	0.552	0.0294	0.875	-0.034	0.932	0.0031	0.994	0.0619	0.764	-0.0412	0.875	0.0869	0.799	0.0417	0.772	-0.00436	0.989	0.00326	0.99	0.0369	0.858	0.0566	0.707	-0.141	0.464	-0.168	0.645	-0.000685	0.999	-0.0801	0.753	-0.0699
ENSG00000008130	NADK	protein_coding	1	-1	p36.33	1682671	1711896	NAD kinase [Source:HGNC Symbol;Acc:29831]	0.0102	0.854	0.084	0.177	-0.0932	0.414	-0.0701	5.12e-05	0.0244	0.343	-0.00472	0.97	0.0129	0.953	0.0193	0.916	-0.0186	0.883	0.0617	0.58	-0.0185	0.941	0.005	0.959	0.0409	0.68	0.0432	0.595	-0.0332	0.742	0.00474	0.964	0.053	0.648	0.0639	0.778	0.0088	0.974	0.144	0.161	0.124
ENSG00000008226	DLEC1	protein_coding	3	1	p22.2	38080696	38165516	deleted in lung and esophageal cancer 1 [Source:HGNC Symbol;Acc:2899]	0.259	0.0203	0.284	0.174	0.065	1	0.108	0.0943	0.00587	0.974	0.327	0.0906	0.242	0.614	0.378	0.352	0.255	0.41	0.371	0.262	0.0869	0.907	0.261	0.136	0.0955	0.791	0.172	0.511	0.214	0.452	0.448	0.0224	0.468	0.107	0.368	0.552	0.659	0.188	0.0524	0.92	0.141
ENSG00000008256	CYTH3	protein_coding	7	-1	p22.1	6201407	6312275	cytohesin 3 [Source:HGNC Symbol;Acc:9504]	-0.068	0.16	-0.101	0.235	0.0866	1	-0.133	2.92e-09	0.0518	0.0619	-0.0407	0.711	-0.0282	0.92	-0.0978	0.58	-0.0607	0.66	-0.0161	0.939	-0.00548	0.988	-0.11	0.107	-0.116	0.288	-0.0735	0.467	-0.0903	0.419	-0.109	0.203	-0.124	0.342	-0.0303	0.936	-0.249	0.212	-0.0853	0.612	-0.0396
ENSG00000008277	ADAM22	protein_coding	7	1	q21.12	87563458	87832204	ADAM metallopeptidase domain 22 [Source:HGNC Symbol;Acc:201]	-0.175	0.0135	-0.315	0.00801	-0.0225	1	-0.0379	0.418	0.0101	0.925	-0.0962	0.527	-0.0797	0.84	-0.125	0.667	-0.0855	0.707	-0.108	0.672	-0.147	0.673	-0.228	0.0286	-0.24	0.161	-0.25	0.0656	-0.189	0.262	-0.374	0.00196	-0.321	0.0761	-0.0701	0.9	-0.31	0.352	-0.283	0.207	-0.0392
ENSG00000008282	SYPL1	protein_coding	7	-1	q22.3	105730949	105753022	synaptophysin-like 1 [Source:HGNC Symbol;Acc:11507]	0.00568	0.974	0.0979	0.644	0.00171	1	-0.113	0.0243	0.0746	0.26	-0.138	0.457	-0.0702	0.898	-0.0576	0.907	0.012	0.976	0.0353	0.934	-0.102	0.85	0.0469	0.836	0.0783	0.789	0.152	0.462	0.133	0.586	-0.0269	0.92	-0.0418	0.916	-0.161	0.798	0.232	0.633	0.232	0.47	0.121
ENSG00000008283	CYB561	protein_coding	17	-1	q23.3	61509665	61523739	cytochrome b561 [Source:HGNC Symbol;Acc:2571]	-0.154	0.0446	-0.217	0.114	-0.0608	1	0.033	0.522	-0.0145	0.888	-0.116	0.448	-0.042	0.932	-0.168	0.578	-0.173	0.407	-0.176	0.459	-0.0921	0.831	-0.206	0.0691	-0.254	0.162	-0.19	0.213	-0.145	0.452	-0.137	0.384	-0.154	0.531	-0.0044	0.996	-0.257	0.489	-0.31	0.19	-0.132
ENSG00000008294	SPAG9	protein_coding	17	-1	q21.33	49039535	49198226	sperm associated antigen 9 [Source:HGNC Symbol;Acc:14524]	-0.0168	0.746	-0.0857	0.183	0.00455	1	0.00815	0.754	0.00825	0.85	-0.0407	0.6	-0.005	0.982	0.00839	0.967	0.0332	0.775	0.0244	0.867	-0.0491	0.795	-0.0223	0.784	0.0118	0.931	-0.00813	0.942	-0.0324	0.76	-0.105	0.0975	-0.139	0.123	-0.239	0.092	0.0892	0.626	-0.0476	0.735	-0.0167
ENSG00000008300	CELSR3	protein_coding	3	-1	p21.31	48673902	48700348	cadherin, EGF LAG seven-pass G-type receptor 3 [Source:HGNC Symbol;Acc:3230]	-0.145	0.0296	-0.0984	0.49	0.00116	1	0.0416	0.322	-0.0549	0.254	-0.0668	0.67	-0.0901	0.788	-0.146	0.579	-0.203	0.236	-0.0509	0.854	-0.0677	0.868	-0.208	0.0318	-0.249	0.126	-0.172	0.194	-0.172	0.272	-0.17	0.182	-0.0828	0.737	0.0597	0.909	-0.208	0.533	-0.205	0.356	-0.0956
ENSG00000008311	AASS	protein_coding	7	-1	q31.32	121715701	121784334	aminoadipate-semialdehyde synthase [Source:HGNC Symbol;Acc:17366]	0.0393	0.74	0.176	0.246	8.73e-05	1	-0.0261	0.646	0.0487	0.461	-0.1	0.562	0.0512	0.918	0.00305	0.995	0.0944	0.708	-0.148	0.573	-0.0522	0.926	0.166	0.195	0.112	0.62	0.0992	0.607	0.0936	0.681	0.114	0.511	0.063	0.846	-0.088	0.887	0.227	0.575	0.277	0.283	-0.0664
ENSG00000008324	SS18L2	protein_coding	3	1	p22.1	42623332	42636606	synovial sarcoma translocation gene on chromosome 18-like 2 [Source:HGNC Symbol;Acc:15593]	0.00981	0.918	0.0797	0.477	-0.0416	1	0.0225	0.53	-0.0212	0.698	0.0321	0.829	0.0231	0.946	-0.00387	0.991	0.0963	0.525	0.0363	0.87	-0.0309	0.935	0.0457	0.692	-0.0799	0.586	0.116	0.29	-0.0456	0.783	-0.081	0.474	0.00068	0.998	0.201	0.468	0.144	0.6	0.244	0.125	0.0774
ENSG00000008382	MPND	protein_coding	19	1	p13.3	4343524	4360083	MPN domain containing [Source:HGNC Symbol;Acc:25934]	-0.134	0.0104	-0.359	2.31e-05	-0.0404	1	-0.0572	0.0562	0.00721	0.928	-0.0915	0.374	-0.128	0.561	-0.152	0.44	-0.204	0.114	-0.159	0.319	-0.0533	0.87	-0.195	0.0106	-0.154	0.224	-0.181	0.0727	-0.104	0.441	-0.0532	0.674	-0.408	0.000812	-0.282	0.243	-0.186	0.473	-0.507	0.000461	-0.273
ENSG00000008394	MGST1	protein_coding	12	1	p12.3	16500076	16762193	microsomal glutathione S-transferase 1 [Source:HGNC Symbol;Acc:7061]	0.484	2.83e-06	0.965	1.77e-08	-0.102	1	0.155	0.00771	-0.0476	0.659	0.326	0.0757	0.309	0.46	0.486	0.184	0.351	0.202	0.324	0.318	0.432	0.317	0.491	0.00157	0.39	0.136	0.598	0.00295	0.611	0.00814	1	1.61e-08	0.864	0.00046	0.645	0.168	0.828	0.0761	0.917	0.00196	0.631
ENSG00000008405	CRY1	protein_coding	12	-1	q23.3	107385142	107487607	cryptochrome 1 (photolyase-like) [Source:HGNC Symbol;Acc:2384]	0.0899	0.134	0.175	0.0786	-0.0195	1	-0.0807	0.00756	-0.0117	0.876	0.103	0.333	0.00913	0.98	0.0976	0.669	0.0967	0.55	0.145	0.399	0.0965	0.737	0.0896	0.366	0.148	0.277	0.15	0.174	0.0528	0.758	-0.000293	0.999	0.0377	0.874	0.108	0.774	0.182	0.513	0.243	0.157	0.147
ENSG00000008441	NFIX	protein_coding	19	1	p13.2	13106422	13209610	nuclear factor I/X (CCAAT-binding transcription factor) [Source:HGNC Symbol;Acc:7788]	-0.0721	0.387	-0.107	0.461	0.0517	1	-0.015	0.776	-0.00166	0.986	-0.0777	0.623	-0.0697	0.858	0.022	0.956	-0.0409	0.874	-0.161	0.456	0.0375	0.942	-0.142	0.205	0.0565	0.802	-0.0571	0.758	-0.0593	0.785	-0.301	0.0114	-0.189	0.352	-0.187	0.645	0.129	0.74	-0.0791	0.787	-0.165
ENSG00000008513	ST3GAL1	protein_coding	8	-1	q24.22	134467091	134584183	ST3 beta-galactoside alpha-2,3-sialyltransferase 1 [Source:HGNC Symbol;Acc:10862]	0.00312	0.977	0.0691	0.581	0.0704	1	-0.0846	0.00459	0.0146	0.831	0.00926	0.963	0.0667	0.823	-0.0655	0.795	0.0165	0.943	-0.0569	0.79	0.144	0.569	-0.0343	0.796	-0.0455	0.802	-0.011	0.954	-0.0246	0.898	0.0359	0.804	0.0289	0.904	0.048	0.914	0.0311	0.937	0.11	0.596	0.0593
ENSG00000008516	MMP25	protein_coding	16	1	p13.3	3096682	3110727	matrix metallopeptidase 25 [Source:HGNC Symbol;Acc:14246]	0.323	0.161	-0.0536	0.93	-0.253	1	0.0266	0.877	-0.0889	0.681	0.195	0.708	0.443	0.629	0.387	0.653	0.311	0.628	0.291	0.704	0.751	0.379	0.246	0.56	0.255	0.687	0.345	0.475	0.0733	0.921	0.257	0.594	-0.298	0.693	0.175	0.918	0.404	0.735	-0.355	0.667	-0.34
ENSG00000008517	IL32	protein_coding	16	1	p13.3	3115298	3131908	interleukin 32 [Source:HGNC Symbol;Acc:16830]	0.25	0.174	0.475	0.121	0.011	1	-0.00701	0.962	-0.117	0.379	0.179	0.649	0.45	0.505	0.0288	0.978	0.703	0.0801	0.182	0.776	-0.189	0.85	0.22	0.494	0.373	0.378	0.413	0.226	0.102	0.856	0.292	0.408	0.362	0.498	0.873	0.261	0.298	0.758	0.778	0.128	0.28
ENSG00000008710	PKD1	protein_coding	16	-1	p13.3	2138711	2185899	polycystic kidney disease 1 (autosomal dominant) [Source:HGNC Symbol;Acc:9008]	-0.121	0.0558	-0.19	0.0842	-0.0519	1	0.0559	0.121	-0.0715	0.0637	-0.0616	0.675	-0.0828	0.792	-0.162	0.484	-0.139	0.418	-0.0379	0.888	-0.0226	0.963	-0.192	0.0339	-0.0511	0.799	-0.177	0.142	-0.216	0.125	-0.189	0.0934	-0.127	0.523	-0.0548	0.911	-0.194	0.531	-0.187	0.368	-0.196
ENSG00000008735	MAPK8IP2	protein_coding	22	1	q13.33	51039114	51052409	mitogen-activated protein kinase 8 interacting protein 2 [Source:HGNC Symbol;Acc:6883]	-0.119	0.0617	-0.0965	0.459	-0.0271	1	0.0501	0.174	-0.0337	0.539	-0.0704	0.617	-0.0266	0.947	-0.113	0.653	-0.141	0.407	-0.0711	0.759	-0.00767	0.988	-0.231	0.00917	-0.153	0.314	-0.193	0.104	-0.123	0.428	-0.174	0.129	-0.0248	0.929	0.0422	0.936	-0.138	0.681	-0.231	0.242	-0.0319
ENSG00000008838	MED24	protein_coding	17	-1	q21.1	38175350	38217468	mediator complex subunit 24 [Source:HGNC Symbol;Acc:22963]	-0.0391	0.356	0.019	0.841	0.0144	1	-0.0808	9.63e-06	0.0151	0.674	-0.0537	0.458	-0.0253	0.906	-0.0426	0.79	-0.0898	0.345	-0.0656	0.579	0.00194	0.994	-0.0577	0.358	-0.0547	0.579	-0.0499	0.554	-0.0385	0.712	0.0461	0.562	0.0207	0.891	0.0979	0.639	0.00763	0.98	0.016	0.923	-0.0715
ENSG00000008853	RHOBTB2	protein_coding	8	1	p21.3	22844930	22877712	Rho-related BTB domain containing 2 [Source:HGNC Symbol;Acc:18756]	-0.237	0.000437	-0.418	0.000213	0.0877	1	-0.128	0.0005	0.0196	0.814	-0.178	0.151	-0.0837	0.823	-0.276	0.248	-0.216	0.233	-0.278	0.177	-0.231	0.433	-0.315	0.00181	-0.239	0.156	-0.212	0.117	-0.271	0.0815	-0.307	0.0109	-0.35	0.0418	-0.289	0.414	-0.536	0.0769	-0.497	0.0119	-0.319
ENSG00000008869	HEATR5B	protein_coding	2	-1	p22.2	37195526	37311485	HEAT repeat containing 5B [Source:HGNC Symbol;Acc:29273]	-0.102	0.000898	-0.141	0.0077	0.00491	1	0.0356	0.0458	-0.00951	0.801	-0.0808	0.152	-0.073	0.582	-0.0867	0.466	-0.0739	0.395	-0.119	0.203	-0.0721	0.632	-0.105	0.0235	-0.125	0.11	-0.136	0.0219	-0.109	0.132	-0.143	0.00883	-0.139	0.0856	-0.0689	0.737	-0.131	0.38	-0.0941	0.38	-0.0521
ENSG00000008952	SEC62	protein_coding	3	1	q26.2	169684423	169716161	SEC62 homolog (S. cerevisiae) [Source:HGNC Symbol;Acc:11846]	-0.0229	0.568	-0.0683	0.23	-0.0084	1	0.0364	0.0276	0.00813	0.822	-0.0396	0.535	-0.0361	0.821	-0.0399	0.758	-0.00862	0.944	-0.0453	0.669	0.00954	0.968	-0.0034	0.97	-0.0566	0.468	-0.0399	0.578	-0.00287	0.979	0.0113	0.893	-0.0747	0.409	-0.126	0.405	-0.00585	0.983	-0.145	0.105	-0.00131
ENSG00000008988	RPS20	protein_coding	8	-1	q12.1	56979854	56987069	ribosomal protein S20 [Source:HGNC Symbol;Acc:10405]	0.116	0.006	0.148	0.0483	-0.0361	1	-0.0374	0.142	0.00893	0.878	0.0975	0.21	0.101	0.573	0.104	0.533	0.0458	0.748	0.0977	0.472	0.0968	0.639	0.173	0.00502	0.0854	0.443	0.182	0.0234	0.149	0.129	0.142	0.0675	0.158	0.173	0.0875	0.76	0.147	0.486	0.0514	0.777	0.0098
ENSG00000009307	CSDE1	protein_coding	1	-1	p13.2	115259534	115301297	cold shock domain containing E1, RNA-binding [Source:HGNC Symbol;Acc:29905]	-0.031	0.291	-0.0491	0.331	0.00316	1	0.0319	0.0225	0.000291	0.994	-0.0234	0.708	-0.0259	0.855	-0.00898	0.951	0.00619	0.954	-0.0451	0.598	-0.038	0.78	-0.00807	0.906	-0.0376	0.597	-0.053	0.321	-0.0425	0.523	-0.0642	0.187	-0.0408	0.641	-0.0654	0.667	0.058	0.674	-0.0274	0.799	-0.00312
ENSG00000009335	UBE3C	protein_coding	7	1	q36.3	156931607	157062066	ubiquitin protein ligase E3C [Source:HGNC Symbol;Acc:16803]	-0.0877	0.00149	-0.154	0.000903	-0.0578	1	-0.0316	0.0484	0.00478	0.905	-0.0734	0.147	-0.0781	0.487	-0.0871	0.405	-0.0514	0.53	-0.0894	0.292	-0.103	0.374	-0.0846	0.0435	-0.0945	0.166	-0.13	0.015	-0.0793	0.232	-0.0945	0.0656	-0.15	0.0302	-0.118	0.413	-0.174	0.17	-0.0342	0.775	-0.127
ENSG00000009413	REV3L	protein_coding	6	-1	q21	111620234	111804918	REV3-like, polymerase (DNA directed), zeta, catalytic subunit [Source:HGNC Symbol;Acc:9968]	0.065	0.113	0.0241	0.81	0.0127	1	-0.0482	0.0238	0.0258	0.401	0.096	0.162	0.0706	0.688	0.0421	0.816	0.0542	0.647	0.0698	0.589	0.118	0.482	0.0914	0.128	0.0362	0.767	0.0569	0.531	0.0716	0.468	0.00854	0.942	0.0353	0.818	0.0219	0.949	-0.0313	0.903	0.0278	0.873	-0.0931
ENSG00000009694	TENM1	protein_coding	X	-1	q25	123509753	124097666	teneurin transmembrane protein 1 [Source:HGNC Symbol;Acc:8117]	-0.0791	0.435	-0.0314	0.891	-0.0594	1	-0.233	1.82e-08	0.0787	0.153	0.0232	0.934	-0.141	0.71	-0.0855	0.824	-0.181	0.426	0.0153	0.969	-0.0539	0.926	-0.0293	0.894	-0.32	0.112	-0.167	0.337	0.0892	0.711	-0.0206	0.934	-0.0319	0.93	0.0128	0.988	-0.141	0.766	-0.0612	0.867	-0.0253
ENSG00000009709	PAX7	protein_coding	1	1	p36.13	18957500	19075360	paired box 7 [Source:HGNC Symbol;Acc:8621]	-0.113	0.586	-0.467	0.0846	0.0992	1	0.0725	0.473	-0.0406	0.827	-0.224	0.474	0.0178	0.985	0.0206	0.983	-0.0459	0.942	-0.00303	0.996	0.0601	0.961	-0.428	0.0578	-0.223	0.602	-0.216	0.55	-0.175	0.692	-0.022	0.964	-0.738	0.0491	-0.59	0.456	-0.221	0.807	-0.782	0.0826	-0.0873
ENSG00000009724	MASP2	protein_coding	1	-1	p36.22	11086580	11107290	mannan-binding lectin serine peptidase 2 [Source:HGNC Symbol;Acc:6902]	0.394	0.103	0.603	0.153	-0.282	1	-0.00932	0.963	-0.125	0.538	0.293	0.556	0.41	0.695	0.565	0.523	0.0781	0.932	-0.25	0.775	0.381	0.747	0.114	0.843	0.946	0.101	0.377	0.469	0.511	0.363	0.911	0.0226	0.439	0.559	0.937	0.418	1.19	0.251	0.885	0.222	-0.403
ENSG00000009780	FAM76A	protein_coding	1	1	p35.3	28052490	28089633	family with sequence similarity 76, member A [Source:HGNC Symbol;Acc:28530]	-0.0898	0.0331	-0.203	0.00331	-0.0318	1	-0.0296	0.25	0.0378	0.193	-0.12	0.0988	-0.191	0.147	-0.0984	0.55	-0.108	0.333	-0.0814	0.555	-0.0766	0.717	-0.0808	0.245	-0.0848	0.431	-0.0377	0.734	-0.0777	0.468	-0.0325	0.759	-0.143	0.212	-0.155	0.483	-0.19	0.325	-0.163	0.22	-0.217
ENSG00000009790	TRAF3IP3	protein_coding	1	1	q32.2	209929377	209955668	TRAF3 interacting protein 3 [Source:HGNC Symbol;Acc:30766]	0.152	0.402	-0.152	0.663	0.0245	1	-0.109	0.227	0.0722	0.611	0.0693	0.878	0.301	0.649	0.102	0.896	0.0547	0.925	0.0461	0.949	0.138	0.88	0.186	0.519	0.0494	0.933	0.222	0.523	0.102	0.834	0.4	0.153	-0.0533	0.936	0.416	0.634	-0.0234	0.987	-0.0239	0.976	-0.632
ENSG00000009830	POMT2	protein_coding	14	-1	q24.3	77741299	77787227	protein-O-mannosyltransferase 2 [Source:HGNC Symbol;Acc:19743]	-0.0259	0.708	0.0533	0.621	0.0576	1	-0.0169	0.609	0.0264	0.522	-0.0637	0.523	-0.112	0.566	-0.00234	0.994	-0.0898	0.503	0.0549	0.755	-0.0371	0.905	-0.0146	0.909	0.0673	0.613	-0.0235	0.866	0.0362	0.811	-0.1	0.284	0.0751	0.643	-0.107	0.716	0.231	0.28	0.0884	0.62	0.0249
ENSG00000009844	VTA1	protein_coding	6	1	q24.1	142468367	142545826	vesicle (multivesicular body) trafficking 1 [Source:HGNC Symbol;Acc:20954]	-0.095	0.017	-0.171	0.0107	-0.0413	1	-0.116	1.04e-08	0.0363	0.192	-0.1	0.16	-0.106	0.511	-0.073	0.656	-0.0407	0.761	-0.177	0.137	-0.0349	0.891	-0.095	0.128	-0.0945	0.341	-0.125	0.106	-0.0616	0.565	-0.137	0.0561	-0.134	0.225	-0.0719	0.795	-0.144	0.458	-0.162	0.198	-0.0977
ENSG00000009950	MLXIPL	protein_coding	7	-1	q11.23	73007524	73038873	MLX interacting protein-like [Source:HGNC Symbol;Acc:12744]	0.0197	0.893	0.0379	0.87	-0.0675	1	0.199	4.27e-06	-0.113	0.024	0.0475	0.846	0.137	0.731	0.0103	0.985	-0.148	0.545	0.0899	0.779	0.252	0.493	-0.136	0.365	0.031	0.924	-0.0828	0.706	-0.0169	0.955	0.0321	0.893	0.13	0.66	0.327	0.457	-0.11	0.831	-0.119	0.729	0.128
ENSG00000009954	BAZ1B	protein_coding	7	-1	q11.23	72854728	72936608	bromodomain adjacent to zinc finger domain, 1B [Source:HGNC Symbol;Acc:961]	0.0403	0.192	0.00665	0.934	0.0204	1	0.0813	8.99e-09	-0.0238	0.234	0.037	0.538	0.0117	0.948	0.0886	0.39	0.12	0.0717	-0.0282	0.794	0.0821	0.509	0.052	0.269	0.0407	0.606	0.0234	0.756	0.064	0.35	-0.0481	0.412	-0.041	0.679	-0.0459	0.815	0.0912	0.511	0.044	0.691	0.0476
ENSG00000010017	RANBP9	protein_coding	6	-1	p23	13621730	13711796	RAN binding protein 9 [Source:HGNC Symbol;Acc:13727]	-0.0289	0.505	-0.0395	0.605	-0.0337	1	0.0509	0.0047	-0.0346	0.117	-0.0392	0.605	-0.0107	0.961	0.0328	0.838	-0.00552	0.97	-0.1	0.321	0.0471	0.8	-0.0413	0.528	-0.0817	0.324	-0.0583	0.437	-0.0106	0.928	-0.05	0.493	-0.0448	0.713	-0.0217	0.94	-0.0332	0.877	-0.0845	0.474	-0.00348
ENSG00000010030	ETV7	protein_coding	6	-1	p21.31	36322419	36356164	ets variant 7 [Source:HGNC Symbol;Acc:18160]	0.273	0.202	0.148	0.76	-0.305	1	0.0967	0.448	-0.145	0.319	0.141	0.785	0.222	0.833	0.0697	0.95	0.188	0.773	-0.19	0.8	0.482	0.587	0.473	0.113	0.356	0.483	0.689	0.0606	0.125	0.845	0.446	0.238	0.115	0.888	-0.863	0.359	0.0358	0.983	0.117	0.894	0.043
ENSG00000010072	SPRTN	protein_coding	1	1	q42.2	231472850	231490769	SprT-like N-terminal domain [Source:HGNC Symbol;Acc:25356]	-0.0612	0.22	-0.0513	0.615	0.0342	1	-0.0219	0.46	0.0358	0.274	-0.04	0.719	-0.0566	0.811	-0.0895	0.617	-0.0794	0.538	-0.08	0.594	-0.0917	0.673	-0.0204	0.858	-0.0467	0.735	-0.0475	0.674	-0.0513	0.692	-0.0699	0.466	-0.0036	0.986	-0.0961	0.739	0.0547	0.841	-0.0175	0.935	-0.15
ENSG00000010165	METTL13	protein_coding	1	1	q24.3	171750788	171783163	methyltransferase like 13 [Source:HGNC Symbol;Acc:24248]	-0.0609	0.132	-0.144	0.0257	-7.62e-05	1	0.046	0.0276	-0.00925	0.847	-0.0566	0.463	-0.0731	0.661	-0.0337	0.856	-0.0256	0.853	-0.0406	0.776	-0.0465	0.827	-0.0822	0.171	-0.0378	0.749	-0.0519	0.564	-0.0741	0.437	-0.148	0.0256	-0.168	0.0801	-0.144	0.469	-0.176	0.308	-0.0704	0.625	0.106
ENSG00000010219	DYRK4	protein_coding	12	1	p13.32	4671370	4723325	dual-specificity tyrosine-(Y)-phosphorylation regulated kinase 4 [Source:HGNC Symbol;Acc:3095]	0.0607	0.187	0.0923	0.252	0.00834	1	0.0564	0.0133	-0.00202	0.975	0.0254	0.83	0.0349	0.887	0.133	0.387	0.0967	0.399	0.00143	0.993	0.108	0.569	0.0865	0.202	0.0472	0.711	0.0431	0.687	0.0802	0.451	0.0111	0.929	0.0968	0.455	0.228	0.224	0.128	0.544	0.117	0.414	0.0624
ENSG00000010244	ZNF207	protein_coding	17	1	q11.2	30677136	30708905	zinc finger protein 207 [Source:HGNC Symbol;Acc:12998]	0.0141	0.645	0.018	0.736	-0.0167	1	0.00255	0.884	-0.0158	0.343	0.0123	0.845	-0.0103	0.939	0.0213	0.837	0.0308	0.643	0.0316	0.683	0.00714	0.968	0.0338	0.384	0.0217	0.75	0.00449	0.951	-0.00471	0.952	0.00689	0.913	0.0353	0.635	-0.0228	0.893	0.0159	0.915	0.0299	0.735	0.0467
ENSG00000010256	UQCRC1	protein_coding	3	-1	p21.31	48636435	48648409	ubiquinol-cytochrome c reductase core protein I [Source:HGNC Symbol;Acc:12585]	-0.165	8.94e-05	-0.214	0.00301	-0.0366	1	0.0226	0.432	-0.00887	0.88	-0.161	0.0249	-0.0579	0.797	-0.189	0.202	-0.121	0.294	-0.116	0.388	-0.178	0.306	-0.21	0.000878	-0.116	0.277	-0.216	0.00827	-0.206	0.037	-0.241	0.00101	-0.169	0.142	-0.0215	0.958	-0.216	0.278	-0.199	0.134	-0.00393
ENSG00000010270	STARD3NL	protein_coding	7	1	p14.1	38217824	38270272	STARD3 N-terminal like [Source:HGNC Symbol;Acc:19169]	0.0257	0.552	0.103	0.0747	0.00554	1	-0.0543	0.00167	0.0113	0.756	0.00157	0.99	-0.00209	0.994	-0.0205	0.908	-0.0431	0.671	0.00621	0.968	0.00909	0.97	0.0538	0.347	0.0281	0.788	0.0953	0.133	0.027	0.794	0.128	0.0254	0.0408	0.735	0.0245	0.928	0.067	0.71	0.209	0.0251	0.0854
ENSG00000010278	CD9	protein_coding	12	1	p13.31	6308881	6347425	CD9 molecule [Source:HGNC Symbol;Acc:1709]	0.0087	0.976	-0.0361	0.931	0.0706	1	-0.0532	0.605	0.0517	0.746	-0.189	0.551	-0.11	0.901	0.0834	0.917	0.0199	0.975	-0.216	0.677	-0.144	0.872	0.0211	0.961	0.259	0.504	0.147	0.696	0.258	0.494	-0.0333	0.94	-0.265	0.584	-0.438	0.603	0.771	0.242	0.0483	0.947	-0.0656
ENSG00000010282	HHATL	protein_coding	3	-1	p22.1	42734155	42744319	hedgehog acyltransferase-like [Source:HGNC Symbol;Acc:13242]	-0.0907	0.461	-0.315	0.069	-0.162	1	0.365	9.93e-14	-0.0644	0.414	-0.225	0.202	-0.132	0.789	-0.159	0.697	0.0488	0.896	0.0343	0.941	-0.166	0.746	-0.16	0.353	0.0078	0.987	0.0075	0.983	-0.05	0.882	-0.204	0.3	-0.333	0.215	-0.531	0.229	-0.291	0.561	-0.304	0.353	-0.19
ENSG00000010292	NCAPD2	protein_coding	12	1	p13.31	6602522	6641121	non-SMC condensin I complex, subunit D2 [Source:HGNC Symbol;Acc:24305]	-0.101	0.128	0.0538	0.723	0.047	1	0.0204	0.649	0.0304	0.609	-0.16	0.149	-0.178	0.463	-0.00533	0.989	-0.079	0.686	-0.131	0.515	-0.168	0.546	-0.0244	0.882	-0.0179	0.942	-0.077	0.614	-0.0711	0.695	-0.204	0.0703	0.105	0.622	-0.178	0.624	0.232	0.436	0.243	0.218	0.202
ENSG00000010295	IFFO1	protein_coding	12	-1	p13.31	6647541	6665239	intermediate filament family orphan 1 [Source:HGNC Symbol;Acc:24970]	-0.0647	0.144	-0.201	0.00287	-0.0447	1	0.102	1e-06	-0.05	0.0471	-0.026	0.821	0.0206	0.937	-0.0255	0.909	-0.0461	0.729	-0.0602	0.681	0.000307	0.999	-0.099	0.118	0.00736	0.965	-0.16	0.0372	-0.136	0.147	-0.187	0.00781	-0.144	0.194	-0.124	0.598	-0.0776	0.737	-0.171	0.178	-0.00612
ENSG00000010310	GIPR	protein_coding	19	1	q13.32	46171502	46186982	gastric inhibitory polypeptide receptor [Source:HGNC Symbol;Acc:4271]	-0.343	0.227	0.0543	0.94	-0.097	1	0.439	0.001	-0.261	0.114	-0.401	0.429	-0.628	0.544	0.00196	0.999	-0.0742	0.943	-0.5	0.547	-0.649	0.572	-0.234	0.668	-0.233	0.771	-0.415	0.47	-0.204	0.8	-0.432	0.417	0.206	0.84	-0.464	0.789	1.28	0.267	0.733	0.393	0.534
ENSG00000010318	PHF7	protein_coding	3	1	p21.1	52444673	52457657	PHD finger protein 7 [Source:HGNC Symbol;Acc:18458]	-0.0858	0.17	-0.157	0.132	0.0255	1	0.101	0.000821	-0.0322	0.521	-0.0709	0.573	-0.144	0.536	-0.0929	0.697	-0.0726	0.686	-0.188	0.265	-0.101	0.729	-0.0441	0.734	-0.0138	0.952	-0.0521	0.73	-0.0681	0.679	-0.0965	0.423	-0.192	0.222	-0.0589	0.895	-0.388	0.124	-0.187	0.322	-0.272
ENSG00000010319	SEMA3G	protein_coding	3	-1	p21.1	52467069	52479101	sema domain, immunoglobulin domain (Ig), short basic domain, secreted, (semaphorin) 3G [Source:HGNC Symbol;Acc:30400]	-0.326	0.00458	-0.576	0.00291	0.207	1	-0.266	1.04e-05	0.145	0.0443	-0.282	0.179	-0.108	0.875	-0.585	0.131	-0.33	0.283	-0.0486	0.93	-0.574	0.169	-0.386	0.0238	-0.32	0.262	-0.327	0.156	-0.458	0.0807	-0.164	0.529	-0.636	0.0253	-0.366	0.583	-0.983	0.0488	-0.452	0.226	-0.225
ENSG00000010322	NISCH	protein_coding	3	1	p21.1	52489134	52527087	nischarin [Source:HGNC Symbol;Acc:18006]	0.0121	0.887	0.0124	0.93	0.0187	1	0.0344	0.255	-0.0233	0.624	0.0393	0.757	0.0471	0.867	0.0361	0.886	-0.0217	0.91	0.0151	0.95	0.0218	0.955	-0.0445	0.676	-0.0445	0.775	-0.0381	0.775	-0.003	0.986	0.125	0.182	0.00412	0.986	0.161	0.551	-0.0808	0.775	-0.0699	0.724	-0.0582
ENSG00000010327	STAB1	protein_coding	3	1	p21.1	52529354	52558511	stabilin 1 [Source:HGNC Symbol;Acc:18628]	0.23	0.132	0.276	0.328	-0.207	1	-0.349	1.59e-06	0.0588	0.688	0.169	0.599	0.433	0.427	0.171	0.79	0.316	0.424	0.193	0.708	-0.0106	0.992	0.229	0.362	0.21	0.598	0.293	0.331	0.103	0.824	0.42	0.108	0.22	0.658	0.588	0.414	0.088	0.929	0.679	0.113	0.153
ENSG00000010361	FUZ	protein_coding	19	-1	q13.33	50310126	50320633	fuzzy planar cell polarity protein [Source:HGNC Symbol;Acc:26219]	-0.00708	0.935	-0.0716	0.465	0.0178	1	0.0136	0.688	0.00748	0.91	0.00745	0.965	-0.0438	0.871	0.0538	0.8	0.0107	0.956	0.000605	0.998	-0.0597	0.815	-0.0481	0.616	0.066	0.616	-0.00242	0.99	-0.0539	0.687	-0.00831	0.954	-0.0718	0.657	-0.18	0.456	-0.0996	0.696	-0.0671	0.72	-0.0704
ENSG00000010379	SLC6A13	protein_coding	12	-1	p13.33	329789	372039	solute carrier family 6 (neurotransmitter transporter), member 13 [Source:HGNC Symbol;Acc:11046]	-0.0566	0.843	-0.399	0.23	-0.0607	1	-0.0687	0.569	0.0287	0.908	0.0259	0.968	0.432	0.546	-0.236	0.755	0.29	0.571	-0.116	0.875	-0.363	0.668	-0.0945	0.824	-0.118	0.842	0.0663	0.904	-0.349	0.424	-0.159	0.708	-0.388	0.478	0.231	0.861	-0.313	0.753	-0.379	0.552	-1.36
ENSG00000010404	IDS	protein_coding	X	-1	q28	148558521	148615470	iduronate 2-sulfatase [Source:HGNC Symbol;Acc:5389]	-0.0633	0.498	-0.171	0.215	0.0142	1	0.00197	0.975	-0.00261	0.981	-0.0686	0.701	0.0349	0.939	-0.07	0.842	-0.0811	0.732	-0.0679	0.813	0.0195	0.972	-0.13	0.295	-0.198	0.262	-0.076	0.683	-0.0309	0.902	-0.0281	0.891	-0.204	0.337	0.0381	0.955	-0.385	0.243	-0.35	0.11	-0.186
ENSG00000010438	PRSS3	protein_coding	9	1	p13.3	33750515	33799230	protease, serine, 3 [Source:HGNC Symbol;Acc:9486]	-0.0734	0.591	-0.266	0.149	0.0391	1	0.135	0.0138	-0.125	0.0405	0.00638	0.986	0.0707	0.906	-0.105	0.824	-0.138	0.657	-0.0942	0.812	0.0297	0.969	-0.144	0.436	-0.173	0.517	-0.158	0.491	-0.11	0.707	0.00908	0.977	-0.314	0.267	-0.0652	0.939	-0.13	0.832	-0.458	0.132	-0.254
ENSG00000010539	ZNF200	protein_coding	16	-1	p13.3	3272325	3286221	zinc finger protein 200 [Source:HGNC Symbol;Acc:12993]	0.0284	0.594	-0.107	0.135	-0.0287	1	-0.00521	0.868	-0.0083	0.873	0.0117	0.929	0.00522	0.984	0.00307	0.99	0.0521	0.667	0.0869	0.482	0.0136	0.965	0.00309	0.98	0.0635	0.55	0.0197	0.865	0.0455	0.687	0.00842	0.943	-0.123	0.264	-0.151	0.459	-0.183	0.307	-0.0766	0.602	-0.0651
ENSG00000010610	CD4	protein_coding	12	1	p13.31	6896024	6929974	CD4 molecule [Source:HGNC Symbol;Acc:1678]	0.267	0.00806	0.305	0.0978	-0.109	1	-0.212	6.93e-05	0.13	0.0371	0.205	0.283	0.362	0.329	0.189	0.648	0.287	0.285	0.195	0.564	0.188	0.715	0.365	0.0137	0.156	0.585	0.287	0.153	0.273	0.259	0.428	0.0165	0.394	0.147	0.292	0.624	0.0245	0.976	0.361	0.279	0.263
ENSG00000010626	LRRC23	protein_coding	12	1	p13.31	6982733	7023407	leucine rich repeat containing 23 [Source:HGNC Symbol;Acc:19138]	0.078	0.165	0.0485	0.694	-0.0286	1	0.152	5.58e-09	-0.0238	0.638	0.0812	0.434	0.0416	0.892	0.0496	0.842	0.226	0.064	0.152	0.329	0.0966	0.706	0.067	0.498	0.161	0.192	0.00608	0.974	0.09	0.502	-0.113	0.272	0.0567	0.773	0.00651	0.991	0.103	0.721	0.109	0.567	0.155
ENSG00000010671	BTK	protein_coding	X	-1	q22.1	100604435	100641183	Bruton agammaglobulinemia tyrosine kinase [Source:HGNC Symbol;Acc:1133]	0.321	0.0216	0.198	0.514	-0.258	1	-0.251	0.000669	0.13	0.175	0.137	0.686	0.182	0.803	0.51	0.3	0.374	0.313	0.11	0.85	0.368	0.563	0.6	0.0029	0.326	0.349	0.273	0.365	0.243	0.505	0.403	0.12	0.154	0.773	0.439	0.58	0.323	0.671	0.251	0.643	0.0493
ENSG00000010704	HFE	protein_coding	6	1	p22.2	26087509	26098571	hemochromatosis [Source:HGNC Symbol;Acc:4886]	0.272	0.0154	0.487	0.0101	-0.00884	1	-0.0138	0.88	0.0859	0.314	0.174	0.448	0.154	0.788	0.317	0.451	0.389	0.173	0.308	0.375	0.144	0.819	0.181	0.37	0.109	0.758	0.493	0.0195	0.265	0.336	0.458	0.0206	0.471	0.108	0.425	0.479	0.496	0.346	0.404	0.271	0.243
ENSG00000010803	SCMH1	protein_coding	1	-1	p34.2	41492872	41707826	sex comb on midleg homolog 1 (Drosophila) [Source:HGNC Symbol;Acc:19003]	0.0351	0.478	-0.0241	0.812	0.0313	1	-0.0939	2.42e-06	0.0272	0.371	0.0124	0.922	0.0851	0.608	0.0243	0.909	0.00447	0.979	0.0215	0.902	0.105	0.546	-0.00551	0.962	-0.00533	0.974	0.0453	0.639	-0.00844	0.952	0.106	0.145	-0.0286	0.86	0.0606	0.827	-0.084	0.694	-0.0839	0.556	-0.106
ENSG00000010810	FYN	protein_coding	6	-1	q21	111981535	112194655	FYN oncogene related to SRC, FGR, YES [Source:HGNC Symbol;Acc:4037]	0.0607	0.0705	0.198	0.000153	0.0939	0.33	-0.102	4.95e-10	0.0583	0.000979	0.0262	0.755	0.0515	0.738	0.0941	0.434	0.0334	0.756	0.0817	0.417	0.0237	0.914	0.0816	0.101	0.0288	0.781	0.0824	0.204	0.0522	0.542	0.112	0.0545	0.156	0.0527	0.0492	0.833	0.204	0.158	0.243	0.0075	0.119
ENSG00000010818	HIVEP2	protein_coding	6	-1	q24.2	143072604	143266338	human immunodeficiency virus type I enhancer binding protein 2 [Source:HGNC Symbol;Acc:4921]	-0.216	0.000291	-0.576	4.63e-09	0.0315	1	-0.262	2.71e-17	0.066	0.0991	-0.189	0.0726	-0.146	0.569	-0.151	0.529	-0.078	0.689	-0.255	0.158	-0.126	0.674	-0.289	0.00126	-0.232	0.127	-0.233	0.0452	-0.24	0.082	-0.437	1.93e-05	-0.565	5.01e-05	-0.515	0.0271	-0.476	0.0761	-0.435	0.0132	-0.481
ENSG00000011007	TCEB3	protein_coding	1	1	p36.11	24069645	24088549	transcription elongation factor B (SIII), polypeptide 3 (110kDa, elongin A) [Source:HGNC Symbol;Acc:11620]	0.0928	0.000393	0.0622	0.23	-0.0223	1	0.00453	0.832	-0.00925	0.76	0.0707	0.141	0.0794	0.451	0.142	0.12	0.136	0.0269	0.0756	0.358	0.0651	0.606	0.0918	0.0197	0.075	0.253	0.0974	0.0593	0.0966	0.117	0.0911	0.0623	0.0723	0.37	0.0475	0.8	0.101	0.435	0.0752	0.419	0.084
ENSG00000011009	LYPLA2	protein_coding	1	1	p36.11	24117460	24122029	lysophospholipase II [Source:HGNC Symbol;Acc:6738]	-0.0742	0.127	-0.11	0.198	-0.0215	1	-0.107	4.3e-06	0.0185	0.695	-0.0876	0.305	0.0163	0.956	-0.0643	0.743	-0.132	0.265	-0.0516	0.764	-0.0464	0.868	-0.158	0.0161	-0.0723	0.563	-0.00262	0.988	-0.0856	0.46	-0.132	0.117	-0.0822	0.587	0.0112	0.981	-0.177	0.413	-0.107	0.511	-0.0527
ENSG00000011021	CLCN6	protein_coding	1	1	p36.22	11866207	11903201	chloride channel, voltage-sensitive 6 [Source:HGNC Symbol;Acc:2024]	-0.101	0.02	-0.0888	0.303	-0.0188	1	0.142	1.29e-10	-0.034	0.296	-0.0913	0.259	-0.0762	0.709	-0.0629	0.738	-0.0966	0.428	-0.144	0.266	-0.0627	0.794	-0.131	0.0429	-0.124	0.242	-0.137	0.105	-0.0699	0.547	-0.122	0.135	-0.101	0.459	-0.0515	0.879	0.00901	0.981	-0.121	0.421	0.0631
ENSG00000011028	MRC2	protein_coding	17	1	q23.2	60704762	60770958	mannose receptor, C type 2 [Source:HGNC Symbol;Acc:16875]	-0.000768	0.997	-0.0321	0.924	-0.102	1	-0.195	0.00166	0.0795	0.391	-0.0991	0.74	0.0393	0.959	-0.0493	0.943	0.105	0.794	-0.117	0.797	-0.24	0.673	0.0212	0.951	-0.0287	0.952	0.119	0.694	0.0775	0.841	0.164	0.525	-0.063	0.901	-0.0497	0.965	-0.0992	0.899	0.418	0.27	-0.529
ENSG00000011052	NME2	protein_coding	17	1	q21.33	49230951	49249105	NME/NM23 nucleoside diphosphate kinase 2 [Source:HGNC Symbol;Acc:7850]	0.168	0.391	0.257	0.449	0.166	1	0.0599	0.597	-0.069	0.671	0.107	0.81	0.481	0.438	0.0317	0.974	0.296	0.524	0.308	0.563	0.391	0.6	-0.0216	0.964	-0.129	0.808	0.24	0.527	0.107	0.842	0.0325	0.947	0.314	0.552	0.519	0.564	0.189	0.849	0.365	0.531	0.785
ENSG00000011083	SLC6A7	protein_coding	5	1	q32	149569520	149602351	solute carrier family 6 (neurotransmitter transporter), member 7 [Source:HGNC Symbol;Acc:11054]	-0.23	0.112	-0.373	0.136	0.0233	1	0.217	0.00285	-0.159	0.0619	-0.106	0.766	-0.124	0.876	-0.323	0.547	-0.287	0.455	-0.195	0.692	0.0408	0.969	-0.401	0.0463	-0.366	0.269	-0.313	0.266	-0.309	0.356	-0.15	0.636	-0.385	0.335	-0.118	0.914	-0.346	0.634	-0.553	0.196	-0.29
ENSG00000011105	TSPAN9	protein_coding	12	1	p13.33	3186521	3395730	tetraspanin 9 [Source:HGNC Symbol;Acc:21640]	-0.0727	0.557	-0.259	0.125	0.0155	1	-0.114	0.0271	0.0216	0.857	0.0628	0.805	-0.023	0.97	-0.137	0.728	-0.00584	0.988	0.196	0.509	-0.121	0.813	-0.179	0.244	0.0353	0.921	-0.146	0.495	-0.107	0.691	-0.375	0.0207	-0.234	0.405	-0.275	0.608	-0.245	0.616	-0.13	0.731	-0.0645
ENSG00000011114	BTBD7	protein_coding	14	-1	q32.12	93703896	93799438	BTB (POZ) domain containing 7 [Source:HGNC Symbol;Acc:18269]	0.0328	0.314	0.00687	0.931	-0.0381	1	0.0479	0.00113	-0.0124	0.654	0.0481	0.374	0.00764	0.967	-0.0117	0.943	0.0261	0.782	0.0774	0.36	0.00297	0.99	0.0464	0.342	0.0227	0.803	0.0121	0.888	0.0719	0.274	0.0569	0.312	-0.000249	0.998	-0.0766	0.641	-0.023	0.901	-0.0781	0.413	0.025
ENSG00000011132	APBA3	protein_coding	19	-1	p13.3	3750817	3761697	amyloid beta (A4) precursor protein-binding, family A, member 3 [Source:HGNC Symbol;Acc:580]	0.0804	0.188	0.167	0.093	0.0377	1	0.000996	0.983	-0.0268	0.615	0.105	0.317	0.0443	0.894	0.131	0.547	0.0534	0.775	0.00421	0.988	0.0292	0.944	0.0967	0.312	0.212	0.12	0.0752	0.572	0.0879	0.549	0.0452	0.744	0.203	0.172	0.135	0.692	0.179	0.519	0.29	0.0762	0.0595
ENSG00000011143	MKS1	protein_coding	17	-1	q22	56282803	56296966	Meckel syndrome, type 1 [Source:HGNC Symbol;Acc:7121]	-0.0213	0.741	0.0202	0.862	-0.00388	1	0.0549	0.0202	-0.0168	0.712	-0.0285	0.81	-0.0673	0.743	0.0421	0.838	0.024	0.883	-0.00123	0.994	-0.0514	0.836	0.0281	0.781	-0.0234	0.878	-0.111	0.196	-0.0374	0.782	-0.00839	0.949	0.111	0.391	-0.00244	0.996	-0.0254	0.933	-0.0368	0.844	0.145
ENSG00000011198	ABHD5	protein_coding	3	1	p21.33	43731605	43775863	abhydrolase domain containing 5 [Source:HGNC Symbol;Acc:21396]	0.172	0.00122	0.148	0.142	-0.00134	1	-0.0853	0.00366	0.012	0.868	0.0759	0.512	0.17	0.419	0.174	0.389	0.156	0.277	0.19	0.24	0.151	0.539	0.195	0.0138	0.288	0.046	0.147	0.174	0.204	0.101	0.141	0.178	0.0521	0.809	0.0767	0.85	0.145	0.617	0.228	0.181	0.0768
ENSG00000011201	KAL1	protein_coding	X	-1	p22.31	8496915	8700227	Kallmann syndrome 1 sequence [Source:HGNC Symbol;Acc:6211]	0.108	0.247	0.439	0.00109	-0.0941	1	-0.167	9.84e-05	0.0918	0.0782	0.0657	0.758	0.0982	0.824	0.0702	0.864	0.0946	0.721	0.213	0.402	0.047	0.938	0.109	0.487	0.00143	0.998	0.123	0.523	0.093	0.699	0.274	0.0652	0.418	0.0381	0.324	0.448	0.33	0.397	0.433	0.0749	0.348
ENSG00000011243	AKAP8L	protein_coding	19	-1	p13.12	15490859	15529952	A kinase (PRKA) anchor protein 8-like [Source:HGNC Symbol;Acc:29857]	0.0189	0.771	0.147	0.0442	0.033	1	0.00522	0.879	-0.0313	0.331	0.0484	0.616	0.0311	0.903	-0.0196	0.935	0.00981	0.956	-0.0134	0.948	0.0334	0.905	0.0542	0.504	0.0366	0.787	-0.0455	0.669	-0.0179	0.902	0.0913	0.277	0.169	0.125	0.166	0.448	0.148	0.473	0.0908	0.558	0.0246
ENSG00000011258	MBTD1	protein_coding	17	-1	q21.33	49254786	49337524	mbt domain containing 1 [Source:HGNC Symbol;Acc:19866]	-0.0179	0.741	-0.0354	0.678	0.0197	1	-0.0187	0.431	0.026	0.353	-0.0075	0.954	-0.0313	0.883	0.0362	0.833	-0.0381	0.75	-0.024	0.876	-0.005	0.987	0.0123	0.899	0.05	0.629	-0.0491	0.572	-0.0289	0.802	-0.112	0.0898	-0.00433	0.98	-0.096	0.652	0.0317	0.895	-0.107	0.382	-0.00982
ENSG00000011260	UTP18	protein_coding	17	1	q21.33	49337889	49375297	UTP18 small subunit (SSU) processome component homolog (yeast) [Source:HGNC Symbol;Acc:24274]	0.000519	0.994	-0.164	0.00649	-0.0602	1	0.0379	0.0662	-0.0119	0.774	0.00493	0.971	0.00396	0.986	-0.0169	0.935	0.0434	0.707	0.00681	0.969	0.0309	0.893	-0.0332	0.673	-0.00116	0.997	0.00981	0.934	0.0183	0.883	-0.0612	0.424	-0.127	0.2	-0.211	0.185	-0.168	0.314	-0.167	0.13	-0.0925
ENSG00000011275	RNF216	protein_coding	7	-1	p22.1	5659678	5821370	ring finger protein 216 [Source:HGNC Symbol;Acc:21698]	0.0397	0.0621	-0.00112	0.985	0.0253	1	0.0365	0.000825	-0.0115	0.528	0.0345	0.397	0.0101	0.938	0.0374	0.657	0.0806	0.109	0.0218	0.782	0.0703	0.404	0.0348	0.336	0.0472	0.361	0.0295	0.548	0.0498	0.321	0.0209	0.672	-0.0208	0.794	-0.0198	0.904	-0.036	0.762	0.00244	0.982	0.00593
ENSG00000011295	TTC19	protein_coding	17	1	p12	15902694	15948329	tetratricopeptide repeat domain 19 [Source:HGNC Symbol;Acc:26006]	-0.151	1.07e-05	-0.193	0.000963	-0.0332	1	0.0148	0.549	-0.00384	0.945	-0.138	0.0172	-0.104	0.456	-0.149	0.221	-0.157	0.0654	-0.183	0.0778	-0.12	0.418	-0.142	0.00583	-0.197	0.0411	-0.181	0.00691	-0.139	0.0828	-0.155	0.0123	-0.184	0.0355	-0.141	0.45	-0.251	0.111	-0.148	0.185	-0.106
ENSG00000011304	PTBP1	protein_coding	19	1	p13.3	797075	812327	polypyrimidine tract binding protein 1 [Source:HGNC Symbol;Acc:9583]	0.157	0.00255	0.25	0.00479	-0.0311	1	-0.0904	0.00144	0.00215	0.979	0.108	0.281	0.203	0.29	0.103	0.633	0.185	0.171	0.16	0.322	0.0915	0.742	0.184	0.0173	0.168	0.191	0.179	0.0802	0.152	0.222	0.198	0.0375	0.258	0.0519	0.249	0.337	0.225	0.369	0.307	0.0489	0.192
ENSG00000011332	DPF1	protein_coding	19	-1	q13.2	38701646	38720354	D4, zinc and double PHD fingers family 1 [Source:HGNC Symbol;Acc:20225]	-0.141	0.0519	-0.25	0.0426	0.0976	1	-0.0968	0.0126	0.0235	0.772	-0.148	0.26	-0.0816	0.833	-0.11	0.714	-0.138	0.496	-0.275	0.191	-0.0376	0.944	-0.231	0.0258	-0.22	0.197	-0.223	0.103	-0.134	0.461	0.043	0.819	-0.284	0.127	-0.134	0.782	-0.28	0.41	-0.288	0.196	-0.233
ENSG00000011347	SYT7	protein_coding	11	-1	q12.2	61282785	61348620	synaptotagmin VII [Source:HGNC Symbol;Acc:11514]	-0.164	0.106	-0.195	0.299	0.0167	1	-0.0245	0.73	-0.029	0.797	-0.103	0.644	-0.124	0.803	-0.108	0.808	-0.206	0.44	-0.204	0.505	0.0153	0.985	-0.313	0.0241	-0.293	0.199	-0.197	0.329	-0.108	0.699	-0.157	0.438	-0.186	0.553	-0.0169	0.987	-0.231	0.652	-0.269	0.411	-0.194
ENSG00000011376	LARS2	protein_coding	3	1	p21.31	45429998	45590913	leucyl-tRNA synthetase 2, mitochondrial [Source:HGNC Symbol;Acc:17095]	0.0735	0.0293	0.125	0.0297	-0.0149	1	-0.0334	0.0834	0.0171	0.582	0.0329	0.683	0.0951	0.465	0.0867	0.497	0.0496	0.626	0.0952	0.348	0.0583	0.735	0.0635	0.259	0.0713	0.403	0.0672	0.349	0.109	0.154	0.0796	0.222	0.147	0.0876	0.0226	0.938	0.104	0.54	0.159	0.116	0.0518
ENSG00000011405	PIK3C2A	protein_coding	11	-1	p15.1	17099277	17229530	phosphatidylinositol-4-phosphate 3-kinase, catalytic subunit type 2 alpha [Source:HGNC Symbol;Acc:8971]	0.0955	0.11	0.161	0.115	-0.0756	1	0.0423	0.215	0.0221	0.708	0.0212	0.906	0.11	0.659	0.0774	0.75	0.0781	0.653	0.216	0.192	-0.00859	0.986	0.0785	0.456	0.0525	0.768	0.177	0.103	0.126	0.362	0.123	0.273	0.125	0.48	0.0269	0.959	0.136	0.652	0.0734	0.752	0.0493
ENSG00000011422	PLAUR	protein_coding	19	-1	q13.31	44150247	44174699	plasminogen activator, urokinase receptor [Source:HGNC Symbol;Acc:9053]	0.59	4.83e-05	0.96	7.58e-05	-0.266	1	-0.0536	0.616	-0.0906	0.479	0.611	0.0109	0.805	0.0654	0.611	0.235	1.01	0.00226	0.251	0.627	0.376	0.588	0.648	0.00283	0.628	0.101	0.737	0.00903	0.478	0.167	0.337	0.259	0.922	0.00987	1.32	0.0186	1.09	0.0981	1.46	0.00038	0.657
ENSG00000011426	ANLN	protein_coding	7	1	p14.2	36429415	36493400	anillin, actin binding protein [Source:HGNC Symbol;Acc:14082]	-0.115	0.745	-0.202	0.726	0.117	1	0.274	0.037	-0.0937	0.704	-0.324	0.515	-0.586	0.543	0.16	0.897	-0.0808	0.931	-0.232	0.801	-0.261	0.852	-0.0761	0.905	0.194	0.801	-0.0897	0.904	0.285	0.672	-0.255	0.642	-0.445	0.566	-1.09	0.341	1	0.363	-0.0859	0.94	0.116
ENSG00000011451	WIZ	protein_coding	19	-1	p13.12	15532319	15560762	widely interspaced zinc finger motifs [Source:HGNC Symbol;Acc:30917]	0.00631	0.95	0.0449	0.736	-0.00333	1	-0.102	0.000311	0.00141	0.985	0.0162	0.928	0.0231	0.947	0.0763	0.743	-0.0504	0.785	-0.0207	0.935	0.0341	0.93	-0.0689	0.509	-0.0464	0.79	0.0391	0.794	-0.0215	0.91	0.0883	0.443	0.0434	0.844	0.117	0.737	0.00789	0.987	-0.044	0.853	-0.0724
ENSG00000011454	RABGAP1	protein_coding	9	1	q33.2	125703112	125867145	RAB GTPase activating protein 1 [Source:HGNC Symbol;Acc:17155]	-0.0222	0.457	-0.01	0.878	0.0122	1	0.0619	3.57e-07	-0.022	0.179	-0.0294	0.578	-0.021	0.882	0.000605	0.996	0.00419	0.968	-0.0562	0.453	0.0313	0.813	0.00343	0.961	-0.0701	0.22	-0.0589	0.222	0.00244	0.977	-0.0511	0.282	-0.0303	0.731	-0.0445	0.784	0.0308	0.832	-0.0627	0.451	0.0353
ENSG00000011465	DCN	protein_coding	12	-1	q21.33	91539025	91576900	decorin [Source:HGNC Symbol;Acc:2705]	-0.0439	0.852	0.0345	0.932	-0.137	1	-0.13	0.115	0.0418	0.803	0.0374	0.939	0.141	0.86	-0.323	0.563	0.107	0.833	-0.0884	0.885	-0.247	0.732	0.00552	0.99	-0.173	0.679	0.127	0.735	-0.128	0.771	0.0581	0.883	0.176	0.737	0.503	0.508	-0.233	0.775	0.158	0.791	-0.284
ENSG00000011478	QPCTL	protein_coding	19	1	q13.32	46195741	46207247	glutaminyl-peptide cyclotransferase-like [Source:HGNC Symbol;Acc:25952]	-0.0792	0.277	-0.146	0.226	-0.06	1	0.0317	0.449	-0.00578	0.954	-0.0473	0.779	-0.0501	0.896	0.000542	0.999	-0.111	0.548	-0.0556	0.827	0.0517	0.901	-0.139	0.17	-0.081	0.664	-0.167	0.185	-0.0555	0.78	-0.218	0.0554	-0.0417	0.877	-0.0973	0.83	-0.124	0.727	-0.0181	0.955	0.0728
ENSG00000011485	PPP5C	protein_coding	19	1	q13.32	46850251	46896238	protein phosphatase 5, catalytic subunit [Source:HGNC Symbol;Acc:9322]	-0.111	0.00416	-0.121	0.0858	-0.0146	1	-0.0324	0.168	0.0109	0.819	-0.111	0.106	-0.104	0.517	-0.109	0.457	-0.084	0.448	-0.152	0.192	-0.0643	0.756	-0.126	0.0289	-0.13	0.169	-0.151	0.0427	-0.0686	0.505	-0.119	0.102	-0.0979	0.415	-0.107	0.647	-0.139	0.469	-0.0709	0.642	-0.0241
ENSG00000011523	CEP68	protein_coding	2	1	p14	65283500	65314138	centrosomal protein 68kDa [Source:HGNC Symbol;Acc:29076]	-0.0945	0.0016	-0.0811	0.154	0.00309	1	-0.0903	6.69e-09	0.0458	0.00978	-0.0663	0.239	-0.0887	0.458	-0.0647	0.596	-0.0911	0.255	-0.111	0.222	-0.0834	0.546	-0.0839	0.0692	-0.138	0.0812	-0.132	0.0219	-0.0869	0.225	-0.0937	0.0967	-0.0214	0.87	-0.00473	0.988	-0.117	0.426	-0.111	0.263	-0.0737
ENSG00000011566	MAP4K3	protein_coding	2	-1	p22.1	39476407	39664453	mitogen-activated protein kinase kinase kinase kinase 3 [Source:HGNC Symbol;Acc:6865]	-0.0488	0.0851	-0.0713	0.155	-0.0212	1	-0.0208	0.204	0.0034	0.936	-0.0731	0.124	-0.0976	0.318	-0.0398	0.732	-0.0732	0.308	-0.0512	0.57	-0.019	0.918	-0.016	0.806	-0.108	0.11	-0.0459	0.453	-0.0303	0.702	0.0179	0.799	-0.115	0.0981	-0.1	0.487	-0.138	0.264	-0.0973	0.268	-0.0539
ENSG00000011600	TYROBP	protein_coding	19	-1	q13.12	36395303	36399197	TYRO protein tyrosine kinase binding protein [Source:HGNC Symbol;Acc:12449]	0.317	0.0354	0.361	0.2	-0.181	1	-0.291	0.000194	0.127	0.238	0.185	0.575	0.255	0.713	0.297	0.619	0.508	0.179	0.338	0.472	0.271	0.721	0.367	0.112	0.194	0.659	0.355	0.244	0.257	0.51	0.461	0.0915	0.36	0.432	0.671	0.357	0.465	0.536	0.725	0.107	0.343
ENSG00000011638	TMEM159	protein_coding	16	1	p12.3	21169698	21191937	transmembrane protein 159 [Source:HGNC Symbol;Acc:30136]	0.113	0.513	0.592	0.00783	-0.088	1	-0.154	0.0389	0.0105	0.961	0.0649	0.871	-0.219	0.728	0.0408	0.958	-0.13	0.773	0.154	0.76	0.038	0.97	0.0918	0.768	-0.00996	0.988	0.187	0.557	0.186	0.611	0.842	0.000146	0.508	0.152	0.674	0.281	0.218	0.779	0.427	0.337	0.19
ENSG00000011677	GABRA3	protein_coding	X	-1	q28	151334706	151619830	gamma-aminobutyric acid (GABA) A receptor, alpha 3 [Source:HGNC Symbol;Acc:4077]	-0.0764	0.615	0.163	0.488	0.00478	1	0.0569	0.429	-0.0207	0.89	-0.055	0.865	0.0099	0.989	-0.0414	0.948	-0.141	0.679	-0.18	0.633	-0.0449	0.959	-0.111	0.627	-0.292	0.272	-0.146	0.578	-0.0969	0.777	0.26	0.222	0.108	0.8	0.513	0.334	0.166	0.797	-0.0136	0.981	0.0099
ENSG00000012048	BRCA1	protein_coding	17	-1	q21.31	41196312	41277500	breast cancer 1, early onset [Source:HGNC Symbol;Acc:1100]	0.0172	0.919	-0.105	0.627	0.118	1	0.0614	0.297	0.0242	0.836	-0.0493	0.858	-0.139	0.76	0.044	0.935	0.103	0.736	-0.102	0.775	0.0516	0.941	0.0893	0.657	0.0847	0.777	0.0987	0.68	0.0999	0.719	-0.0911	0.687	-0.0778	0.837	-0.647	0.0944	0.146	0.79	0.0949	0.813	0.00403
ENSG00000012061	ERCC1	protein_coding	19	-1	q13.32	45910591	45982086	excision repair cross-complementing rodent repair deficiency, complementation group 1 (includes overlapping antisense sequence) [Source:HGNC Symbol;Acc:3433]	-0.0193	0.61	-0.2	4.28e-06	0.00581	1	0.0129	0.48	-0.0367	0.0239	-0.0178	0.815	0.0188	0.909	-0.0313	0.804	-0.0123	0.908	0.00172	0.99	0.00456	0.984	-0.0511	0.265	0.029	0.731	-0.0544	0.351	-0.0528	0.447	-0.0464	0.421	-0.167	0.00994	-0.0424	0.828	-0.208	0.0805	-0.228	0.00251	-0.204
ENSG00000012124	CD22	protein_coding	19	1	q13.12	35810164	35838258	CD22 molecule [Source:HGNC Symbol;Acc:1643]	-0.253	0.387	-0.108	0.87	0.0598	1	0.396	0.00208	-0.132	0.541	-0.499	0.265	-0.622	0.527	-0.000122	1	-0.203	0.808	-0.429	0.6	-0.324	0.809	-0.189	0.731	-0.00776	0.997	-0.338	0.557	0.113	0.892	-0.289	0.602	-0.382	0.649	-0.615	0.674	0.971	0.395	-0.198	0.852	0.137
ENSG00000012171	SEMA3B	processed_transcript	3	1	p21.31	50304990	50314977	sema domain, immunoglobulin domain (Ig), short basic domain, secreted, (semaphorin) 3B [Source:HGNC Symbol;Acc:10724]	-0.177	0.335	-0.331	0.274	0.129	1	0.242	0.00374	-0.027	0.901	-0.37	0.184	-0.274	0.704	-0.031	0.973	-0.0342	0.959	-0.423	0.375	-0.298	0.699	-0.225	0.434	0.0907	0.869	-0.108	0.805	-0.0164	0.977	-0.262	0.425	-0.456	0.311	-0.786	0.281	0.5	0.521	-0.245	0.692	-0.447
ENSG00000012174	MBTPS2	protein_coding	X	1	p22.12	21857754	21903542	membrane-bound transcription factor peptidase, site 2 [Source:HGNC Symbol;Acc:15455]	-0.21	3.28e-06	-0.309	4.39e-05	-0.0445	1	-0.00778	0.834	0.0145	0.792	-0.179	0.0195	-0.195	0.212	-0.192	0.231	-0.221	0.0394	-0.191	0.168	-0.218	0.23	-0.185	0.00616	-0.206	0.0901	-0.194	0.0264	-0.219	0.038	-0.309	7.17e-05	-0.278	0.0132	-0.247	0.251	-0.337	0.102	-0.224	0.114	-0.173
ENSG00000012211	PRICKLE3	protein_coding	X	-1	p11.23	49031151	49042845	prickle homolog 3 (Drosophila) [Source:HGNC Symbol;Acc:6645]	0.191	0.168	0.444	0.0433	0.0345	1	-0.0895	0.251	0.0397	0.787	0.333	0.136	0.21	0.726	-0.111	0.86	0.174	0.658	0.153	0.746	0.16	0.82	0.097	0.737	0.178	0.622	0.261	0.33	0.25	0.436	0.396	0.0866	0.48	0.153	0.578	0.348	0.511	0.394	0.46	0.261	0.23
ENSG00000012223	LTF	protein_coding	3	-1	p21.31	46477136	46526724	lactotransferrin [Source:HGNC Symbol;Acc:6720]	0.262	0.445	0.789	0.113	0.456	1	0.0872	0.661	-0.0227	0.959	0.191	0.8	0.164	0.926	0.218	0.876	0.397	0.636	0.0911	0.945	-0.0882	0.968	0.903	0.0239	0.753	0.258	0.458	0.462	0.254	0.764	-0.457	0.432	1.16	0.1	0.538	0.772	1.96	0.102	0.618	0.536	0.186
ENSG00000012232	EXTL3	protein_coding	8	1	p21.1	28457986	28613116	exostosin-like glycosyltransferase 3 [Source:HGNC Symbol;Acc:3518]	-0.134	0.00247	-0.043	0.693	0.051	1	-0.0795	0.000904	0.0201	0.657	-0.135	0.0838	-0.108	0.567	-0.124	0.468	-0.113	0.354	-0.151	0.26	-0.131	0.52	-0.185	0.00447	-0.125	0.258	-0.122	0.177	-0.122	0.253	-0.157	0.0546	-0.0747	0.632	0.00371	0.994	-0.106	0.664	-0.0266	0.898	0.00736
ENSG00000012660	ELOVL5	protein_coding	6	-1	p12.1	53132196	53213947	ELOVL fatty acid elongase 5 [Source:HGNC Symbol;Acc:21308]	0.162	0.0338	0.407	0.00103	-0.0668	1	-0.0688	0.121	0.0149	0.885	0.0724	0.696	0.0223	0.965	0.164	0.586	0.236	0.229	0.0928	0.741	0.149	0.686	0.155	0.212	0.171	0.368	0.279	0.052	0.25	0.149	0.193	0.184	0.314	0.11	0.105	0.851	0.428	0.209	0.608	0.004	0.346
ENSG00000012779	ALOX5	protein_coding	10	1	q11.21	45869661	45941561	arachidonate 5-lipoxygenase [Source:HGNC Symbol;Acc:435]	0.284	0.0204	0.166	0.539	-0.0567	1	-0.209	0.00129	0.0713	0.501	0.194	0.433	0.311	0.533	0.22	0.66	0.228	0.517	0.235	0.562	0.28	0.631	0.5	0.00445	0.144	0.698	0.283	0.262	0.27	0.374	0.455	0.0362	-0.0767	0.883	0.342	0.635	-0.24	0.727	0.345	0.411	0.0872
ENSG00000012817	KDM5D	protein_coding	Y	-1	q11.222	21865751	21906825	lysine (K)-specific demethylase 5D [Source:HGNC Symbol;Acc:11115]	0.00416	0.992	-0.166	0.757	-8.91	4.2e-207	0.039	0.815	-0.0441	0.878	-0.363	0.388	-0.071	0.959	-0.0364	0.979	0.288	0.664	0.444	0.52	0.117	0.942	-0.323	0.408	0.298	0.627	-0.376	0.43	-0.00532	0.994	0.0722	0.907	-0.629	0.308	-0.395	0.788	-0.0586	0.973	0.102	0.919	-0.353
ENSG00000012822	CALCOCO1	protein_coding	12	-1	q13.13	54104903	54121529	calcium binding and coiled-coil domain 1 [Source:HGNC Symbol;Acc:29306]	-0.0474	0.171	-0.0922	0.106	0.0304	1	0.0445	0.0096	-0.0128	0.696	-0.032	0.669	-0.0669	0.626	0.00355	0.985	0.0114	0.927	-0.0857	0.376	-0.0307	0.874	-0.0543	0.322	-0.0668	0.408	-0.0462	0.536	-0.0499	0.552	-0.104	0.0702	-0.0901	0.327	-0.0562	0.797	-0.046	0.807	-0.0779	0.486	-0.0746
ENSG00000012963	UBR7	protein_coding	14	1	q32.12	93673401	93695561	ubiquitin protein ligase E3 component n-recognin 7 (putative) [Source:HGNC Symbol;Acc:20344]	-0.0212	0.719	0.018	0.868	0.0136	1	-0.138	5.77e-12	0.0678	0.00212	-0.0787	0.29	-0.0685	0.711	0.00133	0.995	0.0444	0.732	-0.0263	0.877	-0.0509	0.818	-0.0132	0.902	-0.0167	0.91	0.0283	0.799	-0.00605	0.966	-0.0469	0.609	-0.0622	0.654	-0.0386	0.902	-0.0797	0.721	0.128	0.335	0.112
ENSG00000012983	MAP4K5	protein_coding	14	-1	q22.1	50885219	51027844	mitogen-activated protein kinase kinase kinase kinase 5 [Source:HGNC Symbol;Acc:6867]	0.0206	0.834	0.052	0.726	-0.000176	1	-0.0114	0.807	0.00109	0.99	-0.0537	0.724	-0.0821	0.788	0.0733	0.787	0.0322	0.888	-0.068	0.768	-0.00475	0.992	0.0919	0.404	0.083	0.633	0.0381	0.825	0.0764	0.654	0.0404	0.796	-0.0293	0.911	-0.0685	0.883	0.174	0.574	0.132	0.55	-0.000338
ENSG00000013016	EHD3	protein_coding	2	1	p23.1	31456880	31492313	EH-domain containing 3 [Source:HGNC Symbol;Acc:3244]	-0.14	0.0594	-0.353	0.00308	0.0161	1	0.121	0.00159	-0.0643	0.205	-0.122	0.389	-0.0489	0.912	-0.0696	0.842	-0.0508	0.848	-0.126	0.606	-0.0637	0.889	-0.222	0.0363	-0.265	0.132	-0.245	0.076	-0.122	0.522	-0.205	0.127	-0.368	0.0379	-0.164	0.72	-0.314	0.352	-0.339	0.121	-0.0933
ENSG00000013275	PSMC4	protein_coding	19	1	q13.2	40476912	40487348	proteasome (prosome, macropain) 26S subunit, ATPase, 4 [Source:HGNC Symbol;Acc:9551]	-0.049	0.252	-0.0915	0.196	-0.0753	1	0.00762	0.792	-0.00176	0.976	-0.0545	0.486	-0.000891	0.998	0.00754	0.973	-0.0484	0.68	-0.102	0.375	-0.0493	0.813	-0.0618	0.35	-0.00869	0.954	-0.0769	0.335	-0.0437	0.688	-0.1	0.16	-0.0792	0.511	0.0211	0.95	-0.0241	0.926	-0.00654	0.974	0.0223
ENSG00000013288	MAN2B2	protein_coding	4	1	p16.1	6576902	6625089	mannosidase, alpha, class 2B, member 2 [Source:HGNC Symbol;Acc:29623]	-0.0314	0.634	0.22	0.00477	-0.0466	1	0.0236	0.447	0.0195	0.686	-0.0228	0.872	0.0057	0.985	-0.00275	0.992	-0.081	0.553	-0.0943	0.539	-0.0326	0.92	-0.0236	0.842	-0.0725	0.579	-0.052	0.66	-0.0032	0.984	0.0333	0.782	0.234	0.0431	0.241	0.272	0.171	0.452	0.16	0.3	0.318
ENSG00000013293	SLC7A14	protein_coding	3	-1	q26.2	170177372	170303863	solute carrier family 7, member 14 [Source:HGNC Symbol;Acc:29326]	-0.0921	0.272	-0.215	0.102	-0.0164	1	0.0367	0.447	0.00668	0.954	-0.0523	0.791	-0.0933	0.809	-0.0797	0.817	-0.109	0.621	-0.0489	0.875	0.022	0.968	-0.0735	0.63	-0.216	0.216	-0.2	0.166	-0.0523	0.827	-0.11	0.487	-0.322	0.0834	-0.00508	0.995	-0.295	0.393	-0.156	0.56	0.118
ENSG00000013297	CLDN11	protein_coding	3	1	q26.2	170136653	170578169	claudin 11 [Source:HGNC Symbol;Acc:8514]	-0.204	0.497	-0.12	0.849	0.114	1	0.0775	0.645	0.0126	0.973	-0.431	0.333	-0.56	0.563	0.115	0.931	-0.0802	0.931	-0.618	0.39	-0.522	0.644	-0.162	0.766	0.136	0.87	-0.0653	0.932	0.182	0.808	-0.24	0.665	-0.44	0.57	-0.644	0.64	1.21	0.252	0.207	0.839	-0.238
ENSG00000013306	SLC25A39	protein_coding	17	-1	q21.31	42396993	42402238	solute carrier family 25, member 39 [Source:HGNC Symbol;Acc:24279]	0.0365	0.411	0.189	0.0014	0.0054	1	0.0215	0.354	-0.0184	0.585	0.0144	0.899	0.04	0.842	0.0611	0.682	-0.0334	0.788	-0.0175	0.915	0.000793	0.997	0.0557	0.395	0.0942	0.288	0.0623	0.443	0.056	0.562	0.0681	0.36	0.194	0.0273	0.136	0.48	0.185	0.261	0.197	0.0641	0.264
ENSG00000013364	MVP	protein_coding	16	1	p11.2	29831715	29859355	major vault protein [Source:HGNC Symbol;Acc:7531]	0.287	0.00345	0.418	0.0134	0.00619	1	0.08	0.185	-0.0199	0.883	0.192	0.31	0.33	0.38	0.333	0.363	0.393	0.109	0.0983	0.802	0.162	0.757	0.33	0.0238	0.37	0.131	0.342	0.0742	0.351	0.125	0.255	0.186	0.36	0.184	0.406	0.429	0.694	0.118	0.696	0.0148	0.114
ENSG00000013374	NUB1	protein_coding	7	1	q36.1	151038785	151075535	negative regulator of ubiquitin-like proteins 1 [Source:HGNC Symbol;Acc:17623]	-0.00583	0.918	0.0402	0.563	-0.00918	1	0.0781	9.49e-07	-0.0152	0.611	0.00854	0.936	-0.0311	0.86	0.0543	0.67	0.0229	0.839	0.00928	0.951	-0.0143	0.953	0.0146	0.854	0.0147	0.898	-0.0417	0.578	0.0123	0.911	-0.114	0.0402	0.0737	0.443	0.0028	0.994	0.123	0.408	0.0712	0.527	0.121
ENSG00000013375	PGM3	protein_coding	6	-1	q14.2	83870869	83903655	phosphoglucomutase 3 [Source:HGNC Symbol;Acc:8907]	0.108	0.0138	0.167	0.0266	-0.0488	1	-0.0279	0.317	0.0107	0.848	0.0793	0.349	-0.0144	0.959	0.144	0.371	0.125	0.281	0.105	0.445	0.119	0.546	0.134	0.0382	0.128	0.228	0.153	0.0687	0.125	0.224	0.0866	0.336	0.184	0.107	0.0492	0.886	0.154	0.474	0.326	0.00862	0.0828
ENSG00000013392	RWDD2A	protein_coding	6	1	q14.2	83903098	83908651	RWD domain containing 2A [Source:HGNC Symbol;Acc:21385]	-0.11	0.0118	-0.177	0.0177	-0.0718	1	0.0614	0.0103	-0.00809	0.894	-0.087	0.29	-0.124	0.471	-0.0921	0.597	-0.0883	0.481	-0.161	0.215	-0.0216	0.95	-0.0586	0.484	-0.171	0.114	-0.127	0.142	-0.0769	0.502	-0.2	0.00819	-0.0657	0.672	-0.0719	0.816	-0.158	0.462	-0.196	0.148	-0.165
ENSG00000013441	CLK1	protein_coding	2	-1	q33.1	201717732	201729422	CDC-like kinase 1 [Source:HGNC Symbol;Acc:2068]	0.0238	0.775	0.167	0.0807	0.0415	1	0.0128	0.753	-0.017	0.785	-0.0216	0.898	-0.0542	0.859	0.0263	0.932	0.0634	0.712	-0.0646	0.747	0.0361	0.924	0.0518	0.651	0.0979	0.492	0.0655	0.621	0.0608	0.699	0.000459	0.998	0.0962	0.592	0.112	0.751	0.342	0.155	0.261	0.107	0.029
ENSG00000013503	POLR3B	protein_coding	12	1	q23.3	106751436	106903976	polymerase (RNA) III (DNA directed) polypeptide B [Source:HGNC Symbol;Acc:30348]	-0.0263	0.652	-0.285	1.47e-05	-0.0473	1	0.0163	0.567	-0.0178	0.667	-0.0323	0.764	0.03	0.905	0.0128	0.957	0.0331	0.819	0.00271	0.989	-0.0591	0.793	-0.0558	0.472	-0.0506	0.678	-0.0657	0.486	-0.0678	0.532	-0.0371	0.713	-0.238	0.0157	-0.106	0.669	-0.218	0.242	-0.237	0.0472	-0.212
ENSG00000013523	ANGEL1	protein_coding	14	-1	q24.3	77253588	77292589	angel homolog 1 (Drosophila) [Source:HGNC Symbol;Acc:19961]	-0.0427	0.348	0.0983	0.167	0.0193	1	0.0368	0.0962	-0.00467	0.937	-0.0335	0.729	-0.0535	0.78	-0.0141	0.949	-0.0423	0.735	0.0186	0.915	-0.0744	0.69	-0.00158	0.99	-0.0296	0.816	-0.11	0.141	-0.0691	0.483	-0.0598	0.468	0.14	0.172	0.0925	0.696	0.166	0.352	0.121	0.344	0.229
ENSG00000013561	RNF14	protein_coding	5	1	q31.3	141337893	141369856	ring finger protein 14 [Source:HGNC Symbol;Acc:10058]	-0.0808	0.0105	-0.124	0.0228	-0.0504	1	-0.0164	0.435	0.0308	0.153	-0.0743	0.196	-0.0578	0.692	-0.0966	0.415	-0.086	0.308	-0.0932	0.335	-0.0991	0.468	-0.0762	0.125	-0.0804	0.306	-0.0975	0.116	-0.0869	0.248	-0.0405	0.575	-0.13	0.118	-0.0956	0.605	-0.0976	0.547	-0.141	0.151	-0.0974
ENSG00000013563	DNASE1L1	protein_coding	X	-1	q28	153629579	153640449	deoxyribonuclease I-like 1 [Source:HGNC Symbol;Acc:2957]	-0.0583	0.364	-0.0311	0.826	-0.0197	1	0.0923	0.00113	-0.0356	0.407	-0.0289	0.853	0.00722	0.984	-0.0697	0.768	-0.101	0.509	-0.0149	0.954	-0.0536	0.871	-0.102	0.258	-0.0951	0.505	-0.0786	0.535	-0.118	0.377	0.012	0.941	-0.0137	0.956	0.181	0.538	-0.145	0.605	-0.0326	0.894	0.0745
ENSG00000013573	DDX11	protein_coding	12	1	p11.21	31226779	31257725	DEAD/H (Asp-Glu-Ala-Asp/His) box helicase 11 [Source:HGNC Symbol;Acc:2736]	0.0181	0.919	0.0881	0.711	-0.0261	1	0.105	0.0582	-0.0114	0.94	-0.0087	0.981	0.037	0.954	0.0401	0.944	-0.0466	0.9	0.00119	0.998	0.0201	0.98	0.178	0.284	0.0994	0.745	-0.0881	0.734	-0.00823	0.981	-0.0252	0.932	0.191	0.553	0.0695	0.933	0.359	0.449	0.124	0.762	-0.0547
ENSG00000013583	HEBP1	protein_coding	12	-1	p13.1	13127798	13153207	heme binding protein 1 [Source:HGNC Symbol;Acc:17176]	0.053	0.467	0.191	0.0599	0.0646	1	0.0213	0.599	-0.0139	0.849	-0.000258	0.999	0.0329	0.93	0.0884	0.717	0.011	0.965	0.0485	0.837	-0.081	0.8	0.0499	0.694	0.0574	0.751	0.125	0.298	0.0789	0.62	0.172	0.105	0.159	0.348	0.0217	0.97	0.169	0.566	0.204	0.276	0.277
ENSG00000013588	GPRC5A	protein_coding	12	1	p13.1	13043716	13070871	G protein-coupled receptor, family C, group 5, member A [Source:HGNC Symbol;Acc:9836]	0.783	0.00497	1.61	0.000498	-0.00536	1	-0.522	0.000479	-0.111	0.713	0.84	0.0852	1.11	0.269	0.204	0.89	1.3	0.0504	0.931	0.267	0.538	0.703	0.575	0.217	0.839	0.218	1.01	0.0637	0.675	0.329	0.599	0.293	1.24	0.0876	1.88	0.114	1.44	0.268	2.21	0.00546	1.42
ENSG00000013619	MAMLD1	protein_coding	X	1	q28	149529689	149682448	mastermind-like domain containing 1 [Source:HGNC Symbol;Acc:2568]	0.0134	0.923	0.0114	0.958	0.0275	1	-0.0302	0.563	-0.02	0.829	0.0213	0.934	0.0201	0.968	0.0581	0.881	-0.0751	0.767	-0.0503	0.876	0.0291	0.962	0.0248	0.903	0.0356	0.898	0.0515	0.809	0.0231	0.931	0.0089	0.97	-0.0562	0.859	-0.00678	0.994	0.158	0.707	-0.221	0.388	-0.238
ENSG00000013725	CD6	protein_coding	11	1	q12.2	60739115	60787849	CD6 molecule [Source:HGNC Symbol;Acc:1691]	0.165	0.362	0.367	0.197	-0.062	1	0.285	0.000328	-0.148	0.144	0.184	0.587	0.21	0.782	0.148	0.839	-0.0112	0.986	0.0381	0.96	0.129	0.894	0.222	0.427	-0.0524	0.93	0.207	0.568	0.259	0.512	0.482	0.0797	0.34	0.473	0.708	0.335	0.325	0.697	0.25	0.673	0.252
ENSG00000013810	TACC3	protein_coding	4	1	p16.3	1723227	1746898	transforming, acidic coiled-coil containing protein 3 [Source:HGNC Symbol;Acc:11524]	0.117	0.186	0.169	0.28	-0.0349	1	-0.0111	0.863	0.00293	0.98	0.111	0.51	0.218	0.494	0.179	0.576	0.191	0.381	0.194	0.44	0.1	0.825	0.0721	0.68	0.135	0.53	0.0717	0.736	-0.0161	0.955	0.0288	0.901	0.197	0.422	0.235	0.613	0.255	0.525	0.319	0.207	0.565
ENSG00000014123	UFL1	protein_coding	6	1	q16.1	96969471	97003152	UFM1-specific ligase 1 [Source:HGNC Symbol;Acc:23039]	0.0125	0.868	0.103	0.224	0.0158	1	0.0172	0.58	0.03	0.401	-0.0329	0.783	-0.0901	0.65	0.0623	0.746	-0.0053	0.978	-0.0449	0.795	-0.0406	0.886	0.0878	0.235	0.0169	0.921	0.0578	0.594	0.0526	0.683	0.0739	0.435	0.129	0.321	-0.015	0.973	0.155	0.479	0.163	0.257	0.00917
ENSG00000014138	POLA2	protein_coding	11	1	q13.1	65029233	65073060	polymerase (DNA directed), alpha 2, accessory subunit [Source:HGNC Symbol;Acc:30073]	-0.0421	0.531	-0.0223	0.872	0.0732	1	-0.0305	0.351	0.0114	0.864	-0.07	0.518	-0.108	0.626	-0.0623	0.786	0.0149	0.944	-0.0979	0.562	-0.032	0.931	0.0457	0.682	0.00795	0.97	-0.00355	0.985	-0.0483	0.758	-0.109	0.283	0.0182	0.936	-0.171	0.541	0.0682	0.826	0.15	0.387	0.074
ENSG00000014164	ZC3H3	protein_coding	8	-1	q24.3	144519825	144623623	zinc finger CCCH-type containing 3 [Source:HGNC Symbol;Acc:28972]	0.0173	0.82	0.0781	0.43	0.029	1	-0.0102	0.78	-0.0223	0.63	0.0149	0.923	0.00411	0.99	0.101	0.593	-0.001	0.997	-0.0799	0.624	0.0707	0.783	-0.0375	0.729	0.068	0.615	0.0626	0.585	-0.00535	0.975	-0.00732	0.961	0.0768	0.64	-0.00337	0.995	0.172	0.456	0.0754	0.689	-0.0386
ENSG00000014216	CAPN1	protein_coding	11	1	q13.1	64948037	64979477	calpain 1, (mu/I) large subunit [Source:HGNC Symbol;Acc:1476]	-0.0948	0.0423	-0.0862	0.352	-0.0753	1	0.0822	0.000701	-0.0229	0.598	-0.0499	0.642	0.0196	0.947	-0.0955	0.6	-0.0872	0.507	-0.0238	0.91	-0.131	0.526	-0.143	0.0339	-0.075	0.55	-0.146	0.098	-0.153	0.147	-0.158	0.0562	-0.0274	0.889	-0.0125	0.978	-0.0666	0.808	-0.0484	0.804	0.138
ENSG00000014257	ACPP	protein_coding	3	1	q22.1	132036211	132087142	acid phosphatase, prostate [Source:HGNC Symbol;Acc:125]	0.288	0.249	0.028	0.966	-0.316	1	-0.169	0.203	0.131	0.485	0.337	0.452	0.316	0.769	0.23	0.825	0.0934	0.914	-0.173	0.85	0.244	0.852	0.643	0.0479	0.58	0.279	0.294	0.579	0.353	0.545	0.255	0.615	0.12	0.899	0.397	0.794	-0.702	0.523	-0.268	0.771	0.613
ENSG00000014641	MDH1	protein_coding	2	1	p15	63815743	63834331	malate dehydrogenase 1, NAD (soluble) [Source:HGNC Symbol;Acc:6970]	-0.227	0.00085	-0.339	0.00354	-0.074	1	0.108	0.004	-0.0621	0.209	-0.18	0.15	-0.132	0.68	-0.242	0.338	-0.107	0.612	-0.197	0.352	-0.199	0.527	-0.283	0.00494	-0.21	0.211	-0.288	0.0277	-0.246	0.125	-0.414	0.0004	-0.245	0.202	-0.116	0.813	-0.251	0.465	-0.327	0.125	-0.116
ENSG00000014824	SLC30A9	protein_coding	4	1	p13	41992489	42092474	solute carrier family 30 (zinc transporter), member 9 [Source:HGNC Symbol;Acc:1329]	-0.117	0.000447	-0.201	0.000321	-0.0234	1	-0.0297	0.144	0.013	0.728	-0.111	0.0576	-0.0726	0.628	-0.166	0.149	-0.0966	0.286	-0.125	0.219	-0.0906	0.563	-0.111	0.0275	-0.155	0.0812	-0.14	0.0299	-0.115	0.146	-0.103	0.105	-0.169	0.0469	-0.148	0.39	-0.234	0.124	-0.225	0.0222	-0.111
ENSG00000014914	MTMR11	protein_coding	1	-1	q21.2	149900543	149908791	myotubularin related protein 11 [Source:HGNC Symbol;Acc:24307]	0.285	1.31e-05	0.44	5.76e-05	-0.116	1	0.0504	0.224	-0.0428	0.447	0.304	0.00386	0.242	0.327	0.26	0.269	0.309	0.0513	0.263	0.19	0.319	0.23	0.37	0.000275	0.313	0.0731	0.237	0.0676	0.299	0.05	0.214	0.0835	0.513	0.00102	0.534	0.0425	0.419	0.167	0.596	0.00142	0.504
ENSG00000014919	COX15	protein_coding	10	-1	q24.2	101471601	101491857	cytochrome c oxidase assembly homolog 15 (yeast) [Source:HGNC Symbol;Acc:2263]	0.0302	0.415	0.067	0.25	-0.0411	1	0.0563	0.000365	-0.00322	0.945	-0.00858	0.934	0.00585	0.977	0.0186	0.91	0.0743	0.361	0.065	0.501	0.02	0.925	0.00837	0.92	0.0425	0.621	0.0204	0.811	0.0311	0.728	0.0545	0.384	0.113	0.161	0.0288	0.904	0.0329	0.862	0.134	0.146	0.132
ENSG00000015133	CCDC88C	protein_coding	14	-1	q32.11	91737667	91884188	coiled-coil domain containing 88C [Source:HGNC Symbol;Acc:19967]	0.0665	0.658	-0.18	0.409	0.106	1	-0.0494	0.484	-0.00891	0.958	0.118	0.625	0.301	0.463	0.0435	0.943	0.143	0.661	0.0983	0.813	-0.171	0.756	-0.00633	0.985	0.0912	0.788	0.0761	0.795	-0.0563	0.875	0.0938	0.718	-0.245	0.454	0.0297	0.977	-0.324	0.544	-0.0941	0.838	-0.0411
ENSG00000015153	YAF2	protein_coding	12	-1	q12	42550906	42632151	YY1 associated factor 2 [Source:HGNC Symbol;Acc:17363]	-0.0178	0.72	-0.0357	0.649	-0.053	1	-0.0435	0.0184	0.00842	0.842	-0.0259	0.769	-0.0189	0.931	-0.0468	0.747	-0.0352	0.752	0.00635	0.969	0.0372	0.852	-0.0213	0.79	-0.0696	0.419	-0.0324	0.712	0.0234	0.832	-0.0129	0.892	-0.0459	0.704	0.0262	0.924	-0.143	0.363	-0.0509	0.705	-0.0427
ENSG00000015171	ZMYND11	protein_coding	10	1	p15.3	180405	300577	zinc finger, MYND-type containing 11 [Source:HGNC Symbol;Acc:16966]	-0.0251	0.445	-0.132	0.00241	-0.0129	1	-0.0504	0.00026	0.0381	0.013	-0.0307	0.609	-0.0335	0.811	-0.0158	0.913	-0.00114	0.991	-0.0373	0.695	-0.0149	0.939	-0.0269	0.624	-0.0629	0.335	-0.0441	0.46	-0.0022	0.981	-0.00721	0.927	-0.147	0.0206	-0.165	0.147	-0.088	0.499	-0.144	0.0629	-0.175
ENSG00000015285	WAS	protein_coding	X	1	p11.23	48534985	48549818	Wiskott-Aldrich syndrome [Source:HGNC Symbol;Acc:12731]	0.314	0.0129	0.328	0.166	-0.0368	1	-0.188	0.00634	0.0561	0.661	0.16	0.567	0.327	0.529	0.349	0.464	0.397	0.229	0.237	0.578	0.203	0.761	0.396	0.0339	0.234	0.486	0.317	0.218	0.313	0.307	0.52	0.0197	0.239	0.571	0.467	0.491	0.313	0.647	0.457	0.269	0.237
ENSG00000015475	BID	protein_coding	22	-1	q11.21	18216906	18257536	BH3 interacting domain death agonist [Source:HGNC Symbol;Acc:1050]	-0.0898	0.129	-0.411	3.08e-06	-0.117	0.982	-0.127	8.14e-06	0.0298	0.548	-0.0421	0.773	-0.0949	0.711	-0.103	0.645	-0.0186	0.933	-0.15	0.374	-0.00731	0.987	-0.0703	0.51	0.0391	0.834	-0.0937	0.452	-0.112	0.42	-0.335	0.000272	-0.256	0.0651	-0.408	0.0649	-0.311	0.21	-0.36	0.0224	-0.295
ENSG00000015479	MATR3	protein_coding	5	1	q31.2	138609441	138667360	matrin 3 [Source:HGNC Symbol;Acc:6912]	-0.0416	0.22	-0.0776	0.168	-0.0186	1	0.0187	0.33	-0.00126	0.979	-0.0311	0.664	-0.0576	0.673	-0.0289	0.843	0.0223	0.839	-0.126	0.158	0.0273	0.888	-0.0392	0.499	-0.0746	0.318	-0.0366	0.624	-0.00376	0.973	-0.11	0.0422	-0.0663	0.489	-0.0423	0.85	-0.0784	0.626	-0.0434	0.724	-0.0536
ENSG00000015520	NPC1L1	protein_coding	7	-1	p13	44552134	44580914	NPC1-like 1 [Source:HGNC Symbol;Acc:7898]	0.811	0.00347	1.47	0.00154	-0.0938	1	0.131	0.492	-0.317	0.0773	0.614	0.236	0.743	0.519	0.681	0.538	0.92	0.206	1.06	0.205	0.716	0.579	0.941	0.0227	0.803	0.24	0.815	0.143	0.934	0.15	0.695	0.204	1.07	0.157	1.31	0.342	1.56	0.221	2.03	0.0115	1.59
ENSG00000015532	XYLT2	protein_coding	17	1	q21.33	48423453	48440499	xylosyltransferase II [Source:HGNC Symbol;Acc:15517]	0.0101	0.888	0.103	0.183	0.0458	1	0.0797	0.000224	-0.0161	0.713	0.0984	0.183	0.0968	0.574	-0.00123	0.995	-0.000773	0.997	0.105	0.412	-0.0134	0.968	-0.0513	0.524	0.0541	0.655	-0.0437	0.678	-0.0159	0.913	-0.118	0.126	0.198	0.0539	0.135	0.554	0.0747	0.751	0.103	0.479	0.21
ENSG00000015568	RGPD5	protein_coding	2	1	q13	110550335	110615272	RANBP2-like and GRIP domain containing 5 [Source:HGNC Symbol;Acc:32418]	-0.0192	0.751	-0.0621	0.464	0.00782	1	0.0598	0.00555	-0.053	0.0276	0.0027	0.986	0.0125	0.962	-0.0129	0.955	0.0634	0.597	-0.0408	0.792	0.046	0.844	-0.0253	0.791	-0.0406	0.746	-0.0174	0.888	-0.062	0.562	-0.137	0.0574	-0.116	0.32	0.0131	0.973	-0.0984	0.647	0.00959	0.963	-0.0113
ENSG00000015592	STMN4	protein_coding	8	-1	p21.2	27092840	27115937	stathmin-like 4 [Source:HGNC Symbol;Acc:16078]	-0.011	0.929	0.0672	0.669	0.127	1	-0.0964	0.00756	0.0772	0.064	-0.0287	0.891	-0.0894	0.792	0.101	0.72	0.034	0.894	-0.139	0.519	-0.019	0.97	0.0475	0.759	-0.00456	0.989	-0.0571	0.749	0.055	0.795	-0.0213	0.913	-0.0381	0.893	0.113	0.808	0.236	0.468	0.172	0.463	0.0303
ENSG00000015676	NUDCD3	protein_coding	7	-1	p13	44418720	44530479	NudC domain containing 3 [Source:HGNC Symbol;Acc:22208]	-0.128	0.0057	-0.144	0.0871	0.0457	1	-0.00181	0.965	0.017	0.743	-0.103	0.228	-0.0641	0.787	-0.132	0.451	-0.0355	0.834	-0.147	0.294	-0.125	0.556	-0.184	0.00662	-0.134	0.239	-0.159	0.0773	-0.141	0.196	-0.179	0.0314	-0.122	0.386	-0.00942	0.986	-0.127	0.609	-0.15	0.337	-0.00255
ENSG00000016391	CHDH	protein_coding	3	-1	p21.1	53846362	53880417	choline dehydrogenase [Source:HGNC Symbol;Acc:24288]	0.0909	0.3	0.192	0.173	-0.0176	1	0.0536	0.249	0.0216	0.812	0.0273	0.911	0.0494	0.916	-0.0147	0.975	0.15	0.485	0.2	0.389	0.00496	0.993	-0.00335	0.989	0.0806	0.729	0.107	0.554	0.101	0.631	0.298	0.0244	0.0731	0.805	0.0241	0.974	0.0917	0.843	0.24	0.341	-0.0144
ENSG00000016402	IL20RA	protein_coding	6	-1	q23.3	137321108	137366298	interleukin 20 receptor, alpha [Source:HGNC Symbol;Acc:6003]	0.053	0.809	0.27	0.325	-0.0602	1	0.459	3.94e-11	-0.194	0.0169	0.171	0.574	0.0272	0.976	-0.178	0.769	0.0712	0.892	0.229	0.629	0.188	0.805	0.0205	0.96	0.104	0.821	0.116	0.755	-0.0856	0.852	-0.0815	0.823	0.537	0.141	0.192	0.851	0.31	0.68	0.327	0.509	-0.131
ENSG00000016602	CLCA4	protein_coding	1	1	p22.3	87012761	87046437	chloride channel accessory 4 [Source:HGNC Symbol;Acc:2018]	-0.201	0.495	-0.197	0.726	0.0837	1	0.317	0.0111	-0.0247	0.945	-0.394	0.379	-0.704	0.424	0.165	0.889	-0.203	0.797	-0.365	0.65	-0.254	0.852	-0.138	0.801	0.101	0.905	-0.325	0.552	0.252	0.708	-0.343	0.491	-0.568	0.416	-1.06	0.343	1.05	0.321	-0.114	0.915	-0.112
ENSG00000016864	GLT8D1	protein_coding	3	-1	p21.1	52728505	52740048	glycosyltransferase 8 domain containing 1 [Source:HGNC Symbol;Acc:24870]	-0.0218	0.544	0.0658	0.199	-0.0321	1	-0.08	5.9e-09	0.0463	0.0021	-0.0353	0.551	-0.078	0.46	-0.0217	0.875	-0.0188	0.85	0.02	0.861	-0.0117	0.956	0.00306	0.971	-0.0179	0.848	-0.0111	0.896	-0.029	0.719	-0.0399	0.501	0.103	0.155	0.0456	0.81	0.0344	0.836	0.133	0.104	0.114
ENSG00000017260	ATP2C1	protein_coding	3	1	q22.1	130569439	130735556	ATPase, Ca++ transporting, type 2C, member 1 [Source:HGNC Symbol;Acc:13211]	-0.0125	0.828	0.0591	0.427	-0.0694	1	-0.0832	5.96e-06	0.0132	0.734	-0.0582	0.412	-0.0587	0.727	-0.012	0.953	0.00178	0.99	-0.0237	0.876	-0.00607	0.984	-0.0108	0.912	-0.0311	0.786	0.0132	0.906	0.0251	0.831	0.0226	0.809	-0.00219	0.99	0.0341	0.904	0.00623	0.985	0.185	0.0818	0.0582
ENSG00000017427	IGF1	protein_coding	12	-1	q23.2	102789645	102874423	insulin-like growth factor 1 (somatomedin C) [Source:HGNC Symbol;Acc:5464]	-0.204	0.112	-0.49	0.016	-0.00792	1	-0.382	3.37e-10	0.18	0.00973	-0.242	0.282	-0.221	0.688	-0.272	0.567	-0.235	0.494	-0.155	0.725	-0.12	0.871	-0.31	0.0916	-0.356	0.217	-0.00825	0.985	-0.157	0.642	-0.162	0.545	-0.637	0.0296	-0.206	0.805	-0.939	0.0709	-0.457	0.235	-0.145
ENSG00000017483	SLC38A5	protein_coding	X	-1	p11.23	48316920	48328644	solute carrier family 38, member 5 [Source:HGNC Symbol;Acc:18070]	-0.49	1.69e-05	-0.826	1.29e-05	0.0494	1	-0.208	0.000848	0.159	0.0248	-0.532	0.00386	-0.272	0.582	-0.771	0.0674	-0.514	0.0671	0.0155	0.979	-0.658	0.0856	-0.516	0.0025	-0.549	0.072	-0.655	0.00299	-0.53	0.046	-0.403	0.0586	-0.849	0.00199	-0.849	0.0776	-0.797	0.129	-0.774	0.022	-0.389
ENSG00000017797	RALBP1	protein_coding	18	1	p11.22	9475007	9538114	ralA binding protein 1 [Source:HGNC Symbol;Acc:9841]	-0.0269	0.408	-0.101	0.0268	0.0243	1	0.0633	3.4e-06	-0.0176	0.409	-0.0112	0.892	-0.0262	0.862	-0.0467	0.667	0.0128	0.899	-0.0703	0.389	-0.00379	0.987	-0.0326	0.53	-0.0429	0.554	-0.055	0.328	-0.0149	0.868	-0.0052	0.949	-0.122	0.0674	-0.143	0.235	-0.0184	0.921	-0.108	0.195	-0.0971
ENSG00000018189	RUFY3	protein_coding	4	1	q13.3	71569921	71673032	RUN and FYVE domain containing 3 [Source:HGNC Symbol;Acc:30285]	-0.0717	0.0573	-0.0876	0.208	-0.0195	1	0.0273	0.222	0.00574	0.914	-0.0728	0.288	-0.0899	0.555	-0.0442	0.79	-0.0595	0.586	-0.106	0.339	-0.0437	0.837	-0.0378	0.621	-0.0945	0.293	-0.122	0.0834	-0.0528	0.597	-0.0652	0.395	-0.0822	0.477	-0.0361	0.9	-0.0325	0.894	-0.0983	0.441	0.00521
ENSG00000018236	CNTN1	protein_coding	12	1	q12	41086244	41466220	contactin 1 [Source:HGNC Symbol;Acc:2171]	-0.0981	0.0998	-0.0312	0.834	-0.0696	1	-0.0172	0.675	0.0299	0.56	-0.109	0.307	-0.116	0.643	-0.144	0.5	-0.0498	0.798	-0.0807	0.691	-0.0635	0.85	-0.101	0.293	-0.164	0.225	-0.136	0.237	-0.0849	0.574	-0.0304	0.843	0.032	0.895	-0.0266	0.96	-0.0514	0.89	-0.085	0.708	0.0016
ENSG00000018280	SLC11A1	protein_coding	2	1	q35	219246752	219261617	solute carrier family 11 (proton-coupled divalent metal ion transporter), member 1 [Source:HGNC Symbol;Acc:10907]	0.876	4.71e-06	1.6	5.46e-07	-0.0849	1	0.0154	0.925	-0.0742	0.733	0.69	0.0389	0.927	0.133	0.941	0.168	1.17	0.00727	0.57	0.346	0.802	0.317	0.983	0.000728	0.943	0.0687	0.905	0.0156	0.772	0.0831	0.933	0.00646	1.35	0.00394	1.9	0.00916	1.44	0.1	1.96	0.00032	1.22
ENSG00000018408	WWTR1	protein_coding	3	-1	q25.1	149235022	149454501	WW domain containing transcription regulator 1 [Source:HGNC Symbol;Acc:24042]	0.329	0.00109	0.536	0.00162	-0.0797	1	-0.114	0.051	0.0204	0.885	0.304	0.0892	0.272	0.517	0.29	0.451	0.365	0.16	0.206	0.544	0.176	0.745	0.415	0.00525	0.363	0.145	0.387	0.0477	0.325	0.173	0.511	0.00383	0.399	0.146	0.268	0.666	0.854	0.053	0.645	0.0307	0.191
ENSG00000018510	AGPS	protein_coding	2	1	q31.2	178257372	178408564	alkylglycerone phosphate synthase [Source:HGNC Symbol;Acc:327]	-0.00532	0.931	-0.092	0.124	-0.00544	1	-0.0642	0.000178	0.0252	0.305	-0.0384	0.606	-0.057	0.709	0.00497	0.981	-0.0254	0.828	-0.00874	0.957	0.0151	0.953	0.018	0.822	0.0208	0.855	0.011	0.917	0.00907	0.936	-0.00792	0.936	-0.123	0.159	-0.111	0.534	-0.0514	0.788	-0.0505	0.7	0.022
ENSG00000018607	ZNF806	pseudogene	2	1	q21.2	133066882	133076309	zinc finger protein 806 [Source:HGNC Symbol;Acc:33228]	-0.27	0.0539	0.171	0.578	-0.697	3.95e-05	-0.0618	0.503	0.0949	0.378	-0.232	0.389	-0.389	0.465	-0.406	0.422	-0.229	0.567	-0.264	0.558	0.0578	0.957	-0.232	0.331	-0.0798	0.869	-0.632	0.0137	-0.235	0.51	-0.327	0.217	0.273	0.539	0.147	0.891	0.343	0.638	0.0221	0.976	-0.0357
ENSG00000018610	CXorf56	protein_coding	X	-1	q24	118672112	118699397	chromosome X open reading frame 56 [Source:HGNC Symbol;Acc:26239]	-0.00402	0.958	-0.0632	0.463	-0.00707	1	0.0699	0.00112	-0.00375	0.953	0.00959	0.947	-0.0542	0.794	0.0219	0.922	0.0663	0.583	0.0852	0.515	-0.0284	0.918	-0.0168	0.875	-0.0258	0.854	0.000479	0.997	-0.0186	0.894	-0.0839	0.304	0.00201	0.992	-0.078	0.777	-0.0518	0.834	0.0267	0.884	-0.0215
ENSG00000018625	ATP1A2	protein_coding	1	1	q23.2	160085549	160113381	ATPase, Na+/K+ transporting, alpha 2 polypeptide [Source:HGNC Symbol;Acc:800]	0.106	0.328	0.395	0.0106	-0.0308	1	0.00826	0.913	0.043	0.633	0.0413	0.885	0.157	0.715	-0.0775	0.868	0.293	0.216	0.168	0.585	-0.0148	0.985	0.0415	0.861	0.0787	0.791	0.179	0.367	0.0801	0.782	0.222	0.213	0.418	0.0728	0.329	0.507	0.21	0.675	0.297	0.332	0.136
ENSG00000018699	TTC27	protein_coding	2	1	p22.3	32853099	33046118	tetratricopeptide repeat domain 27 [Source:HGNC Symbol;Acc:25986]	0.0188	0.802	-0.0919	0.33	-0.0926	1	0.00636	0.867	-0.000592	0.993	-0.0259	0.852	-0.0989	0.632	0.0122	0.965	0.0325	0.851	0.0583	0.74	0.0866	0.717	0.0227	0.85	0.00952	0.961	-0.0186	0.9	0.0922	0.443	0.0356	0.767	-0.088	0.575	-0.163	0.525	-0.0198	0.955	-0.0465	0.819	-0.19
ENSG00000018869	ZNF582	protein_coding	19	-1	q13.43	56887413	56904914	zinc finger protein 582 [Source:HGNC Symbol;Acc:26421]	-0.0555	0.333	-0.253	0.0015	0.0351	1	0.0163	0.639	0.0134	0.819	-0.0107	0.95	-0.0821	0.718	-0.0768	0.707	-0.0233	0.899	0.132	0.374	-0.137	0.527	0.0121	0.929	-0.0901	0.481	-0.131	0.171	-0.0884	0.478	-0.115	0.224	-0.11	0.468	-0.313	0.13	-0.236	0.289	-0.291	0.038	-0.286
ENSG00000019102	VSIG2	protein_coding	11	-1	q24.2	124617368	124622134	V-set and immunoglobulin domain containing 2 [Source:HGNC Symbol;Acc:17149]	0.266	0.362	0.619	0.174	-0.159	1	-0.122	0.451	0.0597	0.847	0.146	0.834	0.249	0.855	-0.485	0.621	0.229	0.783	0.701	0.343	0.697	0.526	0.165	0.772	0.191	0.813	0.54	0.287	0.467	0.452	0.0263	0.973	0.153	0.883	0.394	0.818	0.908	0.438	0.468	0.612	-0.0288
ENSG00000019144	PHLDB1	protein_coding	11	1	q23.3	118477155	118528741	pleckstrin homology-like domain, family B, member 1 [Source:HGNC Symbol;Acc:23697]	-0.0722	0.704	0.0134	0.972	0.0639	1	0.0592	0.496	0.00375	0.984	-0.211	0.411	-0.243	0.68	0.0537	0.943	-0.0872	0.855	-0.184	0.693	-0.175	0.807	-0.00308	0.994	0.0969	0.824	-0.0681	0.859	0.137	0.72	-0.111	0.73	-0.0972	0.857	-0.343	0.655	0.642	0.278	0.0655	0.914	0.0342
ENSG00000019169	MARCO	protein_coding	2	1	q14.2	119699742	119752236	macrophage receptor with collagenous structure [Source:HGNC Symbol;Acc:6895]	0.151	0.802	-0.495	0.56	-0.617	1	-0.0423	0.891	-0.0788	0.878	0.622	0.411	0.702	0.685	-0.391	0.828	0.456	0.707	0.329	0.831	-0.94	0.596	-0.0101	0.993	0.236	0.858	0.974	0.202	-0.83	0.381	0.51	0.549	-0.62	0.636	0.329	0.914	-0.916	0.655	0.663	0.653	-1.05
ENSG00000019186	CYP24A1	protein_coding	20	-1	q13.2	52769988	52790512	cytochrome P450, family 24, subfamily A, polypeptide 1 [Source:HGNC Symbol;Acc:2602]	-0.6	0.00269	-1.55	2.13e-06	-0.329	1	-0.572	3.88e-08	0.144	0.37	-0.624	0.0735	-0.602	0.449	-0.771	0.28	-0.656	0.212	-0.498	0.439	-0.4	0.69	-0.614	0.0421	-0.812	0.11	-0.225	0.664	-0.765	0.0987	-0.634	0.091	-1.26	0.00918	-1.84	0.0159	-1.72	0.0482	-0.843	0.188	-1.83
ENSG00000019485	PRDM11	protein_coding	11	1	p11.2	45115564	45247734	PR domain containing 11 [Source:HGNC Symbol;Acc:13996]	-0.096	0.0739	-0.174	0.0543	0.0419	1	-0.0154	0.686	-0.0161	0.79	-0.0486	0.703	0.0166	0.961	-0.112	0.585	-0.003	0.989	-0.0378	0.863	-0.0417	0.903	-0.142	0.0681	-0.097	0.473	-0.113	0.292	-0.152	0.201	-0.326	0.000147	-0.177	0.212	-0.0204	0.969	-0.232	0.334	-0.158	0.364	-0.0721
ENSG00000019505	SYT13	protein_coding	11	-1	p11.2	45261852	45307870	synaptotagmin XIII [Source:HGNC Symbol;Acc:14962]	-0.218	0.0445	-0.372	0.0451	-0.014	1	0.00632	0.944	-0.00237	0.988	-0.175	0.406	-0.0788	0.903	-0.232	0.583	-0.138	0.678	-0.149	0.699	-0.0596	0.94	-0.376	0.0147	-0.324	0.204	-0.257	0.236	-0.237	0.367	-0.369	0.054	-0.435	0.118	-0.0897	0.917	-0.409	0.422	-0.359	0.305	-0.155
ENSG00000019549	SNAI2	protein_coding	8	-1	q11.21	49830249	49834299	snail family zinc finger 2 [Source:HGNC Symbol;Acc:11094]	0.0869	0.686	-0.258	0.397	-0.135	1	-0.033	0.769	-0.034	0.861	0.032	0.951	0.0248	0.979	-0.136	0.851	0.032	0.959	0.121	0.843	-0.15	0.869	0.0127	0.978	0.0644	0.906	0.226	0.513	0.234	0.551	0.494	0.0645	-0.477	0.25	-0.274	0.788	-0.654	0.342	-0.155	0.805	-0.179
ENSG00000019582	CD74	protein_coding	5	-1	q32	149781200	149792492	CD74 molecule, major histocompatibility complex, class II invariant chain [Source:HGNC Symbol;Acc:1697]	0.123	0.499	-0.0926	0.8	-0.0982	1	0.0374	0.72	0.0769	0.541	0.0566	0.898	0.33	0.575	0.217	0.716	0.233	0.577	-0.202	0.691	0.0588	0.958	0.224	0.374	0.0727	0.887	0.182	0.594	0.0262	0.959	0.151	0.649	-0.129	0.818	0.423	0.604	-0.0809	0.935	0.0871	0.892	-0.674
ENSG00000019991	HGF	protein_coding	7	-1	q21.11	81328322	81399754	hepatocyte growth factor (hepapoietin A; scatter factor) [Source:HGNC Symbol;Acc:4893]	0.411	0.00355	1.11	1.23e-06	-0.348	0.744	-0.1	0.261	0.0847	0.494	0.353	0.169	0.254	0.704	0.243	0.683	0.452	0.225	0.169	0.755	0.652	0.242	0.34	0.13	0.411	0.236	0.457	0.0987	0.472	0.152	0.715	0.00364	1.04	0.00186	0.89	0.152	0.624	0.353	0.956	0.0198	0.941
ENSG00000019995	ZRANB1	protein_coding	10	1	q26.13	126630692	126676758	zinc finger, RAN-binding domain containing 1 [Source:HGNC Symbol;Acc:18224]	-0.0703	0.014	-0.0545	0.348	0.0163	1	0.0114	0.569	-0.0107	0.735	-0.0762	0.134	-0.0584	0.65	-0.0733	0.503	-0.0404	0.65	-0.0424	0.681	-0.0581	0.678	-0.0666	0.141	-0.0889	0.198	-0.0929	0.0932	-0.0586	0.419	-0.118	0.0199	-0.131	0.0713	-0.0536	0.785	-0.0495	0.767	-0.0138	0.918	0.0226
ENSG00000020129	NCDN	protein_coding	1	1	p34.3	36023074	36032875	neurochondrin [Source:HGNC Symbol;Acc:17597]	-0.145	0.11	-0.217	0.172	0.0133	1	0.12	0.00976	-0.0604	0.363	-0.0823	0.692	0.0109	0.984	-0.115	0.758	-0.0335	0.921	-0.136	0.65	-0.177	0.669	-0.317	0.00986	-0.163	0.463	-0.211	0.221	-0.16	0.462	-0.208	0.208	-0.186	0.491	0.0913	0.891	-0.294	0.482	-0.218	0.467	0.053
ENSG00000020181	GPR124	protein_coding	8	1	p11.23	37641709	37702414	G protein-coupled receptor 124 [Source:HGNC Symbol;Acc:17849]	-0.0559	0.56	-0.316	0.0082	-0.0126	1	-0.043	0.348	-0.00236	0.982	-0.0164	0.948	0.0204	0.966	-0.135	0.642	-0.0548	0.831	0.173	0.44	-0.151	0.667	-0.163	0.148	-0.0809	0.712	0.0294	0.894	-0.233	0.154	-0.00445	0.984	-0.399	0.0212	-0.183	0.674	-0.52	0.0964	-0.23	0.334	-0.216
ENSG00000020256	ZFP64	protein_coding	20	-1	q13.2	50668202	50820847	ZFP64 zinc finger protein [Source:HGNC Symbol;Acc:15940]	-0.119	0.0201	-0.0984	0.34	0.027	1	-0.0166	0.655	0.00644	0.936	-0.149	0.092	-0.134	0.523	-0.0786	0.718	-0.155	0.247	-0.169	0.266	-0.0525	0.868	-0.146	0.0574	-0.188	0.133	-0.137	0.182	-0.0762	0.582	-0.0281	0.84	-0.124	0.434	-0.0668	0.864	0.0186	0.962	-0.179	0.289	-0.0509
ENSG00000020426	MNAT1	protein_coding	14	1	q23.1	61201460	61436671	MNAT CDK-activating kinase assembly factor 1 [Source:HGNC Symbol;Acc:7181]	0.0306	0.486	-0.00341	0.973	-0.0418	1	0.0129	0.595	-0.0232	0.399	0.0583	0.389	0.0496	0.768	-0.0086	0.967	0.0404	0.714	0.0762	0.485	0.1	0.518	0.0564	0.353	-0.00905	0.947	-0.00818	0.942	-0.0384	0.703	0.0203	0.823	0.119	0.208	0.0597	0.802	-0.144	0.37	-0.072	0.572	-0.098
ENSG00000020577	SAMD4A	protein_coding	14	1	q22.2	55033815	55260033	sterile alpha motif domain containing 4A [Source:HGNC Symbol;Acc:23023]	0.179	0.0028	0.144	0.217	-0.0477	1	-0.138	1.31e-05	0.021	0.758	0.129	0.254	0.131	0.621	0.116	0.64	0.068	0.733	0.116	0.568	0.184	0.49	0.226	0.0104	0.173	0.242	0.185	0.121	0.242	0.0756	0.395	9.76e-05	-0.0332	0.9	-0.131	0.742	0.232	0.43	0.175	0.403	-0.0138
ENSG00000020633	RUNX3	protein_coding	1	-1	p36.11	25226002	25291612	runt-related transcription factor 3 [Source:HGNC Symbol;Acc:10473]	-0.00436	0.992	0.77	0.0468	-0.0199	1	0.0916	0.55	-0.0112	0.975	0.0725	0.921	0.12	0.932	-0.0695	0.957	0.302	0.661	-0.0787	0.941	-0.149	0.924	-0.109	0.846	-0.0626	0.944	0.0312	0.968	-0.0807	0.918	-0.0242	0.972	0.484	0.492	1.32	0.173	1.14	0.26	0.791	0.274	0.545
ENSG00000020922	MRE11A	protein_coding	11	-1	q21	94152895	94227074	MRE11 meiotic recombination 11 homolog A (S. cerevisiae) [Source:HGNC Symbol;Acc:7230]	-0.0217	0.658	-0.104	0.0918	0.0181	1	-0.0136	0.57	0.0146	0.677	-0.0206	0.834	-0.0802	0.576	0.0326	0.845	0.00491	0.974	-0.0259	0.857	-0.0573	0.748	-0.00247	0.982	-0.0419	0.682	-0.0119	0.913	-0.0208	0.856	-0.015	0.875	-0.138	0.125	-0.144	0.409	-0.0661	0.733	-0.0371	0.799	-0.141
ENSG00000021300	PLEKHB1	protein_coding	11	1	q13.4	73357223	73373864	pleckstrin homology domain containing, family B (evectins) member 1 [Source:HGNC Symbol;Acc:19079]	0.0635	0.688	-0.0101	0.975	0.05	1	0.249	8.5e-06	-0.0628	0.504	-0.108	0.676	0.0175	0.98	0.147	0.755	0.0782	0.844	0.0241	0.964	0.000874	0.999	0.0471	0.868	0.162	0.596	0.0645	0.838	0.147	0.625	0.119	0.64	-0.114	0.784	-0.386	0.509	0.447	0.382	-0.0745	0.878	-0.168
ENSG00000021355	SERPINB1	protein_coding	6	-1	p25.2	2832566	2842240	serpin peptidase inhibitor, clade B (ovalbumin), member 1 [Source:HGNC Symbol;Acc:3311]	0.283	0.00589	0.456	0.00918	-0.208	1	0.0162	0.846	-0.0269	0.837	0.204	0.3	0.248	0.568	0.379	0.304	0.436	0.0821	0.149	0.694	0.071	0.922	0.328	0.0322	0.229	0.388	0.442	0.0238	0.293	0.231	0.334	0.0796	0.323	0.278	0.499	0.322	0.455	0.352	0.917	0.00143	0.104
ENSG00000021461	CYP3A43	protein_coding	7	1	q22.1	99425636	99463718	cytochrome P450, family 3, subfamily A, polypeptide 43 [Source:HGNC Symbol;Acc:17450]	0.203	0.479	0.25	0.63	0.225	1	0.229	0.0752	-0.0188	0.958	0.125	0.849	0.00574	0.997	0.298	0.762	0.692	0.235	0.0526	0.962	0.552	0.6	0.229	0.627	0.529	0.343	0.163	0.794	-0.18	0.802	-0.237	0.654	0.122	0.9	0.113	0.958	0.317	0.814	0.584	0.458	0.16
ENSG00000021488	SLC7A9	protein_coding	19	-1	q13.11	33321415	33360672	solute carrier family 7 (amino acid transporter light chain, bo,+ system), member 9 [Source:HGNC Symbol;Acc:11067]	0.152	0.485	0.37	0.262	0.308	1	0.00582	0.969	-0.0735	0.669	-0.0211	0.975	0.23	0.789	-0.0892	0.926	0.187	0.738	0.115	0.874	0.202	0.837	0.175	0.622	0.112	0.847	0.286	0.458	0.131	0.811	0.342	0.321	0.252	0.675	0.709	0.41	0.382	0.68	-0.0187	0.984	0.211
ENSG00000021574	SPAST	protein_coding	2	1	p22.3	32288680	32382706	spastin [Source:HGNC Symbol;Acc:11233]	-0.0501	0.154	-0.0452	0.522	0.0291	1	-0.071	2.14e-05	0.0404	0.0411	-0.08	0.165	-0.113	0.341	-0.0365	0.808	-0.079	0.366	-0.0621	0.562	-0.0399	0.827	-0.0183	0.816	-0.0699	0.394	-0.056	0.44	-0.00312	0.979	0.0069	0.944	-0.0857	0.374	-0.158	0.307	0.0238	0.915	0.000949	0.997	-0.0137
ENSG00000021645	NRXN3	protein_coding	14	1	q24.3	78708734	80330762	neurexin 3 [Source:HGNC Symbol;Acc:8010]	-0.219	0.00116	-0.367	0.00121	-0.0376	1	-0.0966	0.0103	0.02	0.809	-0.156	0.216	-0.197	0.465	-0.189	0.466	-0.189	0.301	-0.22	0.286	-0.0829	0.836	-0.239	0.0173	-0.34	0.0589	-0.264	0.043	-0.232	0.144	-0.295	0.0145	-0.407	0.014	-0.214	0.589	-0.391	0.209	-0.299	0.163	-0.311
ENSG00000021762	OSBPL5	protein_coding	11	-1	p15.4	3108346	3187969	oxysterol binding protein-like 5 [Source:HGNC Symbol;Acc:16392]	-0.13	0.0228	-0.234	0.0157	0.0387	1	-0.18	4.36e-10	0.0591	0.117	-0.0764	0.534	-0.0521	0.876	-0.197	0.341	-0.0973	0.56	-0.0655	0.762	-0.154	0.551	-0.197	0.0173	-0.0374	0.849	-0.12	0.318	-0.177	0.18	-0.259	0.00859	-0.195	0.217	-0.167	0.616	-0.282	0.281	-0.234	0.192	-0.0611
ENSG00000021776	AQR	protein_coding	15	-1	q14	35147732	35262040	aquarius intron-binding spliceosomal factor [Source:HGNC Symbol;Acc:29513]	0.0408	0.1	0.0249	0.65	-0.0346	1	0.0391	0.00172	-0.0116	0.602	0.0422	0.35	0.046	0.657	0.0625	0.477	0.0772	0.198	0.0559	0.447	0.0555	0.616	0.0614	0.0854	0.0326	0.628	0.022	0.722	0.00841	0.919	-0.015	0.807	0.0146	0.884	0.0163	0.934	0.0446	0.737	0.0259	0.795	0.065
ENSG00000021826	CPS1	protein_coding	2	1	q34	211342406	211543831	carbamoyl-phosphate synthase 1, mitochondrial [Source:HGNC Symbol;Acc:2323]	0.0639	0.626	0.332	0.0406	0.0315	1	0.287	1.36e-09	-0.0481	0.579	-0.106	0.621	-0.167	0.699	0.164	0.669	0.248	0.32	0.0889	0.81	-0.00182	0.997	0.01	0.972	0.161	0.519	0.103	0.662	0.194	0.411	0.00909	0.975	0.173	0.578	0.00775	0.994	0.708	0.0833	0.613	0.022	0.267
ENSG00000022267	FHL1	protein_coding	X	1	q26.3	135229559	135293518	four and a half LIM domains 1 [Source:HGNC Symbol;Acc:3702]	0.048	0.319	0.16	0.0226	-0.0767	1	0.0504	0.0272	0.00433	0.946	0.0584	0.498	0.0947	0.582	0.0409	0.835	0.0884	0.443	0.087	0.511	0.0537	0.813	-0.00392	0.975	0.032	0.814	0.0418	0.693	0.016	0.912	0.0194	0.863	0.158	0.149	0.219	0.243	0.111	0.606	0.0994	0.497	0.119
ENSG00000022277	RTFDC1	protein_coding	20	1	q13.31	55043647	55093943	replication termination factor 2 domain containing 1 [Source:HGNC Symbol;Acc:15890]	0.00369	0.944	0.0131	0.861	0.00447	1	0.0367	0.0157	-0.0102	0.735	-0.0178	0.818	0.011	0.952	0.0107	0.947	0.04	0.636	0.0336	0.744	-0.0414	0.781	-0.0107	0.885	0.0187	0.843	0.00626	0.946	-0.0101	0.918	0.000238	0.998	0.0237	0.832	-0.01	0.971	0.114	0.381	0.0678	0.49	0.0415
ENSG00000022355	GABRA1	protein_coding	5	1	q34	161274197	161326975	gamma-aminobutyric acid (GABA) A receptor, alpha 1 [Source:HGNC Symbol;Acc:4075]	-0.298	0.00984	-0.618	0.00124	-0.0939	1	0.0667	0.376	-0.0477	0.694	-0.174	0.469	-0.168	0.77	-0.332	0.446	-0.163	0.65	-0.288	0.433	-0.136	0.842	-0.413	0.0144	-0.398	0.157	-0.348	0.125	-0.285	0.311	-0.569	0.00437	-0.638	0.0242	-0.341	0.616	-0.614	0.247	-0.592	0.0898	-0.282
ENSG00000022556	NLRP2	protein_coding	19	1	q13.42	55464498	55512510	NLR family, pyrin domain containing 2 [Source:HGNC Symbol;Acc:22948]	-0.0174	0.964	-0.418	0.305	0.499	0.745	-0.329	0.00288	0.000949	0.998	0.0426	0.955	0.0816	0.952	0.0187	0.988	-0.215	0.753	0.269	0.721	0.128	0.931	0.184	0.683	-0.324	0.572	-0.116	0.848	0.0238	0.975	-0.284	0.537	-0.8	0.144	-0.272	0.862	-0.503	0.651	-0.673	0.326	0.195
ENSG00000022567	SLC45A4	protein_coding	8	-1	q24.3	142217265	142318404	solute carrier family 45, member 4 [Source:HGNC Symbol;Acc:29196]	-0.0875	0.236	-0.209	0.0707	0.0666	1	0.152	5.77e-06	-0.114	0.00145	-0.0224	0.916	0.0585	0.88	-0.0591	0.854	-0.0494	0.834	-0.0328	0.912	0.0521	0.904	-0.23	0.0152	-0.0908	0.628	-0.131	0.347	-0.132	0.42	-0.325	0.00355	-0.105	0.644	-0.14	0.743	-0.21	0.52	-0.326	0.0958	-0.0192
ENSG00000022840	RNF10	protein_coding	12	1	q24.31	120971283	121015397	ring finger protein 10 [Source:HGNC Symbol;Acc:10055]	-0.0159	0.716	-0.0483	0.436	-0.00457	1	-0.0281	0.102	-0.00641	0.871	-0.0367	0.575	0.00869	0.965	0.00948	0.956	0.0063	0.96	-0.0468	0.652	-0.0288	0.874	-0.0343	0.562	-0.0164	0.877	0.00485	0.962	-0.00984	0.924	-0.0317	0.648	-0.107	0.181	-0.0653	0.732	-0.0842	0.581	0.0264	0.838	-0.0439
ENSG00000022976	ZNF839	protein_coding	14	1	q32.31	102783714	102809044	zinc finger protein 839 [Source:HGNC Symbol;Acc:20345]	-0.0814	0.0119	-0.0843	0.165	0.0261	1	0.0205	0.322	0.0212	0.424	-0.0553	0.389	-0.132	0.231	-0.0577	0.666	-0.0794	0.369	-0.112	0.247	-0.0991	0.487	-0.0458	0.455	-0.0464	0.619	-0.116	0.063	-0.0645	0.436	-0.087	0.16	-0.0553	0.619	-0.159	0.313	-0.123	0.434	-0.03	0.833	-0.069
ENSG00000023041	ZDHHC6	protein_coding	10	-1	q25.2	114190058	114206672	zinc finger, DHHC-type containing 6 [Source:HGNC Symbol;Acc:19160]	-0.0175	0.682	-0.0764	0.163	0.0152	1	-0.0251	0.151	0.00152	0.974	-0.0135	0.882	-0.0476	0.734	0.00392	0.983	0.03	0.761	-0.0539	0.585	0.0289	0.873	-0.000886	0.993	-0.00821	0.944	-0.0514	0.436	-0.00331	0.975	-0.0766	0.173	-0.0651	0.484	-0.154	0.258	-0.0886	0.555	0.0141	0.918	0.0157
ENSG00000023171	GRAMD1B	protein_coding	11	1	q24.1	123396344	123498482	GRAM domain containing 1B [Source:HGNC Symbol;Acc:29214]	-0.142	0.0312	-0.19	0.109	0.0411	1	-0.028	0.533	-0.00298	0.977	-0.0685	0.658	-0.0146	0.973	-0.153	0.555	-0.0625	0.778	0.0071	0.982	-0.104	0.763	-0.262	0.00536	-0.19	0.227	-0.212	0.0929	-0.187	0.221	-0.322	0.0041	-0.127	0.556	0.0176	0.978	-0.195	0.561	-0.255	0.22	0.0555
ENSG00000023191	RNH1	protein_coding	11	-1	p15.5	494512	507300	ribonuclease/angiogenin inhibitor 1 [Source:HGNC Symbol;Acc:10074]	0.0424	0.586	0.107	0.355	0.0355	1	0.0695	0.0287	-0.00583	0.948	-0.00363	0.986	0.00942	0.98	0.0888	0.712	0.0383	0.856	0.0103	0.971	-0.023	0.961	0.015	0.925	0.109	0.463	0.0905	0.492	0.111	0.446	0.0207	0.899	0.0346	0.887	-0.0113	0.986	0.375	0.142	0.26	0.137	0.18
ENSG00000023228	NDUFS1	protein_coding	2	-1	q33.3	206979541	207024327	NADH dehydrogenase (ubiquinone) Fe-S protein 1, 75kDa (NADH-coenzyme Q reductase) [Source:HGNC Symbol;Acc:7707]	-0.124	0.000473	-0.247	2.64e-05	-0.0152	1	0.0425	0.0381	-0.024	0.418	-0.106	0.0919	-0.0882	0.561	-0.0848	0.556	-0.0429	0.715	-0.105	0.343	-0.105	0.522	-0.159	0.00264	-0.127	0.152	-0.17	0.0136	-0.147	0.0709	-0.225	0.000222	-0.19	0.0334	-0.2	0.225	-0.202	0.22	-0.281	0.00611	-0.0976
ENSG00000023287	RB1CC1	protein_coding	8	-1	q11.23	53535016	53658403	RB1-inducible coiled-coil 1 [Source:HGNC Symbol;Acc:15574]	-0.0667	0.194	-0.232	0.00235	0.0358	1	-0.0327	0.253	-0.00345	0.962	-0.0649	0.508	-0.0572	0.818	0.0187	0.945	-0.0926	0.484	-0.145	0.294	-0.000819	0.998	-0.017	0.89	-0.147	0.188	-0.0488	0.68	-0.00368	0.982	-0.175	0.0323	-0.151	0.242	-0.3	0.128	-0.174	0.433	-0.347	0.00797	-0.269
ENSG00000023318	ERP44	protein_coding	9	-1	q31.1	102741461	102861322	endoplasmic reticulum protein 44 [Source:HGNC Symbol;Acc:18311]	0.0345	0.29	-0.0123	0.872	-0.0301	1	-0.0308	0.0527	0.00415	0.92	0.0436	0.445	-0.00135	0.995	0.0695	0.524	0.0904	0.21	0.0194	0.871	0.0648	0.625	0.00379	0.964	0.0312	0.718	0.0792	0.152	0.0122	0.9	-0.0334	0.606	0.0281	0.797	0.0119	0.966	-0.00508	0.984	0.0263	0.829	-0.0769
ENSG00000023330	ALAS1	protein_coding	3	1	p21.2	52232102	52248343	aminolevulinate, delta-, synthase 1 [Source:HGNC Symbol;Acc:396]	-0.0249	0.647	0.0226	0.823	-0.0198	1	0.000437	0.989	-0.00259	0.966	0.00706	0.96	0.0103	0.968	-0.0219	0.917	0.0471	0.698	-0.0344	0.823	0.0205	0.943	-0.0605	0.379	-0.0246	0.853	-0.0946	0.223	-0.042	0.711	-0.0813	0.291	-0.0192	0.909	0.141	0.491	0.0441	0.852	0.137	0.272	0.093
ENSG00000023445	BIRC3	protein_coding	11	1	q22.2	102188215	102210134	baculoviral IAP repeat containing 3 [Source:HGNC Symbol;Acc:591]	0.335	0.00616	0.761	0.000161	-0.133	1	0.172	0.0115	-0.12	0.155	0.242	0.302	0.0339	0.968	0.18	0.737	0.358	0.273	0.0109	0.985	0.363	0.515	0.401	0.0277	0.309	0.315	0.539	0.0212	0.407	0.154	0.843	4.46e-05	0.673	0.0264	0.514	0.417	0.335	0.609	0.955	0.00633	0.123
ENSG00000023516	AKAP11	protein_coding	13	1	q14.11	42846289	42897396	A kinase (PRKA) anchor protein 11 [Source:HGNC Symbol;Acc:369]	-0.117	0.00811	-0.307	2.06e-05	-0.00113	1	0.0483	0.0586	-0.0209	0.635	-0.104	0.2	-0.0831	0.685	-0.0855	0.638	-0.0819	0.529	-0.129	0.347	-0.137	0.487	-0.132	0.048	-0.166	0.132	-0.108	0.237	-0.105	0.34	-0.161	0.0456	-0.341	0.001	-0.232	0.265	-0.337	0.0869	-0.364	0.00367	-0.191
ENSG00000023572	GLRX2	protein_coding	1	-1	q31.2	193065598	193075244	glutaredoxin 2 [Source:HGNC Symbol;Acc:16065]	-0.121	0.0999	-0.26	0.0286	-0.1	1	0.162	5.58e-06	-0.0828	0.0539	-0.0681	0.683	-0.0897	0.805	-0.0539	0.879	-0.0222	0.938	-0.194	0.356	-0.0196	0.97	-0.108	0.389	-0.126	0.493	-0.236	0.0752	-0.133	0.451	-0.276	0.0234	-0.0691	0.797	-0.193	0.636	-0.077	0.859	-0.349	0.0924	0.0174
ENSG00000023608	SNAPC1	protein_coding	14	1	q23.2	62229075	62263146	small nuclear RNA activating complex, polypeptide 1, 43kDa [Source:HGNC Symbol;Acc:11134]	0.0621	0.348	0.104	0.351	-0.122	0.929	0.00835	0.851	-0.0258	0.637	-0.00646	0.976	0.0226	0.951	0.0425	0.882	0.0711	0.684	-0.0417	0.858	0.0973	0.732	0.0852	0.399	0.0837	0.591	0.149	0.178	0.0932	0.523	0.0868	0.468	0.163	0.312	0.142	0.673	-0.0332	0.932	0.23	0.185	0.0671
ENSG00000023697	DERA	protein_coding	12	1	p12.3	16064106	16190220	deoxyribose-phosphate aldolase (putative) [Source:HGNC Symbol;Acc:24269]	0.116	0.0889	0.105	0.444	-0.0433	1	-0.069	0.0625	0.0436	0.403	0.0473	0.787	0.0529	0.891	0.15	0.56	0.11	0.565	0.124	0.566	0.0783	0.835	0.18	0.0651	0.11	0.531	0.127	0.366	0.153	0.336	0.147	0.252	0.209	0.252	-0.257	0.448	0.346	0.242	0.0899	0.735	-0.0277
ENSG00000023734	STRAP	protein_coding	12	1	p12.3	16035325	16056412	serine/threonine kinase receptor associated protein [Source:HGNC Symbol;Acc:30796]	-0.0496	0.242	-0.00995	0.927	-0.025	1	-0.00749	0.794	-0.0123	0.773	-0.046	0.58	-0.0309	0.89	-0.0781	0.598	0.0098	0.95	-0.083	0.485	-0.0613	0.756	-0.0183	0.847	-0.0783	0.414	-0.0699	0.393	-0.0306	0.798	-0.0592	0.462	-0.0523	0.698	0.0014	0.998	-0.0864	0.671	0.0608	0.68	0.0391
ENSG00000023839	ABCC2	protein_coding	10	1	q24.2	101542489	101611949	ATP-binding cassette, sub-family C (CFTR/MRP), member 2 [Source:HGNC Symbol;Acc:53]	0.281	0.0892	0.219	0.523	-0.0272	1	0.0757	0.471	-0.0216	0.927	0.187	0.597	-0.0502	0.961	0.473	0.418	0.462	0.258	0.12	0.855	0.0894	0.938	0.389	0.109	0.575	0.133	0.212	0.577	0.47	0.196	0.158	0.673	0.00521	0.994	0.102	0.94	0.175	0.858	0.26	0.674	0.016
ENSG00000023892	DEF6	protein_coding	6	1	p21.31	35265595	35289548	differentially expressed in FDCP 6 homolog (mouse) [Source:HGNC Symbol;Acc:2760]	0.167	0.11	0.0339	0.904	-0.0964	1	-0.209	4.18e-05	0.0931	0.164	0.0405	0.895	0.172	0.708	0.164	0.688	0.296	0.247	0.285	0.339	0.116	0.84	0.325	0.0233	0.0617	0.856	0.0815	0.758	0.109	0.708	0.188	0.352	-0.153	0.657	0.228	0.712	-0.0618	0.928	0.0821	0.849	0.259
ENSG00000023902	PLEKHO1	protein_coding	1	1	q21.2	150121373	150136916	pleckstrin homology domain containing, family O member 1 [Source:HGNC Symbol;Acc:24310]	0.0659	0.259	0.0643	0.576	-0.0126	1	-0.0614	0.0308	0.0189	0.736	0.111	0.236	0.146	0.465	0.0649	0.775	0.0638	0.692	0.091	0.598	0.145	0.527	0.0204	0.88	0.0318	0.858	0.0335	0.817	0.0161	0.929	0.00229	0.988	0.0298	0.891	0.0753	0.839	-0.00695	0.988	0.098	0.612	0.134
ENSG00000023909	GCLM	protein_coding	1	-1	p22.1	94350761	94374966	glutamate-cysteine ligase, modifier subunit [Source:HGNC Symbol;Acc:4312]	0.0474	0.48	-0.0127	0.933	-0.0497	1	0.087	0.00191	-0.0543	0.117	0.0303	0.843	-0.0161	0.963	0.107	0.611	0.0344	0.859	-0.0329	0.885	0.135	0.572	0.0336	0.788	0.0172	0.934	0.0454	0.747	0.0847	0.544	0.082	0.47	-0.0129	0.958	0.0599	0.883	0.0572	0.863	0.0485	0.832	-0.0447
ENSG00000024048	UBR2	protein_coding	6	1	p21.1	42531800	42661242	ubiquitin protein ligase E3 component n-recognin 2 [Source:HGNC Symbol;Acc:21289]	0.0435	0.0608	0.0933	0.014	0.0126	1	0.0234	0.0687	-0.0206	0.185	0.038	0.391	0.0492	0.611	0.0529	0.55	0.0788	0.165	0.0689	0.31	0.0596	0.562	0.044	0.239	0.0486	0.395	0.022	0.708	0.0314	0.612	-0.0149	0.798	0.0852	0.155	0.105	0.335	0.0939	0.373	0.122	0.0656	0.076
ENSG00000024422	EHD2	protein_coding	19	1	q13.33	48216600	48246391	EH-domain containing 2 [Source:HGNC Symbol;Acc:3243]	0.0979	0.296	0.102	0.573	0.0833	1	-0.2	1.33e-06	0.059	0.343	0.0195	0.945	0.139	0.711	0.21	0.493	0.329	0.0925	0.128	0.65	0.0574	0.917	-0.045	0.819	0.147	0.492	0.206	0.202	0.036	0.896	-0.151	0.366	-0.0343	0.923	0.206	0.674	0.256	0.527	0.344	0.169	-0.0901
ENSG00000024526	DEPDC1	protein_coding	1	-1	p31.2	68939835	68962904	DEP domain containing 1 [Source:HGNC Symbol;Acc:22949]	-0.0105	0.961	0.204	0.376	-0.0632	1	-0.123	0.0557	0.0759	0.404	0.0198	0.962	-0.0765	0.912	-0.313	0.461	-0.0632	0.883	0.0129	0.982	0.0639	0.939	0.0706	0.794	0.0224	0.961	0.0469	0.894	-0.122	0.715	0.223	0.335	0.2	0.599	0.0139	0.991	-0.127	0.857	0.222	0.604	0.456
ENSG00000024862	CCDC28A	protein_coding	6	1	q24.1	139094657	139114456	coiled-coil domain containing 28A [Source:HGNC Symbol;Acc:21098]	-0.0267	0.718	0.0782	0.461	-0.0575	1	0.186	1.27e-13	-0.0645	0.0335	-0.0135	0.937	0.029	0.928	-0.0655	0.765	0.0117	0.956	-0.0269	0.905	-0.0365	0.914	0.00121	0.994	-0.0515	0.741	-0.054	0.669	-0.0434	0.784	-0.0445	0.719	0.148	0.304	0.196	0.452	-0.0714	0.812	0.0629	0.764	0.0728
ENSG00000025039	RRAGD	protein_coding	6	-1	q15	90074355	90121989	Ras-related GTP binding D [Source:HGNC Symbol;Acc:19903]	0.0571	0.194	0.0587	0.491	0.0519	1	-0.107	1.37e-07	0.0416	0.109	0.058	0.482	0.0445	0.839	0.0371	0.848	0.0792	0.485	0.0757	0.566	-0.00151	0.995	0.0331	0.708	0.0507	0.665	0.0867	0.296	0.0455	0.694	0.119	0.105	0.0409	0.79	0.0693	0.801	-0.0132	0.965	0.0553	0.733	-0.0411
ENSG00000025156	HSF2	protein_coding	6	1	q22.31	122720691	122754264	heat shock transcription factor 2 [Source:HGNC Symbol;Acc:5225]	-0.0552	0.163	-0.0152	0.878	-0.0364	1	0.0686	0.000309	-0.0176	0.615	-0.0221	0.83	-0.103	0.465	-0.0436	0.79	-0.0126	0.93	-0.107	0.328	0.0246	0.922	-0.00567	0.958	-0.0789	0.39	-0.0823	0.273	-0.0931	0.278	-0.0832	0.243	0.00534	0.975	0.0284	0.924	-0.0256	0.919	0.0614	0.664	0.0141
ENSG00000025293	PHF20	protein_coding	20	1	q11.22	34359896	34538303	PHD finger protein 20 [Source:HGNC Symbol;Acc:16098]	0.000897	0.985	0.0394	0.454	-0.00182	1	0.0297	0.032	-0.00744	0.802	0.0072	0.932	0.0341	0.786	0.0182	0.887	0.059	0.386	-0.00326	0.979	-0.00774	0.968	-0.033	0.488	-0.00773	0.937	-0.0189	0.782	-0.014	0.868	-0.0241	0.689	0.0467	0.571	0.135	0.23	-0.0495	0.723	0.0457	0.633	0.0813
ENSG00000025423	HSD17B6	protein_coding	12	1	q13.3	57145945	57181574	hydroxysteroid (17-beta) dehydrogenase 6 [Source:HGNC Symbol;Acc:23316]	0.102	0.471	0.321	0.115	-0.296	0.567	0.0872	0.197	0.0407	0.741	0.0502	0.885	0.0783	0.908	-0.0511	0.937	0.229	0.473	0.128	0.763	0.0262	0.976	0.0302	0.923	0.136	0.684	0.109	0.71	0.137	0.671	0.254	0.251	0.273	0.427	0.096	0.915	-0.105	0.885	0.263	0.515	0.125
ENSG00000025434	NR1H3	protein_coding	11	1	p11.2	47269851	47290396	nuclear receptor subfamily 1, group H, member 3 [Source:HGNC Symbol;Acc:7966]	0.157	0.00163	0.166	0.0674	-0.0373	1	0.0448	0.139	-0.00999	0.886	0.0956	0.328	0.185	0.318	0.144	0.45	0.105	0.471	0.229	0.131	0.0276	0.943	0.139	0.0708	0.137	0.274	0.228	0.0175	0.194	0.0943	0.247	0.00491	0.198	0.145	0.124	0.696	0.191	0.44	0.121	0.513	0.119
ENSG00000025708	TYMP	protein_coding	22	-1	q13.33	50964181	50968485	thymidine phosphorylase [Source:HGNC Symbol;Acc:3148]	0.735	2.57e-05	1.2	4.27e-05	-0.222	1	-0.218	0.0311	0.00603	0.982	0.523	0.0968	0.861	0.127	0.808	0.191	1.01	0.0108	0.746	0.161	0.684	0.353	0.461	0.0982	0.648	0.141	0.863	0.0116	0.555	0.185	0.922	0.00291	1.02	0.0204	1.72	0.00923	0.661	0.454	1.54	0.00221	0.999
ENSG00000025770	NCAPH2	protein_coding	22	1	q13.33	50946645	50961901	non-SMC condensin II complex, subunit H2 [Source:HGNC Symbol;Acc:25071]	-0.0457	0.274	-0.0782	0.268	-0.0176	1	-0.0332	0.118	0.0182	0.593	-0.0634	0.367	-0.093	0.529	-0.076	0.597	-0.0132	0.926	-0.0029	0.987	0.00311	0.992	-0.109	0.0425	-0.0189	0.886	-0.0238	0.817	-0.0396	0.711	-0.0667	0.375	-0.138	0.152	-0.0768	0.746	-0.0798	0.687	-0.0162	0.924	-0.0201
ENSG00000025772	TOMM34	protein_coding	20	-1	q13.12	43570771	43589127	translocase of outer mitochondrial membrane 34 [Source:HGNC Symbol;Acc:15746]	-0.0799	0.347	0.0582	0.742	-0.0545	1	0.157	1.98e-05	-0.0957	0.0249	-0.0384	0.854	0.0671	0.873	-0.026	0.95	0.0394	0.885	-0.138	0.561	-0.152	0.661	-0.162	0.152	-0.117	0.548	-0.187	0.19	-0.122	0.514	-0.0443	0.813	0.0907	0.731	0.304	0.397	0.176	0.647	0.092	0.756	0.0847
ENSG00000025796	SEC63	protein_coding	6	-1	q21	108188960	108279393	SEC63 homolog (S. cerevisiae) [Source:HGNC Symbol;Acc:21082]	-0.0154	0.763	-0.0493	0.491	-0.00724	1	0.00445	0.868	0.000995	0.984	-0.0151	0.883	-0.0335	0.859	0.0156	0.935	-0.0266	0.821	-0.0882	0.388	-0.0163	0.95	0.0209	0.792	-0.0655	0.448	0.00619	0.957	0.0255	0.812	0.00822	0.935	-0.103	0.278	-0.0403	0.874	-0.0438	0.829	-0.0308	0.831	-0.0402
ENSG00000025800	KPNA6	protein_coding	1	1	p35.1	32573639	32642169	karyopherin alpha 6 (importin alpha 7) [Source:HGNC Symbol;Acc:6399]	-0.0885	0.0179	-0.0654	0.397	0.0172	1	0.0111	0.687	-0.00632	0.905	-0.0857	0.206	-0.0793	0.627	-0.0471	0.777	-0.0562	0.62	-0.111	0.325	-0.0668	0.729	-0.106	0.057	-0.113	0.206	-0.0878	0.254	-0.101	0.254	-0.119	0.0825	-0.0914	0.428	-0.05	0.86	-0.0564	0.799	-0.00923	0.962	0.064
ENSG00000026025	VIM	protein_coding	10	1	p13	17270258	17279592	vimentin [Source:HGNC Symbol;Acc:12692]	0.488	0.000864	0.885	0.000303	-0.152	1	0.087	0.371	0.0164	0.944	0.54	0.0314	0.663	0.174	0.428	0.447	0.657	0.0671	0.0751	0.913	0.25	0.752	0.507	0.0209	0.403	0.273	0.704	0.0129	0.455	0.193	0.689	0.00798	0.836	0.0222	0.913	0.163	0.524	0.479	1.16	0.00618	0.364
ENSG00000026036	RTEL1-TNFRSF6B	protein_coding	20	1	q13.33	62290653	62330037	RTEL1-TNFRSF6B readthrough (NMD candidate) [Source:HGNC Symbol;Acc:44095]	-0.0977	0.287	-0.173	0.26	0.0126	1	0.0656	0.166	-0.0476	0.482	-0.0525	0.811	-0.0233	0.965	-0.156	0.624	-0.0738	0.786	0.00419	0.991	-0.0844	0.86	-0.0202	0.927	0.0494	0.858	-0.36	0.0154	-0.179	0.359	-0.179	0.253	-0.161	0.532	-0.143	0.795	-0.116	0.807	-0.14	0.648	-0.143
ENSG00000026103	FAS	protein_coding	10	1	q23.31	90750414	90775542	Fas cell surface death receptor [Source:HGNC Symbol;Acc:11920]	0.38	0.000109	0.427	0.0125	-0.0995	1	0.0807	0.188	-0.0548	0.549	0.238	0.192	0.361	0.329	0.349	0.342	0.373	0.14	0.164	0.643	0.466	0.23	0.372	0.0111	0.282	0.253	0.589	0.0024	0.432	0.0573	0.552	0.0013	0.314	0.277	0.225	0.73	0.69	0.125	0.571	0.055	0.165
ENSG00000026297	RNASET2	protein_coding	6	-1	q27	167342992	167370679	ribonuclease T2 [Source:HGNC Symbol;Acc:21686]	0.245	0.00145	0.404	0.00185	-0.0179	1	-0.0364	0.493	0.0622	0.29	0.152	0.307	0.31	0.268	0.292	0.294	0.237	0.25	0.211	0.385	0.227	0.522	0.256	0.026	0.221	0.248	0.196	0.218	0.255	0.157	0.334	0.0152	0.395	0.0425	0.575	0.0713	0.263	0.5	0.423	0.0698	0.501
ENSG00000026508	CD44	protein_coding	11	1	p13	35160417	35253949	CD44 molecule (Indian blood group) [Source:HGNC Symbol;Acc:1681]	0.703	0.00142	0.737	0.0654	-0.101	1	-0.044	0.801	0.0615	0.824	0.586	0.146	0.449	0.657	0.679	0.422	1.05	0.0449	0.228	0.795	0.364	0.758	1.04	0.00148	0.854	0.125	0.877	0.0395	0.88	0.082	0.724	0.0786	0.522	0.46	0.285	0.868	1.04	0.321	1.6	0.013	0.0635
ENSG00000026559	KCNG1	protein_coding	20	-1	q13.13	49620193	49639666	potassium voltage-gated channel, subfamily G, member 1 [Source:HGNC Symbol;Acc:6248]	0.00384	0.99	0.176	0.636	0.141	1	-0.595	1.62e-13	0.183	0.0689	0.0487	0.927	0.0293	0.978	-0.0822	0.928	-0.386	0.376	0.0395	0.96	0.06	0.963	-0.0573	0.894	-0.078	0.894	-0.0127	0.983	-0.0183	0.975	0.5	0.0888	0.0264	0.973	0.185	0.881	-0.0738	0.949	-0.0328	0.97	-0.56
ENSG00000026652	AGPAT4	protein_coding	6	-1	q26	161551011	161695093	1-acylglycerol-3-phosphate O-acyltransferase 4 [Source:HGNC Symbol;Acc:20885]	-0.071	0.367	-0.00299	0.987	0.0964	1	-0.0503	0.205	0.0382	0.5	-0.139	0.251	-0.229	0.342	-0.0215	0.954	-0.0393	0.873	-0.156	0.447	-0.0719	0.855	-0.038	0.811	-0.0195	0.941	-0.0769	0.637	0.0128	0.957	-0.00314	0.988	-0.162	0.419	-0.117	0.796	0.134	0.714	0.157	0.502	0.171
ENSG00000026751	SLAMF7	protein_coding	1	1	q23.3	160709037	160724611	SLAM family member 7 [Source:HGNC Symbol;Acc:21394]	-0.0471	0.931	0.0597	0.943	-0.473	1	-0.1	0.632	-0.0225	0.962	-0.279	0.696	0.564	0.665	-0.147	0.929	-0.422	0.636	0.262	0.822	-0.141	0.95	0.0172	0.985	-0.364	0.674	-0.329	0.654	-0.0194	0.985	0.34	0.614	-0.629	0.499	0.323	0.888	0.777	0.613	0.0844	0.954	-0.114
ENSG00000026950	BTN3A1	protein_coding	6	1	p22.2	26402465	26415444	butyrophilin, subfamily 3, member A1 [Source:HGNC Symbol;Acc:1138]	0.255	0.000184	0.523	3.58e-06	0.00422	1	-0.0737	0.0679	0.0881	0.0421	0.295	0.00865	0.269	0.29	0.199	0.449	0.211	0.253	0.304	0.147	0.234	0.433	0.273	0.00749	0.238	0.161	0.203	0.144	0.238	0.141	0.342	0.0047	0.616	0.000131	0.501	0.0843	0.455	0.151	0.523	0.00886	0.518
ENSG00000027001	MIPEP	protein_coding	13	-1	q12.12	24304328	24463558	mitochondrial intermediate peptidase [Source:HGNC Symbol;Acc:7104]	0.00573	0.949	-0.242	0.0021	-0.0333	1	0.0323	0.279	-0.00768	0.911	-0.0367	0.771	0.0049	0.987	0.015	0.957	-0.0185	0.921	0.0186	0.934	0.0345	0.916	0.0726	0.405	-0.0186	0.919	-0.0503	0.679	0.0323	0.838	0.00929	0.949	-0.177	0.168	-0.246	0.268	-0.201	0.369	-0.247	0.0826	-0.439
ENSG00000027075	PRKCH	protein_coding	14	1	q23.1	61654277	62017694	protein kinase C, eta [Source:HGNC Symbol;Acc:9403]	-0.0358	0.839	0.0938	0.72	0.0942	1	-0.133	0.0247	0.0645	0.48	-0.0977	0.714	0.153	0.771	-0.214	0.62	-0.0283	0.95	0.387	0.22	-0.442	0.299	-0.0546	0.839	-0.0665	0.858	0.0338	0.922	-0.1	0.761	0.0353	0.91	-0.00929	0.985	0.184	0.805	0.138	0.833	0.153	0.724	0.185
ENSG00000027644	INSRR	protein_coding	1	-1	q23.1	156809855	156828810	insulin receptor-related receptor [Source:HGNC Symbol;Acc:6093]	-0.0411	0.96	-0.358	0.74	-0.34	1	-0.0869	0.795	-0.0777	0.898	0.194	0.886	0.733	0.719	0.217	0.931	0.681	0.603	0.0837	0.968	-0.885	0.674	-0.232	0.829	-0.0275	0.99	-0.0206	0.991	-0.799	0.475	-0.396	0.711	-0.0882	0.966	1.49	0.53	-0.465	0.865	0.253	0.899	-2.19
ENSG00000027697	IFNGR1	protein_coding	6	-1	q23.3	137518621	137540586	interferon gamma receptor 1 [Source:HGNC Symbol;Acc:5439]	0.127	0.0312	0.124	0.275	0.0104	1	-0.074	0.0222	0.0699	0.0539	0.0689	0.603	0.0984	0.72	0.119	0.612	0.168	0.274	0.14	0.445	0.104	0.729	0.175	0.0425	0.164	0.248	0.13	0.284	0.118	0.423	0.114	0.342	0.0346	0.89	0.11	0.783	0.145	0.645	0.335	0.0502	0.0242
ENSG00000027847	B4GALT7	protein_coding	5	1	q35.3	177027101	177037348	xylosylprotein beta 1,4-galactosyltransferase, polypeptide 7 [Source:HGNC Symbol;Acc:930]	-0.0361	0.437	-0.0758	0.302	-0.0408	1	0.0446	0.0318	-0.0174	0.635	-0.00102	0.994	-0.0314	0.887	-0.0203	0.922	-0.11	0.256	0.0144	0.934	-0.0117	0.968	-0.0635	0.329	-0.0205	0.877	-0.0537	0.545	-0.0607	0.538	-0.0378	0.671	-0.00557	0.975	0.00874	0.982	-0.134	0.463	-0.088	0.511	-0.127
ENSG00000027869	SH2D2A	protein_coding	1	-1	q23.1	156776035	156786654	SH2 domain containing 2A [Source:HGNC Symbol;Acc:10821]	0.0305	0.952	0.553	0.291	0.152	1	-0.264	0.0854	-0.0387	0.922	0.332	0.573	0.686	0.529	-0.208	0.879	-0.0364	0.975	0.163	0.889	-0.0605	0.977	-0.101	0.886	-0.403	0.59	0.11	0.894	-0.0738	0.936	-0.0731	0.927	0.859	0.25	0.822	0.592	-0.356	0.827	0.674	0.474	-0.766
ENSG00000028116	VRK2	protein_coding	2	1	p16.1	58134786	58387055	vaccinia related kinase 2 [Source:HGNC Symbol;Acc:12719]	0.03	0.926	-0.0931	0.842	0.177	1	0.058	0.646	0.0114	0.967	-0.214	0.584	-0.188	0.847	0.268	0.718	-0.0247	0.974	-0.158	0.822	0.0179	0.991	0.089	0.84	0.22	0.673	0.153	0.742	0.264	0.574	-0.0977	0.836	-0.258	0.678	-0.566	0.564	0.912	0.251	-0.234	0.746	-0.143
ENSG00000028137	TNFRSF1B	protein_coding	1	1	p36.22	12227060	12269285	tumor necrosis factor receptor superfamily, member 1B [Source:HGNC Symbol;Acc:11917]	0.384	0.00108	0.686	0.000497	-0.078	1	-0.245	0.000105	0.0483	0.703	0.338	0.11	0.497	0.218	0.31	0.5	0.428	0.159	0.348	0.343	0.299	0.595	0.442	0.0113	0.303	0.31	0.475	0.0367	0.229	0.456	0.556	0.0075	0.569	0.0603	0.983	0.0337	0.588	0.288	0.884	0.00974	0.483
ENSG00000028203	VEZT	protein_coding	12	1	q22	95611522	95696566	vezatin, adherens junctions transmembrane protein [Source:HGNC Symbol;Acc:18258]	-0.0306	0.384	-0.0752	0.163	-0.0328	1	-0.0408	0.00968	0.00223	0.962	-0.0286	0.682	-0.0499	0.711	-0.0566	0.628	-0.0442	0.614	-0.0482	0.63	0.00121	0.995	-0.0205	0.76	-0.101	0.148	-0.0292	0.698	-0.0165	0.866	0.0576	0.33	-0.105	0.178	-0.056	0.776	-0.198	0.123	-0.124	0.168	-0.115
ENSG00000028277	POU2F2	protein_coding	19	-1	q13.2	42590263	42700737	POU class 2 homeobox 2 [Source:HGNC Symbol;Acc:9213]	0.167	0.0158	0.0902	0.561	-0.0441	1	-0.0679	0.0906	-0.00909	0.932	0.214	0.0705	0.252	0.317	0.21	0.416	0.0736	0.749	0.0965	0.702	0.271	0.334	0.146	0.195	0.13	0.475	0.149	0.307	0.0685	0.745	0.222	0.0793	0.14	0.533	0.298	0.392	0.0455	0.924	-0.0961	0.735	0.0464
ENSG00000028310	BRD9	protein_coding	5	-1	p15.33	850406	892939	bromodomain containing 9 [Source:HGNC Symbol;Acc:25818]	-0.0512	0.0975	-0.165	0.000557	0.0194	1	0.0289	0.0869	-0.0121	0.69	-0.0522	0.355	-0.0333	0.835	-0.0606	0.601	-0.0522	0.538	-0.0793	0.378	-0.0527	0.726	-0.0499	0.328	-0.0278	0.764	-0.0568	0.37	-0.0511	0.503	-0.0472	0.451	-0.172	0.0142	-0.111	0.472	-0.105	0.465	-0.186	0.0271	-0.207
ENSG00000028528	SNX1	protein_coding	15	1	q22.31	64386322	64438289	sorting nexin 1 [Source:HGNC Symbol;Acc:11172]	-0.0175	0.78	-0.0703	0.397	0.0425	1	-0.0287	0.247	0.0302	0.325	-0.0855	0.249	-0.0251	0.921	0.0173	0.941	0.0262	0.86	-0.0107	0.957	-0.0794	0.686	0.000802	0.995	0.0149	0.924	-0.0198	0.87	0.0042	0.977	-0.0357	0.72	-0.157	0.142	-0.21	0.258	0.0662	0.778	-0.0251	0.891	-0.00136
ENSG00000028839	TBPL1	protein_coding	6	1	q23.2	134273308	134311570	TBP-like 1 [Source:HGNC Symbol;Acc:11589]	-0.0298	0.621	-0.0575	0.547	-0.0363	1	0.0392	0.12	-0.0435	0.128	-0.0214	0.868	0.0158	0.956	-0.119	0.46	-0.0108	0.953	-0.0253	0.894	0.0278	0.927	-0.0188	0.867	-0.105	0.324	-0.052	0.624	-0.0393	0.769	0.0208	0.861	-0.00514	0.98	0.00724	0.987	-0.135	0.532	-0.147	0.299	-0.0578
ENSG00000029153	ARNTL2	protein_coding	12	1	p11.23	27485787	27576241	aryl hydrocarbon receptor nuclear translocator-like 2 [Source:HGNC Symbol;Acc:18984]	-0.105	0.151	-0.332	0.00274	-0.0486	1	-0.164	1.84e-06	0.0384	0.512	-0.105	0.44	-0.0529	0.896	-0.132	0.626	-0.12	0.536	-0.126	0.573	-0.0146	0.979	-0.164	0.115	-0.192	0.236	-0.0841	0.609	-0.119	0.494	-0.0438	0.802	-0.334	0.0437	-0.206	0.594	-0.509	0.082	-0.311	0.127	-0.26
ENSG00000029363	BCLAF1	protein_coding	6	-1	q23.3	136578001	136610989	BCL2-associated transcription factor 1 [Source:HGNC Symbol;Acc:16863]	-0.0251	0.533	-0.0749	0.192	-0.0211	1	0.0225	0.229	-0.00898	0.806	-0.00264	0.981	-0.0414	0.789	0.00365	0.985	0.0199	0.86	-0.104	0.25	-0.00355	0.989	-0.00394	0.966	-0.049	0.56	-0.029	0.718	-0.0119	0.913	-0.0545	0.393	-0.0829	0.361	-0.0291	0.904	-0.0663	0.694	-0.0294	0.824	-0.0716
ENSG00000029364	SLC39A9	protein_coding	14	1	q24.1	69864732	69929105	solute carrier family 39, member 9 [Source:HGNC Symbol;Acc:20182]	-0.0431	0.171	0.0407	0.514	0.00607	1	-0.0444	0.00403	0.0295	0.119	-0.0781	0.122	-0.0392	0.787	-0.0655	0.565	-0.0338	0.714	-0.0357	0.738	-0.029	0.87	-0.0207	0.757	-0.0719	0.311	-0.0291	0.696	-0.0214	0.818	-0.0501	0.407	0.0215	0.859	0.0254	0.912	0.0154	0.939	0.0518	0.641	0.13
ENSG00000029534	ANK1	protein_coding	8	-1	p11.21	41510739	41754280	ankyrin 1, erythrocytic [Source:HGNC Symbol;Acc:492]	-0.211	0.127	-0.62	0.00368	-0.0337	1	0.0845	0.297	-0.0436	0.763	-0.0308	0.946	-0.0428	0.959	-0.236	0.655	-0.0049	0.993	0.0456	0.941	-0.117	0.888	-0.373	0.0514	-0.126	0.755	-0.362	0.154	-0.343	0.26	-0.727	0.000772	-0.592	0.069	-0.321	0.687	-0.763	0.186	-0.53	0.189	-0.088
ENSG00000029559	IBSP	protein_coding	4	1	q22.1	88720733	88733074	integrin-binding sialoprotein [Source:HGNC Symbol;Acc:5341]	-0.00775	0.989	1.23	0.013	-0.275	1	-0.0505	0.828	0.0662	0.864	-0.0973	0.92	-0.281	0.871	-0.123	0.943	-0.143	0.899	-0.0794	0.957	-0.156	0.944	0.138	0.854	-0.217	0.828	0.0173	0.988	0.12	0.908	0.734	0.196	0.92	0.271	0.48	0.817	1.16	0.41	2.35	0.00441	1.7
ENSG00000029639	TFB1M	protein_coding	6	-1	q25.3	155578643	155635627	transcription factor B1, mitochondrial [Source:HGNC Symbol;Acc:17037]	-0.0416	0.498	-0.0393	0.74	-0.067	1	0.0993	6.47e-05	-0.0258	0.549	-0.0182	0.905	-0.0921	0.667	-0.133	0.453	-0.0294	0.869	-0.00387	0.987	-0.014	0.969	-0.0493	0.62	0.00731	0.971	-0.0602	0.606	-0.0214	0.896	-0.0435	0.711	0.00246	0.992	-0.0389	0.92	-0.124	0.626	0.0822	0.658	-0.022
ENSG00000029725	RABEP1	protein_coding	17	1	p13.2	5185558	5289129	rabaptin, RAB GTPase binding effector protein 1 [Source:HGNC Symbol;Acc:17677]	-0.0469	0.086	-0.101	0.0235	-0.00852	1	-0.0212	0.174	0.0111	0.674	-0.0528	0.277	-0.0419	0.736	-0.0533	0.61	-0.0446	0.558	-0.0587	0.477	-0.0333	0.818	-0.0234	0.682	-0.0524	0.436	-0.0633	0.232	-0.0251	0.753	-0.0667	0.182	-0.132	0.0399	-0.153	0.18	-0.0865	0.503	-0.0699	0.44	-0.0167
ENSG00000029993	HMGB3	protein_coding	X	1	q28	150148982	150159248	high mobility group box 3 [Source:HGNC Symbol;Acc:5004]	-0.121	0.0486	-0.1	0.421	-0.0305	1	-0.0937	0.00358	0.0967	0.00415	-0.123	0.268	-0.0377	0.92	-0.221	0.297	-0.122	0.475	-0.161	0.382	-0.12	0.682	-0.0518	0.695	-0.161	0.272	-0.165	0.166	-0.121	0.422	-0.0455	0.766	-0.0814	0.708	-0.104	0.803	-0.434	0.0981	-0.0575	0.825	-0.00226
ENSG00000030066	NUP160	protein_coding	11	-1	p11.2	47799639	47870107	nucleoporin 160kDa [Source:HGNC Symbol;Acc:18017]	0.0948	0.0291	0.0714	0.427	-0.0142	1	-0.0264	0.336	0.00069	0.992	0.0816	0.318	0.0551	0.81	0.0562	0.767	0.132	0.238	0.152	0.235	0.065	0.778	0.132	0.0379	0.134	0.194	0.112	0.194	0.077	0.491	0.0459	0.651	0.106	0.421	0.0143	0.973	0.0855	0.724	0.187	0.161	-0.0653
ENSG00000030110	BAK1	protein_coding	6	-1	p21.31	33540329	33548019	BCL2-antagonist/killer 1 [Source:HGNC Symbol;Acc:949]	-0.0178	0.837	-0.0803	0.476	-0.0254	1	-0.0704	0.0151	-0.0201	0.725	0.0134	0.942	-0.0152	0.966	-0.102	0.633	0.0123	0.956	-0.0243	0.921	0.0311	0.935	-0.0778	0.425	0.0481	0.775	-0.000155	0.999	-0.0904	0.513	0.00913	0.956	-0.0388	0.861	-0.0151	0.977	0.0342	0.925	0.000114	1	-0.12
ENSG00000030304	MUSK	protein_coding	9	1	q31.3	113431051	113563859	muscle, skeletal, receptor tyrosine kinase [Source:HGNC Symbol;Acc:7525]	-0.103	0.824	-0.174	0.818	-0.13	1	-0.0989	0.631	0.173	0.483	-0.379	0.543	-0.185	0.919	-0.406	0.744	0.226	0.825	-0.0994	0.942	-0.0876	0.968	0.0191	0.983	0.272	0.766	0.142	0.869	-0.32	0.706	-0.319	0.635	-0.616	0.503	-0.61	0.746	-0.181	0.928	0.463	0.685	-0.301
ENSG00000030419	IKZF2	protein_coding	2	-1	q34	213864429	214017151	IKAROS family zinc finger 2 (Helios) [Source:HGNC Symbol;Acc:13177]	0.174	0.0158	0.35	0.00363	0.0183	1	0.0141	0.8	0.0144	0.883	0.07	0.693	0.0252	0.957	0.266	0.299	0.201	0.294	0.1	0.704	0.127	0.732	0.211	0.0496	0.218	0.21	0.255	0.0663	0.27	0.102	0.173	0.22	0.29	0.129	0.15	0.754	0.496	0.123	0.354	0.106	0.269
ENSG00000030582	GRN	protein_coding	17	1	q21.31	42422614	42430470	granulin [Source:HGNC Symbol;Acc:4601]	0.114	0.122	0.276	0.0187	-0.0409	1	-0.119	0.00115	0.112	0.00398	0.0554	0.758	0.0964	0.781	0.17	0.526	0.0901	0.678	0.103	0.677	0.0931	0.808	0.066	0.655	0.122	0.509	0.167	0.235	0.136	0.436	0.158	0.246	0.368	0.0287	0.25	0.5	0.169	0.649	0.484	0.0137	0.402
ENSG00000031003	FAM13B	protein_coding	5	-1	q31.2	137273649	137387650	family with sequence similarity 13, member B [Source:HGNC Symbol;Acc:1335]	-0.0299	0.605	-0.395	3.31e-09	-0.0403	1	0.017	0.56	0.00834	0.883	-0.000254	0.998	-0.0366	0.883	0.0606	0.738	0.0364	0.802	0.00994	0.962	-0.0241	0.937	-0.0301	0.758	-0.0221	0.885	-0.0488	0.641	0.00475	0.975	-0.279	5.94e-05	-0.339	0.000445	-0.366	0.0192	-0.254	0.178	-0.403	0.000461	-0.229
ENSG00000031081	ARHGAP31	protein_coding	3	1	q13.33	119013220	119139561	Rho GTPase activating protein 31 [Source:HGNC Symbol;Acc:29216]	0.139	0.0319	0.252	0.0213	0.0653	1	-0.144	1.51e-05	0.0826	0.0342	0.0721	0.625	0.113	0.704	0.095	0.73	0.135	0.459	0.236	0.212	0.0294	0.953	0.168	0.0867	0.0338	0.885	0.267	0.0261	0.133	0.412	0.25	0.0273	0.212	0.236	0.161	0.682	0.176	0.602	0.238	0.251	0.0795
ENSG00000031691	CENPQ	protein_coding	6	1	p12.3	49431091	49460820	centromere protein Q [Source:HGNC Symbol;Acc:21347]	-0.0269	0.857	0.161	0.377	-0.17	1	-0.00932	0.898	0.0442	0.602	-0.0596	0.809	-0.18	0.651	0.0053	0.992	0.0444	0.897	-0.108	0.746	-0.0994	0.851	-0.00868	0.975	-0.0304	0.932	0.12	0.579	0.0623	0.832	-0.0419	0.865	0.189	0.508	-0.0189	0.985	0.396	0.339	0.214	0.503	-0.0222
ENSG00000031698	SARS	protein_coding	1	1	p13.3	109756540	109780791	seryl-tRNA synthetase [Source:HGNC Symbol;Acc:10537]	-0.0944	0.0254	-0.146	0.048	-0.0363	1	0.0931	1.96e-05	-0.0328	0.297	-0.0739	0.364	-0.0539	0.809	-0.0844	0.619	-0.0135	0.938	-0.142	0.256	-0.0267	0.93	-0.0945	0.157	-0.108	0.298	-0.178	0.024	-0.0981	0.342	-0.166	0.0252	-0.177	0.104	-0.00588	0.99	-0.0943	0.682	-0.0136	0.948	-0.0583
ENSG00000031823	RANBP3	protein_coding	19	-1	p13.3	5916150	5978153	RAN binding protein 3 [Source:HGNC Symbol;Acc:9850]	0.000914	0.985	0.0435	0.427	0.0201	1	0.0494	0.000344	-0.00637	0.849	0.00113	0.991	0.00618	0.973	0.0277	0.823	0.0219	0.81	-0.0298	0.766	-0.0163	0.931	-0.0167	0.79	0.0175	0.846	-0.0125	0.875	0.0227	0.785	-0.0118	0.871	0.0205	0.85	0.0454	0.803	0.0728	0.595	0.0654	0.482	0.0906
ENSG00000032219	ARID4A	protein_coding	14	1	q23.1	58765103	58840605	AT rich interactive domain 4A (RBP1-like) [Source:HGNC Symbol;Acc:9885]	-0.0449	0.22	-0.136	0.0129	-0.00222	1	-0.0242	0.224	0.0123	0.728	-0.0298	0.712	-0.083	0.532	-0.0172	0.925	-0.00499	0.972	-0.0936	0.344	0.0314	0.875	-0.0558	0.325	-0.11	0.162	-0.0667	0.336	-0.0323	0.744	-0.0322	0.681	-0.157	0.0533	-0.116	0.509	-0.102	0.533	-0.112	0.293	-0.0989
ENSG00000032389	TSSC1	protein_coding	2	-1	p25.3	3192696	3381653	tumor suppressing subtransferable candidate 1 [Source:HGNC Symbol;Acc:12383]	-0.044	0.324	-0.112	0.101	-3.57e-05	1	-0.0395	0.0678	0.0182	0.621	-0.042	0.631	-0.00259	0.993	-0.0872	0.562	-0.114	0.25	-8.51e-05	0.999	-0.0452	0.837	-0.0848	0.159	-0.0525	0.631	-0.0264	0.805	-0.00882	0.948	-0.0213	0.835	-0.101	0.37	-0.0138	0.971	-0.154	0.388	-0.144	0.237	-0.102
ENSG00000032444	PNPLA6	protein_coding	19	1	p13.2	7598890	7626650	patatin-like phospholipase domain containing 6 [Source:HGNC Symbol;Acc:16268]	-0.0554	0.249	0.0166	0.887	0.00122	1	0.0209	0.456	-0.0116	0.82	-0.0572	0.524	-0.0384	0.876	-0.0133	0.956	-0.141	0.188	-0.041	0.805	-0.0524	0.826	-0.107	0.1	-0.0387	0.773	-0.034	0.767	-0.0427	0.736	-0.0439	0.661	-0.0254	0.888	0.0293	0.935	0.000108	1	-0.0193	0.922	0.135
ENSG00000032742	IFT88	protein_coding	13	1	q12.11	21140585	21265503	intraflagellar transport 88 homolog (Chlamydomonas) [Source:HGNC Symbol;Acc:20606]	0.0683	0.293	-0.024	0.875	-0.0363	1	0.0761	0.0129	-0.00479	0.958	0.0237	0.892	0.0125	0.973	0.107	0.637	0.0827	0.627	0.0761	0.708	0.0401	0.917	0.108	0.245	0.12	0.398	0.0795	0.551	0.0987	0.498	0.00239	0.989	-0.00822	0.975	-0.158	0.632	0.167	0.56	-0.0701	0.765	-0.0849
ENSG00000033011	ALG1	protein_coding	16	1	p13.3	5083703	5137380	ALG1, chitobiosyldiphosphodolichol beta-mannosyltransferase [Source:HGNC Symbol;Acc:18294]	-0.0522	0.202	-0.132	0.0387	-0.0236	1	0.0145	0.571	0.0243	0.412	-0.0989	0.126	-0.0494	0.792	-0.00015	0.999	-0.0594	0.589	0.00807	0.965	-0.0866	0.619	-0.0725	0.235	-0.0514	0.626	-0.0407	0.661	-0.0461	0.66	-0.0768	0.299	-0.131	0.193	-0.0424	0.881	-0.0879	0.658	-0.129	0.284	-0.0827
ENSG00000033030	ZCCHC8	protein_coding	12	-1	q24.31	122957417	122985518	zinc finger, CCHC domain containing 8 [Source:HGNC Symbol;Acc:25265]	0.0914	0.0207	0.123	0.0803	-0.0323	1	-0.00218	0.949	-0.0369	0.174	0.0917	0.199	0.0768	0.662	0.0954	0.536	0.195	0.0291	0.0609	0.665	0.126	0.459	0.102	0.0923	0.0942	0.337	0.0843	0.311	0.0601	0.571	0.0192	0.86	0.156	0.135	0.0857	0.738	0.155	0.411	0.106	0.443	0.029
ENSG00000033050	ABCF2	protein_coding	7	-1	q36.1	150904923	150924316	ATP-binding cassette, sub-family F (GCN20), member 2 [Source:HGNC Symbol;Acc:71]	-0.0346	0.381	-0.112	0.0486	-0.0185	1	0.107	9.79e-11	-0.0362	0.0811	-0.00593	0.96	-0.00597	0.978	0.0136	0.943	0.0479	0.63	-0.0507	0.661	0.00842	0.973	-0.0683	0.197	-0.0259	0.81	-0.0677	0.328	-0.0721	0.372	-0.154	0.00605	-0.117	0.184	-0.0306	0.906	-0.0391	0.845	-0.0275	0.848	0.0443
ENSG00000033100	CHPF2	protein_coding	7	1	q36.1	150929575	150935908	chondroitin polymerizing factor 2 [Source:HGNC Symbol;Acc:29270]	-0.055	0.227	-0.172	0.0115	-0.041	1	-0.019	0.484	-0.0095	0.855	-0.0677	0.397	-0.0801	0.657	-0.0726	0.66	-0.0862	0.448	-0.0254	0.884	0.00488	0.988	-0.0561	0.459	-0.0364	0.778	-0.0627	0.504	-0.0494	0.671	-0.0733	0.383	-0.163	0.124	-0.17	0.405	-0.239	0.186	-0.117	0.398	-0.108
ENSG00000033122	LRRC7	protein_coding	1	1	p31.1	70034081	70617628	leucine rich repeat containing 7 [Source:HGNC Symbol;Acc:18531]	-0.111	0.211	-0.0962	0.593	0.0434	1	-0.194	1.77e-06	0.0688	0.222	-0.153	0.305	-0.0707	0.881	-0.0898	0.807	-0.155	0.496	-0.172	0.5	-0.113	0.794	-0.123	0.392	-0.25	0.19	-0.079	0.701	-0.0348	0.899	0.022	0.926	-0.106	0.714	0.0666	0.918	-0.217	0.6	-0.224	0.41	-0.21
ENSG00000033170	FUT8	protein_coding	14	1	q23.3	65877310	66210839	fucosyltransferase 8 (alpha (1,6) fucosyltransferase) [Source:HGNC Symbol;Acc:4019]	-0.0175	0.852	-0.0813	0.502	0.082	1	-0.0575	0.0729	0.0273	0.611	-0.122	0.236	-0.143	0.53	0.0545	0.84	0.00114	0.997	-0.0241	0.928	-0.0227	0.96	0.00101	0.996	0.0309	0.877	-0.0196	0.913	0.047	0.792	0.00453	0.98	-0.175	0.27	-0.333	0.173	0.159	0.583	-0.0682	0.772	-0.109
ENSG00000033178	UBA6	protein_coding	4	-1	q13.2	68478370	68566897	ubiquitin-like modifier activating enzyme 6 [Source:HGNC Symbol;Acc:25581]	0.0212	0.659	0.0805	0.205	-0.035	1	-0.0501	0.00565	0.0138	0.693	-0.019	0.846	-0.0514	0.75	0.0297	0.859	0.00463	0.975	-0.0101	0.951	0.0296	0.889	0.0688	0.209	0.0435	0.66	0.0448	0.579	0.0395	0.684	0.0527	0.465	0.0703	0.514	0.00166	0.997	0.103	0.546	0.169	0.0916	0.133
ENSG00000033327	GAB2	protein_coding	11	-1	q14.1	77926343	78129394	GRB2-associated binding protein 2 [Source:HGNC Symbol;Acc:14458]	-0.0163	0.925	-0.0565	0.819	0.027	1	0.094	0.0812	0.00358	0.98	-0.14	0.469	-0.161	0.711	0.113	0.79	-0.021	0.958	-0.191	0.533	0.0824	0.89	0.0843	0.682	0.0312	0.934	-0.0992	0.678	0.0813	0.784	0.0409	0.875	-0.225	0.437	-0.449	0.32	0.339	0.458	0.00413	0.994	-0.0648
ENSG00000033627	ATP6V0A1	protein_coding	17	1	q21.2	40610862	40674629	ATPase, H+ transporting, lysosomal V0 subunit a1 [Source:HGNC Symbol;Acc:865]	-0.133	0.00829	-0.169	0.0593	0.00493	1	0.0473	0.113	-0.019	0.733	-0.116	0.208	-0.119	0.577	-0.0822	0.7	-0.105	0.469	-0.145	0.348	-0.0635	0.826	-0.189	0.0102	-0.162	0.185	-0.16	0.104	-0.118	0.349	-0.201	0.025	-0.225	0.0849	-0.0469	0.908	-0.154	0.552	-0.13	0.472	-0.0239
ENSG00000033800	PIAS1	protein_coding	15	1	q23	68346517	68483096	protein inhibitor of activated STAT, 1 [Source:HGNC Symbol;Acc:2752]	-0.00887	0.887	0.0704	0.327	-0.029	1	0.0272	0.215	-0.0103	0.813	0.000777	0.995	0.0441	0.819	0.0315	0.862	0.0116	0.938	-0.0805	0.481	0.00356	0.991	-0.0151	0.873	-0.0563	0.573	0.0194	0.856	-0.0513	0.602	-0.0052	0.964	0.0765	0.507	0.22	0.157	0.0683	0.738	-0.023	0.887	-0.0123
ENSG00000033867	SLC4A7	protein_coding	3	-1	p24.1	27414214	27525911	solute carrier family 4, sodium bicarbonate cotransporter, member 7 [Source:HGNC Symbol;Acc:11033]	0.0429	0.603	-0.0771	0.564	-0.0442	1	0.018	0.681	-0.0183	0.795	0.105	0.365	0.13	0.614	-0.00516	0.989	0.0471	0.824	0.0581	0.805	0.103	0.74	0.0386	0.785	-0.0149	0.951	0.00801	0.969	-0.0184	0.931	0.0206	0.906	-0.0478	0.846	0.109	0.791	-0.422	0.11	-0.0646	0.799	0.112
ENSG00000034053	APBA2	protein_coding	15	1	q13.1	29129629	29410518	amyloid beta (A4) precursor protein-binding, family A, member 2 [Source:HGNC Symbol;Acc:579]	-0.156	0.00355	0.41	2.55e-06	0.0953	1	0.0626	0.0407	-0.041	0.321	-0.144	0.135	-0.133	0.555	-0.118	0.585	-0.112	0.468	-0.142	0.398	-0.0585	0.859	-0.207	0.0083	-0.212	0.114	-0.236	0.0207	-0.15	0.24	-0.196	0.0436	0.362	0.00459	0.541	0.00584	0.409	0.0859	0.471	0.00166	0.597
ENSG00000034152	MAP2K3	protein_coding	17	1	p11.2	21187984	21218552	mitogen-activated protein kinase kinase 3 [Source:HGNC Symbol;Acc:6843]	0.226	0.00136	0.363	0.00246	-0.119	1	0.0273	0.593	-0.0847	0.0616	0.285	0.0145	0.238	0.382	0.196	0.473	0.308	0.0757	0.244	0.255	0.206	0.526	0.127	0.309	0.295	0.107	0.249	0.0721	0.203	0.232	0.133	0.375	0.357	0.0465	0.223	0.593	0.22	0.551	0.543	0.00797	0.431
ENSG00000034239	EFCAB1	protein_coding	8	-1	q11.21	49623348	49647870	EF-hand calcium binding domain 1 [Source:HGNC Symbol;Acc:25678]	-0.0743	0.758	0.396	0.181	-0.0204	1	-0.131	0.164	0.0542	0.759	-0.222	0.506	-0.133	0.887	-0.264	0.686	-0.22	0.652	0.0446	0.954	-0.204	0.815	-0.0746	0.853	-0.194	0.68	-0.149	0.72	0.0584	0.917	0.541	0.0571	0.257	0.637	0.476	0.604	0.0927	0.933	0.131	0.85	0.426
ENSG00000034510	TMSB10	protein_coding	2	1	p11.2	85132749	85133795	thymosin beta 10 [Source:HGNC Symbol;Acc:11879]	0.0481	0.674	0.0129	0.955	-0.118	1	-0.0385	0.466	0.0139	0.9	-0.0442	0.849	0.0738	0.874	0.0435	0.922	-0.0518	0.86	-0.0953	0.747	0.0655	0.899	-0.00324	0.99	-0.0224	0.944	0.0424	0.857	0.145	0.478	0.376	0.00575	-0.0278	0.938	0.0717	0.909	-0.00263	0.997	-0.0457	0.9	-0.0776
ENSG00000034533	ASTE1	protein_coding	3	-1	q22.1	130732719	130746493	asteroid homolog 1 (Drosophila) [Source:HGNC Symbol;Acc:25021]	-0.086	0.171	-0.379	3.85e-05	0.0312	1	0.0997	0.001	-0.00955	0.907	-0.0482	0.743	-0.145	0.536	-0.0823	0.739	-0.0819	0.641	-0.038	0.877	-0.0679	0.838	-0.027	0.853	-0.0711	0.676	-0.0207	0.908	-0.136	0.328	-0.228	0.023	-0.194	0.219	-0.231	0.431	-0.408	0.105	-0.28	0.104	-0.364
ENSG00000034677	RNF19A	protein_coding	8	-1	q22.2	101269288	101348446	ring finger protein 19A, RBR E3 ubiquitin protein ligase [Source:HGNC Symbol;Acc:13432]	0.0628	0.104	0.0718	0.321	0.015	1	0.0443	0.0287	-0.0105	0.811	0.0584	0.422	0.0981	0.502	0.0715	0.626	0.098	0.309	0.124	0.248	0.0615	0.746	0.0994	0.0691	0.0484	0.649	0.0143	0.901	0.00702	0.958	0.0097	0.929	0.0675	0.577	0.0783	0.741	0.182	0.275	0.0555	0.704	0.167
ENSG00000034693	PEX3	protein_coding	6	1	q24.2	143771944	143811147	peroxisomal biogenesis factor 3 [Source:HGNC Symbol;Acc:8858]	-0.0334	0.453	-0.153	0.0097	-0.0201	1	0.0311	0.137	0.0113	0.784	-0.0337	0.698	-0.031	0.882	-0.0393	0.813	-0.00735	0.961	-0.0286	0.846	0.0111	0.968	-0.044	0.525	-0.0417	0.696	-0.0328	0.727	-0.0709	0.427	-0.0487	0.538	-0.125	0.194	-0.106	0.607	-0.176	0.278	-0.237	0.0191	-0.111
ENSG00000034713	GABARAPL2	protein_coding	16	1	q23.1	75600249	75611779	GABA(A) receptor-associated protein-like 2 [Source:HGNC Symbol;Acc:13291]	-0.00796	0.883	-0.0339	0.645	-0.0175	1	0.0362	0.0411	-0.00157	0.975	-0.00862	0.936	-0.00703	0.973	-0.0758	0.539	0.0189	0.873	0.0828	0.396	-0.0776	0.6	0.0102	0.905	-0.0208	0.848	0.00668	0.95	0.00862	0.937	-0.0249	0.754	-0.019	0.888	-0.127	0.434	-0.0801	0.635	-0.07	0.544	0.0219
ENSG00000035115	SH3YL1	protein_coding	2	-1	p25.3	217730	266398	SH3 and SYLF domain containing 1 [Source:HGNC Symbol;Acc:29546]	-0.0287	0.449	-0.0993	0.0624	0.00369	1	-0.0134	0.514	0.0183	0.477	-0.0283	0.704	-0.00586	0.977	-0.0297	0.838	-0.0661	0.435	-0.0188	0.886	-0.0711	0.619	-0.0268	0.686	-0.0061	0.961	-0.0306	0.696	-0.0166	0.871	-0.0154	0.854	-0.0798	0.377	-0.0619	0.758	-0.115	0.429	-0.163	0.0684	-0.0921
ENSG00000035141	FAM136A	protein_coding	2	-1	p13.3	70523107	70529222	family with sequence similarity 136, member A [Source:HGNC Symbol;Acc:25911]	-0.0329	0.57	-0.142	0.0595	-0.0883	1	-0.0138	0.657	-0.011	0.838	0.00756	0.961	-0.045	0.851	-0.05	0.8	-0.0374	0.801	0.0497	0.758	0.0305	0.917	-0.0469	0.594	-0.102	0.336	-0.0555	0.595	-0.0229	0.876	-0.0893	0.302	-0.0377	0.828	-0.0741	0.803	-0.254	0.186	-0.143	0.315	0.0475
ENSG00000035403	VCL	protein_coding	10	1	q22.2	75757872	75879918	vinculin [Source:HGNC Symbol;Acc:12665]	0.13	0.0344	0.242	0.0198	-0.0419	1	-0.0657	0.0581	-0.0043	0.964	0.126	0.265	0.211	0.346	0.0896	0.733	0.249	0.0932	0.167	0.373	0.024	0.961	0.127	0.198	0.0765	0.673	0.198	0.0907	-0.00331	0.987	0.169	0.138	0.203	0.23	0.311	0.276	0.194	0.528	0.428	0.0136	0.103
ENSG00000035499	DEPDC1B	protein_coding	5	-1	q12.1	59892739	59996017	DEP domain containing 1B [Source:HGNC Symbol;Acc:24902]	-0.0885	0.593	0.0684	0.831	-0.108	1	-0.171	0.00927	0.0209	0.902	-0.135	0.628	-0.0767	0.92	-0.0864	0.891	-0.258	0.448	-0.134	0.773	-0.0246	0.98	0.17	0.454	-0.121	0.751	0.129	0.675	-0.227	0.463	-0.209	0.412	-0.0465	0.931	0.0844	0.934	0.0554	0.95	0.201	0.673	0.331
ENSG00000035664	DAPK2	protein_coding	15	-1	q22.31	64199235	64364232	death-associated protein kinase 2 [Source:HGNC Symbol;Acc:2675]	-0.112	0.498	0.18	0.521	0.19	1	0.204	0.00296	-0.0809	0.444	-0.245	0.313	-0.343	0.507	-0.041	0.956	-0.0192	0.972	-0.0791	0.887	-0.142	0.853	-0.03	0.934	0.0416	0.935	-0.237	0.401	0.0829	0.846	-0.219	0.418	0.0793	0.884	-0.175	0.856	0.501	0.414	0.263	0.582	0.457
ENSG00000035681	NSMAF	protein_coding	8	-1	q12.1	59496063	59572403	neutral sphingomyelinase (N-SMase) activation associated factor [Source:HGNC Symbol;Acc:8017]	0.0202	0.664	-0.0413	0.568	-0.048	1	0.00518	0.84	-0.0101	0.788	0.0445	0.517	0.0471	0.766	-0.0127	0.947	0.0289	0.795	0.0346	0.779	0.107	0.437	0.0756	0.135	-0.0186	0.871	0.00377	0.974	-0.00422	0.971	-0.0837	0.175	-0.000309	0.998	0.0691	0.743	-0.128	0.408	-0.0401	0.767	-0.053
ENSG00000035687	ADSS	protein_coding	1	-1	q44	244571796	244615436	adenylosuccinate synthase [Source:HGNC Symbol;Acc:292]	-0.146	0.000421	-0.264	0.00014	-0.0498	1	-0.0252	0.36	0.0249	0.501	-0.158	0.0252	-0.179	0.204	-0.133	0.398	-0.146	0.177	-0.205	0.101	-0.135	0.466	-0.1	0.135	-0.0946	0.382	-0.173	0.0303	-0.113	0.263	-0.168	0.0254	-0.227	0.0292	-0.252	0.179	-0.176	0.384	-0.245	0.0506	-0.176
ENSG00000035862	TIMP2	protein_coding	17	-1	q25.3	76849059	76921469	TIMP metallopeptidase inhibitor 2 [Source:HGNC Symbol;Acc:11821]	0.0746	0.382	0.366	0.00157	0.000705	1	-0.0345	0.462	0.0871	0.0449	0.0335	0.875	-0.0293	0.948	0.0107	0.981	0.0121	0.969	-0.079	0.77	0.105	0.784	0.108	0.398	0.0166	0.954	0.186	0.187	0.162	0.35	0.295	0.0165	0.259	0.171	0.198	0.633	0.148	0.705	0.408	0.0474	0.219
ENSG00000035928	RFC1	protein_coding	4	-1	p14	39289076	39367995	replication factor C (activator 1) 1, 145kDa [Source:HGNC Symbol;Acc:9969]	0.0199	0.734	0.0248	0.809	0.01	1	0.00283	0.93	0.015	0.722	0.000708	0.996	-0.0428	0.844	0.0579	0.731	0.0647	0.577	-0.000385	0.998	0.0223	0.938	0.035	0.683	0.0225	0.872	0.0108	0.933	0.0533	0.624	-0.00518	0.967	-0.00563	0.976	-0.0807	0.756	0.191	0.286	0.122	0.356	0.0383
ENSG00000036054	TBC1D23	protein_coding	3	1	q12.1	99979844	100044095	TBC1 domain family, member 23 [Source:HGNC Symbol;Acc:25622]	0.019	0.634	0.0295	0.657	-0.0115	1	-0.0434	0.0044	-0.000468	0.991	0.0019	0.986	-0.0213	0.901	0.0205	0.889	0.0164	0.878	0.00363	0.979	0.0525	0.712	0.00996	0.897	0.0129	0.902	0.0565	0.352	0.0414	0.588	0.0142	0.856	0.0365	0.727	-0.0547	0.775	0.0447	0.787	0.0847	0.376	0.0454
ENSG00000036257	CUL3	protein_coding	2	-1	q36.2	225334867	225450110	cullin 3 [Source:HGNC Symbol;Acc:2553]	-0.0361	0.328	-0.15	0.00386	-0.00185	1	0.00184	0.945	-0.0132	0.678	-0.0262	0.745	-0.0257	0.89	-0.0315	0.833	-0.046	0.629	-0.0212	0.874	0.00649	0.98	-0.0214	0.77	-0.0549	0.511	-0.0683	0.295	-0.0407	0.642	-0.0678	0.277	-0.184	0.0141	-0.129	0.417	-0.222	0.107	-0.139	0.148	-0.067
ENSG00000036448	MYOM2	protein_coding	8	1	p23.3	1993155	2113475	myomesin 2 [Source:HGNC Symbol;Acc:7614]	-0.137	0.149	-0.475	0.00088	0.0642	1	0.142	0.00228	-0.0121	0.926	-0.183	0.259	-0.142	0.731	-0.182	0.6	-0.0699	0.821	-0.0798	0.819	-0.0135	0.986	-0.0986	0.574	-0.214	0.321	-0.283	0.0908	-0.118	0.628	-0.12	0.537	-0.695	0.000534	-0.454	0.261	-0.669	0.0775	-0.421	0.11	-0.344
ENSG00000036473	OTC	protein_coding	X	1	p11.4	38211798	38280703	ornithine carbamoyltransferase [Source:HGNC Symbol;Acc:8512]	0.538	0.0222	0.76	0.068	-0.0481	1	0.142	0.343	0.0399	0.904	0.571	0.174	0.666	0.467	0.769	0.372	0.721	0.237	0.518	0.489	1.01	0.279	0.31	0.491	0.43	0.49	0.255	0.668	0.387	0.534	0.279	0.606	0.796	0.22	0.792	0.539	1.34	0.206	0.593	0.475	1.08
ENSG00000036530	CYP46A1	protein_coding	14	1	q32.2	100150641	100193638	cytochrome P450, family 46, subfamily A, polypeptide 1 [Source:HGNC Symbol;Acc:2641]	-0.13	0.149	-0.188	0.241	0.075	1	-0.168	0.000114	0.0157	0.89	-0.0835	0.674	-0.0574	0.909	-0.14	0.683	-0.168	0.479	-0.175	0.515	-0.258	0.47	-0.231	0.0647	-0.182	0.388	-0.0549	0.816	-0.15	0.486	0.065	0.758	-0.202	0.429	-0.0541	0.94	-0.241	0.573	-0.355	0.169	-0.439
ENSG00000036549	ZZZ3	protein_coding	1	-1	p31.1	78028101	78149104	zinc finger, ZZ-type containing 3 [Source:HGNC Symbol;Acc:24523]	0.063	0.132	0.123	0.0748	0.0262	1	0.0766	0.000161	-0.011	0.814	0.0419	0.644	0.0236	0.925	0.0717	0.649	0.0706	0.529	0.0152	0.933	0.0667	0.742	0.114	0.0478	0.0739	0.469	0.0244	0.826	0.0916	0.335	0.0989	0.185	0.112	0.324	-0.00323	0.994	0.141	0.455	0.0936	0.501	0.0992
ENSG00000036565	SLC18A1	protein_coding	8	-1	p21.3	20002366	20040717	solute carrier family 18 (vesicular monoamine transporter), member 1 [Source:HGNC Symbol;Acc:10934]	0.393	0.196	0.339	0.584	-0.335	1	-0.0645	0.755	0.18	0.415	0.558	0.274	0.455	0.725	0.165	0.913	0.00894	0.994	0.503	0.584	0.524	0.699	0.397	0.435	0.246	0.778	0.388	0.553	0.392	0.6	0.683	0.196	0.592	0.498	0.152	0.952	0.147	0.94	-0.569	0.577	1.21
ENSG00000036672	USP2	protein_coding	11	-1	q23.3	119225925	119252436	ubiquitin specific peptidase 2 [Source:HGNC Symbol;Acc:12618]	-0.0452	0.621	0.0138	0.942	-0.00429	1	-0.0185	0.701	-0.0159	0.849	-0.0583	0.724	-0.0829	0.811	0.0131	0.973	0.022	0.934	-0.0679	0.788	-0.0866	0.812	-0.0643	0.643	0.0104	0.969	-0.0516	0.773	-0.0664	0.736	-0.0648	0.681	-0.123	0.573	0.00116	0.999	0.0873	0.827	0.155	0.508	0.0957
ENSG00000037042	TUBG2	protein_coding	17	1	q21.2	40811323	40819024	tubulin, gamma 2 [Source:HGNC Symbol;Acc:12419]	-0.165	0.00142	-0.361	2.29e-05	-0.0225	1	-0.0171	0.657	-0.0125	0.855	-0.143	0.126	-0.0937	0.704	-0.152	0.445	-0.176	0.195	-0.212	0.176	-0.0502	0.878	-0.226	0.00318	-0.146	0.258	-0.238	0.0168	-0.204	0.0867	-0.175	0.0691	-0.311	0.0143	-0.25	0.332	-0.284	0.239	-0.434	0.0033	-0.32
ENSG00000037241	RPL26L1	protein_coding	5	1	q35.1	172385732	172396774	ribosomal protein L26-like 1 [Source:HGNC Symbol;Acc:17050]	-0.00557	0.949	-0.0585	0.578	-0.0799	1	-0.0301	0.307	0.0178	0.725	0.00831	0.961	0.0831	0.701	-0.00548	0.985	0.0549	0.714	-0.0591	0.732	-0.0203	0.956	-0.00536	0.97	0.0411	0.784	-0.0159	0.916	-0.00491	0.977	-0.138	0.111	0.104	0.481	0.00281	0.996	-0.232	0.278	0.0612	0.752	-0.129
ENSG00000037280	FLT4	protein_coding	5	-1	q35.3	180028506	180076624	fms-related tyrosine kinase 4 [Source:HGNC Symbol;Acc:3767]	6.05e-05	1	-0.0105	0.975	-0.0913	1	-0.0671	0.357	0.0178	0.914	-0.0169	0.968	0.276	0.556	-0.154	0.755	-0.0719	0.864	0.383	0.254	-0.301	0.559	-0.0759	0.776	0.0936	0.801	0.0475	0.892	-0.182	0.546	0.00199	0.996	-0.182	0.644	0.135	0.877	-0.00175	0.998	0.126	0.793	0.115
ENSG00000037474	NSUN2	protein_coding	5	-1	p15.31	6599352	6633404	NOP2/Sun RNA methyltransferase family, member 2 [Source:HGNC Symbol;Acc:25994]	-0.00218	0.976	-0.148	0.016	-0.0508	1	0.00139	0.965	0.0429	0.058	-0.0352	0.69	-0.0127	0.957	0.0442	0.787	0.0112	0.941	-0.0462	0.73	0.0311	0.893	0.0272	0.745	-0.0339	0.768	0.0068	0.957	-0.0134	0.917	-0.00314	0.979	-0.152	0.106	-0.0579	0.822	-0.138	0.428	-0.0667	0.634	-0.205
ENSG00000037637	FBXO42	protein_coding	1	-1	p36.13	16573334	16678949	F-box protein 42 [Source:HGNC Symbol;Acc:29249]	-0.0437	0.147	-0.00975	0.901	0.0119	1	-0.0157	0.382	-0.000502	0.99	-0.0614	0.225	-0.0638	0.585	-0.0114	0.944	-0.0486	0.548	-0.00893	0.948	0.00594	0.98	-0.0484	0.315	-0.011	0.917	-0.0783	0.153	-0.0525	0.459	-0.103	0.0377	-0.0165	0.89	0.00866	0.974	-0.0323	0.85	0.0249	0.838	0.053
ENSG00000037749	MFAP3	protein_coding	5	1	q33.2	153418466	153600038	microfibrillar-associated protein 3 [Source:HGNC Symbol;Acc:7034]	0.0452	0.235	0.0196	0.826	-0.0663	1	-0.0409	0.0288	-0.00507	0.918	0.0308	0.711	0.0804	0.566	0.0749	0.578	0.082	0.368	0.0703	0.518	0.0822	0.6	0.00349	0.973	0.0175	0.887	0.0442	0.588	0.00594	0.962	0.00545	0.959	0.0363	0.778	0.00468	0.99	-0.106	0.531	0.0849	0.475	0.0816
ENSG00000037757	MRI1	protein_coding	19	1	p13.2	13875346	13885096	methylthioribose-1-phosphate isomerase 1 [Source:HGNC Symbol;Acc:28469]	-0.0481	0.414	-0.115	0.207	-0.0285	1	-0.0222	0.491	0.0048	0.949	-0.0898	0.324	-0.084	0.707	-0.0145	0.958	-0.102	0.448	-0.0437	0.82	-0.0131	0.971	-0.0615	0.505	-0.00736	0.971	-0.0246	0.862	-0.0711	0.581	-0.0177	0.897	-0.164	0.212	-0.141	0.613	-0.0626	0.831	-0.0589	0.769	-0.0983
ENSG00000037897	METTL1	protein_coding	12	-1	q14.1	58162254	58166576	methyltransferase like 1 [Source:HGNC Symbol;Acc:7030]	0.0373	0.702	-0.136	0.299	-0.134	1	-0.126	0.000304	0.025	0.729	-0.0433	0.816	0.0136	0.975	0.178	0.475	0.0549	0.812	0.0542	0.843	-0.0261	0.961	-0.0683	0.621	-0.0337	0.889	0.116	0.435	0.097	0.588	0.0678	0.667	-0.222	0.227	-0.108	0.817	-0.0715	0.864	0.154	0.522	-0.0529
ENSG00000038002	AGA	protein_coding	4	-1	q34.3	178351924	178363657	aspartylglucosaminidase [Source:HGNC Symbol;Acc:318]	-0.0701	0.51	-0.165	0.309	-0.0419	1	0.0168	0.79	0.0606	0.335	-0.135	0.405	-0.158	0.668	-0.0601	0.887	-0.208	0.346	-0.117	0.693	-0.124	0.777	-0.0119	0.961	0.0111	0.975	-0.0677	0.76	0.0197	0.946	0.0795	0.689	-0.0646	0.849	-0.468	0.198	-0.0695	0.899	-0.0697	0.846	-0.167
ENSG00000038210	PI4K2B	protein_coding	4	1	p15.2	25162263	25280714	phosphatidylinositol 4-kinase type 2 beta [Source:HGNC Symbol;Acc:18215]	0.102	0.2	0.164	0.233	-0.0431	1	-0.236	7.53e-11	0.116	0.00423	0.0337	0.878	0.0661	0.875	0.039	0.922	-0.0513	0.845	0.0133	0.969	-0.0203	0.97	0.15	0.199	0.127	0.509	0.235	0.0885	0.213	0.2	0.32	0.00999	0.196	0.358	0.0922	0.866	0.0124	0.985	0.184	0.467	-0.0813
ENSG00000038219	BOD1L1	protein_coding	4	-1	p15.33	13570362	13629347	biorientation of chromosomes in cell division 1-like 1 [Source:HGNC Symbol;Acc:31792]	-0.0629	0.0535	-0.255	4.92e-07	0.00934	1	-0.0268	0.157	0.0114	0.744	-0.02	0.824	-0.0486	0.751	-0.0379	0.792	0.0132	0.916	-0.132	0.157	-0.0154	0.95	-0.0424	0.484	-0.11	0.152	-0.112	0.0641	-0.0517	0.539	-0.134	0.0153	-0.226	0.00223	-0.184	0.188	-0.229	0.1	-0.211	0.02	-0.255
ENSG00000038274	MAT2B	protein_coding	5	1	q34	162930120	162946342	methionine adenosyltransferase II, beta [Source:HGNC Symbol;Acc:6905]	-0.0853	0.0434	-0.169	0.016	-0.0492	1	0.0671	0.00245	-0.0133	0.782	-0.0683	0.407	-0.0448	0.847	-0.0932	0.573	-0.0136	0.936	-0.0844	0.533	-0.0789	0.702	-0.0939	0.152	-0.0857	0.422	-0.07	0.457	-0.114	0.24	-0.191	0.00747	-0.136	0.241	-0.0423	0.896	-0.175	0.368	-0.249	0.0388	0.00901
ENSG00000038295	TLL1	protein_coding	4	1	q32.3	166794410	167025047	tolloid-like 1 [Source:HGNC Symbol;Acc:11843]	0.117	0.472	0.0753	0.824	-0.0528	1	-0.0278	0.778	-0.0255	0.884	0.122	0.701	-0.0776	0.925	0.161	0.778	-0.189	0.629	0.11	0.833	0.0927	0.916	0.0302	0.934	-0.105	0.804	0.184	0.547	0.333	0.273	0.628	0.00429	-0.0261	0.966	-0.336	0.663	-0.0682	0.94	-0.142	0.794	0.14
ENSG00000038358	EDC4	protein_coding	16	1	q22.1	67906926	67918406	enhancer of mRNA decapping 4 [Source:HGNC Symbol;Acc:17157]	-0.078	0.0327	-0.0504	0.523	0.0597	1	-0.0389	0.0581	0.00668	0.894	-0.0556	0.449	-0.0827	0.587	-0.0288	0.876	-0.0246	0.854	-0.129	0.227	-0.0437	0.834	-0.111	0.0359	-0.0758	0.413	-0.0804	0.285	-0.104	0.216	-0.123	0.0605	-0.106	0.313	0.00832	0.983	-0.034	0.886	0.0292	0.855	0.0356
ENSG00000038382	TRIO	protein_coding	5	1	p15.2	14143811	14532235	trio Rho guanine nucleotide exchange factor [Source:HGNC Symbol;Acc:12303]	0.00426	0.959	-0.0434	0.681	-0.0361	1	-0.154	5.5e-12	0.03	0.398	0.00491	0.977	0.0377	0.886	0.0167	0.949	0.0168	0.924	0.0351	0.85	0.0274	0.931	-0.0142	0.907	-0.0443	0.751	-0.0301	0.811	-0.0129	0.934	0.0098	0.942	-0.0966	0.494	0.0145	0.973	-0.124	0.592	0.0346	0.861	-0.0934
ENSG00000038427	VCAN	protein_coding	5	1	q14.2	82767284	82878122	versican [Source:HGNC Symbol;Acc:2464]	-0.0428	0.751	-0.195	0.261	-0.0097	1	-0.191	3.64e-05	0.109	0.0482	-0.112	0.57	-0.136	0.754	0.0294	0.954	-0.0569	0.863	-0.227	0.415	-0.155	0.737	0.0535	0.803	0.0249	0.944	-0.0191	0.949	0.0925	0.728	0.0339	0.894	-0.308	0.21	-0.583	0.124	-0.0348	0.959	-0.143	0.687	-0.503
ENSG00000038532	CLEC16A	protein_coding	16	1	p13.13	11038345	11276046	C-type lectin domain family 16, member A [Source:HGNC Symbol;Acc:29013]	-0.0515	0.173	-0.0744	0.266	0.00787	1	0.00395	0.887	-0.0143	0.686	-0.0151	0.888	-0.043	0.815	-0.0132	0.947	-0.0329	0.777	0.0241	0.868	-0.00746	0.979	-0.0672	0.24	-0.0145	0.91	-0.0927	0.174	-0.0893	0.272	-0.215	0.000175	-0.0295	0.832	-0.0634	0.789	-0.0682	0.724	-0.0944	0.427	0.0142
ENSG00000038945	MSR1	protein_coding	8	-1	p22	15965387	16424999	macrophage scavenger receptor 1 [Source:HGNC Symbol;Acc:7376]	0.673	0.000435	0.881	0.00769	-0.674	0.082	-0.169	0.15	0.0208	0.946	0.611	0.0705	0.738	0.301	0.63	0.389	0.774	0.109	0.452	0.469	0.663	0.42	0.723	0.0114	0.578	0.223	0.912	0.0142	0.46	0.343	0.865	0.0117	0.782	0.134	1.43	0.075	0.759	0.423	1.34	0.0178	0.269
ENSG00000039068	CDH1	protein_coding	16	1	q22.1	68771128	68869451	cadherin 1, type 1, E-cadherin (epithelial) [Source:HGNC Symbol;Acc:1748]	-0.129	0.591	-0.0174	0.973	0.151	1	0.218	0.0253	-0.0255	0.922	-0.323	0.338	-0.301	0.714	0.139	0.876	0.0481	0.947	-0.46	0.397	-0.395	0.64	-0.0825	0.854	0.0578	0.934	0.0607	0.914	-0.123	0.832	-0.0426	0.936	-0.0959	0.9	-0.354	0.763	0.976	0.219	-0.0482	0.958	-0.294
ENSG00000039123	SKIV2L2	protein_coding	5	1	q11.2	54603588	54721409	superkiller viralicidic activity 2-like 2 (S. cerevisiae) [Source:HGNC Symbol;Acc:18734]	0.0024	0.962	-0.0581	0.268	0.00441	1	0.0437	0.0024	-0.016	0.487	-0.000923	0.993	-0.0175	0.917	0.0258	0.844	0.00983	0.926	-0.0105	0.934	-0.0153	0.938	0.0471	0.313	0.0321	0.693	0.0102	0.904	-0.00128	0.988	-0.0529	0.337	-0.0287	0.782	-0.0643	0.702	-0.0731	0.606	-0.0462	0.66	-0.0466
ENSG00000039139	DNAH5	protein_coding	5	-1	p15.2	13690440	13944652	dynein, axonemal, heavy chain 5 [Source:HGNC Symbol;Acc:2950]	0.0245	0.862	-0.111	0.55	-0.0472	1	-0.0346	0.549	-0.0259	0.792	0.00394	0.99	-0.0352	0.948	-0.0402	0.934	-0.105	0.692	0.00666	0.987	-0.0614	0.914	0.0521	0.795	-0.0345	0.912	0.0286	0.916	0.0649	0.811	0.389	0.00695	-0.158	0.57	-0.0981	0.879	-0.211	0.638	-0.277	0.318	-0.387
ENSG00000039319	ZFYVE16	protein_coding	5	1	q14.1	79703832	79775169	zinc finger, FYVE domain containing 16 [Source:HGNC Symbol;Acc:20756]	-0.0862	0.3	-0.184	0.168	-0.0301	1	0.0495	0.264	-0.00954	0.93	-0.141	0.291	-0.172	0.561	-0.0447	0.909	-0.0616	0.803	-0.112	0.657	-0.113	0.763	-0.0482	0.773	-0.00592	0.986	-0.0877	0.619	-0.0256	0.919	-0.135	0.357	-0.224	0.268	-0.399	0.213	0.0886	0.84	-0.109	0.704	-0.124
ENSG00000039523	FAM65A	protein_coding	16	1	q22.1	67552321	67580691	family with sequence similarity 65, member A [Source:HGNC Symbol;Acc:25836]	-0.0616	0.401	-0.159	0.154	-0.0259	1	-0.0604	0.0798	-0.000788	0.993	-0.0706	0.604	-0.0606	0.859	-0.00688	0.985	-0.104	0.553	-0.095	0.652	0.0142	0.976	-0.194	0.0269	-0.0605	0.748	0.0114	0.956	-0.0146	0.945	-0.0973	0.448	-0.257	0.096	-0.0726	0.874	-0.262	0.351	-0.128	0.561	-0.183
ENSG00000039537	C6	protein_coding	5	-1	p13.1	41142336	41261540	complement component 6 [Source:HGNC Symbol;Acc:1339]	0.226	0.545	0.227	0.746	-0.0577	1	0.0566	0.793	-0.0612	0.87	0.221	0.765	0.479	0.715	0.184	0.904	0.38	0.664	-0.29	0.788	0.0854	0.968	0.769	0.0691	0.0476	0.967	0.421	0.526	0.319	0.699	-0.129	0.868	0.43	0.665	1	0.509	0.264	0.886	0.266	0.827	-0.366
ENSG00000039560	RAI14	protein_coding	5	1	p13.2	34656342	34832732	retinoic acid induced 14 [Source:HGNC Symbol;Acc:14873]	0.135	0.169	0.094	0.654	-0.0329	1	-0.209	5.85e-06	0.0765	0.233	0.0749	0.745	0.0816	0.876	0.0378	0.943	0.127	0.645	0.0417	0.92	0.0409	0.953	0.182	0.215	0.177	0.447	0.278	0.109	0.249	0.235	0.197	0.27	-0.104	0.759	-0.208	0.712	0.288	0.52	0.125	0.733	-0.109
ENSG00000039600	SOX30	protein_coding	5	-1	q33.3	157052687	157098488	SRY (sex determining region Y)-box 30 [Source:HGNC Symbol;Acc:30635]	0.031	0.951	0.0737	0.925	-0.236	1	-0.0527	0.799	0.0321	0.939	0.249	0.707	-0.416	0.748	-0.0452	0.979	-0.104	0.921	0.326	0.745	0.108	0.961	0.295	0.591	0.364	0.641	0.158	0.841	-0.157	0.863	-0.436	0.448	-0.358	0.715	-0.164	0.945	0.642	0.658	0.759	0.411	-0.463
ENSG00000039650	PNKP	protein_coding	19	-1	q13.33	50364461	50371166	polynucleotide kinase 3'-phosphatase [Source:HGNC Symbol;Acc:9154]	-0.0278	0.633	-0.059	0.512	-0.0352	1	-0.0233	0.386	0.0192	0.637	-0.0422	0.668	-0.0956	0.582	-0.0503	0.788	-0.0468	0.728	0.0155	0.937	-0.0944	0.632	-0.0217	0.834	0.0113	0.946	-0.0181	0.887	0.00925	0.951	0.0272	0.801	-0.139	0.227	0.00368	0.994	-0.0741	0.755	0.0255	0.893	-0.0432
ENSG00000040199	PHLPP2	protein_coding	16	-1	q22.2	71671738	71758604	PH domain and leucine rich repeat protein phosphatase 2 [Source:HGNC Symbol;Acc:29149]	-0.0157	0.8	-0.0537	0.534	-0.0378	1	0.0184	0.486	-0.0186	0.626	-0.0206	0.859	-0.00224	0.994	-0.0197	0.93	-0.00852	0.959	0.00751	0.968	0.00962	0.975	-0.04	0.627	-0.0817	0.418	-0.031	0.773	-0.0212	0.873	0.0352	0.716	-0.0138	0.938	0.0386	0.901	-0.164	0.373	-0.0697	0.647	-0.0656
ENSG00000040275	SPDL1	protein_coding	5	1	q35.1	169010638	169031782	spindle apparatus coiled-coil protein 1 [Source:HGNC Symbol;Acc:26010]	-0.0155	0.88	-0.113	0.35	-0.0329	1	0.002	0.969	0.042	0.373	-0.0474	0.763	-0.0804	0.792	0.041	0.897	-0.0882	0.629	-0.0976	0.64	0.0906	0.777	0.0935	0.387	0.0401	0.845	-0.0494	0.76	-0.0179	0.932	-0.0549	0.709	-0.0926	0.66	-0.414	0.0944	-0.0335	0.937	-0.149	0.481	-0.206
ENSG00000040341	STAU2	protein_coding	8	-1	q21.11	74332604	74659943	staufen double-stranded RNA binding protein 2 [Source:HGNC Symbol;Acc:11371]	-0.12	0.00489	-0.33	2.17e-06	-0.0442	1	0.0442	0.0769	-0.0404	0.177	-0.077	0.36	-0.078	0.698	-0.0829	0.638	-0.0865	0.487	-0.154	0.234	-0.0211	0.95	-0.138	0.0298	-0.182	0.101	-0.157	0.0594	-0.126	0.213	-0.223	0.0027	-0.284	0.00546	-0.287	0.119	-0.294	0.129	-0.429	0.000307	-0.232
ENSG00000040487	PQLC2	protein_coding	1	1	p36.13	19638820	19655794	PQ loop repeat containing 2 [Source:HGNC Symbol;Acc:26001]	0.0121	0.871	-0.128	0.105	-0.0247	1	0.0142	0.653	0.00886	0.88	0.00376	0.981	0.0337	0.898	0.037	0.866	-0.038	0.801	0.0316	0.864	0.0259	0.934	-0.0261	0.803	0.11	0.308	-0.00473	0.976	0.00894	0.954	-0.0492	0.627	-0.0665	0.666	-0.213	0.306	-0.07	0.783	-0.104	0.507	-0.0443
ENSG00000040531	CTNS	protein_coding	17	1	p13.2	3539762	3564836	cystinosin, lysosomal cystine transporter [Source:HGNC Symbol;Acc:2518]	0.0528	0.546	0.113	0.406	-0.0469	1	-0.0296	0.508	0.0359	0.541	0.0183	0.935	0.00863	0.984	0.115	0.668	0.0105	0.971	0.0088	0.979	-0.0424	0.928	0.0955	0.434	0.149	0.366	0.118	0.419	0.0434	0.842	0.0555	0.735	0.0935	0.692	-0.0587	0.911	0.311	0.304	0.226	0.296	-0.0442
ENSG00000040608	RTN4R	protein_coding	22	-1	q11.21	20228938	20270769	reticulon 4 receptor [Source:HGNC Symbol;Acc:18601]	-0.176	0.0929	-0.274	0.135	0.0803	1	-0.0889	0.129	-0.0178	0.898	-0.141	0.5	-0.0856	0.885	-0.174	0.67	-0.203	0.473	-0.178	0.598	0.0137	0.987	-0.354	0.0142	-0.245	0.321	-0.193	0.372	-0.232	0.342	-0.147	0.5	-0.352	0.194	-0.137	0.855	-0.237	0.66	-0.332	0.313	-0.201
ENSG00000040633	PHF23	protein_coding	17	-1	p13.1	7138347	7143041	PHD finger protein 23 [Source:HGNC Symbol;Acc:28428]	-0.0348	0.451	-0.113	0.0872	-0.0262	1	0.0311	0.156	-0.0213	0.505	-0.0109	0.93	0.00483	0.984	0.00734	0.973	-9.56e-06	1	-0.013	0.941	-0.0399	0.858	-0.0811	0.167	-0.0744	0.434	-0.0843	0.268	-0.0317	0.785	-0.0597	0.448	-0.124	0.223	-0.0617	0.811	-0.175	0.299	-0.0677	0.633	0.0415
ENSG00000040731	CDH10	protein_coding	5	-1	p14.1	24487209	24645087	cadherin 10, type 2 (T2-cadherin) [Source:HGNC Symbol;Acc:1749]	-0.0866	0.294	0.0961	0.54	-0.0512	1	-0.0994	0.0102	0.0304	0.675	-0.0547	0.771	-0.0901	0.811	-0.0811	0.806	-0.202	0.279	-0.202	0.349	0.136	0.7	-0.0703	0.639	-0.259	0.135	-0.132	0.397	-0.0578	0.799	0.0604	0.733	0.109	0.664	0.234	0.554	-0.00269	0.996	-0.0716	0.814	-0.0231
ENSG00000040933	INPP4A	protein_coding	2	1	q11.2	99061317	99210853	inositol polyphosphate-4-phosphatase, type I, 107kDa [Source:HGNC Symbol;Acc:6074]	-0.115	0.0323	-0.225	0.0118	-0.0264	1	-0.0606	0.0428	0.0104	0.886	-0.0722	0.524	-0.0446	0.887	-0.124	0.554	-0.0699	0.674	-0.0633	0.75	-0.112	0.667	-0.18	0.0202	-0.191	0.141	-0.173	0.0907	-0.111	0.403	-0.123	0.237	-0.208	0.14	-0.0273	0.956	-0.297	0.215	-0.209	0.216	-0.127
ENSG00000041353	RAB27B	protein_coding	18	1	q21.2	52385091	52562747	RAB27B, member RAS oncogene family [Source:HGNC Symbol;Acc:9767]	-0.0835	0.652	0.0549	0.877	-0.047	1	-0.00504	0.965	0.0228	0.9	-0.152	0.608	-0.109	0.887	-0.179	0.751	-0.273	0.46	-0.16	0.741	0.0631	0.95	-0.15	0.566	-0.334	0.298	-0.0641	0.869	0.0431	0.925	0.394	0.1	-0.0466	0.936	0.149	0.882	-0.102	0.909	-0.255	0.604	0.035
ENSG00000041357	PSMA4	protein_coding	15	1	q25.1	78832747	78841604	proteasome (prosome, macropain) subunit, alpha type, 4 [Source:HGNC Symbol;Acc:9533]	-0.0761	0.0483	-0.148	0.0215	-0.0486	1	-0.00044	0.989	-0.00875	0.858	-0.0856	0.21	-0.0669	0.702	-0.0864	0.563	-0.0673	0.538	-0.0644	0.617	-0.0556	0.787	-0.0691	0.281	-0.0516	0.636	-0.0588	0.501	-0.0725	0.451	-0.158	0.0159	-0.0999	0.375	-0.0662	0.8	-0.103	0.603	-0.123	0.326	-0.0522
ENSG00000041515	MYO16	protein_coding	13	1	q33.3	109248500	109860355	myosin XVI [Source:HGNC Symbol;Acc:29822]	-0.04	0.767	0.324	0.0313	-0.00542	1	-0.466	3.38e-26	0.182	9.3e-05	0.0832	0.698	-0.00774	0.989	-0.1	0.805	-0.113	0.681	-0.128	0.684	0.0794	0.887	-0.00446	0.987	-0.127	0.607	-0.125	0.547	0.0481	0.871	-0.0457	0.849	0.479	0.0237	0.508	0.187	0.153	0.762	0.172	0.602	-0.046
ENSG00000041802	LSG1	protein_coding	3	-1	q29	194361517	194393206	large 60S subunit nuclear export GTPase 1 [Source:HGNC Symbol;Acc:25652]	0.0524	0.14	-0.0817	0.184	-0.0438	1	0.0621	0.000313	-0.0373	0.0719	0.0491	0.467	0.076	0.581	0.0772	0.55	0.101	0.237	0.025	0.856	0.0752	0.63	0.0365	0.584	0.0763	0.351	0.0393	0.628	0.0507	0.564	-0.0294	0.716	-0.0806	0.423	-0.0227	0.935	0.0402	0.842	-0.0155	0.92	-0.0638
ENSG00000041880	PARP3	protein_coding	3	1	p21.2	51976361	51982883	poly (ADP-ribose) polymerase family, member 3 [Source:HGNC Symbol;Acc:273]	-0.0469	0.4	-0.305	3.13e-05	0.0366	1	0.101	1.87e-05	-0.0254	0.53	-0.0667	0.481	0.0115	0.97	-0.0454	0.834	-0.0183	0.919	0.029	0.882	0.0188	0.959	-0.0506	0.585	-0.0638	0.626	-0.0997	0.295	-0.131	0.217	-0.1	0.271	-0.276	0.0108	-0.234	0.27	-0.325	0.104	-0.281	0.0325	-0.203
ENSG00000041982	TNC	protein_coding	9	-1	q33.1	117782806	117880536	tenascin C [Source:HGNC Symbol;Acc:5318]	0.291	0.267	0.00245	0.997	-0.0581	1	-0.608	1.87e-07	0.296	0.0326	0.0333	0.969	0.0166	0.992	0.0732	0.956	0.573	0.353	-0.178	0.852	0.0735	0.968	0.367	0.369	0.566	0.316	0.432	0.387	0.744	0.154	0.503	0.27	-0.114	0.909	-0.475	0.752	0.257	0.857	0.986	0.164	-0.402
ENSG00000041988	THAP3	protein_coding	1	1	p36.31	6684926	6695646	THAP domain containing, apoptosis associated protein 3 [Source:HGNC Symbol;Acc:20855]	0.0244	0.69	0.188	0.00702	0.0263	1	0.0458	0.0534	-0.0121	0.81	0.0204	0.871	2.79e-05	1	0.0748	0.661	0.0637	0.614	0.108	0.404	0.0126	0.968	-0.0244	0.809	0.0664	0.566	0.00859	0.952	0.00932	0.951	-0.0713	0.421	0.104	0.416	0.24	0.195	0.186	0.341	0.253	0.0364	0.261
ENSG00000042062	FAM65C	protein_coding	20	-1	q13.13	49202645	49308065	family with sequence similarity 65, member C [Source:HGNC Symbol;Acc:16168]	0.0205	0.923	-0.573	0.00264	0.0766	1	-0.0368	0.66	-0.0405	0.752	-0.0113	0.979	0.0559	0.939	-0.00907	0.99	0.0695	0.872	0.207	0.596	-0.189	0.755	0.0361	0.909	0.0702	0.862	-0.0916	0.771	0.0461	0.909	0.0422	0.899	-0.383	0.231	-0.878	0.0537	-0.426	0.444	-0.107	0.832	-0.807
ENSG00000042088	TDP1	protein_coding	14	1	q32.11	90421283	90511106	tyrosyl-DNA phosphodiesterase 1 [Source:HGNC Symbol;Acc:18884]	-0.0244	0.7	-0.0207	0.859	-0.0499	1	0.00915	0.782	0.00751	0.9	-0.0643	0.467	-0.127	0.445	0.017	0.946	0.0129	0.942	-0.0606	0.697	0.038	0.889	0.027	0.792	0.0295	0.841	-0.0412	0.715	-0.0329	0.813	-0.0662	0.476	-0.0699	0.638	0.0732	0.807	-0.0854	0.724	0.0956	0.543	0.0274
ENSG00000042286	AIFM2	protein_coding	10	-1	q22.1	71857979	71892690	apoptosis-inducing factor, mitochondrion-associated, 2 [Source:HGNC Symbol;Acc:21411]	0.128	0.0226	0.217	0.0228	0.0955	1	0.0676	0.0299	-0.034	0.473	0.115	0.268	0.127	0.589	0.111	0.623	0.0989	0.543	0.114	0.531	0.0836	0.782	0.0885	0.378	0.142	0.304	0.175	0.105	0.0942	0.522	0.255	0.00828	0.262	0.0623	0.246	0.375	0.00847	0.987	0.126	0.535	0.0642
ENSG00000042317	SPATA7	protein_coding	14	1	q31.3	88851268	88936694	spermatogenesis associated 7 [Source:HGNC Symbol;Acc:20423]	-0.0723	0.145	-0.196	0.0108	-0.0419	1	0.0732	0.00281	-0.0174	0.724	-0.0263	0.843	-0.0926	0.65	-0.0827	0.658	-0.0657	0.639	-0.0603	0.718	-0.0405	0.889	-0.0085	0.95	-0.0498	0.723	-0.165	0.0578	-0.114	0.302	-0.0894	0.34	-0.114	0.414	-0.179	0.454	-0.153	0.5	-0.25	0.0635	-0.34
ENSG00000042429	MED17	protein_coding	11	1	q21	93517393	93547861	mediator complex subunit 17 [Source:HGNC Symbol;Acc:2375]	0.0247	0.561	0.0197	0.812	-0.0314	1	0.038	0.0312	-0.0112	0.75	0.0476	0.463	-0.024	0.9	0.0615	0.629	0.0689	0.437	0.00572	0.97	0.0321	0.869	-0.0146	0.858	0.0888	0.246	0.0506	0.488	0.0255	0.801	-0.0708	0.259	0.0097	0.948	0.0153	0.959	0.0215	0.922	0.0256	0.854	0.0748
ENSG00000042445	RETSAT	protein_coding	2	-1	p11.2	85569211	85581743	retinol saturase (all-trans-retinol 13,14-reductase) [Source:HGNC Symbol;Acc:25991]	-0.0342	0.543	-0.113	0.15	-0.01	1	0.0265	0.324	0.0115	0.824	-0.0849	0.283	-0.0679	0.737	-0.0355	0.869	-0.0509	0.706	0.0554	0.72	-0.109	0.572	-0.0515	0.537	-0.00933	0.957	-0.0556	0.588	-0.0154	0.918	0.0488	0.619	-0.118	0.344	-0.315	0.0635	-0.0902	0.702	-0.0619	0.718	-0.0239
ENSG00000042493	CAPG	protein_coding	2	-1	p11.2	85621871	85645555	capping protein (actin filament), gelsolin-like [Source:HGNC Symbol;Acc:1474]	0.457	1.23e-05	0.461	0.0116	-0.174	1	0.0857	0.191	0.0561	0.576	0.271	0.163	0.479	0.174	0.454	0.221	0.441	0.0948	0.403	0.207	0.308	0.527	0.361	0.0226	0.384	0.144	0.552	0.0066	0.555	0.0219	0.818	5.96e-06	0.43	0.134	0.387	0.509	0.242	0.683	0.488	0.143	0.36
ENSG00000042753	AP2S1	protein_coding	19	-1	q13.32	47341393	47354249	adaptor-related protein complex 2, sigma 1 subunit [Source:HGNC Symbol;Acc:565]	-0.07	0.254	-0.117	0.263	-0.102	1	0.0363	0.279	-0.017	0.786	-0.0801	0.47	0.00403	0.992	-0.0571	0.821	-0.115	0.445	-0.0937	0.608	-0.0637	0.838	-0.104	0.245	-0.0738	0.635	-0.0771	0.547	-0.0556	0.728	-0.0534	0.68	-0.122	0.47	0.0408	0.927	-0.138	0.631	-0.133	0.486	0.0379
ENSG00000042781	USH2A	protein_coding	1	-1	q41	215796236	216596738	Usher syndrome 2A (autosomal recessive, mild) [Source:HGNC Symbol;Acc:12601]	0.0314	0.879	-0.234	0.33	-0.00689	1	0.0294	0.745	-0.063	0.568	0.0819	0.805	0.137	0.835	0.205	0.68	0.0119	0.982	0.202	0.624	0.109	0.888	-0.00657	0.986	0.126	0.737	-0.0171	0.968	0.00243	0.995	-0.507	0.0158	0.11	0.818	-0.0702	0.948	-0.25	0.708	-0.402	0.312	0.122
ENSG00000042832	TG	protein_coding	8	1	q24.22	133879203	134147147	thyroglobulin [Source:HGNC Symbol;Acc:11764]	0.315	0.0828	0.586	0.0538	0.0521	1	-0.139	0.183	0.11	0.438	0.258	0.469	0.201	0.831	-0.219	0.775	0.0195	0.98	0.468	0.379	0.307	0.729	0.417	0.122	0.119	0.841	0.536	0.11	0.412	0.329	0.941	0.0013	0.604	0.202	0.588	0.536	0.198	0.853	0.435	0.477	0.0711
ENSG00000042980	ADAM28	protein_coding	8	1	p21.2	24151553	24216531	ADAM metallopeptidase domain 28 [Source:HGNC Symbol;Acc:206]	-0.059	0.78	-0.279	0.295	-0.0644	1	-0.267	0.00016	0.199	0.0112	-0.223	0.407	-0.105	0.897	0.0899	0.901	0.0128	0.983	-0.222	0.635	-0.109	0.903	-0.00036	0.999	-0.149	0.72	0.0405	0.927	-0.0895	0.842	0.106	0.758	-0.313	0.459	-0.17	0.869	-0.319	0.663	-0.173	0.759	-0.448
ENSG00000043039	BARX2	protein_coding	11	1	q24.3	129245835	129322171	BARX homeobox 2 [Source:HGNC Symbol;Acc:956]	0.129	0.669	0.664	0.075	-0.147	1	-0.311	0.006	0.0647	0.792	-0.333	0.429	0.148	0.907	0.286	0.754	0.113	0.887	-0.341	0.641	0.392	0.708	0.0578	0.921	0.342	0.551	-0.326	0.504	0.0771	0.917	1.01	0.00514	0.258	0.742	0.338	0.819	0.647	0.544	0.599	0.404	0.352
ENSG00000043093	DCUN1D1	protein_coding	3	-1	q27.1	182655862	182703741	DCN1, defective in cullin neddylation 1, domain containing 1 [Source:HGNC Symbol;Acc:18184]	-0.0221	0.627	-0.0435	0.544	0.00698	1	-0.0183	0.383	0.00264	0.96	-0.0633	0.298	-0.0638	0.657	0.000865	0.996	-0.00919	0.945	0.0519	0.647	-0.0278	0.893	0.00375	0.97	-0.0575	0.505	0.0148	0.881	-0.0373	0.693	-0.0554	0.418	-0.0893	0.35	-0.159	0.305	-0.0167	0.943	-0.0471	0.72	0.0475
ENSG00000043143	JADE2	protein_coding	5	1	q31.1	133860003	133918918	jade family PHD finger 2 [Source:HGNC Symbol;Acc:22984]	-0.101	0.0241	-0.348	9.96e-07	0.0274	1	0.138	8.96e-10	-0.0507	0.0703	-0.0326	0.785	-0.0686	0.748	-0.0993	0.578	-0.062	0.652	-0.101	0.473	-0.0724	0.757	-0.154	0.0171	-0.108	0.33	-0.0887	0.353	-0.161	0.114	-0.159	0.0461	-0.315	0.00242	-0.265	0.172	-0.335	0.085	-0.401	0.00105	-0.209
ENSG00000043355	ZIC2	protein_coding	13	1	q32.3	100634026	100639018	Zic family member 2 [Source:HGNC Symbol;Acc:12873]	0.183	0.242	0.24	0.399	-0.0403	1	0.00278	0.981	0.00594	0.978	0.258	0.327	0.302	0.611	0.159	0.804	0.264	0.504	0.134	0.805	-0.142	0.867	0.116	0.706	0.18	0.657	0.273	0.357	0.101	0.823	0.369	0.158	0.242	0.603	0.234	0.808	0.212	0.794	0.522	0.238	-0.561
ENSG00000043462	LCP2	protein_coding	5	-1	q35.1	169673241	169725231	lymphocyte cytosolic protein 2 (SH2 domain containing leukocyte protein of 76kDa) [Source:HGNC Symbol;Acc:6529]	0.28	0.00842	0.181	0.418	-0.229	0.982	-0.0359	0.643	-0.00723	0.966	0.255	0.186	0.557	0.084	0.253	0.55	0.263	0.367	0.22	0.53	0.263	0.6	0.314	0.0494	0.164	0.588	0.172	0.489	0.125	0.69	0.495	0.00757	0.0965	0.823	0.504	0.336	0.0114	0.99	0.262	0.494	0.104
ENSG00000043514	TRIT1	protein_coding	1	-1	p34.2	40306723	40349183	tRNA isopentenyltransferase 1 [Source:HGNC Symbol;Acc:20286]	0.0272	0.651	-0.0205	0.858	-0.0352	1	0.0292	0.264	-0.0123	0.808	0.0493	0.607	0.0678	0.736	-0.0645	0.719	0.0288	0.853	0.0444	0.784	0.0578	0.803	0.119	0.06	-0.0395	0.768	0.0126	0.927	0.0143	0.923	0.00973	0.94	-0.0838	0.544	-0.0257	0.945	-0.174	0.38	0.0126	0.953	-0.0069
ENSG00000043591	ADRB1	protein_coding	10	1	q25.3	115803806	115806667	adrenoceptor beta 1 [Source:HGNC Symbol;Acc:285]	0.00956	0.952	0.0179	0.941	0.0141	1	-0.0231	0.712	-0.0675	0.279	-0.00805	0.979	0.101	0.823	-0.0234	0.961	0.0653	0.829	-0.00714	0.986	0.0325	0.962	-0.14	0.347	0.0432	0.888	0.0257	0.925	-0.0596	0.83	0.0751	0.719	-0.0515	0.886	0.0217	0.98	-0.118	0.816	-0.0285	0.946	0.0215
ENSG00000044090	CUL7	protein_coding	6	-1	p21.1	43005355	43021683	cullin 7 [Source:HGNC Symbol;Acc:21024]	-0.0228	0.719	0.0691	0.44	-0.00968	1	-0.000854	0.981	0.00269	0.968	-0.0256	0.834	0.0424	0.861	-0.051	0.791	0.0106	0.953	0.036	0.837	-0.0616	0.792	-0.0576	0.476	-0.097	0.365	0.00098	0.995	-0.0297	0.833	-0.0179	0.881	0.15	0.199	0.221	0.262	-0.104	0.652	0.058	0.74	0.141
ENSG00000044115	CTNNA1	protein_coding	5	1	q31.2	137946656	138270723	catenin (cadherin-associated protein), alpha 1, 102kDa [Source:HGNC Symbol;Acc:2509]	0.119	0.0773	0.175	0.139	0.0292	1	0.031	0.47	0.00181	0.984	0.0121	0.959	0.0349	0.932	0.226	0.32	0.184	0.276	0.115	0.598	0.0555	0.893	0.118	0.279	0.22	0.156	0.169	0.189	0.169	0.268	0.00123	0.995	0.0661	0.791	-0.0192	0.977	0.45	0.114	0.34	0.0739	0.221
ENSG00000044446	PHKA2	protein_coding	X	-1	p22.13	18910418	19002716	phosphorylase kinase, alpha 2 (liver) [Source:HGNC Symbol;Acc:8926]	-0.00418	0.957	-0.0791	0.331	0.0124	1	0.0363	0.129	0.00422	0.947	-0.0451	0.631	-0.0406	0.86	0.0346	0.866	0.0636	0.604	0.0724	0.599	-0.0303	0.912	0.019	0.855	0.057	0.626	-0.0743	0.409	-0.0367	0.773	-0.0657	0.451	-0.0576	0.693	-0.104	0.673	0.0666	0.779	0.0182	0.924	-0.132
ENSG00000044459	CNTLN	protein_coding	9	1	p22.2	17134980	17503921	centlein, centrosomal protein [Source:HGNC Symbol;Acc:23432]	0.114	0.127	0.0395	0.831	-0.041	1	0.00397	0.947	0.0341	0.612	0.22	0.066	0.211	0.432	0.125	0.66	0.109	0.605	0.182	0.399	-0.0483	0.92	0.161	0.145	0.0683	0.756	0.102	0.538	0.0883	0.656	0.0394	0.834	0.155	0.482	0.116	0.812	0.168	0.658	-0.0885	0.762	-0.111
ENSG00000044524	EPHA3	protein_coding	3	1	p11.1	89156674	89531284	EPH receptor A3 [Source:HGNC Symbol;Acc:3387]	-0.0902	0.359	0.0392	0.86	-0.0951	1	-0.217	2.2e-07	0.0394	0.619	-0.0185	0.949	-0.00454	0.995	-0.229	0.454	-0.16	0.496	-0.145	0.602	-0.142	0.739	-0.0272	0.902	-0.112	0.637	0.0511	0.828	-0.0852	0.727	-0.12	0.503	0.163	0.542	0.0986	0.876	-0.222	0.607	-0.0519	0.889	-0.154
ENSG00000044574	HSPA5	protein_coding	9	-1	q33.3	127997132	128003609	heat shock 70kDa protein 5 (glucose-regulated protein, 78kDa) [Source:HGNC Symbol;Acc:5238]	0.179	0.00848	0.246	0.039	-0.0334	1	-0.0238	0.629	-0.0552	0.276	0.156	0.21	0.154	0.595	0.217	0.394	0.222	0.209	0.0849	0.74	0.154	0.645	0.0982	0.445	0.22	0.183	0.292	0.0235	0.184	0.26	0.185	0.155	0.129	0.572	0.206	0.606	0.255	0.443	0.7	0.000204	0.159
ENSG00000046604	DSG2	protein_coding	18	1	q12.1	29078006	29128971	desmoglein 2 [Source:HGNC Symbol;Acc:3049]	0.0488	0.904	0.286	0.577	-0.11	1	-0.366	0.00264	-0.0637	0.817	0.147	0.818	0.161	0.906	-0.245	0.821	0.353	0.607	-0.266	0.757	-0.216	0.878	0.103	0.862	0.124	0.879	0.44	0.374	-0.373	0.536	0.31	0.543	0.223	0.803	0.855	0.48	0.19	0.9	0.235	0.808	-0.795
ENSG00000046647	GEMIN8	protein_coding	X	-1	p22.2	14026398	14048012	gem (nuclear organelle) associated protein 8 [Source:HGNC Symbol;Acc:26044]	0.0499	0.434	0.0318	0.813	0.0766	1	0.001	0.982	0.0511	0.136	0.00343	0.986	0.0658	0.809	0.0853	0.689	0.0324	0.865	0.0435	0.836	-0.00132	0.997	0.0643	0.521	0.044	0.79	0.0354	0.807	0.0618	0.677	0.115	0.26	-0.00918	0.971	0.0715	0.851	0.133	0.626	-0.0816	0.689	0.107
ENSG00000046651	OFD1	protein_coding	X	1	p22.2	13752832	13787480	oral-facial-digital syndrome 1 [Source:HGNC Symbol;Acc:2567]	0.117	0.0134	0.0612	0.565	0.011	1	0.0745	0.00348	-0.0366	0.304	0.0862	0.346	0.0945	0.657	0.131	0.461	0.16	0.185	0.108	0.473	0.0892	0.706	0.154	0.0258	0.0996	0.414	0.113	0.244	0.135	0.222	0.113	0.224	-0.015	0.946	0.00384	0.994	0.149	0.534	0.106	0.543	-0.0173
ENSG00000046653	GPM6B	protein_coding	X	-1	p22.2	13789150	13956757	glycoprotein M6B [Source:HGNC Symbol;Acc:4461]	0.0476	0.573	0.212	0.0527	-0.022	1	0.00199	0.971	0.0217	0.755	-0.0715	0.617	-0.0223	0.957	0.0344	0.921	0.0274	0.911	0.0326	0.909	0.00478	0.992	0.0594	0.657	0.0762	0.683	0.0956	0.512	0.0881	0.607	0.198	0.0814	0.105	0.622	-0.0555	0.911	0.317	0.266	0.171	0.428	0.0762
ENSG00000046889	PREX2	protein_coding	8	1	q13.2	68864353	69149265	phosphatidylinositol-3,4,5-trisphosphate-dependent Rac exchange factor 2 [Source:HGNC Symbol;Acc:22950]	0.0756	0.444	0.2	0.174	-0.0578	1	-0.14	0.000817	0.0665	0.243	0.0108	0.971	0.0936	0.826	-0.0353	0.938	0.12	0.616	0.0422	0.907	-0.0147	0.983	0.0283	0.894	0.00378	0.994	0.178	0.276	0.138	0.503	0.267	0.0615	0.112	0.692	-0.0938	0.877	0.138	0.763	0.228	0.398	-0.0406
ENSG00000047056	WDR37	protein_coding	10	1	p15.3	1095478	1178237	WD repeat domain 37 [Source:HGNC Symbol;Acc:31406]	-0.115	0.0227	-0.137	0.143	-0.00874	1	0.0217	0.531	-0.0156	0.792	-0.103	0.275	-0.0312	0.922	-0.101	0.619	-0.0837	0.576	-0.119	0.454	-0.0602	0.838	-0.159	0.0324	-0.149	0.22	-0.159	0.103	-0.126	0.299	-0.178	0.0504	-0.117	0.457	0.00382	0.994	-0.232	0.322	-0.153	0.37	-0.0826
ENSG00000047188	YTHDC2	protein_coding	5	1	q22.2	112849380	112930982	YTH domain containing 2 [Source:HGNC Symbol;Acc:24721]	-0.0946	0.00187	-0.181	0.000375	0.00511	1	-0.0521	0.00169	-0.00619	0.883	-0.0921	0.0858	-0.0776	0.546	-0.0961	0.404	-0.0775	0.358	-0.0973	0.298	-0.0657	0.667	-0.0985	0.0312	-0.0927	0.216	-0.0843	0.174	-0.126	0.0707	-0.133	0.0146	-0.182	0.0151	-0.086	0.641	-0.277	0.0349	-0.136	0.159	-0.201
ENSG00000047230	CTPS2	protein_coding	X	-1	p22.2	16606126	16731059	CTP synthase 2 [Source:HGNC Symbol;Acc:2520]	0.0657	0.345	0.137	0.219	-0.00484	1	0.0286	0.463	0.0278	0.624	0.0538	0.709	0.0435	0.903	0.0714	0.786	0.101	0.551	0.0441	0.858	0.0506	0.892	0.0994	0.33	0.13	0.379	0.083	0.551	0.0843	0.596	-0.039	0.797	0.17	0.317	0.0962	0.815	0.155	0.616	0.183	0.349	0.0968
ENSG00000047249	ATP6V1H	protein_coding	8	-1	q11.23	54628117	54756118	ATPase, H+ transporting, lysosomal 50/57kDa, V1 subunit H [Source:HGNC Symbol;Acc:18303]	-0.0392	0.647	-0.0365	0.818	-0.0585	1	0.108	0.000688	-0.046	0.314	-0.0498	0.75	0.0105	0.979	-0.0621	0.828	-0.0177	0.944	0.0333	0.903	-0.0584	0.875	-0.0821	0.473	-0.0863	0.616	-0.0714	0.633	-0.0335	0.871	-0.0139	0.94	-0.0141	0.96	0.133	0.733	-0.07	0.851	-0.0228	0.938	0.0454
ENSG00000047315	POLR2B	protein_coding	4	1	q12	57843888	57897334	polymerase (RNA) II (DNA directed) polypeptide B, 140kDa [Source:HGNC Symbol;Acc:9188]	-0.0771	0.044	-0.106	0.121	-0.0522	1	0.0155	0.549	-0.0113	0.8	-0.0689	0.338	-0.0675	0.697	-0.0708	0.643	-0.0475	0.689	-0.0739	0.552	-0.056	0.783	-0.053	0.452	-0.0609	0.554	-0.114	0.118	-0.0838	0.367	-0.152	0.0212	-0.103	0.354	-0.0274	0.931	-0.0943	0.639	-0.0462	0.769	0.0636
ENSG00000047346	FAM214A	protein_coding	15	-1	q21.3	52873514	53002014	family with sequence similarity 214, member A [Source:HGNC Symbol;Acc:25609]	-0.0646	0.155	-0.246	0.000283	0.0264	1	-0.0582	0.0105	0.0297	0.362	-0.0146	0.914	-0.112	0.504	-0.0348	0.869	-0.0599	0.639	-0.0121	0.953	-0.101	0.603	-0.0402	0.651	-0.0256	0.86	-0.0406	0.71	-0.0834	0.427	-0.186	0.00966	-0.217	0.033	-0.332	0.0391	-0.165	0.408	-0.237	0.0524	-0.247
ENSG00000047365	ARAP2	protein_coding	4	-1	p14	35949843	36246131	ArfGAP with RhoGAP domain, ankyrin repeat and PH domain 2 [Source:HGNC Symbol;Acc:16924]	-0.0404	0.631	-0.0899	0.485	0.0378	1	0.0768	0.0203	-0.0215	0.744	-0.121	0.281	-0.124	0.64	0.0587	0.838	0.0207	0.931	-0.105	0.605	-0.0984	0.755	-0.0341	0.815	0.0422	0.836	0.016	0.935	-0.0106	0.962	-0.0892	0.495	-0.16	0.372	-0.328	0.225	0.184	0.545	-0.0888	0.714	-0.16
ENSG00000047410	TPR	protein_coding	1	-1	q31.1	186280784	186344825	translocated promoter region, nuclear basket protein [Source:HGNC Symbol;Acc:12017]	0.0131	0.784	-0.0909	0.0977	-0.00188	1	-0.0273	0.127	0.0154	0.588	0.0193	0.821	-0.00684	0.973	0.0459	0.724	0.0526	0.553	-0.0222	0.863	0.0241	0.905	0.0275	0.68	-0.0224	0.828	0.0333	0.666	0.0324	0.72	-0.0401	0.558	-0.0641	0.513	-0.12	0.449	-0.0343	0.856	-0.0773	0.472	-0.15
ENSG00000047457	CP	protein_coding	3	-1	q25.1	148880197	148939842	ceruloplasmin (ferroxidase) [Source:HGNC Symbol;Acc:2295]	0.898	0.000133	0.657	0.144	0.117	1	0.472	0.000219	-0.102	0.686	0.975	0.0124	1.1	0.161	0.785	0.381	1.42	0.00727	0.385	0.653	0.288	0.839	1.02	0.00371	0.835	0.156	0.887	0.056	1.13	0.038	1.06	0.0122	0.694	0.33	1.2	0.303	1.62	0.138	0.969	0.208	-0.326
ENSG00000047578	KIAA0556	protein_coding	16	1	p12.1	27561454	27791690	KIAA0556 [Source:HGNC Symbol;Acc:29068]	0.00212	0.973	-0.0405	0.572	0.0149	1	-0.0027	0.918	0.00589	0.894	-0.0175	0.851	-0.0104	0.96	0.0213	0.9	-0.019	0.874	0.00821	0.959	0.0302	0.878	-0.0177	0.821	-0.00249	0.987	0.0125	0.901	-0.032	0.739	0.0503	0.464	-0.0946	0.304	0.000484	0.999	-0.00865	0.973	-0.0731	0.527	-0.0818
ENSG00000047579	DTNBP1	protein_coding	6	-1	p22.3	15523032	15663289	dystrobrevin binding protein 1 [Source:HGNC Symbol;Acc:17328]	0.0211	0.844	-0.143	0.258	-0.0374	1	0.0602	0.113	-0.0336	0.577	0.0117	0.96	0.0701	0.847	0.135	0.602	-0.0997	0.612	0.163	0.421	-0.132	0.676	-0.0565	0.693	-0.0646	0.752	0.0275	0.892	0.0279	0.902	0.15	0.242	-0.135	0.52	0.083	0.867	-0.168	0.629	-0.222	0.299	-0.217
ENSG00000047597	XK	protein_coding	X	1	p21.1	37545012	37591383	X-linked Kx blood group (McLeod syndrome) [Source:HGNC Symbol;Acc:12811]	-0.143	0.0968	-0.332	0.0164	-0.0654	1	0.119	0.00703	-0.0429	0.566	-0.101	0.576	-0.169	0.638	-0.198	0.533	-0.0401	0.898	-0.195	0.448	-0.119	0.79	-0.159	0.243	-0.248	0.205	-0.135	0.47	-0.0907	0.706	-0.122	0.494	-0.351	0.0953	-0.122	0.838	-0.376	0.32	-0.396	0.108	-0.199
ENSG00000047617	ANO2	protein_coding	12	-1	p13.31	5641035	6055398	anoctamin 2 [Source:HGNC Symbol;Acc:1183]	0.0658	0.705	0.0978	0.738	0.0789	1	-0.13	0.0515	0.0414	0.752	0.15	0.562	0.179	0.755	-0.0222	0.975	0.255	0.442	0.0707	0.891	-0.234	0.686	0.0837	0.76	0.0797	0.843	0.168	0.551	-0.194	0.534	0.188	0.459	-0.107	0.821	0.26	0.732	0.101	0.897	0.417	0.279	-0.265
ENSG00000047621	C12orf4	protein_coding	12	-1	p13.32	4596894	4647674	chromosome 12 open reading frame 4 [Source:HGNC Symbol;Acc:1184]	-0.0231	0.697	-0.252	0.000113	-0.0723	1	-0.0259	0.31	0.00106	0.985	-0.0236	0.84	-0.0249	0.922	-0.0161	0.946	-0.0501	0.695	0.0048	0.981	0.0674	0.748	-0.0224	0.821	-0.0454	0.713	-0.038	0.722	-0.0426	0.723	-0.0632	0.468	-0.257	0.0071	-0.155	0.469	-0.277	0.122	-0.24	0.041	-0.16
ENSG00000047634	SCML1	protein_coding	X	1	p22.13	17755588	17773105	sex comb on midleg-like 1 (Drosophila) [Source:HGNC Symbol;Acc:10580]	0.0881	0.173	0.342	0.000356	-0.0405	1	0.00836	0.859	-0.00641	0.944	0.106	0.35	0.131	0.6	0.0185	0.957	0.0782	0.671	-0.0435	0.861	0.122	0.673	0.0863	0.428	0.0881	0.595	0.151	0.201	0.0464	0.807	0.186	0.0845	0.254	0.0942	0.298	0.282	0.245	0.376	0.465	0.00478	0.269
ENSG00000047644	WWC3	protein_coding	X	1	p22.2	9983602	10112518	WWC family member 3 [Source:HGNC Symbol;Acc:29237]	0.0405	0.53	0.0898	0.367	-0.000237	1	0.0623	0.0215	-0.0227	0.638	-0.00543	0.977	0.00149	0.997	0.0527	0.821	0.034	0.85	0.0601	0.741	-0.0138	0.97	0.0683	0.458	0.137	0.247	0.0624	0.603	0.0768	0.557	-0.0278	0.833	0.0102	0.965	-0.0646	0.862	0.123	0.638	0.103	0.572	0.0196
ENSG00000047648	ARHGAP6	protein_coding	X	-1	p22.2	11136239	11683821	Rho GTPase activating protein 6 [Source:HGNC Symbol;Acc:676]	0.286	0.0111	0.557	0.00307	-0.108	1	-0.068	0.35	0.0588	0.576	0.209	0.335	0.182	0.737	0.308	0.472	0.129	0.728	0.185	0.641	0.246	0.657	0.401	0.015	0.251	0.383	0.341	0.124	0.336	0.201	0.559	0.004	0.443	0.141	0.69	0.162	0.258	0.678	0.467	0.19	0.256
ENSG00000047662	FAM184B	protein_coding	4	-1	p15.32	17630929	17783135	family with sequence similarity 184, member B [Source:HGNC Symbol;Acc:29235]	0.0136	0.909	-0.133	0.317	0.00558	1	-0.324	5.35e-22	0.138	9.99e-05	0.0421	0.823	-0.00205	0.997	-0.0181	0.963	-0.103	0.611	-0.0177	0.958	0.0283	0.957	0.0702	0.613	-0.0255	0.921	-0.0237	0.911	0.0392	0.862	0.16	0.219	-0.161	0.436	-0.23	0.529	-0.256	0.423	-0.253	0.239	-0.253
ENSG00000047849	MAP4	protein_coding	3	-1	p21.31	47892182	48130769	microtubule-associated protein 4 [Source:HGNC Symbol;Acc:6862]	0.0364	0.664	0.00953	0.955	-0.0364	1	0.0289	0.458	0.0172	0.806	-0.0363	0.827	0.0469	0.894	0.0874	0.726	0.0472	0.82	-0.00996	0.972	-0.0179	0.968	0.064	0.592	0.0876	0.595	0.043	0.792	0.0714	0.671	0.0175	0.919	-0.155	0.375	-0.169	0.622	0.202	0.482	0.0597	0.811	-0.0378
ENSG00000047932	GOPC	protein_coding	6	-1	q22.1	117639374	117923691	golgi-associated PDZ and coiled-coil motif containing [Source:HGNC Symbol;Acc:17643]	-0.0768	0.0497	-0.0748	0.327	0.000675	1	0.0384	0.0809	-0.0065	0.904	-0.0922	0.179	-0.0913	0.567	-0.0535	0.746	-0.0118	0.941	-0.12	0.293	-0.0201	0.945	-0.0674	0.308	-0.119	0.197	-0.0869	0.274	-0.0738	0.451	-0.109	0.126	-0.108	0.336	-0.0157	0.967	-0.0929	0.652	-0.0349	0.834	0.0165
ENSG00000047936	ROS1	protein_coding	6	-1	q22.1	117609463	117747018	c-ros oncogene 1 , receptor tyrosine kinase [Source:HGNC Symbol;Acc:10261]	-0.228	0.415	-0.79	0.0462	-0.0852	1	0.795	3.75e-12	-0.274	0.0517	-0.285	0.569	-0.19	0.887	-0.165	0.889	0.224	0.771	-0.666	0.333	0.201	0.889	-0.163	0.757	-0.407	0.501	-0.236	0.686	-0.328	0.596	-0.491	0.28	-0.779	0.212	-0.882	0.459	-0.594	0.622	-0.479	0.57	-0.928
ENSG00000048028	USP28	protein_coding	11	-1	q23.2	113668596	113746292	ubiquitin specific peptidase 28 [Source:HGNC Symbol;Acc:12625]	0.0673	0.14	0.0303	0.778	-0.046	1	0.0803	0.000284	-0.068	0.00421	0.0804	0.314	0.128	0.432	0.105	0.518	0.12	0.277	0.191	0.126	0.142	0.417	0.0294	0.765	0.0715	0.53	-0.0247	0.841	-0.0442	0.725	-0.0581	0.537	-0.00257	0.99	0.0254	0.946	0.082	0.73	0.0542	0.758	0.118
ENSG00000048052	HDAC9	protein_coding	7	1	p21.1	18126572	19042039	histone deacetylase 9 [Source:HGNC Symbol;Acc:14065]	-0.131	0.024	-0.247	0.0114	0.0312	1	-0.169	9.14e-09	0.0507	0.217	-0.0898	0.445	-0.128	0.605	-0.208	0.312	-0.204	0.163	-0.149	0.409	-0.0965	0.749	-0.109	0.262	-0.143	0.319	-0.121	0.325	-0.123	0.395	-0.0708	0.593	-0.321	0.0223	-0.168	0.617	-0.293	0.268	-0.246	0.172	-0.256
ENSG00000048140	TSPAN17	protein_coding	5	1	q35.2	176074388	176086058	tetraspanin 17 [Source:HGNC Symbol;Acc:13594]	-0.0852	0.169	-0.149	0.155	0.0143	1	-0.132	5.97e-06	-0.00755	0.93	-0.0845	0.466	-0.0285	0.936	-0.0898	0.705	-0.138	0.367	-0.0695	0.74	-0.0748	0.812	-0.144	0.097	-0.0983	0.514	-0.109	0.374	-0.103	0.478	0.00234	0.989	-0.127	0.475	-0.0587	0.894	-0.239	0.367	-0.23	0.195	-0.0944
ENSG00000048162	NOP16	protein_coding	5	-1	q35.2	175810949	175815976	NOP16 nucleolar protein [Source:HGNC Symbol;Acc:26934]	-0.0116	0.912	-0.161	0.133	-0.0942	1	-0.0022	0.966	-0.0426	0.343	0.0429	0.783	-0.0848	0.766	-0.0835	0.74	0.0565	0.774	-0.127	0.496	-0.0223	0.962	0.0555	0.657	-0.0187	0.936	-0.0213	0.908	0.0931	0.547	-0.0179	0.916	-0.0332	0.894	-0.169	0.618	-0.207	0.468	-0.151	0.461	-0.285
ENSG00000048342	CC2D2A	protein_coding	4	1	p15.32	15471489	15603180	coiled-coil and C2 domain containing 2A [Source:HGNC Symbol;Acc:29253]	0.0204	0.801	-0.0674	0.554	-0.0342	1	-0.0493	0.0976	0.0589	0.0672	0.0325	0.822	0.0219	0.947	0.00889	0.978	-0.0109	0.96	0.0071	0.978	-0.0201	0.962	0.034	0.778	-0.00841	0.968	0.0735	0.547	-0.0362	0.83	0.122	0.221	0.07	0.706	-0.0548	0.891	-0.13	0.636	-0.243	0.118	-0.255
ENSG00000048392	RRM2B	protein_coding	8	-1	q22.3	103216730	103251346	ribonucleotide reductase M2 B (TP53 inducible) [Source:HGNC Symbol;Acc:17296]	-0.0783	0.0727	-0.128	0.0891	-0.032	1	0.00188	0.959	0.00451	0.945	-0.0817	0.301	-0.0829	0.657	-0.0946	0.57	0.000692	0.997	-0.0421	0.796	-0.06	0.794	-0.0723	0.321	-0.0163	0.919	-0.0799	0.382	-0.124	0.2	-0.208	0.00371	-0.111	0.378	-0.152	0.5	-0.134	0.524	-0.0749	0.645	0.0611
ENSG00000048405	ZNF800	protein_coding	7	-1	q31.33	126986844	127071978	zinc finger protein 800 [Source:HGNC Symbol;Acc:27267]	0.0616	0.177	0.0652	0.459	0.0638	1	0.0158	0.588	-0.0191	0.641	0.0739	0.357	0.0235	0.931	0.105	0.509	0.0563	0.662	0.0953	0.467	0.131	0.466	0.0713	0.324	0.0632	0.586	0.0224	0.856	0.0557	0.629	-0.0195	0.865	0.0886	0.505	-0.0132	0.974	0.113	0.604	0.0158	0.937	-0.0167
ENSG00000048471	SNX29	protein_coding	16	1	p13.13	12070594	12668146	sorting nexin 29 [Source:HGNC Symbol;Acc:30542]	0.0316	0.637	-0.037	0.757	0.0335	1	0.00305	0.939	0.0376	0.288	-0.0357	0.778	-0.046	0.866	0.059	0.783	0.0381	0.821	0.0612	0.726	-0.00647	0.987	0.0859	0.291	0.0535	0.713	0.0536	0.655	0.0636	0.631	0.0213	0.871	-0.0621	0.722	-0.194	0.426	0.117	0.649	0.0719	0.707	0.0197
ENSG00000048540	LMO3	protein_coding	12	-1	p12.3	16701307	16763528	LIM domain only 3 (rhombotin-like 2) [Source:HGNC Symbol;Acc:6643]	-0.0841	0.403	0.0539	0.801	0.00126	1	-0.0494	0.348	0.021	0.839	-0.146	0.357	-0.0841	0.855	-0.217	0.482	-0.132	0.594	-0.0735	0.824	-0.00399	0.994	-0.105	0.511	-0.212	0.293	-0.0402	0.87	-0.00645	0.983	0.0949	0.618	0.0711	0.83	0.117	0.847	-0.0884	0.864	-0.126	0.702	-0.213
ENSG00000048544	MRPS10	protein_coding	6	-1	p21.1	42174539	42185603	mitochondrial ribosomal protein S10 [Source:HGNC Symbol;Acc:14502]	-0.0303	0.467	-0.101	0.0852	-0.0166	1	0.0603	0.000515	-0.013	0.709	-0.0149	0.884	-0.0534	0.734	-0.055	0.688	-0.061	0.521	-0.0605	0.584	-0.00491	0.986	0.00136	0.99	-0.0535	0.552	0.00517	0.964	0.0242	0.822	-0.0614	0.368	-0.088	0.37	-0.0569	0.803	-0.139	0.368	-0.122	0.249	-0.0605
ENSG00000048545	GUCA1A	protein_coding	6	1	p21.1	42123144	42147794	guanylate cyclase activator 1A (retina) [Source:HGNC Symbol;Acc:4678]	0.0671	0.785	0.251	0.449	0.0914	1	-0.367	5.72e-06	0.146	0.178	-0.134	0.737	0.201	0.809	-0.109	0.895	-0.0437	0.946	0.116	0.862	0.00223	0.998	0.0244	0.959	-0.159	0.748	0.164	0.682	0.33	0.402	0.346	0.269	0.0927	0.89	0.374	0.702	0.267	0.77	-0.0725	0.921	0.181
ENSG00000048649	RSF1	protein_coding	11	-1	q14.1	77371041	77532063	remodeling and spacing factor 1 [Source:HGNC Symbol;Acc:18118]	-0.00873	0.828	-0.0199	0.748	-0.00107	1	-0.00855	0.631	0.00869	0.754	0.00279	0.976	0.000689	0.997	0.00789	0.956	0.0134	0.887	-0.0246	0.801	0.0245	0.872	-0.0123	0.845	-0.0744	0.213	-0.0163	0.817	0.00464	0.959	-0.0225	0.714	-0.0342	0.704	-0.0205	0.919	-0.0324	0.831	-0.0675	0.435	-0.00947
ENSG00000048707	VPS13D	protein_coding	1	1	p36.22	12290124	12572099	vacuolar protein sorting 13 homolog D (S. cerevisiae) [Source:HGNC Symbol;Acc:23595]	-0.073	0.0154	-0.104	0.05	-0.0117	1	0.016	0.422	-0.0122	0.699	-0.0928	0.0726	-0.0794	0.519	-0.0762	0.512	-0.0327	0.744	-0.0493	0.641	-0.0911	0.49	-0.0596	0.237	-0.0895	0.219	-0.0896	0.131	-0.054	0.493	-0.0892	0.112	-0.12	0.135	-0.184	0.161	-0.0989	0.513	-0.0394	0.755	-0.0153
ENSG00000048740	CELF2	protein_coding	10	1	p14	11047259	11378674	CUGBP, Elav-like family member 2 [Source:HGNC Symbol;Acc:2550]	-0.111	0.0989	-0.104	0.434	-0.00211	1	-0.111	0.001	0.0208	0.776	-0.117	0.335	-0.0674	0.85	-0.0641	0.833	-0.123	0.502	-0.181	0.349	-0.02	0.968	-0.201	0.0312	-0.199	0.193	-0.0902	0.553	-0.0714	0.703	-0.0889	0.53	-0.142	0.48	-0.0178	0.977	-0.143	0.681	-0.165	0.462	-0.119
ENSG00000048828	FAM120A	protein_coding	9	1	q22.31	96214004	96328397	family with sequence similarity 120A [Source:HGNC Symbol;Acc:13247]	0.0244	0.466	0.047	0.385	-0.00344	1	-0.0588	1.72e-05	0.0262	0.137	-0.00451	0.962	-0.00082	0.997	0.0335	0.775	-0.00495	0.965	0.028	0.782	-0.00355	0.987	0.024	0.678	-0.00767	0.942	0.0792	0.125	0.0449	0.517	0.0801	0.0994	0.0463	0.604	-0.00199	0.994	-0.0102	0.959	0.0747	0.41	0.0387
ENSG00000048991	R3HDM1	protein_coding	2	1	q21.3	136289025	136482840	R3H domain containing 1 [Source:HGNC Symbol;Acc:9757]	-0.0553	0.608	-0.128	0.43	-0.0171	1	-0.194	1.22e-06	0.0356	0.644	-0.0221	0.934	0.0133	0.979	-0.0774	0.835	-0.0418	0.888	-0.157	0.536	0.123	0.764	-0.106	0.47	-0.126	0.553	-0.0518	0.815	-0.062	0.804	-0.0995	0.572	-0.112	0.689	0.0214	0.978	-0.329	0.368	-0.314	0.199	-0.207
ENSG00000049089	COL9A2	protein_coding	1	-1	p34.2	40766159	40783488	collagen, type IX, alpha 2 [Source:HGNC Symbol;Acc:2218]	-0.19	0.186	-0.285	0.259	0.00244	1	0.095	0.234	0.0374	0.811	-0.346	0.131	-0.242	0.684	-0.115	0.86	-0.152	0.716	-0.251	0.561	-0.203	0.766	-0.207	0.374	0.0125	0.983	-0.25	0.376	-0.11	0.789	-0.225	0.412	-0.38	0.314	-0.546	0.408	0.0702	0.939	-0.227	0.653	-0.139
ENSG00000049130	KITLG	protein_coding	12	-1	q21.32	88886570	88974628	KIT ligand [Source:HGNC Symbol;Acc:6343]	-0.0576	0.593	-0.189	0.204	-0.054	1	0.00193	0.977	0.000172	0.999	0.0334	0.892	0.137	0.709	-0.181	0.562	-0.011	0.975	0.0571	0.864	-0.127	0.757	-0.131	0.344	-0.068	0.788	-0.0669	0.751	-0.168	0.394	-0.108	0.538	-0.161	0.529	0.0339	0.965	-0.392	0.277	-0.238	0.371	-0.000697
ENSG00000049167	ERCC8	protein_coding	5	-1	q12.1	60169658	60240900	excision repair cross-complementing rodent repair deficiency, complementation group 8 [Source:HGNC Symbol;Acc:3439]	0.00588	0.945	-0.065	0.5	-0.0232	1	-0.0624	0.0102	0.0105	0.854	0.0231	0.861	0.12	0.504	-0.0189	0.942	-0.148	0.191	0.0767	0.614	0.0285	0.929	0.0711	0.372	-0.0659	0.6	0.00475	0.977	0.0422	0.758	-0.0682	0.48	0.0685	0.662	-0.0197	0.964	-0.0852	0.736	-0.203	0.137	-0.159
ENSG00000049192	ADAMTS6	protein_coding	5	-1	q12.3	64444563	64777747	ADAM metallopeptidase with thrombospondin type 1 motif, 6 [Source:HGNC Symbol;Acc:222]	0.0334	0.799	-0.245	0.102	0.098	1	-0.204	1.67e-06	0.052	0.452	0.0473	0.845	0.176	0.626	-0.0314	0.948	-0.0347	0.915	0.131	0.652	0.0355	0.957	0.0596	0.757	-0.0392	0.898	-0.08	0.713	-0.00757	0.98	0.11	0.554	-0.23	0.348	-0.142	0.806	-0.408	0.283	-0.22	0.449	-0.0311
ENSG00000049239	H6PD	protein_coding	1	1	p36.22	9294834	9331396	hexose-6-phosphate dehydrogenase (glucose 1-dehydrogenase) [Source:HGNC Symbol;Acc:4795]	-0.0189	0.836	0.0238	0.876	0.000611	1	0.000961	0.984	0.0611	0.0867	-0.085	0.455	-0.0923	0.726	0.00506	0.988	0.0252	0.907	-0.0406	0.863	-0.0805	0.792	0.0405	0.754	0.0305	0.878	0.0653	0.637	-0.01	0.961	-0.0663	0.605	0.0432	0.852	-0.0688	0.871	0.0833	0.801	0.177	0.342	-0.13
ENSG00000049245	VAMP3	protein_coding	1	1	p36.23	7831329	7841492	vesicle-associated membrane protein 3 [Source:HGNC Symbol;Acc:12644]	0.123	0.205	0.166	0.343	-0.0387	1	0.0788	0.124	0.00856	0.95	-0.00965	0.977	0.0163	0.977	0.198	0.566	0.135	0.606	0.0214	0.96	0.0668	0.909	0.16	0.282	0.206	0.342	0.196	0.28	0.253	0.211	0.111	0.574	0.066	0.856	-0.11	0.869	0.387	0.341	0.274	0.35	0.125
ENSG00000049246	PER3	protein_coding	1	1	p36.23	7844380	7905237	period circadian clock 3 [Source:HGNC Symbol;Acc:8847]	-0.00381	0.965	-0.0363	0.76	-0.0252	1	-0.00358	0.927	0.039	0.257	-0.0458	0.689	-0.00819	0.979	0.00619	0.983	0.0043	0.983	0.0708	0.674	-0.033	0.918	-0.0489	0.619	0.0122	0.948	0.0229	0.872	-0.0141	0.932	-0.00822	0.956	-0.0342	0.863	-0.0705	0.838	0.117	0.644	-0.0986	0.574	-0.08
ENSG00000049249	TNFRSF9	protein_coding	1	-1	p36.23	7979907	8000926	tumor necrosis factor receptor superfamily, member 9 [Source:HGNC Symbol;Acc:11924]	0.205	0.575	-0.467	0.403	0.0751	1	-0.508	0.00035	0.0421	0.915	-0.0364	0.971	0.738	0.494	0.812	0.422	-0.0561	0.961	0.251	0.816	-0.514	0.702	-0.106	0.882	0.652	0.332	0.47	0.439	0.267	0.746	-0.221	0.744	-0.174	0.88	-0.865	0.571	0.232	0.898	-0.143	0.909	0.579
ENSG00000049283	EPN3	protein_coding	17	1	q21.33	48609904	48621111	epsin 3 [Source:HGNC Symbol;Acc:18235]	0.05	0.891	-1.04	0.00272	-0.169	1	0.702	3.36e-11	-0.335	0.00468	0.282	0.53	0.488	0.58	0.199	0.845	0.502	0.381	0.00418	0.996	-0.202	0.875	-0.224	0.606	0.237	0.713	-0.00573	0.994	-0.168	0.802	-0.563	0.157	-0.832	0.133	-0.275	0.863	-0.736	0.474	-1.69	0.00394	-0.776
ENSG00000049323	LTBP1	protein_coding	2	1	p22.3	33172039	33624576	latent transforming growth factor beta binding protein 1 [Source:HGNC Symbol;Acc:6714]	0.269	0.00264	0.251	0.135	-0.137	1	-0.134	0.00702	0.0898	0.145	0.177	0.305	0.247	0.502	0.146	0.705	0.448	0.0312	0.121	0.719	0.182	0.682	0.328	0.0136	0.355	0.115	0.276	0.123	0.318	0.13	0.362	0.0247	0.175	0.562	0.108	0.878	0.285	0.538	0.416	0.137	0.0673
ENSG00000049449	RCN1	protein_coding	11	1	p13	31833939	32127301	reticulocalbin 1, EF-hand calcium binding domain [Source:HGNC Symbol;Acc:9934]	0.138	0.113	0.21	0.167	0.0236	1	0.0345	0.539	-0.0672	0.259	0.208	0.152	0.273	0.372	0.159	0.628	0.174	0.448	0.238	0.335	-0.107	0.813	0.112	0.469	0.114	0.627	0.109	0.58	-0.0137	0.964	0.251	0.0932	0.233	0.327	0.453	0.218	-0.0213	0.974	0.346	0.173	0.232
ENSG00000049540	ELN	protein_coding	7	1	q11.23	73442119	73484237	elastin [Source:HGNC Symbol;Acc:3327]	-0.0403	0.839	-0.151	0.582	0.0907	1	-0.2	0.00194	0.0829	0.388	-0.00927	0.983	-0.0294	0.972	-0.184	0.721	0.192	0.598	0.11	0.821	-0.286	0.619	-0.06	0.844	0.0801	0.847	-0.0329	0.934	-0.11	0.77	-0.114	0.699	-0.179	0.676	0.404	0.544	0.259	0.699	0.0468	0.936	-0.465
ENSG00000049541	RFC2	protein_coding	7	-1	q11.23	73645829	73668774	replication factor C (activator 1) 2, 40kDa [Source:HGNC Symbol;Acc:9970]	-0.0149	0.844	-0.119	0.164	-0.037	1	-0.0467	0.0751	0.0323	0.368	-0.0344	0.778	-0.0122	0.968	0.00696	0.981	0.00483	0.981	-0.0352	0.854	-0.00466	0.991	0.00421	0.976	-0.00886	0.962	0.00785	0.96	-0.0211	0.894	-0.0711	0.471	-0.138	0.294	-0.108	0.706	-0.105	0.675	-0.0646	0.729	-0.087
ENSG00000049618	ARID1B	protein_coding	6	1	q25.3	157099063	157531913	AT rich interactive domain 1B (SWI1-like) [Source:HGNC Symbol;Acc:18040]	-0.00858	0.859	0.0485	0.418	-0.00294	1	-0.0083	0.696	-0.0121	0.681	-0.00449	0.965	-0.004	0.983	0.0432	0.724	-0.0139	0.899	-0.00433	0.976	0.00519	0.983	-0.0116	0.879	-0.00523	0.965	-0.0153	0.858	0.0083	0.934	-0.0923	0.0783	0.0145	0.908	0.0568	0.77	0.094	0.512	0.0271	0.829	0.0507
ENSG00000049656	CLPTM1L	protein_coding	5	-1	p15.33	1317859	1345214	CLPTM1-like [Source:HGNC Symbol;Acc:24308]	-0.0181	0.703	-0.059	0.367	-0.017	1	-0.00853	0.721	-0.00574	0.898	-0.0422	0.548	0.00188	0.994	-0.0214	0.901	-0.0271	0.809	0.0251	0.852	-0.0563	0.733	-0.0372	0.564	0.00965	0.941	-0.0225	0.805	-0.0291	0.773	0.000134	0.999	-0.112	0.205	-0.04	0.871	-0.0285	0.894	-0.00474	0.978	0.0656
ENSG00000049759	NEDD4L	protein_coding	18	1	q21.31	55711599	56068772	neural precursor cell expressed, developmentally down-regulated 4-like, E3 ubiquitin protein ligase [Source:HGNC Symbol;Acc:7728]	-0.0672	0.366	-0.136	0.258	0.00799	1	-0.0667	0.0578	-0.000352	0.998	-0.0432	0.799	-0.0691	0.84	-0.0605	0.839	-0.019	0.941	-0.146	0.454	-0.0543	0.89	-0.115	0.273	-0.129	0.418	-0.0688	0.66	-0.0447	0.825	0.0102	0.958	-0.225	0.177	-0.0902	0.842	-0.173	0.592	-0.171	0.425	-0.179
ENSG00000049768	FOXP3	protein_coding	X	-1	p11.23	49106897	49121288	forkhead box P3 [Source:HGNC Symbol;Acc:6106]	-0.00323	0.993	-0.145	0.77	-0.0901	1	-0.0356	0.815	0.0237	0.937	0.021	0.977	0.129	0.914	-0.213	0.817	0.0811	0.916	-0.184	0.812	-0.128	0.926	-0.121	0.794	0.0368	0.964	0.244	0.611	0.0817	0.904	0.0176	0.977	-0.0519	0.955	0.321	0.815	-0.98	0.271	0.467	0.504	-0.8
ENSG00000049769	PPP1R3F	protein_coding	X	1	p11.23	49126306	49157929	protein phosphatase 1, regulatory subunit 3F [Source:HGNC Symbol;Acc:14944]	-0.128	0.00239	-0.235	0.000885	0.0321	1	0.076	0.00088	-0.0343	0.283	-0.0798	0.333	-0.0578	0.794	-0.144	0.363	-0.0419	0.774	-0.121	0.357	-0.103	0.608	-0.187	0.00266	-0.124	0.234	-0.186	0.0218	-0.171	0.0762	-0.192	0.0101	-0.183	0.101	-0.0993	0.715	-0.336	0.0717	-0.285	0.0211	-0.0733
ENSG00000049860	HEXB	protein_coding	5	1	q13.3	73935848	74018472	hexosaminidase B (beta polypeptide) [Source:HGNC Symbol;Acc:4879]	0.042	0.505	0.00506	0.972	-0.0964	1	0.0918	0.000323	-0.0376	0.302	0.0733	0.463	0.117	0.563	0.138	0.448	0.0791	0.586	-0.0182	0.937	0.0554	0.848	-0.000305	0.999	0.018	0.924	0.0411	0.754	-0.0128	0.939	-0.0281	0.829	0.135	0.344	0.135	0.64	-0.111	0.675	0.13	0.443	0.0777
ENSG00000049883	PTCD2	protein_coding	5	1	q13.2	71616194	71656052	pentatricopeptide repeat domain 2 [Source:HGNC Symbol;Acc:25734]	-0.0466	0.203	-0.0651	0.32	-0.0375	1	0.045	0.0123	0.00636	0.887	-0.0477	0.487	-0.0787	0.566	-0.085	0.497	-0.012	0.926	-0.0564	0.615	-0.0488	0.786	-0.0376	0.568	-0.018	0.879	-0.0622	0.387	-0.0443	0.628	-0.0219	0.798	-0.068	0.522	0.0338	0.895	-0.145	0.344	-0.0359	0.797	0.031
ENSG00000050030	KIAA2022	protein_coding	X	-1	q13.3	73952684	74145282	KIAA2022 [Source:HGNC Symbol;Acc:29433]	-0.114	0.128	-0.143	0.297	-0.0327	1	-0.0689	0.0868	0.0404	0.504	-0.11	0.436	-0.115	0.726	-0.109	0.71	-0.0944	0.663	-0.149	0.507	-0.00593	0.992	-0.152	0.171	-0.238	0.157	-0.121	0.442	-0.0544	0.809	-0.104	0.492	-0.191	0.355	0.000278	0.999	-0.221	0.528	-0.269	0.227	-0.086
ENSG00000050130	JKAMP	protein_coding	14	1	q23.1	59951161	59972128	JNK1/MAPK8-associated membrane protein [Source:HGNC Symbol;Acc:20184]	-0.0597	0.1	-0.0781	0.235	-0.0386	1	0.0446	0.0184	-0.0123	0.746	-0.0517	0.463	-0.134	0.269	0.0127	0.949	-0.0771	0.419	-0.0631	0.583	-0.053	0.772	-0.0729	0.189	-0.0402	0.699	-0.0466	0.573	-0.0524	0.568	-0.0782	0.248	-0.00977	0.952	-0.0797	0.712	-0.0112	0.966	-0.00415	0.982	0.0417
ENSG00000050165	DKK3	protein_coding	11	-1	p15.3	11984653	12031316	dickkopf WNT signaling pathway inhibitor 3 [Source:HGNC Symbol;Acc:2893]	-0.0246	0.772	0.14	0.172	-0.0418	1	0.258	6.4e-21	-0.066	0.0518	-0.0265	0.873	0.0121	0.973	0.0173	0.956	0.0326	0.874	0.0712	0.722	-0.0899	0.755	-0.0762	0.459	-0.115	0.412	-0.0543	0.703	-0.0301	0.871	-0.0116	0.945	0.174	0.259	0.216	0.449	0.097	0.759	0.182	0.315	0.261
ENSG00000050327	ARHGEF5	protein_coding	7	1	q35	144052381	144077725	Rho guanine nucleotide exchange factor (GEF) 5 [Source:HGNC Symbol;Acc:13209]	0.312	0.0971	0.56	0.077	0.234	1	-0.076	0.534	0.0595	0.768	0.402	0.214	0.54	0.432	0.388	0.583	0.478	0.312	0.454	0.412	-0.492	0.538	0.258	0.434	0.219	0.678	0.425	0.242	0.341	0.453	0.416	0.231	0.365	0.525	0.908	0.275	0.663	0.439	0.887	0.0965	0.532
ENSG00000050344	NFE2L3	protein_coding	7	1	p15.2	26191860	26226745	nuclear factor, erythroid 2-like 3 [Source:HGNC Symbol;Acc:7783]	-0.235	0.361	-0.435	0.305	0.162	1	-0.655	1.76e-09	0.339	0.00524	-0.0371	0.962	-0.534	0.547	-0.45	0.598	-0.728	0.182	-0.418	0.556	-0.367	0.743	-0.0123	0.985	0.15	0.838	-0.0951	0.885	-0.112	0.879	0.0161	0.981	-0.151	0.868	-0.606	0.632	-0.497	0.671	-0.665	0.358	-1.11
ENSG00000050393	MCUR1	protein_coding	6	-1	p23	13786789	13814800	mitochondrial calcium uniporter regulator 1 [Source:HGNC Symbol;Acc:21097]	0.00815	0.904	0.247	5.6e-05	-0.00515	1	0.0707	0.000411	-0.0216	0.519	0.00917	0.945	-0.0178	0.942	-0.0206	0.922	-0.0112	0.943	-0.0478	0.735	0.0834	0.649	-0.0316	0.71	-0.0121	0.936	0.00928	0.941	0.00966	0.943	0.119	0.0867	0.267	0.00258	0.22	0.19	0.26	0.123	0.17	0.147	0.232
ENSG00000050405	LIMA1	protein_coding	12	-1	q13.12	50569571	50677329	LIM domain and actin binding 1 [Source:HGNC Symbol;Acc:24636]	0.106	0.288	-0.0371	0.875	-0.014	1	-0.176	8.44e-05	0.0556	0.428	0.0225	0.94	0.0356	0.949	0.14	0.697	0.13	0.616	0.139	0.642	-0.0107	0.988	0.154	0.297	0.083	0.76	0.116	0.575	0.163	0.457	0.191	0.262	-0.0688	0.846	-0.0419	0.958	0.0765	0.893	0.109	0.761	-0.308
ENSG00000050426	LETMD1	protein_coding	12	1	q13.12	51441745	51454207	LETM1 domain containing 1 [Source:HGNC Symbol;Acc:24241]	-0.0443	0.205	-0.00784	0.931	0.0192	1	0.0381	0.0293	-0.00319	0.948	-0.0408	0.552	-0.00908	0.966	-0.0727	0.558	0.000917	0.995	-0.033	0.784	-0.0671	0.66	-0.0442	0.453	0.00827	0.947	-0.0692	0.291	-0.0797	0.287	-0.0811	0.178	0.0614	0.553	0.12	0.469	-0.131	0.373	-0.0114	0.941	0.024
ENSG00000050438	SLC4A8	protein_coding	12	1	q13.13	51785101	51902980	solute carrier family 4, sodium bicarbonate cotransporter, member 8 [Source:HGNC Symbol;Acc:11034]	-0.224	0.000116	-0.535	2.49e-08	0.0414	1	0.0548	0.12	-0.0198	0.774	-0.205	0.0427	-0.173	0.46	-0.18	0.422	-0.0445	0.839	-0.245	0.166	-0.144	0.608	-0.264	0.0024	-0.191	0.187	-0.331	0.00314	-0.268	0.0475	-0.416	3.05e-05	-0.566	2.78e-05	-0.467	0.0471	-0.41	0.124	-0.402	0.0193	-0.216
ENSG00000050555	LAMC3	protein_coding	9	1	q34.12	133884469	133969860	laminin, gamma 3 [Source:HGNC Symbol;Acc:6494]	-0.162	0.0674	0.259	0.0919	0.0604	1	-0.288	2.77e-11	0.158	0.000735	-0.19	0.225	-0.0326	0.954	-0.184	0.59	-0.123	0.638	-0.255	0.324	-0.307	0.379	-0.098	0.568	-0.329	0.12	-0.1	0.638	-0.0792	0.765	-0.0877	0.667	0.236	0.35	0.378	0.373	0.146	0.769	0.428	0.0955	0.194
ENSG00000050628	PTGER3	protein_coding	1	-1	p31.1	71318036	71513491	prostaglandin E receptor 3 (subtype EP3) [Source:HGNC Symbol;Acc:9595]	0.126	0.669	0.8	0.0216	-0.0817	1	-0.471	7.94e-06	0.102	0.597	-0.00298	0.997	0.14	0.91	-0.0848	0.943	-0.372	0.529	0.199	0.805	0.109	0.943	0.265	0.501	-0.137	0.845	0.0425	0.951	0.396	0.447	0.83	0.0204	0.633	0.275	1.17	0.194	0.144	0.919	0.367	0.643	0.311
ENSG00000050730	TNIP3	protein_coding	4	-1	q27	122052563	122148621	TNFAIP3 interacting protein 3 [Source:HGNC Symbol;Acc:19315]	-0.19	0.548	-0.242	0.667	-0.406	1	0.0599	0.737	-0.0872	0.74	-0.515	0.238	-0.499	0.631	0.0846	0.951	-0.435	0.528	-0.205	0.833	0.156	0.927	-0.258	0.598	-0.261	0.721	-0.325	0.572	0.219	0.766	-0.0566	0.938	-0.804	0.222	-0.608	0.674	0.238	0.876	0.206	0.843	-0.26
ENSG00000050748	MAPK9	protein_coding	5	-1	q35.3	179660143	179719099	mitogen-activated protein kinase 9 [Source:HGNC Symbol;Acc:6886]	-0.231	1.57e-05	-0.362	5.04e-05	-0.0419	1	0.00793	0.858	-0.0102	0.894	-0.178	0.0595	-0.188	0.358	-0.219	0.248	-0.183	0.198	-0.272	0.0913	-0.203	0.371	-0.275	0.000693	-0.266	0.0653	-0.273	0.00857	-0.21	0.0918	-0.27	0.00439	-0.295	0.0287	-0.242	0.38	-0.343	0.167	-0.4	0.011	-0.192
ENSG00000050767	COL23A1	protein_coding	5	-1	q35.3	177664619	178017556	collagen, type XXIII, alpha 1 [Source:HGNC Symbol;Acc:22990]	0.0183	0.922	0.0525	0.849	0.0916	1	-0.028	0.713	-0.054	0.566	0.0241	0.947	0.119	0.831	-0.118	0.803	-0.0375	0.926	0.0519	0.912	0.0513	0.949	-0.0558	0.825	-0.106	0.741	0.0132	0.971	-0.0351	0.922	0.294	0.123	0.0957	0.814	0.255	0.687	-0.39	0.429	0.0635	0.892	-0.366
ENSG00000050820	BCAR1	protein_coding	16	-1	q23.1	75262928	75301951	breast cancer anti-estrogen resistance 1 [Source:HGNC Symbol;Acc:971]	0.03	0.661	0.022	0.866	0.0416	1	-0.0562	0.0357	-0.00461	0.951	0.0299	0.825	-0.0876	0.689	0.141	0.428	-0.0413	0.802	-0.00306	0.989	0.02	0.958	-0.0356	0.746	0.133	0.249	0.057	0.63	0.0629	0.639	0.0533	0.632	-0.0726	0.667	-0.0347	0.931	0.188	0.41	0.112	0.517	-0.0912
ENSG00000051009	FAM160A2	protein_coding	11	-1	p15.4	6232565	6255941	family with sequence similarity 160, member A2 [Source:HGNC Symbol;Acc:25378]	-0.0568	0.23	-0.0241	0.829	0.0454	1	-0.11	2.57e-07	0.0309	0.34	-0.0802	0.313	-0.0634	0.756	-0.102	0.53	-0.0797	0.507	-0.079	0.572	0.0073	0.984	-0.0604	0.439	-0.0577	0.634	-0.0486	0.643	-0.0575	0.62	-0.00357	0.979	-0.0158	0.933	0.00949	0.983	-0.187	0.339	-0.0293	0.876	-0.0309
ENSG00000051108	HERPUD1	protein_coding	16	1	q13	56965960	56977798	homocysteine-inducible, endoplasmic reticulum stress-inducible, ubiquitin-like domain member 1 [Source:HGNC Symbol;Acc:13744]	0.0336	0.666	0.024	0.871	-0.046	1	-0.0255	0.484	-0.032	0.493	0.0389	0.791	0.123	0.59	0.0115	0.972	0.124	0.41	0.0264	0.915	0.0356	0.927	-0.0142	0.925	0.0661	0.683	0.00243	0.991	-0.0262	0.888	-0.0171	0.914	-0.0914	0.622	0.0652	0.876	0.0486	0.892	0.366	0.018	-0.0108
ENSG00000051128	HOMER3	protein_coding	19	-1	p13.11	19040010	19052070	homer homolog 3 (Drosophila) [Source:HGNC Symbol;Acc:17514]	0.0668	0.636	-0.0866	0.724	0.000834	1	-0.0564	0.383	0.00306	0.983	0.0993	0.679	0.0416	0.948	0.135	0.757	-0.0227	0.957	0.353	0.233	0.0371	0.963	0.0341	0.899	0.144	0.613	0.0225	0.946	0.124	0.666	-0.233	0.235	-0.108	0.778	-0.204	0.76	0.254	0.634	-0.0271	0.958	0.123
ENSG00000051180	RAD51	protein_coding	15	1	q15.1	40986972	41024354	RAD51 recombinase [Source:HGNC Symbol;Acc:9817]	0.216	0.414	0.279	0.561	-0.0211	1	0.145	0.28	-0.0204	0.952	0.197	0.712	-0.0588	0.968	0.37	0.675	-0.0982	0.906	0.559	0.4	0.0753	0.965	0.23	0.604	0.51	0.34	0.433	0.348	0.081	0.916	0.0781	0.899	0.762	0.194	0.303	0.849	0.479	0.683	0.655	0.368	1.06
ENSG00000051341	POLQ	protein_coding	3	-1	q13.33	121150278	121264853	polymerase (DNA directed), theta [Source:HGNC Symbol;Acc:9186]	0.165	0.252	-0.0421	0.907	-0.159	1	0.159	0.0231	-0.062	0.609	0.115	0.714	0.265	0.631	0.434	0.342	0.0839	0.857	-0.0298	0.962	0.241	0.701	0.00639	0.987	0.2	0.568	0.152	0.628	0.214	0.521	0.136	0.648	0.0515	0.928	0.0506	0.968	0.114	0.891	-0.233	0.631	0.266
ENSG00000051382	PIK3CB	protein_coding	3	-1	q22.3	138372860	138553780	phosphatidylinositol-4,5-bisphosphate 3-kinase, catalytic subunit beta [Source:HGNC Symbol;Acc:8976]	-0.135	0.00429	-0.382	7.37e-07	-0.0317	1	0.115	3.98e-06	-0.0544	0.0746	-0.107	0.224	-0.0601	0.816	-0.0761	0.708	-0.0579	0.707	-0.106	0.491	-0.106	0.648	-0.161	0.0216	-0.166	0.155	-0.183	0.0437	-0.136	0.229	-0.327	4.25e-05	-0.353	0.00157	-0.31	0.132	-0.315	0.143	-0.33	0.0161	-0.135
ENSG00000051523	CYBA	protein_coding	16	-1	q24.3	88709691	88717560	cytochrome b-245, alpha polypeptide [Source:HGNC Symbol;Acc:2577]	0.224	0.0589	0.316	0.134	-0.0853	1	-0.245	4.08e-05	0.121	0.107	0.155	0.53	0.281	0.555	0.195	0.68	0.196	0.558	0.157	0.707	0.136	0.838	0.342	0.0437	0.196	0.526	0.242	0.318	0.149	0.644	0.409	0.0466	0.315	0.353	0.461	0.436	0.0171	0.987	0.47	0.192	0.0625
ENSG00000051596	THOC3	protein_coding	5	-1	q35.2	175344876	175461683	THO complex 3 [Source:HGNC Symbol;Acc:19072]	-0.023	0.819	-0.212	0.0531	0.164	0.58	-0.0465	0.223	0.0371	0.489	-0.0477	0.774	0.035	0.931	-0.0104	0.979	0.0642	0.757	0.0332	0.907	-0.0807	0.815	-0.056	0.682	-0.0571	0.774	-0.0898	0.546	-0.033	0.878	-0.0106	0.957	-0.16	0.395	-0.0204	0.973	-0.195	0.537	-0.142	0.532	-0.0682
ENSG00000051620	HEBP2	protein_coding	6	1	q23.3	138724668	138743334	heme binding protein 2 [Source:HGNC Symbol;Acc:15716]	0.314	6.43e-05	0.492	0.000191	-0.0451	1	0.0593	0.235	-0.00392	0.975	0.329	0.0113	0.317	0.269	0.206	0.507	0.402	0.0291	0.421	0.0747	0.0749	0.884	0.283	0.0164	0.37	0.0784	0.387	0.0116	0.306	0.0951	0.357	0.0114	0.503	0.00903	0.333	0.421	0.403	0.279	0.587	0.0108	0.407
ENSG00000051825	MPHOSPH9	protein_coding	12	-1	q24.31	123636867	123728561	M-phase phosphoprotein 9 [Source:HGNC Symbol;Acc:7215]	0.0388	0.387	-0.106	0.115	0.00939	1	0.0136	0.602	-0.0254	0.386	0.0789	0.247	0.0567	0.75	0.0436	0.796	0.0737	0.485	0.0634	0.615	0.0435	0.84	0.017	0.858	0.0623	0.533	0.0157	0.891	0.0109	0.933	-0.0388	0.657	-0.0471	0.731	-0.0962	0.665	-0.161	0.353	-0.144	0.222	-0.113
ENSG00000052126	PLEKHA5	protein_coding	12	1	p12.3	19282648	19529334	pleckstrin homology domain containing, family A member 5 [Source:HGNC Symbol;Acc:30036]	-0.052	0.376	-0.143	0.104	0.00914	1	-0.0165	0.636	-0.00485	0.949	0.0192	0.9	-0.00195	0.996	-0.00947	0.975	0.00635	0.976	-0.131	0.38	-0.0291	0.934	-0.0583	0.545	-0.116	0.338	-0.076	0.5	-0.0975	0.426	-0.0784	0.452	-0.11	0.472	-0.0102	0.985	-0.234	0.293	-0.199	0.191	-0.161
ENSG00000052344	PRSS8	protein_coding	16	-1	p11.2	31142756	31147083	protease, serine, 8 [Source:HGNC Symbol;Acc:9491]	0.217	0.532	0.197	0.769	-0.206	1	0.042	0.841	-0.129	0.609	0.0713	0.937	0.14	0.933	0.306	0.801	-0.106	0.919	0.131	0.913	0.586	0.645	0.465	0.307	-0.111	0.91	0.0846	0.921	0.653	0.304	0.17	0.806	0.363	0.703	0.163	0.944	-0.0466	0.985	-0.506	0.612	0.311
ENSG00000052723	SIKE1	protein_coding	1	-1	p13.2	115312100	115323306	suppressor of IKBKE 1 [Source:HGNC Symbol;Acc:26119]	-0.0608	0.124	-0.0769	0.289	-0.0083	1	-0.0726	0.000171	0.0388	0.107	-0.0633	0.382	-0.0369	0.86	-0.0784	0.593	-0.0533	0.637	0.0266	0.865	-0.0839	0.634	-0.088	0.127	-0.0639	0.518	-0.0558	0.519	-0.0616	0.527	-0.11	0.105	-0.0681	0.58	-0.0248	0.938	-0.107	0.573	-0.0626	0.664	0.0362
ENSG00000052749	RRP12	protein_coding	10	-1	q24.1	99116115	99161127	ribosomal RNA processing 12 homolog (S. cerevisiae) [Source:HGNC Symbol;Acc:29100]	-0.0122	0.904	-0.224	0.0203	-0.0752	1	0.094	0.00186	-0.0993	0.00146	-0.0279	0.869	0.0974	0.712	0.0848	0.726	0.0389	0.851	0.0364	0.882	0.0292	0.947	-0.148	0.0862	0.00716	0.976	-0.0919	0.48	-0.0257	0.896	-0.134	0.225	-0.257	0.0733	-0.128	0.723	-0.129	0.678	-0.134	0.509	0.0347
ENSG00000052795	FNIP2	protein_coding	4	1	q32.1	159690290	159829201	folliculin interacting protein 2 [Source:HGNC Symbol;Acc:29280]	0.0458	0.366	0.0749	0.387	0.00323	1	-0.0219	0.432	0.00586	0.927	0.0312	0.783	0.0549	0.804	0.0366	0.863	0.0484	0.723	0.0405	0.808	0.0496	0.84	0.025	0.806	0.0651	0.58	0.0351	0.757	0.0515	0.671	0.0661	0.467	-0.0315	0.859	0.144	0.535	0.051	0.844	0.131	0.357	0.11
ENSG00000052802	MSMO1	protein_coding	4	1	q32.3	166248775	166264312	methylsterol monooxygenase 1 [Source:HGNC Symbol;Acc:10545]	-0.099	0.211	0.103	0.502	-0.0712	1	0.00411	0.945	-0.0222	0.788	-0.14	0.288	-0.173	0.555	-0.177	0.516	-0.127	0.536	-0.163	0.465	-0.102	0.793	-0.0949	0.482	-0.101	0.616	-0.0383	0.855	-0.0157	0.951	0.0435	0.815	0.085	0.75	-0.184	0.666	0.216	0.549	0.29	0.191	0.107
ENSG00000052841	TTC17	protein_coding	11	1	p12	43380482	43516483	tetratricopeptide repeat domain 17 [Source:HGNC Symbol;Acc:25596]	0.00924	0.824	0.029	0.625	-0.00596	1	-0.0503	0.000188	0.0155	0.479	0.0103	0.898	0.0126	0.938	-0.00805	0.957	0.0203	0.824	0.00239	0.985	0.0313	0.832	0.0506	0.237	0.028	0.724	-0.0127	0.868	-0.0222	0.785	-0.0109	0.88	0.0668	0.388	0.0332	0.865	0.0357	0.818	0.059	0.527	-0.018
ENSG00000052850	ALX4	protein_coding	11	-1	p11.2	44281994	44331716	ALX homeobox 4 [Source:HGNC Symbol;Acc:450]	-0.00503	0.993	-0.822	0.107	0.167	1	-0.126	0.508	-0.0654	0.858	0.202	0.791	0.945	0.369	-0.305	0.819	0.581	0.467	0.0632	0.964	-0.486	0.738	-0.225	0.724	-0.336	0.692	0.0927	0.918	-0.579	0.414	-0.00818	0.993	-0.514	0.584	-0.534	0.781	-0.885	0.532	-0.436	0.698	-1.93
ENSG00000053108	FSTL4	protein_coding	5	-1	q31.1	132532147	132948255	follistatin-like 4 [Source:HGNC Symbol;Acc:21389]	-0.226	0.0336	-0.578	0.000747	0.0271	1	0.166	0.00313	-0.106	0.129	-0.186	0.358	-0.0875	0.888	-0.0951	0.854	-0.14	0.67	-0.176	0.625	-0.136	0.815	-0.413	0.00635	-0.417	0.11	-0.194	0.401	-0.25	0.33	-0.385	0.0394	-0.676	0.00632	-0.373	0.509	-0.533	0.266	-0.591	0.0549	-0.466
ENSG00000053254	FOXN3	protein_coding	14	-1	q32.11	89591215	90085493	forkhead box N3 [Source:HGNC Symbol;Acc:1928]	0.0274	0.634	0.0142	0.903	0.048	1	-0.0535	0.0174	0.0255	0.454	0.03	0.784	0.0151	0.955	0.0673	0.693	0.0834	0.473	0.113	0.367	0.0138	0.967	-0.0263	0.786	0.0114	0.944	0.0172	0.892	-0.0154	0.916	-0.00831	0.947	-0.0327	0.845	-0.112	0.645	0.0748	0.749	0.0415	0.812	0.0903
ENSG00000053328	METTL24	protein_coding	6	-1	q21	110567131	110679475	methyltransferase like 24 [Source:HGNC Symbol;Acc:21566]	-0.0899	0.453	-0.379	0.0195	0.116	1	0.117	0.0282	-0.00125	0.993	0.0145	0.967	0.0427	0.945	-0.291	0.411	0.0872	0.79	0.000664	0.998	-0.198	0.671	-0.0855	0.683	-0.0233	0.952	0.0396	0.894	-0.288	0.193	-0.288	0.102	-0.334	0.201	-0.167	0.8	-0.403	0.368	-0.328	0.296	-0.342
ENSG00000053371	AKR7A2	protein_coding	1	-1	p36.13	19630459	19638640	aldo-keto reductase family 7, member A2 (aflatoxin aldehyde reductase) [Source:HGNC Symbol;Acc:389]	0.0998	0.0162	0.132	0.0762	-0.0242	1	0.0638	0.00451	-0.012	0.81	0.0735	0.361	0.137	0.383	0.0555	0.76	0.0635	0.614	0.154	0.209	0.0434	0.865	0.0794	0.256	0.103	0.318	0.0819	0.363	0.131	0.174	0.176	0.0157	0.18	0.0937	0.128	0.593	0.0198	0.947	0.0684	0.677	0.0395
ENSG00000053372	MRTO4	protein_coding	1	1	p36.13	19578033	19586622	mRNA turnover 4 homolog (S. cerevisiae) [Source:HGNC Symbol;Acc:18477]	-0.0685	0.103	-0.27	2.15e-05	-0.0317	1	-0.0513	0.0187	0.00913	0.86	-0.0727	0.338	-0.0348	0.882	-0.118	0.422	-0.0939	0.387	-0.0252	0.883	-0.0374	0.878	-0.1	0.099	-0.0618	0.574	-0.0989	0.217	-0.0577	0.59	-0.0529	0.55	-0.272	0.00326	-0.115	0.619	-0.313	0.0676	-0.305	0.006	-0.356
ENSG00000053438	NNAT	protein_coding	20	1	q11.23	36149617	36152092	neuronatin [Source:HGNC Symbol;Acc:7860]	-0.304	0.00497	-0.357	0.0676	-0.11	1	-0.179	0.00241	0.0561	0.585	-0.243	0.225	-0.212	0.667	-0.245	0.578	-0.183	0.574	-0.627	0.0457	-0.247	0.641	-0.424	0.00756	-0.431	0.112	-0.289	0.189	-0.234	0.395	-0.206	0.365	-0.29	0.377	-0.145	0.862	-0.138	0.839	-0.163	0.715	-0.611
ENSG00000053501	USE1	protein_coding	19	1	p13.11	17326155	17330638	unconventional SNARE in the ER 1 homolog (S. cerevisiae) [Source:HGNC Symbol;Acc:30882]	-0.0736	0.0829	-0.211	0.00151	0.0324	1	-0.0184	0.502	0.0218	0.552	-0.0898	0.225	-0.0876	0.615	-0.0894	0.58	-0.0976	0.376	-0.0661	0.64	-0.019	0.952	-0.0448	0.587	-0.0571	0.623	-0.14	0.0698	-0.069	0.517	-0.0492	0.597	-0.222	0.024	-0.12	0.612	-0.136	0.499	-0.293	0.0107	-0.125
ENSG00000053524	MCF2L2	protein_coding	3	-1	q27.1	182895831	183146566	MCF.2 cell line derived transforming sequence-like 2 [Source:HGNC Symbol;Acc:30319]	0.0419	0.564	0.151	0.127	0.055	1	0.236	3.21e-18	-0.0918	0.0022	0.0651	0.593	0.124	0.587	0.0541	0.834	0.051	0.781	0.0994	0.583	0.161	0.5	0.0417	0.735	0.00829	0.971	-0.0351	0.82	-0.00398	0.983	-0.104	0.35	0.224	0.112	0.286	0.25	-0.0137	0.975	-0.0271	0.915	0.126
ENSG00000053702	NRIP2	protein_coding	12	-1	p13.33	2934514	2944710	nuclear receptor interacting protein 2 [Source:HGNC Symbol;Acc:23078]	-0.218	0.0944	-0.616	0.00262	0.0364	1	0.26	5.31e-05	-0.0724	0.499	-0.0981	0.762	-0.28	0.591	-0.135	0.818	-0.153	0.697	-0.281	0.473	-0.349	0.53	-0.19	0.398	-0.0215	0.966	-0.322	0.194	-0.137	0.708	-0.436	0.05	-0.474	0.151	-0.724	0.185	-0.115	0.887	-0.624	0.0923	-0.284
ENSG00000053747	LAMA3	protein_coding	18	1	q11.2	21269407	21535030	laminin, alpha 3 [Source:HGNC Symbol;Acc:6483]	-0.0192	0.902	0.0645	0.774	0.147	1	0.0185	0.785	0.0388	0.662	-0.0412	0.878	0.0985	0.84	-0.198	0.573	-0.00467	0.99	0.19	0.503	0.0525	0.934	0.0525	0.805	-0.0757	0.79	-0.0862	0.708	-0.0944	0.719	-0.104	0.61	0.0175	0.967	0.237	0.65	-0.275	0.537	0.0795	0.836	0.216
ENSG00000053770	AP5M1	protein_coding	14	1	q22.3	57735627	57756797	adaptor-related protein complex 5, mu 1 subunit [Source:HGNC Symbol;Acc:20192]	-0.0207	0.692	-0.0422	0.604	-0.00647	1	0.0892	1.07e-06	-0.0155	0.669	0.0147	0.895	0.02	0.931	-0.0271	0.883	0.0162	0.907	0.00569	0.975	0.000814	0.997	-0.000148	0.999	-0.0367	0.742	-0.0302	0.753	-0.0322	0.773	-0.159	0.0102	-0.00778	0.963	0.0272	0.927	-0.0434	0.843	-0.113	0.343	0.0908
ENSG00000053900	ANAPC4	protein_coding	4	1	p15.2	25378835	25420120	anaphase promoting complex subunit 4 [Source:HGNC Symbol;Acc:19990]	-0.0616	0.0659	-0.0356	0.634	0.0237	1	-0.0393	0.0294	0.0302	0.172	-0.0502	0.444	-0.0636	0.657	-0.114	0.318	-0.0482	0.623	-0.0171	0.908	-0.0934	0.521	-0.0135	0.874	-0.0269	0.798	-0.0579	0.42	-0.0955	0.201	-0.097	0.104	0.0403	0.739	-0.0222	0.936	-0.132	0.388	0.0219	0.88	-0.0484
ENSG00000053918	KCNQ1	protein_coding	11	1	p15.5	2465914	2870339	potassium voltage-gated channel, KQT-like subfamily, member 1 [Source:HGNC Symbol;Acc:6294]	0.113	0.545	0.486	0.0477	0.0148	1	-0.201	0.00862	0.122	0.221	-0.0162	0.976	0.0609	0.947	0.0821	0.915	0.154	0.738	0.335	0.448	0.138	0.873	0.166	0.553	0.0277	0.962	0.0259	0.957	0.0378	0.938	0.233	0.437	0.412	0.311	0.694	0.299	0.291	0.71	0.583	0.184	0.626
ENSG00000054116	TRAPPC3	protein_coding	1	-1	p34.3	36602173	36615098	trafficking protein particle complex 3 [Source:HGNC Symbol;Acc:19942]	-0.0346	0.342	-0.121	0.0207	-0.0258	1	0.0376	0.0275	-0.0142	0.637	-0.0519	0.389	-0.051	0.725	-0.0272	0.859	-0.0324	0.75	-0.00883	0.953	-0.0312	0.869	-0.0567	0.275	-0.00146	0.994	-0.033	0.671	-0.0378	0.666	-0.0491	0.456	-0.165	0.0274	-0.0773	0.68	-0.0709	0.671	-0.0254	0.85	0.0364
ENSG00000054118	THRAP3	protein_coding	1	1	p34.3	36690017	36770958	thyroid hormone receptor associated protein 3 [Source:HGNC Symbol;Acc:22964]	-0.0358	0.195	-0.151	0.000179	-0.0191	1	0.00461	0.811	0.014	0.524	-0.0395	0.429	-0.0335	0.791	-0.00701	0.96	0.0301	0.704	-0.106	0.15	-0.0186	0.911	-0.0144	0.812	-0.0407	0.548	-0.055	0.288	-0.0457	0.474	-0.0632	0.186	-0.127	0.0372	-0.113	0.352	-0.172	0.118	-0.12	0.11	-0.136
ENSG00000054148	PHPT1	protein_coding	9	1	q34.3	139743176	139745488	phosphohistidine phosphatase 1 [Source:HGNC Symbol;Acc:30033]	0.108	0.00176	0.059	0.423	-0.0296	1	-0.000667	0.982	0.000635	0.99	0.0991	0.107	0.119	0.364	0.113	0.383	0.109	0.235	0.14	0.178	0.0345	0.873	0.0876	0.108	0.0558	0.568	0.134	0.0434	0.114	0.157	0.176	0.0035	0.0632	0.592	0.0571	0.818	0.0203	0.935	0.0606	0.659	-0.0481
ENSG00000054179	ENTPD2	protein_coding	9	-1	q34.3	139942550	139948497	ectonucleoside triphosphate diphosphohydrolase 2 [Source:HGNC Symbol;Acc:3364]	0.164	0.252	0.132	0.652	0.0703	1	0.194	0.00401	-0.0221	0.899	0.115	0.71	0.0743	0.927	-0.0821	0.903	0.115	0.789	0.211	0.625	-0.0211	0.984	0.262	0.199	0.304	0.328	0.28	0.283	0.216	0.51	0.33	0.167	0.0461	0.935	-0.257	0.757	0.125	0.875	0.221	0.65	-0.00566
ENSG00000054219	LY75	protein_coding	2	-1	q24.2	160628362	160761260	lymphocyte antigen 75 [Source:HGNC Symbol;Acc:6729]	-0.0497	0.845	-0.2	0.563	0.0379	1	-0.2	0.0187	0.124	0.274	-0.144	0.704	0.099	0.919	-0.301	0.629	-0.147	0.778	-0.093	0.891	-0.0969	0.931	0.0897	0.81	-0.125	0.805	-0.0262	0.961	0.0073	0.988	0.19	0.589	-0.118	0.855	-0.171	0.888	-1.17	0.0811	-0.0264	0.974	-0.368
ENSG00000054267	ARID4B	protein_coding	1	-1	q42.3	235294949	235491534	AT rich interactive domain 4B (RBP1-like) [Source:HGNC Symbol;Acc:15550]	0.00298	0.961	-0.0492	0.477	-0.00485	1	0.0491	0.00482	-0.019	0.496	0.0179	0.85	-0.0689	0.623	0.058	0.66	0.057	0.544	-0.039	0.746	0.0172	0.943	0.0079	0.931	0.032	0.753	-0.00266	0.982	0.000748	0.995	-0.0474	0.503	-0.0615	0.565	-0.105	0.56	0.0139	0.953	0.00245	0.989	-0.0416
ENSG00000054277	OPN3	protein_coding	1	-1	q43	241753404	241840678	opsin 3 [Source:HGNC Symbol;Acc:14007]	-0.279	0.00545	-0.257	0.179	-0.0749	1	0.153	0.00534	-0.15	0.0116	-0.249	0.171	-0.113	0.842	-0.284	0.457	-0.17	0.573	-0.332	0.274	-0.289	0.527	-0.363	0.0142	-0.271	0.277	-0.279	0.167	-0.355	0.129	-0.363	0.0466	-0.269	0.377	0.0491	0.959	-0.203	0.724	-0.309	0.37	-0.0629
ENSG00000054282	SDCCAG8	protein_coding	1	1	q43	243419320	243663394	serologically defined colon cancer antigen 8 [Source:HGNC Symbol;Acc:10671]	0.042	0.412	-0.105	0.179	0.0199	1	0.0567	0.0129	-0.0324	0.298	0.0419	0.673	0.0656	0.742	0.0872	0.598	0.0114	0.947	-0.0291	0.869	0.0896	0.659	0.0808	0.245	0.0181	0.907	0.00942	0.946	0.0746	0.49	0.013	0.915	-0.0314	0.857	-0.162	0.458	-0.0154	0.961	-0.267	0.0256	-0.116
ENSG00000054356	PTPRN	protein_coding	2	-1	q35	220154345	220174370	protein tyrosine phosphatase, receptor type, N [Source:HGNC Symbol;Acc:9676]	-0.219	0.021	-0.103	0.641	-0.00961	1	-0.0706	0.222	0.0318	0.767	-0.17	0.351	-0.124	0.803	-0.174	0.654	-0.203	0.446	-0.243	0.41	-0.131	0.802	-0.356	0.00932	-0.33	0.149	-0.246	0.195	-0.176	0.469	-0.252	0.161	-0.125	0.72	0.184	0.774	-0.117	0.841	-0.0572	0.895	0.0203
ENSG00000054392	HHAT	protein_coding	1	1	q32.2	210501596	210849638	hedgehog acyltransferase [Source:HGNC Symbol;Acc:18270]	0.117	0.109	0.127	0.361	-0.0261	1	0.335	2.86e-22	-0.0727	0.104	0.112	0.413	0.246	0.327	0.0837	0.787	0.209	0.24	0.195	0.349	0.165	0.606	0.118	0.325	0.0729	0.733	0.0526	0.78	-0.012	0.962	0.0461	0.796	0.0882	0.729	0.0928	0.858	0.0545	0.906	0.153	0.541	0.358
ENSG00000054523	KIF1B	protein_coding	1	1	p36.22	10270863	10441661	kinesin family member 1B [Source:HGNC Symbol;Acc:16636]	-0.0866	0.0121	-0.0378	0.64	0.00721	1	0.03	0.145	-0.00567	0.91	-0.108	0.0681	-0.106	0.43	-0.0645	0.648	-0.0865	0.358	-0.0578	0.631	-0.0719	0.673	-0.0667	0.252	-0.133	0.12	-0.112	0.0945	-0.056	0.544	-0.0898	0.178	-0.0638	0.583	-0.113	0.564	-0.0329	0.885	-0.00322	0.987	0.00653
ENSG00000054598	FOXC1	protein_coding	6	1	p25.3	1610681	1614127	forkhead box C1 [Source:HGNC Symbol;Acc:3800]	-0.014	0.964	-0.102	0.815	-0.034	1	-0.179	0.0585	0.035	0.876	0.0814	0.871	0.225	0.79	-0.271	0.698	0.347	0.462	-0.0667	0.932	-0.349	0.668	-0.0346	0.943	-0.11	0.847	0.217	0.592	-0.27	0.541	0.0768	0.868	-0.0337	0.966	0.16	0.904	-0.105	0.928	0.389	0.518	-0.952
ENSG00000054611	TBC1D22A	protein_coding	22	1	q13.31	47158518	47571336	TBC1 domain family, member 22A [Source:HGNC Symbol;Acc:1309]	-0.0118	0.827	-0.0717	0.27	0.00853	1	-0.00736	0.773	0.00912	0.823	-0.0332	0.679	0.0306	0.876	0.00113	0.995	0.00159	0.99	-0.0394	0.753	-0.0318	0.877	-0.0347	0.618	-0.00217	0.99	-0.00677	0.953	-0.0476	0.603	0.0321	0.691	-0.0938	0.34	-0.0685	0.758	-0.0963	0.576	-0.0382	0.788	0.0442
ENSG00000054654	SYNE2	protein_coding	14	1	q23.2	64319683	64693165	spectrin repeat containing, nuclear envelope 2 [Source:HGNC Symbol;Acc:17084]	0.0781	0.494	-0.0235	0.927	-0.0217	1	-0.0808	0.121	0.0116	0.932	0.142	0.427	0.217	0.555	-0.0427	0.934	0.162	0.529	0.255	0.345	-0.116	0.813	0.11	0.526	0.00377	0.995	0.0716	0.767	-0.0147	0.964	0.0707	0.752	-0.0449	0.908	0.0627	0.934	0.0577	0.925	0.114	0.757	-0.281
ENSG00000054690	PLEKHH1	protein_coding	14	1	q24.1	68000018	68056329	pleckstrin homology domain containing, family H (with MyTH4 domain) member 1 [Source:HGNC Symbol;Acc:17733]	-0.311	0.12	-0.459	0.191	0.134	1	0.267	0.00843	-0.0509	0.824	-0.466	0.163	-0.551	0.448	-0.0876	0.935	-0.279	0.623	-0.464	0.428	-0.444	0.613	-0.248	0.487	-0.0842	0.903	-0.332	0.424	-0.0485	0.941	-0.414	0.266	-0.611	0.241	-1	0.24	0.484	0.628	-0.394	0.569	-0.205
ENSG00000054793	ATP9A	protein_coding	20	-1	q13.2	50213053	50385173	ATPase, class II, type 9A [Source:HGNC Symbol;Acc:13540]	-0.143	0.0054	-0.185	0.0408	0.00571	1	0.0111	0.783	0.00994	0.889	-0.13	0.164	-0.122	0.577	-0.109	0.599	-0.106	0.475	-0.129	0.43	-0.14	0.551	-0.168	0.0277	-0.216	0.102	-0.183	0.0664	-0.137	0.268	-0.131	0.192	-0.223	0.0977	-0.0769	0.839	-0.127	0.652	-0.177	0.303	-0.0286
ENSG00000054803	CBLN4	protein_coding	20	-1	q13.2	54572496	54580528	cerebellin 4 precursor [Source:HGNC Symbol;Acc:16231]	-0.205	0.219	-0.625	0.0128	0.132	1	-0.0156	0.898	-0.0771	0.575	-0.25	0.397	0.0596	0.952	-0.246	0.692	-0.0358	0.955	0.0666	0.924	-0.129	0.893	-0.429	0.0529	-0.28	0.473	-0.266	0.421	-0.373	0.295	-0.378	0.187	-0.734	0.0466	-0.119	0.922	-0.798	0.238	-0.744	0.0958	-0.383
ENSG00000054938	CHRDL2	protein_coding	11	-1	q13.4	74407474	74442430	chordin-like 2 [Source:HGNC Symbol;Acc:24168]	0.011	0.983	-0.154	0.829	0.342	1	-0.33	0.0277	0.149	0.534	-0.00971	0.993	-0.259	0.868	-0.0602	0.971	0.0862	0.938	-0.562	0.519	0.29	0.859	-0.0418	0.959	0.335	0.676	-0.00714	0.994	0.176	0.845	0.174	0.804	0.29	0.778	-0.29	0.891	0.255	0.885	-0.0467	0.974	-0.949
ENSG00000054965	FAM168A	protein_coding	11	-1	q13.4	73111532	73309234	family with sequence similarity 168, member A [Source:HGNC Symbol;Acc:28999]	-0.0575	0.0911	0.0188	0.826	0.0409	1	-0.0841	3.62e-07	0.0334	0.117	-0.0665	0.268	-0.0276	0.886	-0.0294	0.854	-0.0573	0.542	-0.0035	0.982	-0.0626	0.696	-0.0563	0.315	-0.0684	0.408	-0.0906	0.155	-0.0784	0.318	-0.0919	0.127	0.0086	0.955	-0.00676	0.985	0.0602	0.743	0.00296	0.987	0.0309
ENSG00000054967	RELT	protein_coding	11	1	q13.4	73087309	73108519	RELT tumor necrosis factor receptor [Source:HGNC Symbol;Acc:13764]	0.0513	0.649	0.162	0.301	0.00797	1	0.09	0.0438	-0.0775	0.146	0.0803	0.67	0.0846	0.849	0.155	0.628	0.125	0.599	0.0656	0.841	-0.00574	0.992	0.0937	0.552	0.164	0.42	0.0371	0.876	-0.0203	0.942	-0.215	0.15	0.0574	0.863	0.0398	0.958	0.448	0.21	0.401	0.0913	0.393
ENSG00000054983	GALC	protein_coding	14	-1	q31.3	88304164	88460009	galactosylceramidase [Source:HGNC Symbol;Acc:4115]	-0.0188	0.794	0.0649	0.517	0.0202	1	0.0663	0.00776	0.00837	0.896	-0.0959	0.26	-0.118	0.529	0.0341	0.886	-0.0178	0.921	-0.0406	0.826	-0.0459	0.871	0.0296	0.786	0.0203	0.905	0.0316	0.808	0.000199	0.999	-0.00418	0.977	0.0375	0.841	-0.0835	0.792	0.0529	0.852	0.198	0.164	0.107
ENSG00000055044	NOP58	protein_coding	2	1	q33.1	203130439	203168389	NOP58 ribonucleoprotein [Source:HGNC Symbol;Acc:29926]	0.105	0.0103	0.0084	0.943	-0.0255	1	0.0291	0.253	-0.0374	0.192	0.147	0.0314	0.0964	0.575	0.129	0.395	0.15	0.143	0.0547	0.715	0.111	0.548	0.0879	0.186	0.0815	0.445	0.118	0.143	0.111	0.253	0.0621	0.488	-0.0289	0.868	0.162	0.449	-0.0271	0.924	0.000591	0.999	0.0599
ENSG00000055070	SZRD1	protein_coding	1	1	p36.13	16679070	16724640	SUZ RNA binding domain containing 1 [Source:HGNC Symbol;Acc:30232]	0.0958	0.0694	0.169	0.0584	0.0288	1	0.00401	0.923	0.00785	0.916	0.0318	0.825	0.113	0.6	0.106	0.601	0.12	0.391	0.0779	0.667	-0.0157	0.968	0.0729	0.441	0.123	0.33	0.193	0.0445	0.0984	0.449	0.135	0.162	0.107	0.514	0.019	0.97	0.209	0.385	0.195	0.229	0.242
ENSG00000055118	KCNH2	protein_coding	7	-1	q36.1	150642049	150675403	potassium voltage-gated channel, subfamily H (eag-related), member 2 [Source:HGNC Symbol;Acc:6251]	-0.146	0.0384	-0.156	0.244	3.79e-05	1	-0.104	0.0055	0.00211	0.983	-0.0641	0.708	-0.0743	0.848	-0.13	0.645	-0.161	0.399	0.00547	0.987	-0.223	0.453	-0.326	0.00122	-0.162	0.35	-0.176	0.206	-0.16	0.349	-0.131	0.358	-0.15	0.497	0.0458	0.939	-0.256	0.446	-0.193	0.418	-0.123
ENSG00000055130	CUL1	protein_coding	7	1	q36.1	148395006	148498128	cullin 1 [Source:HGNC Symbol;Acc:2551]	-0.052	0.119	-0.118	0.0274	-0.0173	1	0.0282	0.124	-0.0154	0.605	-0.0456	0.482	-0.0482	0.748	-0.0329	0.823	0.00599	0.965	-0.0553	0.601	-0.0194	0.931	-0.0587	0.264	-0.0695	0.377	-0.0395	0.605	-0.0661	0.398	-0.143	0.00802	-0.169	0.0264	-0.0786	0.681	-0.135	0.357	-0.0823	0.451	-0.0339
ENSG00000055147	FAM114A2	protein_coding	5	-1	q33.2	153369688	153418496	family with sequence similarity 114, member A2 [Source:HGNC Symbol;Acc:1333]	0.117	0.00181	0.106	0.134	-0.0687	1	0.0564	0.00682	-0.0232	0.479	0.0922	0.181	0.157	0.225	0.104	0.474	0.112	0.266	0.11	0.345	0.0637	0.753	0.104	0.0739	0.0615	0.563	0.196	0.00657	0.141	0.109	0.147	0.0311	0.123	0.254	-0.0298	0.926	0.157	0.39	0.199	0.0833	0.144
ENSG00000055163	CYFIP2	protein_coding	5	1	q33.3	156693089	156822606	cytoplasmic FMR1 interacting protein 2 [Source:HGNC Symbol;Acc:13760]	-0.0955	0.104	-0.118	0.274	-0.016	1	0.0214	0.58	-0.0135	0.848	-0.0745	0.53	0.023	0.949	-0.0464	0.869	-0.0414	0.837	-0.0715	0.724	-0.0849	0.775	-0.193	0.0161	-0.175	0.188	-0.145	0.189	-0.115	0.408	-0.125	0.253	-0.0993	0.592	0.0565	0.896	-0.11	0.724	-0.169	0.365	-0.0609
ENSG00000055208	TAB2	protein_coding	6	1	q25.1	149539777	149732749	TGF-beta activated kinase 1/MAP3K7 binding protein 2 [Source:HGNC Symbol;Acc:17075]	0.105	0.00477	0.162	0.011	-0.0185	1	-0.045	0.0338	0.0118	0.79	0.0672	0.36	0.103	0.499	0.161	0.213	0.105	0.295	0.0696	0.584	0.0713	0.706	0.0962	0.0993	0.0361	0.764	0.145	0.0429	0.0995	0.268	0.203	0.00159	0.0784	0.522	0.112	0.612	0.184	0.291	0.136	0.272	0.0236
ENSG00000055211	GINM1	protein_coding	6	1	q25.1	149887430	149912884	glycoprotein integral membrane 1 [Source:HGNC Symbol;Acc:21074]	0.0924	0.0484	0.183	0.0186	-0.0118	1	-0.0123	0.718	0.0203	0.658	0.059	0.556	-0.0104	0.973	0.131	0.446	0.0236	0.893	0.0858	0.575	0.0799	0.734	0.0945	0.205	0.123	0.27	0.192	0.0251	0.144	0.172	0.0943	0.309	0.113	0.422	0.0862	0.783	0.202	0.345	0.179	0.219	0.101
ENSG00000055332	EIF2AK2	protein_coding	2	-1	p22.2	37326353	37384208	eukaryotic translation initiation factor 2-alpha kinase 2 [Source:HGNC Symbol;Acc:9437]	0.0809	0.0604	0.0214	0.849	-0.104	0.694	-0.0125	0.683	0.0381	0.19	0.072	0.379	0.0783	0.682	0.154	0.297	0.0859	0.47	0.0682	0.64	0.169	0.312	0.0475	0.572	-0.000751	0.998	0.063	0.521	0.0923	0.374	0.061	0.506	0.0111	0.955	-0.00509	0.991	0.0499	0.846	-0.0657	0.693	0.095
ENSG00000055483	USP36	protein_coding	17	-1	q25.3	76783463	76837523	ubiquitin specific peptidase 36 [Source:HGNC Symbol;Acc:20062]	0.0259	0.643	-0.0246	0.812	0.0419	1	0.0291	0.228	-0.0537	0.0223	0.0264	0.808	0.000823	0.998	0.0512	0.769	0.0812	0.47	-0.0455	0.76	0.0774	0.688	0.0216	0.824	0.106	0.269	0.0366	0.727	-0.0348	0.779	-0.0361	0.71	-0.0983	0.414	-0.0404	0.896	0.0617	0.79	-0.00594	0.977	-0.0863
ENSG00000055609	KMT2C	protein_coding	7	-1	q36.1	151832010	152133090	lysine (K)-specific methyltransferase 2C [Source:HGNC Symbol;Acc:13726]	0.0809	0.0376	0.0977	0.173	0.000282	1	-0.0377	0.0884	0.00303	0.961	0.0414	0.644	0.022	0.93	0.0933	0.532	0.101	0.325	0.0974	0.415	0.0634	0.752	0.0904	0.132	0.0817	0.404	0.109	0.151	0.0986	0.279	0.092	0.218	0.0632	0.632	0.00229	0.996	0.133	0.479	0.0954	0.482	-0.0517
ENSG00000055732	MCOLN3	protein_coding	1	-1	p22.3	85483765	85514182	mucolipin 3 [Source:HGNC Symbol;Acc:13358]	0.462	0.107	1.04	0.0242	0.00931	1	0.131	0.467	0.0327	0.937	0.697	0.147	0.337	0.815	0.349	0.769	0.471	0.549	0.109	0.932	0.369	0.803	0.227	0.705	0.565	0.414	0.96	0.0629	0.325	0.677	0.673	0.196	1.18	0.0871	1.56	0.189	1.4	0.255	1.35	0.0962	-0.265
ENSG00000055813	CCDC85A	protein_coding	2	1	p16.1	56411258	56613308	coiled-coil domain containing 85A [Source:HGNC Symbol;Acc:29400]	-0.117	0.204	-0.229	0.132	0.0142	1	-0.155	0.000358	0.0548	0.411	-0.113	0.521	0.0257	0.962	-0.266	0.381	-0.146	0.544	-0.109	0.718	-0.112	0.807	-0.157	0.258	-0.195	0.343	-0.155	0.391	-0.0884	0.719	0.03	0.899	-0.268	0.247	-0.0366	0.964	-0.43	0.253	-0.301	0.262	-0.3
ENSG00000055917	PUM2	protein_coding	2	-1	p24.1	20448452	20551995	pumilio RNA-binding family member 2 [Source:HGNC Symbol;Acc:14958]	-0.0532	0.122	-0.167	0.00164	0.0115	1	-0.0343	0.0612	0.00117	0.981	-0.0432	0.532	-0.0345	0.847	-0.0609	0.64	-0.0546	0.562	-0.02	0.886	-0.0309	0.876	-0.0622	0.246	-0.101	0.193	-0.0416	0.596	-0.0488	0.571	-0.0876	0.149	-0.163	0.0401	-0.119	0.487	-0.192	0.184	-0.283	0.0014	-0.0921
ENSG00000055950	MRPL43	protein_coding	10	-1	q24.31	102729215	102747272	mitochondrial ribosomal protein L43 [Source:HGNC Symbol;Acc:14517]	0.00326	0.954	0.1	0.0605	0.0197	1	0.0329	0.0551	-0.00798	0.831	-0.0101	0.919	-0.00195	0.994	0.00425	0.982	0.0371	0.699	0.0327	0.777	-0.000849	0.997	-0.0105	0.898	0.0356	0.698	0.0138	0.881	-0.00485	0.965	-0.0594	0.338	0.092	0.288	0.159	0.252	0.0612	0.717	0.128	0.176	0.191
ENSG00000055955	ITIH4	protein_coding	3	-1	p21.1	52846991	52865495	inter-alpha-trypsin inhibitor heavy chain family, member 4 [Source:HGNC Symbol;Acc:6169]	-1.54e-05	1	-0.0874	0.672	0.0611	1	-0.137	0.00342	0.00635	0.963	-0.00705	0.983	0.0925	0.85	-0.238	0.468	0.038	0.912	0.198	0.473	-0.037	0.957	0.00137	0.997	-0.0337	0.92	0.0439	0.866	-0.0657	0.815	0.00778	0.978	-0.0476	0.899	0.0145	0.987	-0.124	0.814	-0.15	0.659	-0.24
ENSG00000056050	C4orf27	protein_coding	4	-1	q33	170650616	170679104	chromosome 4 open reading frame 27 [Source:HGNC Symbol;Acc:26051]	-0.0956	0.0308	-0.206	0.0047	0.0158	1	0.0323	0.228	0.00685	0.915	-0.0658	0.466	-0.107	0.556	-0.0482	0.816	-0.0856	0.496	-0.0628	0.692	-0.0978	0.645	-0.0674	0.398	-0.085	0.458	-0.139	0.102	-0.0899	0.415	-0.204	0.00691	-0.173	0.137	-0.336	0.0516	-0.11	0.64	-0.0882	0.592	-0.0754
ENSG00000056097	ZFR	protein_coding	5	-1	p13.3	32354456	32444867	zinc finger RNA binding protein [Source:HGNC Symbol;Acc:17277]	0.067	0.009	-0.00711	0.925	0.0074	1	-0.0216	0.164	0.00204	0.961	0.0669	0.149	0.07	0.502	0.0725	0.454	0.0719	0.295	0.0841	0.275	0.068	0.565	0.0729	0.0603	0.0302	0.702	0.0406	0.5	0.0603	0.344	0.0993	0.0304	-0.0171	0.878	0.0739	0.627	-0.0576	0.684	-0.0457	0.65	-0.0298
ENSG00000056277	ZNF280C	protein_coding	X	-1	q26.1	129336685	129402873	zinc finger protein 280C [Source:HGNC Symbol;Acc:25955]	-0.0164	0.816	-0.135	0.0853	0.0103	1	-0.023	0.425	0.00544	0.936	0.0184	0.892	-0.0428	0.865	-0.0225	0.928	-0.0856	0.496	-0.0484	0.773	-0.0201	0.953	0.0314	0.758	-0.0563	0.664	-0.000942	0.995	-0.0034	0.983	0.05	0.623	-0.162	0.17	-0.0365	0.918	-0.163	0.439	-0.126	0.4	-0.283
ENSG00000056291	NPFFR2	protein_coding	4	1	q13.3	72897521	73013784	neuropeptide FF receptor 2 [Source:HGNC Symbol;Acc:4525]	-0.251	0.42	0.0956	0.893	-0.238	1	0.311	0.0267	-0.157	0.458	-0.336	0.537	-0.624	0.549	-0.234	0.85	0.203	0.82	-0.381	0.672	-0.146	0.937	0.0665	0.925	-0.565	0.374	-0.202	0.77	-0.0505	0.956	-0.493	0.34	0.0834	0.942	-0.00819	0.998	0.383	0.797	0.437	0.657	0.258
ENSG00000056487	PHF21B	protein_coding	22	-1	q13.31	45277042	45405880	PHD finger protein 21B [Source:HGNC Symbol;Acc:25161]	0.206	0.00686	0.417	0.00104	0.188	0.744	-0.241	7.69e-10	0.0627	0.271	0.211	0.121	0.128	0.726	0.103	0.76	0.287	0.135	0.256	0.265	0.0762	0.872	0.283	0.0116	0.259	0.165	0.34	0.0194	0.24	0.181	0.0882	0.624	0.392	0.0401	0.276	0.509	0.381	0.283	0.507	0.0222	0.187
ENSG00000056558	TRAF1	protein_coding	9	-1	q33.2	123664671	123691451	TNF receptor-associated factor 1 [Source:HGNC Symbol;Acc:12031]	0.104	0.287	0.0164	0.945	0.0408	1	0.186	2e-05	-0.0881	0.112	-0.00024	0.999	-0.0295	0.957	0.122	0.737	0.241	0.276	0.0174	0.966	0.0641	0.91	0.168	0.231	0.248	0.222	0.145	0.445	0.169	0.427	0.00145	0.996	-0.0342	0.928	-0.171	0.762	0.198	0.666	0.154	0.637	-0.171
ENSG00000056586	RC3H2	protein_coding	9	-1	q33.2	125606835	125667620	ring finger and CCCH-type domains 2 [Source:HGNC Symbol;Acc:21461]	-0.0204	0.545	0.0784	0.0833	-0.00401	1	-0.0123	0.466	0.00362	0.923	-0.0119	0.877	0.00207	0.991	0.00539	0.972	0.0238	0.782	-0.0111	0.926	-0.0518	0.673	-0.023	0.678	-0.0487	0.462	-0.0142	0.849	-0.0344	0.625	-0.0603	0.222	0.103	0.121	0.11	0.388	0.0502	0.724	0.0664	0.455	0.136
ENSG00000056736	IL17RB	protein_coding	3	1	p21.1	53880607	53899827	interleukin 17 receptor B [Source:HGNC Symbol;Acc:18015]	0.183	0.0274	0.351	0.0114	-0.121	1	0.0743	0.125	-0.0209	0.841	0.148	0.351	0.145	0.707	0.112	0.755	0.207	0.353	0.259	0.294	0.0661	0.904	0.158	0.253	0.114	0.631	0.244	0.13	0.272	0.151	0.288	0.0527	0.241	0.315	0.345	0.41	0.197	0.66	0.37	0.144	0.108
ENSG00000056972	TRAF3IP2	protein_coding	6	-1	q21	111877657	111927481	TRAF3 interacting protein 2 [Source:HGNC Symbol;Acc:1343]	0.355	1.82e-05	0.506	0.000291	0.0222	1	0.0109	0.876	-0.00821	0.952	0.28	0.0556	0.264	0.425	0.343	0.244	0.377	0.0649	0.197	0.467	0.321	0.357	0.283	0.0238	0.33	0.12	0.509	0.00184	0.385	0.0461	0.613	1.72e-05	0.374	0.0903	0.353	0.419	0.468	0.227	0.599	0.0142	0.22
ENSG00000056998	GYG2	protein_coding	X	1	p22.33	2746829	2800859	glycogenin 2 [Source:HGNC Symbol;Acc:4700]	-0.0283	0.842	-0.0241	0.923	0.134	1	0.0173	0.793	0.00238	0.984	-0.00808	0.98	0.128	0.759	0.00301	0.995	-0.0737	0.805	-0.0328	0.936	-0.156	0.723	0.0532	0.796	-0.0883	0.743	-0.0804	0.724	-0.173	0.427	0.116	0.547	-0.0905	0.785	-0.0952	0.888	0.445	0.256	0.014	0.975	-0.104
ENSG00000057019	DCBLD2	protein_coding	3	-1	q12.1	98514785	98620533	discoidin, CUB and LCCL domain containing 2 [Source:HGNC Symbol;Acc:24627]	-0.0592	0.378	-0.199	0.0386	-0.027	1	-0.0263	0.48	-0.00733	0.931	0.0103	0.96	-0.0266	0.939	-0.013	0.969	0.0102	0.966	-0.133	0.446	-0.0436	0.906	-0.021	0.887	0.00363	0.99	-0.0793	0.55	-0.0966	0.507	-0.262	0.00598	-0.0978	0.602	-0.175	0.581	-0.225	0.394	-0.0478	0.844	0.107
ENSG00000057252	SOAT1	protein_coding	1	1	q25.2	179262925	179327815	sterol O-acyltransferase 1 [Source:HGNC Symbol;Acc:11177]	0.165	0.00217	0.214	0.023	-0.171	0.221	0.0585	0.0624	-0.0122	0.866	0.188	0.0428	0.185	0.371	0.163	0.424	0.186	0.184	0.136	0.43	0.176	0.459	0.163	0.0464	0.183	0.167	0.207	0.0477	0.152	0.241	0.0745	0.545	0.262	0.0573	0.155	0.633	0.233	0.369	0.279	0.0902	0.256
ENSG00000057294	PKP2	protein_coding	12	-1	p11.21	32943679	33049774	plakophilin 2 [Source:HGNC Symbol;Acc:9024]	-0.0483	0.858	-0.353	0.257	-0.0753	1	-0.0521	0.654	-0.0109	0.966	0.0294	0.96	0.335	0.635	-0.144	0.857	0.257	0.595	-0.343	0.508	-0.282	0.732	-0.206	0.508	-0.0681	0.909	0.15	0.724	-0.274	0.517	0.0148	0.977	-0.571	0.193	-0.0106	0.995	-0.669	0.376	-0.00341	0.998	-1.13
ENSG00000057468	MSH4	protein_coding	1	1	p31.1	76262567	76378923	mutS homolog 4 [Source:HGNC Symbol;Acc:7327]	0.235	0.0245	-0.0934	0.712	-0.0709	1	0.114	0.0522	-0.0663	0.439	0.29	0.111	0.347	0.374	0.296	0.447	0.346	0.192	0.311	0.321	0.277	0.559	0.106	0.629	0.186	0.503	0.186	0.421	0.043	0.906	0.193	0.369	-0.0874	0.835	0.143	0.855	-0.184	0.759	-0.165	0.69	0.248
ENSG00000057593	F7	protein_coding	13	1	q34	113760105	113774995	coagulation factor VII (serum prothrombin conversion accelerator) [Source:HGNC Symbol;Acc:3544]	-0.283	0.0252	-0.7	0.000663	-0.212	1	-0.0154	0.88	-0.0632	0.595	-0.186	0.476	-0.0163	0.984	-0.273	0.585	-0.225	0.537	-0.15	0.75	-0.182	0.793	-0.197	0.386	-0.415	0.17	-0.376	0.127	-0.418	0.147	-0.671	0.00163	-0.563	0.0796	-0.179	0.847	-0.726	0.201	-0.596	0.119	-0.802
ENSG00000057608	GDI2	protein_coding	10	-1	p15.1	5807186	5884095	GDP dissociation inhibitor 2 [Source:HGNC Symbol;Acc:4227]	0.0102	0.851	0.037	0.625	-0.0454	1	0.0092	0.704	-0.000803	0.986	-0.0276	0.744	-0.0305	0.874	0.0574	0.669	0.0161	0.898	-0.015	0.922	0.0219	0.925	0.043	0.495	0.0256	0.815	0.0412	0.608	-0.00324	0.978	-0.0161	0.859	0.0256	0.851	-0.00531	0.988	0.0626	0.736	0.125	0.235	0.077
ENSG00000057657	PRDM1	protein_coding	6	1	q21	106534195	106557814	PR domain containing 1, with ZNF domain [Source:HGNC Symbol;Acc:9346]	0.0725	0.449	0.347	0.00643	-0.206	0.52	-0.113	0.00622	0.0141	0.894	0.0299	0.901	0.229	0.438	0.0897	0.798	0.0763	0.767	0.0823	0.778	0.174	0.632	0.0653	0.698	0.0442	0.871	-0.00177	0.995	-0.145	0.458	0.153	0.326	0.143	0.573	0.503	0.119	0.351	0.32	0.47	0.033	0.453
ENSG00000057663	ATG5	protein_coding	6	-1	q21	106632351	106773666	autophagy related 5 [Source:HGNC Symbol;Acc:589]	-0.0143	0.806	-0.149	0.017	-0.044	1	0.0478	0.018	-0.0345	0.169	-0.00331	0.981	-0.00618	0.979	-0.0138	0.948	0.0232	0.865	0.0393	0.779	0.00743	0.98	-0.05	0.471	-0.0054	0.972	-0.035	0.717	-0.0671	0.478	-0.0463	0.578	-0.138	0.16	-0.086	0.709	-0.17	0.314	-0.187	0.0876	-0.0206
ENSG00000057704	TMCC3	protein_coding	12	-1	q22	94960900	95044338	transmembrane and coiled-coil domain family 3 [Source:HGNC Symbol;Acc:29199]	-0.0216	0.929	-0.0962	0.773	0.0997	1	0.034	0.727	0.0273	0.877	-0.188	0.493	-0.21	0.736	0.106	0.875	0.0231	0.968	-0.117	0.824	-0.131	0.871	0.0275	0.942	0.162	0.677	0.0171	0.97	0.15	0.695	-0.0776	0.823	-0.396	0.291	-0.639	0.308	0.654	0.275	0.0329	0.961	0.0508
ENSG00000057757	PITHD1	protein_coding	1	1	p36.11	24104895	24114722	PITH (C-terminal proteasome-interacting domain of thioredoxin-like) domain containing 1 [Source:HGNC Symbol;Acc:25022]	-0.0771	0.109	-0.0943	0.288	-0.0456	1	0.101	1.66e-05	-0.0436	0.154	-0.0793	0.366	-0.0562	0.817	-0.121	0.475	-0.0835	0.524	-0.124	0.372	-0.0641	0.799	-0.0359	0.727	-0.113	0.313	-0.14	0.112	-0.0483	0.719	0.0171	0.895	-0.112	0.416	0.00278	0.996	-0.141	0.537	-0.118	0.459	-0.0114
ENSG00000057935	MTA3	protein_coding	2	1	p21	42721709	42984087	metastasis associated 1 family, member 3 [Source:HGNC Symbol;Acc:23784]	-0.0608	0.31	-0.0414	0.745	0.0185	1	0.0304	0.355	-0.021	0.693	-0.0386	0.778	0.00238	0.995	-0.0718	0.746	-0.107	0.46	-0.0827	0.644	-0.0336	0.927	-0.0686	0.482	-0.155	0.207	-0.119	0.259	-0.0943	0.475	0.0995	0.343	-0.0352	0.872	0.148	0.622	-0.225	0.347	-0.205	0.203	-0.123
ENSG00000058056	USP13	protein_coding	3	1	q26.33	179370543	179507189	ubiquitin specific peptidase 13 (isopeptidase T-3) [Source:HGNC Symbol;Acc:12611]	-0.0876	0.0246	-0.113	0.108	0.0021	1	-0.029	0.222	0.0385	0.139	-0.0775	0.286	-0.0716	0.688	-0.0584	0.724	-0.0326	0.81	-0.0307	0.85	-0.0907	0.623	-0.0726	0.269	-0.087	0.374	-0.0877	0.277	-0.0559	0.598	-0.299	3.95e-06	-0.161	0.111	-0.0822	0.746	-0.0689	0.759	-0.0217	0.904	0.0455
ENSG00000058063	ATP11B	protein_coding	3	1	q26.33	182511288	182639423	ATPase, class VI, type 11B [Source:HGNC Symbol;Acc:13553]	0.0215	0.658	0.0958	0.123	0.0208	1	-0.0807	4.08e-06	0.0182	0.554	0.0128	0.906	0.00706	0.975	0.0534	0.71	0.0405	0.71	0.0234	0.871	0.0326	0.876	0.0386	0.572	0.0347	0.744	0.0216	0.824	0.0133	0.912	-0.0415	0.594	-0.00825	0.958	0.136	0.441	0.146	0.362	0.173	0.0898	0.132
ENSG00000058085	LAMC2	protein_coding	1	1	q25.3	183155373	183214035	laminin, gamma 2 [Source:HGNC Symbol;Acc:6493]	0.36	0.265	0.339	0.597	-0.0632	1	-0.0925	0.649	0.0511	0.896	0.465	0.405	0.309	0.844	0.476	0.682	0.403	0.641	0.0875	0.949	0.472	0.747	0.142	0.842	0.0367	0.976	0.764	0.172	0.345	0.671	0.456	0.449	0.37	0.72	0.964	0.531	-0.351	0.84	1.18	0.176	-0.121
ENSG00000058091	CDK14	protein_coding	7	1	q21.13	90095738	90839905	cyclin-dependent kinase 14 [Source:HGNC Symbol;Acc:8883]	-0.197	0.00577	-0.424	0.000325	-0.0947	1	0.147	0.000103	-0.0894	0.0459	-0.139	0.311	-0.094	0.805	-0.207	0.444	-0.132	0.529	-0.162	0.482	-0.0916	0.822	-0.248	0.0189	-0.256	0.144	-0.265	0.0548	-0.187	0.278	-0.384	0.00177	-0.364	0.0422	-0.302	0.414	-0.309	0.363	-0.498	0.0159	-0.169
ENSG00000058262	SEC61A1	protein_coding	3	1	q21.3	127770484	127790526	Sec61 alpha 1 subunit (S. cerevisiae) [Source:HGNC Symbol;Acc:18276]	0.128	0.00212	0.317	3.34e-06	-0.0559	1	-0.084	0.00017	0.0312	0.344	0.089	0.26	0.0919	0.618	0.117	0.465	0.105	0.366	0.17	0.177	0.0676	0.763	0.141	0.0238	0.143	0.162	0.202	0.0119	0.139	0.154	0.143	0.0641	0.301	0.00249	0.281	0.12	0.195	0.322	0.43	0.000237	0.314
ENSG00000058272	PPP1R12A	protein_coding	12	-1	q21.31	80167343	80329240	protein phosphatase 1, regulatory subunit 12A [Source:HGNC Symbol;Acc:7618]	0.00796	0.905	-0.0883	0.214	-0.0285	1	0.0531	0.00899	-0.0317	0.238	0.0257	0.803	0.0503	0.791	-0.00069	0.997	0.0388	0.755	-0.0498	0.714	0.0879	0.619	-0.0204	0.824	-0.0803	0.398	-0.0322	0.747	0.00178	0.988	0.0665	0.395	-0.157	0.104	0.0043	0.991	-0.162	0.355	-0.13	0.289	-0.043
ENSG00000058335	RASGRF1	protein_coding	15	-1	q25.1	79252289	79383115	Ras protein-specific guanine nucleotide-releasing factor 1 [Source:HGNC Symbol;Acc:9875]	-0.285	0.000341	-0.578	1.14e-05	-0.0201	1	-0.131	0.00297	-0.00964	0.94	-0.174	0.253	-0.177	0.616	-0.319	0.261	-0.177	0.442	-0.358	0.143	-0.187	0.635	-0.308	0.00956	-0.277	0.161	-0.356	0.0206	-0.297	0.113	-0.507	0.000221	-0.592	0.00193	-0.438	0.243	-0.516	0.161	-0.387	0.121	-0.46
ENSG00000058404	CAMK2B	protein_coding	7	-1	p13	44256749	44374176	calcium/calmodulin-dependent protein kinase II beta [Source:HGNC Symbol;Acc:1461]	-0.213	0.00204	-0.342	0.00356	0.00526	1	-0.106	0.00581	0.0388	0.54	-0.156	0.229	-0.11	0.748	-0.198	0.453	-0.152	0.446	-0.185	0.399	-0.198	0.537	-0.348	0.000777	-0.297	0.0998	-0.253	0.0625	-0.202	0.222	-0.249	0.0505	-0.337	0.0573	-0.155	0.734	-0.349	0.283	-0.312	0.154	-0.182
ENSG00000058453	CROCC	protein_coding	1	1	p36.13	17066768	17299474	ciliary rootlet coiled-coil, rootletin [Source:HGNC Symbol;Acc:21299]	-0.0478	0.48	-0.253	0.00406	0.121	0.867	0.00989	0.81	-0.0307	0.506	-0.0805	0.458	-0.0849	0.737	-0.0681	0.772	-0.0615	0.719	0.0547	0.789	-0.101	0.702	-0.0626	0.554	0.041	0.817	-0.066	0.614	-0.0542	0.733	-0.0433	0.744	-0.274	0.0349	-0.155	0.617	-0.226	0.363	-0.299	0.0549	-0.25
ENSG00000058600	POLR3E	protein_coding	16	1	p12.2	22308730	22346424	polymerase (RNA) III (DNA directed) polypeptide E (80kD) [Source:HGNC Symbol;Acc:30347]	-0.0831	0.00363	-0.0862	0.102	-0.0035	1	0.0129	0.517	-0.0107	0.738	-0.074	0.154	-0.0936	0.399	-0.103	0.318	-0.0232	0.823	-0.108	0.21	-0.0642	0.647	-0.073	0.105	-0.0441	0.591	-0.106	0.0574	-0.12	0.0664	-0.105	0.0434	-0.0718	0.422	-0.0955	0.557	-0.0704	0.655	-0.0634	0.555	-0.121
ENSG00000058668	ATP2B4	protein_coding	1	1	q32.1	203595689	203713209	ATPase, Ca++ transporting, plasma membrane 4 [Source:HGNC Symbol;Acc:817]	0.0823	0.394	0.322	0.0163	-0.0335	1	0.0726	0.118	-0.0105	0.931	-0.00657	0.982	-0.0343	0.947	0.0477	0.913	-0.0297	0.925	0.0636	0.846	0.126	0.762	0.0763	0.652	-0.103	0.66	0.117	0.533	0.161	0.419	0.487	0.000227	0.19	0.435	0.225	0.629	0.161	0.716	0.232	0.389	0.223
ENSG00000058673	ZC3H11A	protein_coding	1	1	q32.1	203764782	203823252	zinc finger CCCH-type containing 11A [Source:HGNC Symbol;Acc:29093]	0.034	0.321	0.0753	0.166	0.00714	1	-0.00432	0.853	-0.0156	0.556	0.0186	0.82	-0.0111	0.954	0.0846	0.437	0.0764	0.327	0.021	0.865	0.0038	0.988	0.0503	0.321	0.0303	0.74	0.0524	0.418	0.0433	0.582	0.00481	0.958	0.0334	0.763	0.00565	0.986	0.188	0.149	0.155	0.0732	0.0531
ENSG00000058729	RIOK2	protein_coding	5	-1	q15	96496571	96518964	RIO kinase 2 [Source:HGNC Symbol;Acc:18999]	0.0402	0.379	0.0517	0.534	-0.0379	1	0.0255	0.281	-0.00939	0.845	0.0349	0.708	-0.019	0.937	0.0433	0.805	0.0988	0.327	0.0675	0.598	0.00404	0.99	0.058	0.398	0.0314	0.799	0.0932	0.223	0.0539	0.602	-0.0238	0.811	0.126	0.229	0.0636	0.81	-0.0356	0.885	0.071	0.624	-0.0568
ENSG00000058799	YIPF1	protein_coding	1	-1	p32.3	54317392	54356407	Yip1 domain family, member 1 [Source:HGNC Symbol;Acc:25231]	0.00763	0.919	-0.029	0.783	-0.0144	1	-0.0217	0.422	-0.0119	0.81	-0.038	0.708	0.0244	0.926	0.0833	0.613	0.0252	0.87	-0.0296	0.865	0.0803	0.689	-0.0323	0.73	-0.0426	0.74	-0.00417	0.978	-0.0201	0.888	0.0376	0.71	-0.00136	0.994	0.0536	0.864	0.1	0.65	0.0708	0.658	-0.000227
ENSG00000058804	NDC1	protein_coding	1	-1	p32.3	54231133	54304533	NDC1 transmembrane nucleoporin [Source:HGNC Symbol;Acc:25525]	-0.0483	0.24	-0.0653	0.378	0.0181	1	-0.103	2.51e-08	0.0256	0.366	-0.087	0.18	-0.0403	0.841	-0.095	0.487	-0.0975	0.311	-0.0296	0.844	-0.051	0.8	-0.046	0.514	0.0068	0.964	-0.0414	0.65	-0.0495	0.623	-0.000994	0.993	-0.0872	0.435	-0.0126	0.972	-0.125	0.482	-0.139	0.231	0.00831
ENSG00000058866	DGKG	protein_coding	3	-1	q27.3	185823457	186080026	diacylglycerol kinase, gamma 90kDa [Source:HGNC Symbol;Acc:2853]	0.144	0.0239	0.109	0.41	-0.0217	1	0.113	0.000789	-0.021	0.773	0.154	0.177	0.11	0.711	0.166	0.492	0.188	0.257	0.311	0.0936	0.164	0.574	0.0486	0.739	0.0613	0.76	0.0704	0.661	0.138	0.386	0.173	0.148	0.113	0.596	0.179	0.634	-0.0138	0.98	0.09	0.729	0.102
ENSG00000059122	FLYWCH1	protein_coding	16	1	p13.3	2961938	3001209	FLYWCH-type zinc finger 1 [Source:HGNC Symbol;Acc:25404]	-0.0387	0.398	0.0282	0.767	0.0622	1	0.135	9.3e-13	-0.0773	0.000102	-0.0168	0.885	0.00283	0.992	-0.0183	0.933	0.0184	0.898	0.0353	0.813	-0.0107	0.97	-0.117	0.0333	0.0119	0.936	-0.0914	0.231	-0.0861	0.35	-0.154	0.0191	0.0409	0.776	0.0491	0.863	0.0704	0.741	0.0646	0.658	0.168
ENSG00000059145	UNKL	protein_coding	16	-1	p13.3	1413206	1464752	unkempt family zinc finger-like [Source:HGNC Symbol;Acc:14184]	-0.0531	0.217	0.0278	0.776	0.0835	0.945	-0.0207	0.411	0.0299	0.296	-0.0286	0.78	-0.03	0.897	-0.0633	0.692	-0.0775	0.478	-0.0177	0.921	0.0122	0.968	-0.0861	0.157	-0.0391	0.744	-0.0966	0.212	-0.061	0.549	-0.0964	0.192	0.0992	0.389	0.066	0.804	0.15	0.412	0.0038	0.986	0.119
ENSG00000059377	TBXAS1	protein_coding	7	1	q34	139476850	139720125	thromboxane A synthase 1 (platelet) [Source:HGNC Symbol;Acc:11609]	0.12	0.425	0.0507	0.879	-0.0314	1	-0.273	1.35e-05	0.163	0.0249	-0.0677	0.849	0.171	0.78	0.165	0.755	0.0335	0.947	-0.0125	0.983	0.15	0.827	0.275	0.152	0.0224	0.965	0.174	0.549	0.166	0.62	0.244	0.324	-0.0185	0.975	0.293	0.698	-0.0704	0.934	0.101	0.85	-0.0354
ENSG00000059378	PARP12	protein_coding	7	-1	q34	139723544	139763521	poly (ADP-ribose) polymerase family, member 12 [Source:HGNC Symbol;Acc:21919]	0.215	0.0167	0.316	0.0435	-0.0817	1	-0.184	9.09e-05	0.0985	0.0877	0.189	0.257	0.369	0.221	0.0496	0.921	0.216	0.377	0.246	0.372	0.216	0.606	0.211	0.133	0.209	0.351	0.278	0.111	0.102	0.7	0.272	0.1	0.252	0.34	0.353	0.452	0.177	0.726	0.382	0.172	0.167
ENSG00000059573	ALDH18A1	protein_coding	10	-1	q24.1	97365696	97416463	aldehyde dehydrogenase 18 family, member A1 [Source:HGNC Symbol;Acc:9722]	0.0673	0.0435	0.0958	0.106	-0.028	1	0.0176	0.412	-0.00966	0.805	0.0737	0.216	0.0739	0.593	0.0605	0.649	0.114	0.171	0.0856	0.399	0.078	0.611	0.0784	0.125	0.0411	0.673	0.0352	0.672	0.0502	0.567	0.0504	0.477	0.121	0.169	0.121	0.489	-0.0225	0.921	0.154	0.121	0.182
ENSG00000059588	TARBP1	protein_coding	1	-1	q42.2	234527059	234614849	TAR (HIV-1) RNA binding protein 1 [Source:HGNC Symbol;Acc:11568]	-0.2	0.00123	-0.494	1.23e-06	-0.0556	1	0.0553	0.142	-0.0098	0.916	-0.139	0.232	-0.146	0.586	-0.275	0.204	-0.25	0.109	-0.166	0.399	-0.125	0.688	-0.168	0.0828	-0.246	0.118	-0.223	0.0668	-0.292	0.0413	-0.173	0.149	-0.36	0.0192	-0.347	0.227	-0.609	0.0189	-0.621	0.00036	-0.639
ENSG00000059691	PET112	protein_coding	4	-1	q31.3	152591656	152682175	PET112 homolog (yeast) [Source:HGNC Symbol;Acc:8849]	0.00708	0.933	-0.127	0.126	-0.0577	1	0.08	0.000873	-0.0118	0.834	0.0157	0.916	0.0838	0.687	-0.0108	0.968	0.00938	0.961	0.0305	0.875	-0.0229	0.948	-0.0534	0.555	0.0196	0.907	-0.0178	0.901	-0.00553	0.973	0.0293	0.805	-0.128	0.338	0.0634	0.85	-0.092	0.717	-0.0811	0.645	-0.132
ENSG00000059728	MXD1	protein_coding	2	1	p13.3	70124820	70170077	MAX dimerization protein 1 [Source:HGNC Symbol;Acc:6761]	0.142	0.0154	0.251	0.0114	-0.0805	1	-0.0246	0.544	-0.0598	0.126	0.0863	0.48	0.118	0.653	0.193	0.371	0.179	0.242	0.134	0.471	0.17	0.52	0.113	0.251	0.196	0.165	0.203	0.0718	0.0951	0.542	0.0745	0.576	0.0352	0.889	0.165	0.634	0.175	0.563	0.365	0.0312	0.331
ENSG00000059758	CDK17	protein_coding	12	-1	q23.1	96672039	96794338	cyclin-dependent kinase 17 [Source:HGNC Symbol;Acc:8750]	-0.0639	0.121	-0.0329	0.728	-0.00445	1	-0.092	3.49e-06	0.0291	0.319	-0.086	0.22	-0.107	0.482	-0.0398	0.828	-0.0826	0.446	-0.0988	0.409	-0.096	0.591	-0.061	0.378	-0.0739	0.463	-0.0485	0.608	-7.96e-05	0.999	-0.00925	0.937	-0.0875	0.469	-0.056	0.843	0.000868	0.998	0.0483	0.765	-0.0888
ENSG00000059769	DNAJC25	protein_coding	9	1	q31.3	114393632	114432508	DnaJ (Hsp40) homolog, subfamily C , member 25 [Source:HGNC Symbol;Acc:34187]	-0.0655	0.272	-0.257	0.0027	-0.0566	1	-0.0406	0.194	-0.00805	0.915	-0.0404	0.767	-0.0681	0.801	-0.0729	0.745	0.00786	0.972	-0.132	0.413	-0.0106	0.98	-0.058	0.579	-0.0811	0.573	-0.0749	0.543	-0.0474	0.768	-0.143	0.142	-0.239	0.0671	-0.189	0.495	-0.248	0.296	-0.255	0.102	-0.16
ENSG00000059804	SLC2A3	protein_coding	12	-1	p13.31	8071826	8088871	solute carrier family 2 (facilitated glucose transporter), member 3 [Source:HGNC Symbol;Acc:11007]	-0.0106	0.942	0.257	0.0576	-0.18	0.793	0.0285	0.599	-0.0724	0.168	0.0176	0.948	0.0738	0.868	-0.0545	0.892	0.0475	0.869	-0.164	0.507	0.0175	0.977	-0.0411	0.828	0.0111	0.973	-0.0355	0.879	-0.0382	0.886	0.0488	0.809	0.0807	0.786	0.362	0.331	0.151	0.727	0.478	0.031	0.291
ENSG00000059915	PSD	protein_coding	10	-1	q24.32	104162376	104181296	pleckstrin and Sec7 domain containing [Source:HGNC Symbol;Acc:9507]	-0.0726	0.495	-0.154	0.357	0.064	1	-0.0385	0.49	-0.0177	0.873	-0.0556	0.808	0.0765	0.875	-0.0731	0.86	-0.121	0.631	-0.0793	0.808	-0.014	0.984	-0.196	0.129	-0.151	0.491	-0.113	0.572	-0.121	0.588	0.0498	0.82	-0.132	0.646	0.107	0.866	-0.263	0.528	-0.326	0.213	-0.267
ENSG00000060069	CTDP1	protein_coding	18	1	q23	77439801	77514510	CTD (carboxy-terminal domain, RNA polymerase II, polypeptide A) phosphatase, subunit 1 [Source:HGNC Symbol;Acc:2498]	-0.0019	0.98	0.00849	0.941	0.0423	1	0.00975	0.747	-0.00433	0.945	-0.0176	0.888	0.0254	0.92	-0.000263	0.999	-0.0176	0.911	0.027	0.875	-0.0025	0.993	0.00758	0.949	0.0497	0.677	-0.0525	0.59	0.00956	0.947	-0.0496	0.588	0.00107	0.995	-0.0994	0.689	-0.0427	0.866	0.0709	0.65	0.117
ENSG00000060138	YBX3	protein_coding	12	-1	p13.2	10851683	10875911	Y box binding protein 3 [Source:HGNC Symbol;Acc:2428]	0.488	0.000195	1.19	3.83e-08	-0.238	1	-0.0408	0.682	-0.103	0.318	0.486	0.0314	0.665	0.113	0.308	0.566	0.654	0.0333	0.235	0.611	0.26	0.699	0.472	0.0162	0.492	0.136	0.776	0.00249	0.354	0.269	0.66	0.00446	1.04	0.000826	1.46	0.00192	1.13	0.0512	1.35	0.000268	0.679
ENSG00000060140	STYK1	protein_coding	12	-1	p13.2	10771538	10826917	serine/threonine/tyrosine kinase 1 [Source:HGNC Symbol;Acc:18889]	-0.161	0.33	-0.263	0.351	-0.0672	1	-0.143	0.0737	0.0331	0.854	-0.167	0.598	-0.0745	0.933	-0.254	0.657	-0.153	0.739	-0.202	0.689	-0.144	0.866	-0.265	0.26	-0.297	0.405	-0.171	0.62	-0.142	0.736	0.0968	0.789	-0.287	0.526	0.0826	0.948	-0.365	0.624	-0.34	0.496	-0.342
ENSG00000060237	WNK1	protein_coding	12	1	p13.33	861759	1020618	WNK lysine deficient protein kinase 1 [Source:HGNC Symbol;Acc:14540]	0.0183	0.877	-0.00251	0.99	0.00362	1	0.115	0.00188	-0.0249	0.744	-0.0573	0.75	-0.0358	0.935	0.148	0.592	0.00903	0.976	-0.0865	0.736	0.0565	0.902	0.0858	0.527	0.0399	0.871	0.00832	0.973	0.0713	0.73	-0.0381	0.839	-0.161	0.454	-0.201	0.619	0.155	0.681	0.00904	0.98	-0.0189
ENSG00000060339	CCAR1	protein_coding	10	1	q21.3	70480769	70552134	cell division cycle and apoptosis regulator 1 [Source:HGNC Symbol;Acc:24236]	0.0298	0.559	0.0182	0.86	0.0374	1	0.0152	0.563	-0.0254	0.404	0.0566	0.47	0.0165	0.947	0.0547	0.738	0.0914	0.376	-0.0812	0.507	0.0795	0.668	0.0574	0.408	0.00871	0.955	0.000594	0.997	0.0403	0.721	0.00282	0.981	0.0144	0.933	-0.0258	0.937	0.0899	0.663	-0.00191	0.993	-0.0162
ENSG00000060491	OGFR	protein_coding	20	1	q13.33	61436187	61445352	opioid growth factor receptor [Source:HGNC Symbol;Acc:15768]	-0.0328	0.566	0.00283	0.982	0.0122	1	0.0134	0.662	-0.0149	0.753	-0.025	0.838	0.00494	0.985	-0.0279	0.903	-0.0667	0.602	-0.112	0.39	0.0453	0.859	-0.0426	0.633	-0.0146	0.931	-0.043	0.695	-0.0475	0.703	-0.0313	0.772	0.0116	0.954	0.0325	0.926	0.00555	0.988	-0.0894	0.57	-0.0204
ENSG00000060558	GNA15	protein_coding	19	1	p13.3	3136191	3163767	guanine nucleotide binding protein (G protein), alpha 15 (Gq class) [Source:HGNC Symbol;Acc:4383]	0.0251	0.9	0.102	0.711	-0.184	1	0.0715	0.32	-0.0896	0.288	-0.0128	0.976	0.101	0.881	0.0229	0.973	-0.155	0.661	-0.242	0.508	0.289	0.576	0.0516	0.86	-0.00415	0.996	-0.00393	0.993	-0.0149	0.971	0.244	0.282	0.0753	0.877	0.283	0.685	0.19	0.773	0.209	0.631	0.15
ENSG00000060566	CREB3L3	protein_coding	19	1	p13.3	4153598	4173051	cAMP responsive element binding protein 3-like 3 [Source:HGNC Symbol;Acc:18855]	-0.138	0.621	-0.212	0.651	0.0639	1	0.301	0.00531	-0.224	0.0784	-0.256	0.561	-0.159	0.895	0.246	0.785	-0.481	0.377	-0.435	0.498	-0.112	0.94	-0.00192	0.998	-0.344	0.522	-0.16	0.77	-0.144	0.827	0.325	0.448	0.0503	0.957	-0.508	0.678	0.458	0.675	-0.0145	0.99	0.106
ENSG00000060642	PIGV	protein_coding	1	1	p36.11	27113963	27124889	phosphatidylinositol glycan anchor biosynthesis, class V [Source:HGNC Symbol;Acc:26031]	0.0599	0.211	0.0876	0.299	-0.0527	1	0.0658	0.00433	-0.0198	0.638	0.0275	0.82	0.0458	0.848	0.0757	0.666	0.0312	0.841	0.0371	0.831	0.00335	0.992	0.0662	0.394	0.104	0.328	0.0942	0.292	0.077	0.487	0.0963	0.257	0.0981	0.465	0.0292	0.937	0.214	0.276	0.1	0.515	0.0478
ENSG00000060656	PTPRU	protein_coding	1	1	p35.3	29563028	29653325	protein tyrosine phosphatase, receptor type, U [Source:HGNC Symbol;Acc:9683]	-0.113	0.182	-0.122	0.451	0.0157	1	0.176	8.63e-06	-0.0592	0.302	-0.121	0.432	-0.163	0.625	0.0495	0.906	-0.0456	0.874	-0.239	0.299	0.0968	0.821	-0.19	0.108	-0.221	0.232	-0.226	0.132	-0.078	0.735	-0.103	0.549	-0.192	0.41	-0.168	0.735	0.0495	0.925	-0.0106	0.979	0.0729
ENSG00000060688	SNRNP40	protein_coding	1	-1	p35.2	31732417	31769662	small nuclear ribonucleoprotein 40kDa (U5) [Source:HGNC Symbol;Acc:30857]	-0.0138	0.84	-0.0303	0.775	-0.00782	1	0.000783	0.982	0.0041	0.949	-0.0208	0.866	-0.02	0.939	-0.00525	0.984	0.00302	0.986	0.042	0.794	-0.0804	0.696	0.0348	0.707	0.0405	0.757	-0.0297	0.799	-0.0327	0.807	-0.083	0.328	0.0237	0.894	-0.104	0.682	0.0188	0.95	0.0786	0.62	0.0327
ENSG00000060709	RIMBP2	protein_coding	12	-1	q24.33	130880682	131200826	RIMS binding protein 2 [Source:HGNC Symbol;Acc:30339]	-0.104	0.359	-0.122	0.564	0.0487	1	-0.164	0.00109	0.0351	0.733	-0.131	0.516	0.0158	0.979	-0.148	0.711	-0.153	0.588	-0.122	0.725	-0.00303	0.996	-0.189	0.226	-0.234	0.317	-0.134	0.552	-0.0923	0.749	0.0455	0.862	-0.253	0.37	0.0956	0.897	-0.334	0.47	-0.272	0.401	-0.203
ENSG00000060718	COL11A1	protein_coding	1	-1	p21.1	103342023	103574052	collagen, type XI, alpha 1 [Source:HGNC Symbol;Acc:2186]	0.00581	0.968	-0.138	0.385	-0.0878	1	-0.259	4.19e-11	0.0406	0.57	0.00956	0.975	0.147	0.678	-0.108	0.749	-0.0217	0.946	-0.136	0.606	-0.0095	0.988	0.0333	0.87	-0.163	0.413	0.016	0.952	0.0205	0.939	0.275	0.0482	-0.16	0.524	-0.192	0.689	-0.25	0.521	-0.212	0.433	-0.427
ENSG00000060749	QSER1	protein_coding	11	1	p13	32914724	33014862	glutamine and serine rich 1 [Source:HGNC Symbol;Acc:26154]	0.0754	0.0816	-0.0625	0.481	-0.0385	1	0.0222	0.414	-0.000597	0.993	0.0872	0.254	0.0244	0.927	0.117	0.449	0.105	0.348	0.113	0.371	0.116	0.533	0.0831	0.224	0.0591	0.617	0.0709	0.446	0.0645	0.559	-0.0108	0.932	-0.107	0.389	-0.15	0.499	-0.0569	0.82	-0.0974	0.513	-0.067
ENSG00000060762	MPC1	protein_coding	6	-1	q27	166778407	166796486	mitochondrial pyruvate carrier 1 [Source:HGNC Symbol;Acc:21606]	-0.0779	0.135	-0.118	0.193	-0.0456	1	0.0043	0.914	0.000939	0.989	-0.0948	0.295	-0.0541	0.84	-0.0849	0.668	-0.086	0.539	-0.0275	0.898	-0.0918	0.702	-0.076	0.381	-0.0049	0.982	-0.0842	0.437	-0.0991	0.414	-0.154	0.0808	-0.0598	0.74	-0.294	0.161	-0.0322	0.924	-0.144	0.378	-0.047
ENSG00000060971	ACAA1	protein_coding	3	-1	p22.2	38144620	38178733	acetyl-CoA acyltransferase 1 [Source:HGNC Symbol;Acc:82]	-0.0282	0.45	-0.0618	0.291	-0.0134	1	0.0116	0.577	0.0132	0.657	-0.0484	0.414	-0.0766	0.529	-0.0343	0.804	-0.05	0.567	0.016	0.905	-0.0547	0.716	-0.0177	0.805	0.0115	0.92	-0.0398	0.579	-0.0124	0.904	-0.00326	0.972	-0.00491	0.973	-0.0721	0.696	-0.0669	0.681	-0.0132	0.924	-0.0821
ENSG00000060982	BCAT1	protein_coding	12	-1	p12.1	24964295	25102393	branched chain amino-acid transaminase 1, cytosolic [Source:HGNC Symbol;Acc:976]	-0.104	0.155	-0.319	0.00422	-0.118	1	-0.0226	0.641	0.0421	0.452	-0.0975	0.487	-0.0721	0.848	-0.135	0.619	-0.0562	0.81	-0.0932	0.703	-0.0253	0.963	-0.0774	0.566	-0.0998	0.599	-0.125	0.398	-0.124	0.473	-0.242	0.0445	-0.296	0.0854	-0.232	0.527	-0.415	0.168	-0.242	0.269	0.0993
ENSG00000061273	HDAC7	protein_coding	12	-1	q13.11	48176505	48226915	histone deacetylase 7 [Source:HGNC Symbol;Acc:14067]	0.111	0.0473	0.261	0.0041	-0.0434	1	-0.000357	0.993	-0.0283	0.575	0.0472	0.735	0.118	0.616	0.0815	0.728	0.13	0.389	0.122	0.484	0.0579	0.861	0.0767	0.455	0.227	0.101	0.182	0.0825	0.0651	0.68	0.113	0.31	0.187	0.215	0.215	0.451	0.278	0.265	0.373	0.0167	0.198
ENSG00000061337	LZTS1	protein_coding	8	-1	p21.3	20103676	20161474	leucine zipper, putative tumor suppressor 1 [Source:HGNC Symbol;Acc:13861]	-0.249	0.0226	-0.528	0.00347	0.124	1	0.0569	0.428	-0.0649	0.487	-0.249	0.208	-0.113	0.852	-0.243	0.578	-0.192	0.544	-0.298	0.373	-0.16	0.789	-0.418	0.00767	-0.293	0.269	-0.211	0.372	-0.321	0.203	-0.237	0.276	-0.556	0.0377	-0.426	0.455	-0.546	0.273	-0.448	0.19	-0.645
ENSG00000061455	PRDM6	protein_coding	5	1	q23.2	122424816	122529960	PR domain containing 6 [Source:HGNC Symbol;Acc:9350]	-0.0567	0.845	-0.0329	0.948	-0.147	1	0.0523	0.684	-0.0769	0.663	0.118	0.806	0.0781	0.945	-0.264	0.724	0.378	0.443	-0.277	0.652	-0.381	0.653	-0.113	0.785	0.00724	0.995	0.0976	0.85	-0.146	0.793	-0.122	0.788	0.117	0.876	0.216	0.872	-0.566	0.519	0.0432	0.962	-0.804
ENSG00000061492	WNT8A	protein_coding	5	1	q31.2	137419581	137428054	wingless-type MMTV integration site family, member 8A [Source:HGNC Symbol;Acc:12788]	-0.388	0.0638	-0.638	0.0767	0.128	1	0.0492	0.747	-0.132	0.421	-0.195	0.694	-0.121	0.926	-0.596	0.428	-0.18	0.797	-0.393	0.557	-0.47	0.624	-0.144	0.759	-0.534	0.28	-0.499	0.225	-0.438	0.387	-0.698	0.0554	-0.594	0.311	-0.405	0.767	-0.88	0.352	-0.6	0.383	-1.29
ENSG00000061656	SPAG4	protein_coding	20	1	q11.22	34203814	34208971	sperm associated antigen 4 [Source:HGNC Symbol;Acc:11214]	-0.136	0.302	-0.293	0.164	-0.151	1	0.17	0.00522	-0.104	0.184	-0.0535	0.876	0.16	0.778	-0.093	0.871	0.0272	0.954	-0.262	0.463	0.0111	0.991	-0.0667	0.807	-0.0598	0.884	-0.329	0.137	-0.359	0.168	-0.47	0.0173	-0.323	0.327	0.221	0.773	-0.554	0.285	-0.205	0.639	-0.241
ENSG00000061676	NCKAP1	protein_coding	2	-1	q32.1	183773843	183903586	NCK-associated protein 1 [Source:HGNC Symbol;Acc:7666]	-0.0973	0.0181	-0.131	0.0754	-0.0315	1	-0.0366	0.132	-0.00765	0.893	-0.0744	0.349	-0.0644	0.744	-0.111	0.475	-0.0751	0.529	-0.0913	0.487	-0.106	0.572	-0.111	0.0761	-0.162	0.112	-0.0951	0.265	-0.0935	0.358	-0.087	0.294	-0.152	0.171	-0.0324	0.924	-0.178	0.359	-0.132	0.339	-0.101
ENSG00000061794	MRPS35	protein_coding	12	1	p11.22	27863706	27909228	mitochondrial ribosomal protein S35 [Source:HGNC Symbol;Acc:16635]	-0.00364	0.951	-0.0695	0.25	-0.0122	1	0.0222	0.25	-0.0161	0.578	-0.00496	0.965	-0.0226	0.906	-0.000413	0.998	-0.0139	0.909	0.063	0.538	0.0253	0.903	0.0333	0.607	-0.0312	0.751	-0.0347	0.66	-0.00869	0.936	-0.0451	0.513	0.00699	0.962	-0.0592	0.781	-0.123	0.413	-0.0893	0.404	-0.0598
ENSG00000061918	GUCY1B3	protein_coding	4	1	q32.1	156680144	156728743	guanylate cyclase 1, soluble, beta 3 [Source:HGNC Symbol;Acc:4687]	-0.164	0.0329	-0.235	0.0833	-0.07	1	0.0574	0.215	-0.0203	0.828	-0.134	0.361	-0.111	0.765	-0.15	0.625	-0.0951	0.692	-0.215	0.351	-0.115	0.777	-0.214	0.0597	-0.259	0.159	-0.194	0.205	-0.151	0.435	-0.166	0.273	-0.202	0.373	0.0143	0.987	-0.289	0.429	-0.324	0.17	-0.133
ENSG00000061936	SFSWAP	protein_coding	12	1	q24.33	132195626	132284282	splicing factor, suppressor of white-apricot homolog (Drosophila) [Source:HGNC Symbol;Acc:10790]	-0.0402	0.373	-0.105	0.127	0.00372	1	0.0373	0.0839	-0.029	0.301	-0.0492	0.545	-0.0907	0.56	-0.0306	0.872	0.00783	0.961	-0.0733	0.554	-0.0427	0.847	0.00538	0.961	0.0219	0.869	-0.0754	0.347	-0.0521	0.614	-0.0637	0.421	-0.136	0.18	-0.178	0.329	-0.0505	0.825	-0.0435	0.785	-0.109
ENSG00000061938	TNK2	protein_coding	3	-1	q29	195590235	195638816	tyrosine kinase, non-receptor, 2 [Source:HGNC Symbol;Acc:19297]	-0.0485	0.382	-0.185	0.0171	0.0177	1	0.0995	2.73e-05	-0.0554	0.0504	-0.0229	0.866	0.0236	0.935	-0.0422	0.851	-0.0957	0.46	0.0299	0.879	-0.00296	0.993	-0.104	0.15	-0.0517	0.712	-0.11	0.237	-0.0924	0.423	-0.0642	0.527	-0.154	0.223	-0.127	0.64	-0.183	0.399	-0.319	0.0144	-0.162
ENSG00000061987	MON2	protein_coding	12	1	q14.1	62860597	62991363	MON2 homolog (S. cerevisiae) [Source:HGNC Symbol;Acc:29177]	-0.0405	0.187	-0.083	0.0975	0.00889	1	0.0259	0.111	-0.0114	0.693	-0.0476	0.384	-0.0605	0.613	-0.0105	0.948	-0.0272	0.772	-0.0546	0.553	-0.0404	0.79	-0.0211	0.74	-0.00211	0.988	-0.0565	0.341	-0.0426	0.568	-0.0825	0.108	-0.0703	0.405	-0.0888	0.571	-0.0183	0.924	-0.00605	0.967	-0.0962
ENSG00000062038	CDH3	protein_coding	16	1	q22.1	68670092	68756519	cadherin 3, type 1, P-cadherin (placental) [Source:HGNC Symbol;Acc:1762]	-0.0152	0.906	0.0116	0.956	0.167	0.848	-0.319	2.23e-18	0.125	0.00201	-0.0682	0.703	-5.76e-05	1	0.0298	0.944	-0.0602	0.812	0.0468	0.881	0.0263	0.964	0.0177	0.931	-0.174	0.335	0.0292	0.898	-0.0572	0.807	0.0427	0.825	-0.0937	0.727	0.108	0.838	-0.183	0.638	-0.0315	0.926	-0.066
ENSG00000062096	ARSF	protein_coding	X	1	p22.33	2959512	3030767	arylsulfatase F [Source:HGNC Symbol;Acc:721]	-0.0946	0.565	-0.128	0.655	-0.198	1	-0.0491	0.563	0.0296	0.849	-0.164	0.532	-0.157	0.808	-0.378	0.402	-0.139	0.726	0.144	0.753	-0.0949	0.907	-0.187	0.4	-0.0753	0.859	-0.0407	0.918	-0.147	0.677	0.198	0.449	-0.106	0.83	-0.0359	0.977	-0.307	0.639	-0.345	0.411	-0.105
ENSG00000062194	GPBP1	protein_coding	5	1	q11.2	56469775	56560506	GC-rich promoter binding protein 1 [Source:HGNC Symbol;Acc:29520]	0.0497	0.0974	0.11	0.0226	0.00371	1	0.029	0.0751	-0.027	0.161	0.0502	0.36	0.0245	0.884	0.0642	0.568	0.0743	0.327	0.0879	0.301	0.0686	0.603	0.0671	0.13	0.0437	0.58	0.0642	0.276	0.0331	0.687	-0.0313	0.636	0.0799	0.337	0.0477	0.81	0.0957	0.494	0.131	0.132	0.133
ENSG00000062282	DGAT2	protein_coding	11	1	q13.5	75470557	75512579	diacylglycerol O-acyltransferase 2 [Source:HGNC Symbol;Acc:16940]	0.0138	0.94	0.205	0.283	-0.0902	1	-0.109	0.0492	0.0341	0.754	0.0458	0.878	0.046	0.941	-0.0155	0.98	0.0522	0.888	-0.00613	0.99	-0.0431	0.956	0.0931	0.657	0.0204	0.959	0.0327	0.918	0.03	0.931	-0.104	0.654	0.155	0.65	0.519	0.246	0.235	0.656	0.194	0.599	0.248
ENSG00000062370	ZNF112	protein_coding	19	-1	q13.31	44830708	44871377	zinc finger protein 112 [Source:HGNC Symbol;Acc:12892]	-0.0246	0.693	-0.0612	0.506	0.0465	1	-0.00355	0.919	0.00818	0.888	-0.0252	0.836	-0.0172	0.951	-0.0592	0.747	-0.00121	0.995	-0.056	0.718	0.0587	0.802	0.0271	0.788	-0.0509	0.69	-0.0813	0.378	-0.0269	0.849	-0.0378	0.719	-0.0355	0.836	-0.0928	0.736	-0.0847	0.723	-0.0214	0.915	-0.188
ENSG00000062485	CS	protein_coding	12	-1	q13.3	56665483	56694176	citrate synthase [Source:HGNC Symbol;Acc:2422]	-0.104	0.0154	-0.0797	0.365	-0.0504	1	0.038	0.138	-0.0252	0.503	-0.0738	0.387	-0.0644	0.759	-0.0497	0.805	-0.0354	0.817	-0.141	0.274	-0.0812	0.707	-0.128	0.0466	-0.0666	0.582	-0.135	0.108	-0.154	0.118	-0.221	0.00282	-0.0219	0.908	-0.00675	0.988	-0.0907	0.707	-0.0149	0.944	0.0803
ENSG00000062524	LTK	protein_coding	15	-1	q15.1	41795836	41806085	leukocyte receptor tyrosine kinase [Source:HGNC Symbol;Acc:6721]	-0.0752	0.79	-0.788	0.00851	0.169	1	0.0637	0.617	-0.15	0.247	0.001	0.999	0.231	0.806	-0.296	0.691	-0.207	0.72	0.127	0.867	-0.103	0.938	-0.133	0.747	-0.187	0.738	-0.133	0.79	-0.352	0.44	0.224	0.582	-0.726	0.122	-0.327	0.792	-1.31	0.095	-0.95	0.073	-0.747
ENSG00000062582	MRPS24	protein_coding	7	-1	p13	43906157	43909492	mitochondrial ribosomal protein S24 [Source:HGNC Symbol;Acc:14510]	-0.0303	0.577	-0.0395	0.678	-0.00476	1	-0.00112	0.974	-0.00831	0.878	0.00537	0.972	0.0324	0.892	-0.051	0.775	-0.0382	0.778	-0.00223	0.991	-0.0206	0.947	-0.0807	0.222	-0.028	0.837	-0.0242	0.834	-0.0137	0.922	-0.112	0.134	0.0354	0.828	0.107	0.655	-0.0569	0.814	-0.0938	0.517	-0.0472
ENSG00000062598	ELMO2	protein_coding	20	-1	q13.12	44994688	45061704	engulfment and cell motility 2 [Source:HGNC Symbol;Acc:17233]	0.0101	0.862	0.166	0.0038	0.00712	1	-0.0224	0.306	-0.00851	0.847	-0.0272	0.765	-0.0411	0.825	0.0433	0.779	-0.0113	0.937	0.048	0.702	-0.0194	0.94	0.0164	0.852	-0.0129	0.923	-0.0213	0.831	0.0256	0.821	0.111	0.0786	0.0768	0.483	0.105	0.598	0.163	0.308	0.275	0.00444	0.124
ENSG00000062650	WAPAL	protein_coding	10	-1	q23.2	88195013	88281572	wings apart-like homolog (Drosophila) [Source:HGNC Symbol;Acc:23293]	0.042	0.088	0.0602	0.168	-0.00418	1	0.00675	0.696	0.00522	0.865	0.0255	0.641	0.0456	0.662	0.0368	0.709	0.0892	0.118	0.0771	0.266	0.0237	0.87	0.0288	0.53	0.0268	0.708	0.0566	0.236	0.0239	0.734	0.0277	0.608	0.0622	0.374	0.0459	0.773	0.0641	0.602	0.0596	0.471	0.0493
ENSG00000062716	VMP1	protein_coding	17	1	q23.1	57784553	57919616	vacuole membrane protein 1 [Source:HGNC Symbol;Acc:29559]	0.153	0.0187	0.224	0.0492	-0.189	0.33	-0.00903	0.863	-0.0404	0.458	0.121	0.328	0.157	0.561	0.185	0.447	0.131	0.48	0.108	0.631	0.174	0.556	0.18	0.0661	0.211	0.177	0.222	0.0752	0.141	0.387	0.051	0.757	0.191	0.312	0.247	0.472	0.286	0.347	0.4	0.0332	0.375
ENSG00000062725	APPBP2	protein_coding	17	-1	q23.2	58520520	58603580	amyloid beta precursor protein (cytoplasmic tail) binding protein 2 [Source:HGNC Symbol;Acc:622]	-0.0869	0.00778	-0.0658	0.317	0.0049	1	0.027	0.174	-0.0143	0.669	-0.0921	0.112	-0.103	0.417	-0.0202	0.911	-0.0769	0.398	-0.0953	0.343	-0.0879	0.559	-0.0787	0.128	-0.0909	0.259	-0.0924	0.157	-0.0859	0.273	-0.132	0.0228	-0.0849	0.396	-0.104	0.58	0.0547	0.775	-0.0322	0.821	0.0489
ENSG00000062822	POLD1	protein_coding	19	1	q13.33	50887461	50921273	polymerase (DNA directed), delta 1, catalytic subunit [Source:HGNC Symbol;Acc:9175]	0.114	0.0663	0.234	0.0225	-0.0525	1	-0.145	2.85e-06	0.0656	0.0889	0.0592	0.683	0.144	0.566	0.0789	0.765	-0.0152	0.952	0.0743	0.739	0.0934	0.769	0.166	0.0651	0.146	0.326	0.218	0.0565	0.193	0.163	0.0992	0.438	0.156	0.386	0.226	0.48	0.164	0.604	0.354	0.0427	0.28
ENSG00000063015	SEZ6	protein_coding	17	-1	q11.2	27281919	27333458	seizure related 6 homolog (mouse) [Source:HGNC Symbol;Acc:15955]	-0.218	0.0135	-0.239	0.144	-0.00602	1	-0.269	2.2e-09	0.141	0.00508	-0.177	0.287	-0.233	0.519	-0.172	0.632	-0.26	0.262	-0.267	0.319	-0.162	0.719	-0.338	0.00844	-0.285	0.181	-0.189	0.311	-0.165	0.469	-0.151	0.423	-0.242	0.359	-0.0223	0.981	-0.199	0.681	-0.138	0.699	-0.226
ENSG00000063046	EIF4B	protein_coding	12	1	q13.13	53399942	53435993	eukaryotic translation initiation factor 4B [Source:HGNC Symbol;Acc:3285]	0.023	0.677	-0.0228	0.82	0.0193	1	0.0676	0.000805	-0.00565	0.92	0.0386	0.67	0.0441	0.832	0.0667	0.67	0.0812	0.45	0.0461	0.746	-0.01	0.972	0.0578	0.407	0.00972	0.949	-0.0188	0.869	-0.00522	0.97	-0.0569	0.495	-0.0403	0.784	-0.0593	0.829	-0.0235	0.93	0.0196	0.913	0.116
ENSG00000063127	SLC6A16	protein_coding	19	-1	q13.33	49792895	49828482	solute carrier family 6, member 16 [Source:HGNC Symbol;Acc:13622]	0.135	0.475	0.382	0.168	0.00012	1	0.0835	0.386	-0.033	0.866	0.184	0.575	0.0938	0.92	-0.297	0.619	0.0642	0.912	0.492	0.263	0.219	0.787	0.314	0.192	-0.346	0.351	0.182	0.619	0.0509	0.922	0.526	0.0483	0.497	0.228	0.181	0.874	-0.00314	0.998	0.179	0.776	0.46
ENSG00000063169	GLTSCR1	protein_coding	19	1	q13.33	48111453	48206533	glioma tumor suppressor candidate region gene 1 [Source:HGNC Symbol;Acc:4332]	-0.0461	0.659	-0.0486	0.798	0.00962	1	-0.0958	0.0171	-0.00128	0.99	-0.0897	0.581	-0.0751	0.855	-0.0336	0.936	-0.108	0.626	-0.195	0.387	0.0556	0.91	-0.0807	0.587	0.0309	0.909	0.00136	0.996	-0.00172	0.995	-0.0107	0.964	-0.115	0.653	-0.277	0.473	-0.0753	0.871	-0.0955	0.752	-0.17
ENSG00000063176	SPHK2	protein_coding	19	1	q13.33	49122548	49133974	sphingosine kinase 2 [Source:HGNC Symbol;Acc:18859]	-0.164	0.00208	-0.304	0.000669	-0.00765	1	0.0961	0.000897	-0.0664	0.0496	-0.0722	0.542	-0.0262	0.939	-0.139	0.502	-0.152	0.294	-0.132	0.444	-0.131	0.61	-0.252	0.00148	-0.0984	0.499	-0.287	0.00515	-0.266	0.0337	-0.252	0.00758	-0.227	0.111	-0.191	0.52	-0.201	0.448	-0.366	0.019	-0.136
ENSG00000063177	RPL18	protein_coding	19	-1	q13.33	49118585	49122793	ribosomal protein L18 [Source:HGNC Symbol;Acc:10310]	0.128	7.01e-05	0.24	7.61e-06	0.0306	1	-0.0467	0.0104	0.0238	0.361	0.12	0.0314	0.116	0.345	0.136	0.233	0.0848	0.346	0.127	0.197	0.0984	0.509	0.12	0.0136	0.16	0.0672	0.15	0.0168	0.143	0.0571	0.158	0.00595	0.253	0.00102	0.253	0.0562	0.167	0.277	0.172	0.0838	0.176
ENSG00000063180	CA11	protein_coding	19	-1	q13.33	49141199	49149569	carbonic anhydrase XI [Source:HGNC Symbol;Acc:1370]	-0.074	0.441	-0.313	0.0162	0.0734	1	-0.0808	0.0656	-0.00391	0.975	-0.0513	0.81	0.0763	0.862	-0.126	0.697	-0.0679	0.798	-0.114	0.679	-0.036	0.952	-0.139	0.289	-0.165	0.4	-0.153	0.354	-0.0957	0.663	0.0577	0.769	-0.323	0.105	-0.00572	0.995	-0.525	0.123	-0.557	0.0105	-0.33
ENSG00000063241	ISOC2	protein_coding	19	-1	q13.42	55964352	55973710	isochorismatase domain containing 2 [Source:HGNC Symbol;Acc:26278]	0.0727	0.113	0.1	0.222	0.0569	1	-0.026	0.345	0.0257	0.487	0.0772	0.353	0.22	0.0911	0.112	0.496	0.0698	0.587	0.0533	0.739	0.0203	0.951	-0.0461	0.604	0.0979	0.366	0.0777	0.416	0.0974	0.358	0.0202	0.865	0.0891	0.521	0.179	0.412	0.16	0.442	0.0978	0.532	0.0399
ENSG00000063244	U2AF2	protein_coding	19	1	q13.42	56165512	56186081	U2 small nuclear RNA auxiliary factor 2 [Source:HGNC Symbol;Acc:23156]	0.0429	0.0795	0.0412	0.39	0.0193	1	-0.0031	0.869	-0.00303	0.933	0.0441	0.323	0.0381	0.732	0.0615	0.485	0.0728	0.232	0.023	0.802	0.00826	0.964	0.0038	0.957	0.0548	0.346	0.0454	0.37	0.061	0.271	0.0588	0.192	0.00164	0.988	0.0195	0.918	0.0598	0.633	0.0807	0.294	0.117
ENSG00000063245	EPN1	protein_coding	19	1	q13.42	56186592	56221224	epsin 1 [Source:HGNC Symbol;Acc:21604]	-0.0423	0.518	-0.0733	0.498	-0.0178	1	-0.0245	0.462	-0.0106	0.874	-0.0314	0.825	-0.0101	0.975	0.0353	0.893	-0.0835	0.572	-0.0795	0.651	-0.000152	1	-0.117	0.136	-0.051	0.744	-0.0423	0.754	-0.0439	0.78	-0.0414	0.741	-0.0714	0.691	0.0196	0.969	-0.117	0.665	-0.103	0.582	-0.082
ENSG00000063322	MED29	protein_coding	19	1	q13.2	39881943	39891277	mediator complex subunit 29 [Source:HGNC Symbol;Acc:23074]	-0.0372	0.305	-0.0346	0.63	0.0334	1	-0.0133	0.531	0.0319	0.119	-0.0631	0.276	-0.0119	0.954	-0.00842	0.963	-0.0828	0.316	-0.0899	0.34	-0.034	0.855	-0.0573	0.277	-0.0324	0.738	-0.0318	0.691	-0.0196	0.85	0.0221	0.782	-0.0615	0.545	0.0206	0.939	0.0451	0.808	-0.155	0.0971	-0.181
ENSG00000063438	AHRR	protein_coding	5	1	p15.33	304291	438406	aryl-hydrocarbon receptor repressor [Source:HGNC Symbol;Acc:346]	0.0456	0.809	0.196	0.43	0.0701	1	-0.0681	0.373	-0.0735	0.459	-0.0686	0.842	-0.107	0.879	0.115	0.841	-0.262	0.43	0.132	0.771	0.202	0.745	0.0453	0.886	-0.084	0.834	-0.0912	0.779	0.0246	0.954	0.595	0.00327	0.0272	0.961	0.205	0.803	-0.0707	0.932	-0.298	0.476	-0.0512
ENSG00000063587	ZNF275	protein_coding	X	1	q28	152599613	152625568	zinc finger protein 275 [Source:HGNC Symbol;Acc:13069]	-0.0131	0.852	-0.00538	0.966	0.0437	1	-0.0368	0.139	0.0227	0.551	-0.0169	0.898	-0.0723	0.712	-0.0177	0.943	-0.0145	0.931	-0.0324	0.855	0.0437	0.866	-0.000508	0.998	0.0277	0.849	0.0806	0.379	-0.0296	0.831	-0.112	0.16	-0.0987	0.451	-0.071	0.81	0.00718	0.985	0.0343	0.854	-0.0493
ENSG00000063601	MTMR1	protein_coding	X	1	q28	149861435	149933576	myotubularin related protein 1 [Source:HGNC Symbol;Acc:7449]	-0.0378	0.363	0.0787	0.236	-0.0425	1	0.0302	0.139	-0.00855	0.846	-0.0104	0.928	-0.0429	0.817	-0.0501	0.737	-0.0202	0.877	0.0218	0.884	-0.0309	0.888	-0.0361	0.615	-0.0696	0.436	-0.0968	0.156	-0.0366	0.722	-0.0436	0.578	0.16	0.0664	0.159	0.346	0.0108	0.968	-0.0398	0.786	0.0796
ENSG00000063660	GPC1	protein_coding	2	1	q37.3	241375088	241407493	glypican 1 [Source:HGNC Symbol;Acc:4449]	-0.117	0.0241	-0.164	0.0735	-0.0468	1	0.0166	0.656	-0.0262	0.586	-0.0874	0.389	-0.0793	0.749	-0.205	0.245	-0.205	0.105	-0.0963	0.577	-0.0753	0.79	-0.154	0.044	-0.073	0.621	-0.15	0.137	-0.157	0.19	-0.000851	0.996	-0.145	0.341	-0.136	0.658	-0.301	0.193	-0.248	0.111	-0.211
ENSG00000063761	ADCK1	protein_coding	14	1	q24.3	78266426	78401355	aarF domain containing kinase 1 [Source:HGNC Symbol;Acc:19038]	-0.227	1.54e-05	-0.279	0.0019	-0.0363	1	-0.0612	0.0467	0.0378	0.38	-0.23	0.00775	-0.305	0.0502	-0.192	0.318	-0.264	0.0326	-0.186	0.248	-0.213	0.334	-0.171	0.0331	-0.254	0.072	-0.187	0.073	-0.279	0.0219	-0.219	0.0222	-0.225	0.112	-0.336	0.155	-0.089	0.78	-0.402	0.00921	-0.12
ENSG00000063854	HAGH	protein_coding	16	-1	p13.3	1845621	1877195	hydroxyacylglutathione hydrolase [Source:HGNC Symbol;Acc:4805]	-0.114	0.000599	-0.166	0.00343	-0.0063	1	0.0593	0.00104	-0.0235	0.385	-0.105	0.0714	-0.0612	0.697	-0.132	0.263	-0.106	0.232	-0.0804	0.455	-0.072	0.667	-0.188	0.000264	-0.101	0.218	-0.152	0.0175	-0.0996	0.208	-0.153	0.00971	-0.126	0.171	-0.134	0.452	-0.169	0.279	-0.152	0.146	-0.0502
ENSG00000063978	RNF4	protein_coding	4	1	p16.3	2463947	2627047	ring finger protein 4 [Source:HGNC Symbol;Acc:10067]	-0.0225	0.548	0.0162	0.828	-0.00405	1	-0.00807	0.697	-0.0114	0.698	-0.0331	0.604	-0.0422	0.757	-0.0521	0.648	0.05	0.541	-0.0384	0.707	0.0105	0.963	-0.0291	0.619	0.00856	0.939	-0.0319	0.653	-0.0458	0.538	-0.0435	0.474	0.000911	0.994	-0.0098	0.972	-0.0525	0.742	0.107	0.236	0.0865
ENSG00000064012	CASP8	protein_coding	2	1	q33.1	202098166	202152434	caspase 8, apoptosis-related cysteine peptidase [Source:HGNC Symbol;Acc:1509]	0.218	0.125	0.0927	0.786	0.0169	1	-0.111	0.159	0.0744	0.527	0.0317	0.946	0.372	0.476	0.205	0.715	0.297	0.423	0.169	0.73	0.179	0.808	0.203	0.403	0.199	0.595	0.256	0.376	0.0578	0.9	0.432	0.073	0.0884	0.876	0.261	0.772	0.299	0.68	0.032	0.963	-0.11
ENSG00000064042	LIMCH1	protein_coding	4	1	p13	41361624	41702061	LIM and calponin homology domains 1 [Source:HGNC Symbol;Acc:29191]	-0.0406	0.448	0.0628	0.497	0.0819	1	0.0312	0.235	0.0115	0.826	-0.0798	0.328	-0.0668	0.744	0.00157	0.995	-0.0532	0.694	-0.0646	0.673	-0.0396	0.883	-0.0496	0.562	-0.0484	0.712	-0.0436	0.694	-0.00636	0.967	0.00319	0.981	-0.0218	0.907	-0.0723	0.809	0.266	0.165	0.0613	0.724	0.0697
ENSG00000064102	ASUN	protein_coding	12	-1	p11.23	27058114	27091259	asunder spermatogenesis regulator [Source:HGNC Symbol;Acc:20174]	0.0145	0.873	-0.171	0.0718	-0.0309	1	-0.0228	0.535	0.0148	0.82	-0.0207	0.903	-0.0318	0.926	0.0624	0.8	0.0207	0.921	-0.123	0.468	0.0249	0.952	0.0356	0.777	0.0451	0.795	0.0332	0.829	0.135	0.29	-0.0221	0.883	-0.265	0.0455	-0.271	0.281	0.0306	0.935	-0.075	0.731	-0.167
ENSG00000064115	TM7SF3	protein_coding	12	-1	p11.23	27126128	27167367	transmembrane 7 superfamily member 3 [Source:HGNC Symbol;Acc:23049]	-0.0309	0.403	-0.0605	0.314	-0.00737	1	0.0215	0.25	-0.01	0.772	-0.0883	0.0911	0.0186	0.923	-0.0172	0.917	-0.0421	0.652	0.0316	0.786	-0.0146	0.95	-0.0207	0.77	-0.0471	0.575	-0.0376	0.613	-0.0566	0.464	-0.0663	0.272	-0.0613	0.532	-0.105	0.521	-0.0119	0.958	-0.077	0.47	0.102
ENSG00000064195	DLX3	protein_coding	17	-1	q21.33	48067369	48072588	distal-less homeobox 3 [Source:HGNC Symbol;Acc:2916]	0.0653	0.89	-0.161	0.821	0.296	1	0.0351	0.873	-0.218	0.274	0.193	0.792	0.05	0.978	-0.0306	0.985	0.283	0.754	0.382	0.697	0.222	0.901	0.044	0.957	-0.166	0.86	-0.055	0.953	-0.292	0.716	0.0882	0.911	-0.552	0.53	-0.247	0.909	0.0359	0.988	-1.08	0.207	0.855
ENSG00000064199	SPA17	protein_coding	11	1	q24.2	124543694	124567414	sperm autoantigenic protein 17 [Source:HGNC Symbol;Acc:11210]	-0.00691	0.953	-0.354	0.000525	-0.0963	1	0.0444	0.251	0.0141	0.864	-0.0212	0.918	0.0338	0.932	-0.0627	0.834	0.069	0.737	-0.0548	0.829	-0.012	0.982	0.0122	0.946	-0.0424	0.843	-0.0605	0.712	0.0814	0.643	-0.0188	0.919	-0.187	0.3	-0.115	0.79	-0.363	0.197	-0.535	0.00194	-0.487
ENSG00000064201	TSPAN32	protein_coding	11	1	p15.5	2323227	2339430	tetraspanin 32 [Source:HGNC Symbol;Acc:13410]	0.367	0.208	0.495	0.348	-0.0289	1	0.0317	0.881	0.0326	0.936	0.135	0.861	0.196	0.902	0.414	0.707	0.665	0.344	0.607	0.461	0.00813	0.996	0.128	0.846	0.429	0.547	0.467	0.421	0.291	0.705	0.7	0.157	0.404	0.659	0.86	0.553	-0.135	0.943	1.03	0.212	1.37
ENSG00000064205	WISP2	protein_coding	20	1	q13.12	43343485	43357150	WNT1 inducible signaling pathway protein 2 [Source:HGNC Symbol;Acc:12770]	0.216	0.48	0.0031	0.996	-0.0723	1	0.486	0.000103	-0.0874	0.741	0.0937	0.901	0.155	0.919	0.163	0.898	0.388	0.589	0.315	0.719	0.134	0.94	0.131	0.824	0.0528	0.957	0.252	0.682	0.159	0.842	0.538	0.259	0.158	0.877	-0.289	0.876	0.0752	0.968	-0.414	0.658	0.288
ENSG00000064218	DMRT3	protein_coding	9	1	p24.3	976964	991731	doublesex and mab-3 related transcription factor 3 [Source:HGNC Symbol;Acc:13909]	0.0279	0.959	-0.413	0.513	-0.00448	1	0.486	0.00163	-0.166	0.513	0.172	0.837	0.554	0.673	-0.454	0.71	0.532	0.527	0.566	0.555	-0.118	0.96	-0.345	0.549	0.456	0.572	-0.257	0.74	-0.175	0.857	-0.623	0.283	-0.243	0.836	0.678	0.71	-0.613	0.704	-1.39	0.112	-0.0216
ENSG00000064225	ST3GAL6	protein_coding	3	1	q12.1	98451080	98540045	ST3 beta-galactoside alpha-2,3-sialyltransferase 6 [Source:HGNC Symbol;Acc:18080]	-0.0875	0.164	-0.234	0.0161	-0.0158	1	-0.028	0.464	0.0314	0.541	-0.0732	0.562	-0.00961	0.979	-0.0469	0.872	-0.0991	0.554	-0.148	0.408	0.0753	0.813	-0.0731	0.511	-0.0929	0.555	-0.0564	0.707	-0.091	0.551	-0.348	0.000283	-0.161	0.34	-0.144	0.681	-0.163	0.583	-0.328	0.0517	-0.00618
ENSG00000064270	ATP2C2	protein_coding	16	1	q24.1	84402133	84497793	ATPase, Ca++ transporting, type 2C, member 2 [Source:HGNC Symbol;Acc:29103]	-0.00102	0.995	0.189	0.273	0.094	1	-0.103	0.0374	0.0575	0.424	-0.0918	0.661	0.0618	0.908	-0.0149	0.979	-0.17	0.502	0.0745	0.837	-0.0821	0.882	0.117	0.489	-0.0506	0.872	0.0288	0.919	0.0954	0.715	0.0207	0.939	-0.0574	0.88	0.117	0.861	0.158	0.756	0.0911	0.808	0.21
ENSG00000064300	NGFR	protein_coding	17	1	q21.33	47572655	47592379	nerve growth factor receptor [Source:HGNC Symbol;Acc:7809]	0.446	0.0609	0.904	0.0214	-0.133	1	0.365	0.00313	-0.204	0.209	0.531	0.203	0.265	0.833	0.736	0.387	0.349	0.617	0.547	0.45	0.218	0.878	0.325	0.452	0.788	0.157	0.38	0.471	0.65	0.227	0.114	0.858	0.813	0.196	0.918	0.442	1.68	0.0967	1.33	0.0482	1.05
ENSG00000064309	CDON	protein_coding	11	-1	q24.2	125825691	125933230	cell adhesion associated, oncogene regulated [Source:HGNC Symbol;Acc:17104]	-0.0982	0.224	-0.254	0.041	-0.117	1	0.0754	0.0655	-0.0591	0.259	-0.0313	0.889	-0.0556	0.897	-0.111	0.714	0.0218	0.942	0.0883	0.74	-0.0834	0.842	-0.173	0.12	-0.122	0.525	-0.132	0.406	-0.219	0.188	-0.263	0.0398	-0.217	0.291	-0.0392	0.952	-0.314	0.349	-0.154	0.56	-0.399
ENSG00000064313	TAF2	protein_coding	8	-1	q24.12	120743015	120845103	TAF2 RNA polymerase II, TATA box binding protein (TBP)-associated factor, 150kDa [Source:HGNC Symbol;Acc:11536]	-0.00707	0.888	-0.11	0.0253	-0.0235	1	-0.0234	0.176	0.00544	0.89	0.00883	0.927	0.00984	0.958	-0.0113	0.947	-0.0229	0.823	0.00551	0.968	0.0349	0.833	0.00845	0.915	0.00746	0.948	-0.0318	0.662	-0.0335	0.689	-0.0532	0.374	-0.071	0.421	-0.113	0.452	-0.061	0.704	-0.0763	0.449	-0.119
ENSG00000064393	HIPK2	protein_coding	7	-1	q34	139246316	139477577	homeodomain interacting protein kinase 2 [Source:HGNC Symbol;Acc:14402]	-0.0018	0.994	0.0572	0.861	0.0255	1	0.137	0.0433	-0.00867	0.963	-0.151	0.567	-0.132	0.844	0.202	0.683	0.0544	0.907	-0.184	0.667	-0.0163	0.987	0.0764	0.789	0.0883	0.828	-0.0312	0.937	0.146	0.672	-0.073	0.818	-0.28	0.452	-0.376	0.582	0.455	0.43	0.0672	0.904	-0.118
ENSG00000064419	TNPO3	protein_coding	7	-1	q32.1	128594948	128695198	transportin 3 [Source:HGNC Symbol;Acc:17103]	0.0546	0.0392	0.131	0.00229	-0.00623	1	0.0498	0.000271	-0.0277	0.103	0.0485	0.33	0.0806	0.422	0.0837	0.382	0.0782	0.25	0.0598	0.468	0.0823	0.466	0.0579	0.163	0.00111	0.995	0.0178	0.81	0.0392	0.576	0.0511	0.338	0.144	0.0226	0.16	0.157	0.138	0.243	0.166	0.0264	0.19
ENSG00000064489	MEF2BNB-MEF2B	protein_coding	19	-1	p13.11	19256376	19302967	MEF2BNB-MEF2B readthrough [Source:HGNC Symbol;Acc:39979]	0.245	0.544	0.359	0.603	-0.0783	1	0.00527	0.984	-0.0686	0.863	-0.042	0.97	0.497	0.728	1.38	0.184	0.00698	0.996	-0.223	0.862	0.367	0.833	0.148	0.847	0.337	0.718	0.131	0.888	-0.0147	0.988	0.101	0.909	0.256	0.834	0.768	0.678	1.71	0.21	0.0163	0.993	0.334
ENSG00000064490	RFXANK	protein_coding	19	1	p13.11	19303008	19312678	regulatory factor X-associated ankyrin-containing protein [Source:HGNC Symbol;Acc:9987]	0.127	0.00774	0.17	0.0443	-0.0133	1	-0.0195	0.563	0.0391	0.274	0.0579	0.597	0.0806	0.725	0.11	0.565	0.136	0.289	0.199	0.162	0.0998	0.673	0.105	0.175	0.156	0.181	0.17	0.0668	0.138	0.224	0.15	0.0923	0.144	0.302	0.166	0.532	0.17	0.474	0.206	0.172	0.141
ENSG00000064545	TMEM161A	protein_coding	19	-1	p13.11	19229978	19249322	transmembrane protein 161A [Source:HGNC Symbol;Acc:26020]	0.0424	0.425	0.0978	0.236	0.0087	1	0.0111	0.728	-0.012	0.816	0.0231	0.854	-0.00826	0.977	0.0912	0.593	0.00981	0.957	0.0657	0.667	0.0647	0.779	0.0273	0.79	0.0853	0.444	0.0675	0.497	0.0517	0.677	-0.0114	0.93	0.139	0.246	0.0283	0.939	0.126	0.566	0.219	0.0871	0.168
ENSG00000064547	LPAR2	protein_coding	19	-1	p13.11	19734477	19739739	lysophosphatidic acid receptor 2 [Source:HGNC Symbol;Acc:3168]	0.151	0.105	0.222	0.174	-0.0542	1	0.0131	0.851	0.022	0.842	0.103	0.603	0.323	0.309	0.135	0.716	0.291	0.192	0.0458	0.909	0.305	0.393	0.128	0.428	0.179	0.43	0.0988	0.655	0.0312	0.919	0.0164	0.952	0.216	0.421	0.453	0.264	0.131	0.801	0.185	0.569	0.36
ENSG00000064601	CTSA	protein_coding	20	1	q13.12	44518783	44527459	cathepsin A [Source:HGNC Symbol;Acc:9251]	0.0398	0.446	0.0144	0.904	-0.0439	1	0.05	0.0321	-0.0167	0.703	0.039	0.705	0.0809	0.665	0.131	0.395	0.0394	0.782	0.0826	0.549	0.121	0.521	0.0208	0.844	-0.000455	0.999	0.0111	0.935	-0.0253	0.857	-0.0622	0.495	0.125	0.299	0.103	0.691	0.0248	0.933	0.0452	0.799	0.165
ENSG00000064607	SUGP2	protein_coding	19	-1	p13.11	19101697	19144832	SURP and G patch domain containing 2 [Source:HGNC Symbol;Acc:18641]	-0.0866	0.0138	-0.148	0.0128	-0.0203	1	0.00223	0.94	-0.0193	0.544	-0.0626	0.36	-0.072	0.648	-0.0981	0.457	-0.0194	0.885	-0.0152	0.928	-0.0553	0.766	-0.109	0.0359	-0.0839	0.34	-0.147	0.026	-0.12	0.139	-0.17	0.00496	-0.126	0.192	-0.102	0.623	-0.186	0.246	-0.0804	0.532	-0.0723
ENSG00000064651	SLC12A2	protein_coding	5	1	q23.3	127419458	127525380	solute carrier family 12 (sodium/potassium/chloride transporter), member 2 [Source:HGNC Symbol;Acc:10911]	-0.132	0.181	-0.115	0.564	0.123	1	0.0679	0.211	-0.0225	0.842	-0.216	0.178	-0.231	0.527	0.0153	0.978	-0.144	0.589	-0.125	0.699	-0.206	0.625	-0.177	0.234	-0.015	0.968	-0.0999	0.657	-0.0764	0.787	-0.174	0.342	-0.233	0.384	-0.424	0.329	0.354	0.407	-0.0187	0.968	0.13
ENSG00000064652	SNX24	protein_coding	5	1	q23.2	122179134	122365049	sorting nexin 24 [Source:HGNC Symbol;Acc:21533]	-0.0778	0.0813	-0.149	0.045	-0.0345	1	-0.00187	0.96	0.00192	0.977	-0.0622	0.484	-0.0134	0.962	-0.0944	0.58	-0.0568	0.67	-0.087	0.531	-0.0812	0.701	-0.0523	0.532	-0.0983	0.357	-0.147	0.0721	-0.0885	0.41	-0.0751	0.402	-0.181	0.1	-0.17	0.442	-0.108	0.635	-0.118	0.422	0.0707
ENSG00000064655	EYA2	protein_coding	20	1	q13.12	45523263	45817492	eyes absent homolog 2 (Drosophila) [Source:HGNC Symbol;Acc:3520]	0.317	0.00119	0.566	0.00056	0.0726	1	-0.0274	0.714	0.0396	0.709	0.238	0.186	0.342	0.359	0.149	0.729	0.334	0.193	0.175	0.609	0.176	0.733	0.242	0.123	0.313	0.194	0.608	0.00145	0.39	0.0831	0.524	0.00222	0.498	0.0458	0.455	0.354	0.299	0.562	0.526	0.0781	0.185
ENSG00000064666	CNN2	protein_coding	19	1	p13.3	1026298	1039068	calponin 2 [Source:HGNC Symbol;Acc:2156]	0.306	0.0758	0.401	0.199	-0.0248	1	-0.09	0.405	-0.0106	0.967	0.44	0.131	0.395	0.566	0.217	0.765	0.494	0.253	0.0391	0.962	0.0241	0.987	0.403	0.116	0.472	0.235	0.456	0.164	0.156	0.76	0.27	0.444	0.328	0.543	0.561	0.536	0.756	0.322	0.677	0.191	-0.449
ENSG00000064687	ABCA7	protein_coding	19	1	p13.3	1040102	1065571	ATP-binding cassette, sub-family A (ABC1), member 7 [Source:HGNC Symbol;Acc:37]	-0.0654	0.378	-0.132	0.267	-0.0459	1	0.0466	0.212	-0.0722	0.06	-0.042	0.804	-0.0526	0.885	-0.0189	0.958	-0.121	0.493	0.13	0.511	-0.0692	0.85	-0.152	0.111	-0.0609	0.752	-0.0878	0.549	-0.0864	0.608	-0.16	0.173	-0.0929	0.668	-0.0423	0.935	0.0105	0.985	-0.0997	0.681	0.0819
ENSG00000064692	SNCAIP	protein_coding	5	1	q23.2	121647049	121799914	synuclein, alpha interacting protein [Source:HGNC Symbol;Acc:11139]	0.0764	0.494	-0.112	0.564	-0.254	0.321	-0.17	0.000193	0.0642	0.336	0.164	0.322	0.198	0.589	0.0157	0.977	0.259	0.254	0.0878	0.794	-0.162	0.708	0.00294	0.992	0.112	0.662	0.176	0.341	-0.0369	0.902	0.0242	0.926	-0.0832	0.808	-0.0309	0.972	-0.0469	0.939	-0.188	0.558	-0.512
ENSG00000064703	DDX20	protein_coding	1	1	p13.2	112297867	112310638	DEAD (Asp-Glu-Ala-Asp) box polypeptide 20 [Source:HGNC Symbol;Acc:2743]	0.0122	0.886	-0.257	0.00142	-0.102	1	-0.049	0.0834	-0.00548	0.943	0.0584	0.599	-0.0199	0.951	0.0121	0.967	-0.027	0.885	-0.0207	0.929	0.0293	0.934	0.0437	0.685	-0.0569	0.703	0.0529	0.67	-0.0382	0.809	0.1	0.314	-0.271	0.0228	-0.115	0.71	-0.354	0.0996	-0.267	0.0651	-0.213
ENSG00000064726	BTBD1	protein_coding	15	-1	q25.2	83685174	83736106	BTB (POZ) domain containing 1 [Source:HGNC Symbol;Acc:1120]	-0.0357	0.347	-0.016	0.853	-0.0127	1	-0.0741	6.2e-06	0.0296	0.175	-0.0574	0.349	-0.0229	0.906	-0.0391	0.785	-0.0299	0.782	-0.00476	0.976	-0.0321	0.87	-0.0434	0.471	-0.053	0.539	-0.0524	0.472	-0.0254	0.803	-0.0319	0.675	-0.0493	0.659	0.0268	0.918	-0.0631	0.724	0.0137	0.927	0.0519
ENSG00000064763	FAR2	protein_coding	12	1	p11.22	29302036	29493913	fatty acyl CoA reductase 2 [Source:HGNC Symbol;Acc:25531]	-0.167	0.00493	-0.339	0.000574	-0.0991	1	0.0425	0.256	-0.00672	0.943	-0.0778	0.556	-0.11	0.691	-0.185	0.406	-0.0593	0.771	-0.218	0.221	-0.134	0.645	-0.19	0.032	-0.151	0.309	-0.203	0.0795	-0.183	0.19	-0.323	0.00158	-0.23	0.153	-0.249	0.417	-0.359	0.185	-0.303	0.0942	-0.0974
ENSG00000064787	BCAS1	protein_coding	20	-1	q13.2	52553316	52687304	breast carcinoma amplified sequence 1 [Source:HGNC Symbol;Acc:974]	-0.0918	0.761	-0.0857	0.874	0.0776	1	0.235	0.0334	-0.0522	0.829	-0.305	0.446	-0.279	0.778	0.208	0.823	-0.101	0.894	-0.176	0.824	-0.056	0.97	-0.0221	0.971	0.0347	0.966	-0.214	0.669	0.115	0.863	-0.214	0.643	-0.302	0.664	-0.67	0.536	0.709	0.462	-0.277	0.732	0.0705
ENSG00000064886	CHI3L2	protein_coding	1	1	p13.3	111743393	111786062	chitinase 3-like 2 [Source:HGNC Symbol;Acc:1933]	1.3	0.000129	1.58	0.00751	0.0851	1	-0.061	0.826	-0.0242	0.965	1.26	0.0332	0.379	0.847	1.6	0.184	1.74	0.0291	0.82	0.462	0.993	0.533	1.35	0.00789	1.64	0.072	1.89	0.00431	1.42	0.0709	1.25	0.0492	1.91	0.026	0.996	0.632	2.23	0.158	2.47	0.0138	0.684
ENSG00000064932	SBNO2	protein_coding	19	-1	p13.3	1107636	1174282	strawberry notch homolog 2 (Drosophila) [Source:HGNC Symbol;Acc:29158]	0.335	8.65e-06	0.638	3.67e-07	-0.0848	1	-0.045	0.375	-0.0781	0.137	0.284	0.0301	0.365	0.133	0.316	0.238	0.418	0.0186	0.214	0.375	0.263	0.423	0.333	0.00321	0.45	0.0281	0.388	0.00848	0.309	0.0783	0.348	0.0103	0.553	0.00252	0.683	0.0199	0.536	0.123	0.803	0.00019	0.644
ENSG00000064933	PMS1	protein_coding	2	1	q32.2	190649107	190742355	PMS1 postmeiotic segregation increased 1 (S. cerevisiae) [Source:HGNC Symbol;Acc:9121]	-0.00495	0.932	-0.176	0.000513	-0.02	1	0.0406	0.0181	-0.0153	0.609	-0.0176	0.846	-0.0265	0.886	0.00211	0.991	0.0205	0.859	0.0413	0.716	0.0358	0.844	0.0489	0.383	-0.00924	0.941	-0.042	0.576	-0.0176	0.867	-0.0901	0.119	-0.0883	0.332	-0.17	0.225	-0.288	0.024	-0.244	0.00514	-0.159
ENSG00000064961	HMG20B	protein_coding	19	1	p13.3	3572775	3579086	high mobility group 20B [Source:HGNC Symbol;Acc:5002]	0.166	0.0179	0.357	0.00206	0.0356	1	0.00828	0.884	0.0327	0.635	0.102	0.485	0.147	0.633	0.199	0.448	0.14	0.484	0.0531	0.857	0.13	0.714	0.175	0.106	0.237	0.161	0.161	0.268	0.23	0.152	0.251	0.0456	0.297	0.101	0.283	0.432	0.469	0.134	0.393	0.0562	0.247
ENSG00000064989	CALCRL	protein_coding	2	-1	q32.1	188207856	188313187	calcitonin receptor-like [Source:HGNC Symbol;Acc:16709]	0.0417	0.727	0.326	0.0165	-0.161	1	-0.0452	0.385	0.0316	0.709	0.0278	0.916	-0.0635	0.896	0.00625	0.99	0.00188	0.996	-0.118	0.681	0.0264	0.968	0.0945	0.555	0.0192	0.953	0.243	0.119	0.0472	0.862	0.174	0.279	0.389	0.0516	0.236	0.614	0.135	0.772	0.531	0.0207	0.281
ENSG00000064995	TAF11	protein_coding	6	-1	p21.31	34845555	34855866	TAF11 RNA polymerase II, TATA box binding protein (TBP)-associated factor, 28kDa [Source:HGNC Symbol;Acc:11544]	-0.0539	0.139	-0.17	0.00225	0.0232	1	-0.0938	4.47e-08	0.0181	0.552	-0.0564	0.397	-0.0676	0.653	-0.103	0.412	-0.0366	0.741	0.000841	0.995	-0.0786	0.623	-0.0902	0.0769	-0.0242	0.832	-0.0969	0.143	-0.03	0.776	-0.0104	0.916	-0.127	0.156	-0.193	0.195	-0.224	0.137	-0.127	0.241	-0.0704
ENSG00000064999	ANKS1A	protein_coding	6	1	p21.31	34857042	35059179	ankyrin repeat and sterile alpha motif domain containing 1A [Source:HGNC Symbol;Acc:20961]	-0.0442	0.344	-0.238	0.000185	-0.0304	1	-0.0425	0.0566	-0.0168	0.674	-0.0187	0.875	-0.0254	0.918	0.0033	0.989	-0.0546	0.653	0.0522	0.716	-0.0178	0.954	-0.0633	0.365	-0.0725	0.485	-0.0615	0.5	-0.0738	0.463	-0.154	0.0256	-0.28	0.00224	-0.159	0.429	-0.288	0.094	-0.216	0.0619	-0.103
ENSG00000065000	AP3D1	protein_coding	19	-1	p13.3	2100988	2164464	adaptor-related protein complex 3, delta 1 subunit [Source:HGNC Symbol;Acc:568]	-0.082	0.0251	-0.032	0.72	0.0159	1	-0.0203	0.391	0.0179	0.607	-0.0408	0.627	-0.0757	0.638	-0.0567	0.713	-0.126	0.172	-0.121	0.263	-0.0591	0.757	-0.151	0.004	-0.0738	0.434	-0.0773	0.315	-0.0624	0.515	-0.0577	0.463	-0.0577	0.65	-0.00255	0.995	-0.00293	0.993	-0.0429	0.782	-0.0196
ENSG00000065029	ZNF76	protein_coding	6	1	p21.31	35226686	35263762	zinc finger protein 76 [Source:HGNC Symbol;Acc:13149]	-0.0407	0.312	-0.193	0.000575	0.0107	1	-0.0353	0.0735	0.019	0.535	-0.0264	0.772	-0.0551	0.737	-0.0607	0.667	-0.00767	0.958	0.0154	0.923	-0.0591	0.742	-0.0787	0.147	-0.0184	0.883	-0.0483	0.557	-0.0702	0.418	-0.0386	0.629	-0.146	0.101	-0.0896	0.665	-0.199	0.199	-0.158	0.132	-0.214
ENSG00000065054	SLC9A3R2	protein_coding	16	1	p13.3	2075357	2089027	solute carrier family 9, subfamily A (NHE3, cation proton antiporter 3), member 3 regulator 2 [Source:HGNC Symbol;Acc:11076]	-0.0955	0.0747	-0.318	0.000131	0.0572	1	0.0476	0.113	0.0112	0.869	-0.0848	0.406	-0.00892	0.979	-0.115	0.574	-0.0501	0.773	0.00746	0.977	-0.117	0.632	-0.148	0.0521	-0.051	0.752	-0.145	0.152	-0.141	0.243	-0.196	0.0313	-0.351	0.00352	-0.426	0.029	-0.254	0.28	-0.313	0.0354	-0.11
ENSG00000065057	NTHL1	protein_coding	16	-1	p13.3	2089816	2097867	nth endonuclease III-like 1 (E. coli) [Source:HGNC Symbol;Acc:8028]	-0.153	0.00277	-0.359	1.83e-05	-0.0327	1	0.0649	0.0253	-0.0187	0.745	-0.127	0.173	-0.116	0.602	-0.178	0.347	-0.164	0.228	-0.0167	0.948	-0.196	0.353	-0.233	0.00204	-0.102	0.451	-0.172	0.0862	-0.148	0.225	-0.227	0.0122	-0.382	0.0016	-0.254	0.31	-0.177	0.491	-0.423	0.00368	-0.114
ENSG00000065060	UHRF1BP1	protein_coding	6	1	p21.31	34759857	34850915	UHRF1 binding protein 1 [Source:HGNC Symbol;Acc:21216]	0.0117	0.84	-0.0565	0.447	-0.00149	1	0.0219	0.33	-0.0128	0.742	0.0287	0.754	-0.0164	0.942	0.0502	0.743	0.0606	0.556	0.0912	0.404	0.012	0.967	0.0216	0.798	0.0159	0.903	0.00389	0.975	-0.0512	0.592	-0.088	0.195	-0.00231	0.989	-0.0483	0.855	-0.115	0.511	0.0555	0.692	-0.0668
ENSG00000065135	GNAI3	protein_coding	1	1	p13.3	110091233	110136975	guanine nucleotide binding protein (G protein), alpha inhibiting activity polypeptide 3 [Source:HGNC Symbol;Acc:4387]	0.0805	0.00789	0.202	4.35e-05	-0.0552	1	-0.0752	1.88e-06	0.000203	0.997	0.0789	0.15	0.0498	0.734	0.0361	0.798	0.0737	0.378	0.115	0.204	0.0779	0.578	0.0921	0.0422	0.0635	0.422	0.0981	0.0975	0.0662	0.389	0.134	0.0118	0.233	0.00102	0.131	0.397	0.11	0.466	0.193	0.0294	0.182
ENSG00000065150	IPO5	protein_coding	13	1	q32.2	98605912	98676551	importin 5 [Source:HGNC Symbol;Acc:6402]	-0.0401	0.402	-0.157	0.0182	-0.0243	1	0.0423	0.0563	-0.0301	0.304	-0.038	0.689	-0.00434	0.986	0.00857	0.971	0.0196	0.896	-0.0236	0.891	-0.0205	0.945	-0.0323	0.711	-0.0561	0.614	-0.00999	0.938	-0.102	0.27	-0.182	0.0066	-0.225	0.0164	-0.046	0.879	-0.167	0.362	-0.0916	0.515	-0.0877
ENSG00000065154	OAT	protein_coding	10	-1	q26.13	126085872	126107545	ornithine aminotransferase [Source:HGNC Symbol;Acc:8091]	-0.12	0.00166	-0.124	0.0757	-0.0784	1	0.0258	0.295	-0.0184	0.631	-0.147	0.0234	-0.118	0.438	-0.149	0.276	-0.118	0.25	-0.112	0.347	-0.0892	0.634	-0.109	0.0644	-0.138	0.145	-0.12	0.117	-0.0973	0.304	-0.127	0.0743	-0.131	0.227	-0.127	0.562	-0.125	0.525	-0.123	0.35	-0.0125
ENSG00000065183	WDR3	protein_coding	1	1	p12	118472343	118509165	WD repeat domain 3 [Source:HGNC Symbol;Acc:12755]	0.0342	0.438	-0.0925	0.16	-0.0725	1	-0.0664	0.000354	0.0298	0.242	0.0452	0.561	0.0471	0.797	0.0299	0.867	0.0814	0.405	0.0467	0.718	0.0301	0.895	0.0688	0.243	0.0408	0.705	0.0156	0.886	0.0195	0.871	-0.0486	0.538	-0.0734	0.52	0.0785	0.73	-0.219	0.167	-0.0451	0.76	-0.0502
ENSG00000065243	PKN2	protein_coding	1	1	p22.2	89149905	89301938	protein kinase N2 [Source:HGNC Symbol;Acc:9406]	0.0875	0.0121	0.109	0.0826	0.0101	1	-0.0211	0.349	0.0144	0.694	0.0874	0.164	0.0805	0.587	0.102	0.436	0.0232	0.859	0.101	0.344	0.0791	0.64	0.144	0.0044	0.0538	0.584	0.118	0.0795	0.1	0.222	0.0734	0.3	0.115	0.239	-0.0231	0.939	0.117	0.5	0.0345	0.819	0.0403
ENSG00000065268	WDR18	protein_coding	19	1	p13.3	983174	994569	WD repeat domain 18 [Source:HGNC Symbol;Acc:17956]	-0.0737	0.127	-0.181	0.0175	0.0505	1	-0.162	1.01e-12	0.0563	0.0412	-0.107	0.184	-0.0699	0.745	-0.0949	0.595	-0.084	0.516	0.00571	0.979	-0.0592	0.813	-0.139	0.0354	-0.00116	0.997	-0.0447	0.703	-0.101	0.363	-0.116	0.179	-0.218	0.0517	-0.0974	0.738	-0.129	0.579	-0.0876	0.607	-0.176
ENSG00000065308	TRAM2	protein_coding	6	-1	p12.2	52362200	52441713	translocation associated membrane protein 2 [Source:HGNC Symbol;Acc:16855]	0.0978	0.24	0.0177	0.933	0.0257	1	-0.0874	0.0329	0.0284	0.717	0.062	0.742	0.0863	0.828	-0.0385	0.926	0.156	0.449	0.0966	0.719	0.145	0.686	0.126	0.326	0.0725	0.753	0.197	0.175	0.0322	0.899	0.141	0.351	-0.0382	0.904	-0.0966	0.862	-0.108	0.805	0.199	0.434	0.0623
ENSG00000065320	NTN1	protein_coding	17	1	p13.1	8924859	9147317	netrin 1 [Source:HGNC Symbol;Acc:8029]	0.133	0.165	0.275	0.0762	0.0346	1	-0.259	4.54e-09	0.0908	0.112	0.117	0.53	0.098	0.839	0.237	0.47	0.0874	0.765	0.266	0.311	-0.024	0.971	0.14	0.37	0.124	0.619	0.183	0.321	0.163	0.464	0.0653	0.769	0.104	0.753	0.137	0.827	0.371	0.364	0.469	0.0686	0.236
ENSG00000065325	GLP2R	protein_coding	17	1	p13.1	9725523	9795419	glucagon-like peptide 2 receptor [Source:HGNC Symbol;Acc:4325]	0.18	0.523	0.495	0.229	-0.169	1	0.506	4.83e-06	-0.212	0.14	0.201	0.704	0.436	0.65	0.158	0.887	0.0218	0.982	0.234	0.775	0.328	0.775	0.212	0.641	-0.0908	0.909	0.171	0.771	0.0707	0.925	0.235	0.64	0.146	0.873	1.33	0.153	-0.223	0.87	-0.0262	0.982	0.384
ENSG00000065328	MCM10	protein_coding	10	1	p13	13203554	13253104	minichromosome maintenance complex component 10 [Source:HGNC Symbol;Acc:18043]	0.205	0.57	0.609	0.235	-0.0899	1	-0.197	0.227	0.0456	0.904	0.544	0.275	0.0285	0.986	0.63	0.549	0.545	0.473	-0.511	0.564	0.59	0.646	0.285	0.606	0.0651	0.952	0.228	0.751	-0.0373	0.97	-0.116	0.876	0.962	0.184	0.0574	0.985	0.599	0.681	1.52	0.0513	0.404
ENSG00000065357	DGKA	protein_coding	12	1	q13.2	56321103	56347811	diacylglycerol kinase, alpha 80kDa [Source:HGNC Symbol;Acc:2849]	0.043	0.719	0.00936	0.968	-0.0742	1	-0.0272	0.638	-0.0235	0.808	0.075	0.705	0.159	0.657	-0.0399	0.931	0.000544	0.999	0.0296	0.938	0.0651	0.903	0.067	0.709	0.00624	0.987	0.0424	0.859	-0.0184	0.949	0.0861	0.65	0.0048	0.99	0.236	0.613	-0.317	0.41	-0.014	0.974	-0.144
ENSG00000065361	ERBB3	protein_coding	12	1	q13.2	56473641	56497289	v-erb-b2 avian erythroblastic leukemia viral oncogene homolog 3 [Source:HGNC Symbol;Acc:3431]	-0.295	0.125	-0.252	0.52	0.209	1	0.0663	0.6	0.0716	0.703	-0.486	0.123	-0.591	0.38	-0.118	0.902	-0.259	0.637	-0.401	0.481	-0.411	0.628	-0.209	0.558	-0.0581	0.935	-0.296	0.468	-0.0384	0.952	-0.375	0.298	-0.454	0.403	-0.841	0.334	0.622	0.479	-0.171	0.826	0.0488
ENSG00000065371	ROPN1	protein_coding	3	-1	q21.1	123687368	123711025	rhophilin associated tail protein 1 [Source:HGNC Symbol;Acc:17692]	0.084	0.77	0.278	0.485	-0.145	1	-0.093	0.449	0.0245	0.931	0.0237	0.974	0.552	0.44	0.16	0.863	0.0252	0.975	-0.105	0.899	-0.0992	0.943	-0.187	0.63	0.255	0.635	-0.0282	0.966	-0.13	0.832	0.457	0.203	0.339	0.584	0.848	0.348	-0.212	0.853	0.15	0.854	0.156
ENSG00000065413	ANKRD44	protein_coding	2	-1	q33.1	197831741	198175897	ankyrin repeat domain 44 [Source:HGNC Symbol;Acc:25259]	-0.0348	0.632	-0.118	0.236	0.0373	1	-0.111	3.64e-05	0.0674	0.031	-0.0892	0.377	-0.0475	0.876	-0.00713	0.983	-0.0822	0.597	0.0125	0.961	-0.0631	0.831	0.0332	0.787	0.0177	0.932	-0.058	0.656	-0.0156	0.932	-0.084	0.448	-0.139	0.365	-0.221	0.396	0.0149	0.972	-0.0419	0.854	-0.128
ENSG00000065427	KARS	protein_coding	16	-1	q23.1	75661622	75682541	lysyl-tRNA synthetase [Source:HGNC Symbol;Acc:6215]	0.0724	0.0106	0.132	0.00548	-0.0528	1	0.0447	0.00357	-0.0125	0.666	0.068	0.184	0.084	0.45	0.116	0.235	0.109	0.12	0.089	0.299	0.0784	0.541	0.0546	0.255	0.0832	0.226	0.0486	0.452	0.0666	0.343	-0.00144	0.987	0.179	0.0083	0.161	0.208	0.171	0.184	0.224	0.00515	0.156
ENSG00000065457	ADAT1	protein_coding	16	-1	q23.1	75630879	75657198	adenosine deaminase, tRNA-specific 1 [Source:HGNC Symbol;Acc:228]	-0.0451	0.251	-0.237	1.78e-05	-0.0653	1	0.0782	1.09e-05	-0.0295	0.23	-0.0475	0.516	-0.034	0.862	-0.0265	0.881	-0.00805	0.956	0.00858	0.96	-0.0416	0.834	-0.0139	0.879	-0.0908	0.279	-0.0932	0.172	-0.0763	0.371	-0.0726	0.294	-0.207	0.0115	-0.134	0.455	-0.198	0.202	-0.158	0.133	-0.128
ENSG00000065485	PDIA5	protein_coding	3	1	q21.1	122785909	122944074	protein disulfide isomerase family A, member 5 [Source:HGNC Symbol;Acc:24811]	0.0351	0.805	-0.218	0.198	-0.0643	1	-0.126	0.00984	0.00874	0.95	-0.0252	0.935	0.1	0.84	0.148	0.692	0.195	0.438	-0.166	0.58	0.00327	0.995	0.0358	0.88	0.187	0.417	0.179	0.353	-0.0638	0.828	-0.206	0.243	-0.317	0.195	-0.0102	0.991	0.141	0.789	-0.183	0.585	-0.356
ENSG00000065491	TBC1D22B	protein_coding	6	1	p21.2	37225548	37300746	TBC1 domain family, member 22B [Source:HGNC Symbol;Acc:21602]	-0.0821	0.0377	-0.101	0.165	-0.0525	1	-0.114	7.84e-09	0.0215	0.537	-0.0871	0.22	-0.0207	0.933	-0.105	0.472	-0.0837	0.445	-0.109	0.358	-0.0327	0.897	-0.117	0.0421	-0.0835	0.4	-0.0941	0.237	-0.0935	0.324	-0.0762	0.339	-0.0447	0.763	-0.0465	0.877	-0.207	0.242	-0.012	0.951	-0.0505
ENSG00000065518	NDUFB4	protein_coding	3	1	q13.33	120315156	120321347	NADH dehydrogenase (ubiquinone) 1 beta subcomplex, 4, 15kDa [Source:HGNC Symbol;Acc:7699]	-0.00222	0.976	-0.0776	0.298	-0.0324	1	0.0903	3.55e-06	-0.0512	0.0231	0.0401	0.652	0.0432	0.835	-0.066	0.671	0.0511	0.664	0.00684	0.97	0.0288	0.91	-0.0396	0.614	-0.0148	0.919	-0.0356	0.721	-0.0305	0.801	-0.00794	0.945	0.0732	0.557	-0.00782	0.986	-0.195	0.256	-0.1	0.448	-0.0466
ENSG00000065526	SPEN	protein_coding	1	1	p36.21	16174359	16266955	spen family transcriptional repressor [Source:HGNC Symbol;Acc:17575]	0.0655	0.136	0.0386	0.692	0.0474	1	0.0493	0.0296	-0.0351	0.226	0.044	0.644	0.0334	0.89	0.132	0.378	0.117	0.273	0.0639	0.656	0.0977	0.606	0.0532	0.495	0.0643	0.568	0.0607	0.527	0.0749	0.474	-0.0205	0.855	-0.0431	0.783	-0.06	0.839	0.101	0.644	0.079	0.608	0.0362
ENSG00000065534	MYLK	protein_coding	3	-1	q21.1	123328896	123603178	myosin light chain kinase [Source:HGNC Symbol;Acc:7590]	-0.0526	0.636	-0.18	0.233	-0.0362	1	0.0842	0.0604	-0.0413	0.566	-0.112	0.498	-0.0584	0.903	-0.0275	0.951	-0.0979	0.695	0.0663	0.837	-0.0463	0.935	-0.0582	0.749	-0.0192	0.952	-0.111	0.554	0.00681	0.981	-0.12	0.48	-0.144	0.584	-0.3	0.47	0.15	0.738	-0.2	0.471	-0.119
ENSG00000065548	ZC3H15	protein_coding	2	1	q32.1	187350883	187374090	zinc finger CCCH-type containing 15 [Source:HGNC Symbol;Acc:29528]	-0.0477	0.255	-0.101	0.134	-0.0243	1	-0.00474	0.873	-0.0108	0.806	-0.0146	0.899	-0.0324	0.882	-0.0801	0.583	-0.00858	0.956	-0.114	0.299	-0.000207	1	-0.0318	0.695	-0.086	0.346	-0.0439	0.628	-0.0229	0.851	-0.0903	0.203	-0.0478	0.723	0.00985	0.978	-0.173	0.305	-0.0588	0.685	-0.0665
ENSG00000065559	MAP2K4	protein_coding	17	1	p12	11924141	12047147	mitogen-activated protein kinase kinase 4 [Source:HGNC Symbol;Acc:6844]	-0.148	0.00477	-0.292	0.00084	-0.0733	1	0.0118	0.772	-0.0383	0.358	-0.113	0.252	-0.071	0.797	-0.14	0.488	-0.123	0.404	-0.183	0.248	-0.0911	0.745	-0.177	0.0237	-0.215	0.109	-0.187	0.0679	-0.149	0.234	-0.182	0.0593	-0.271	0.0395	-0.134	0.683	-0.265	0.279	-0.313	0.0447	-0.197
ENSG00000065600	TMEM206	protein_coding	1	-1	q32.3	212537273	212588243	transmembrane protein 206 [Source:HGNC Symbol;Acc:25593]	-0.0527	0.791	0.165	0.56	0.101	1	-0.0375	0.687	0.0587	0.637	-0.21	0.403	-0.29	0.586	-0.0017	0.998	0.00669	0.99	-0.15	0.752	-0.19	0.781	-0.0544	0.869	0.109	0.79	0.0155	0.973	0.177	0.611	0.00783	0.984	-0.0211	0.973	-0.223	0.8	0.54	0.363	0.413	0.326	0.353
ENSG00000065609	SNAP91	protein_coding	6	-1	q14.2	84262599	84419410	synaptosomal-associated protein, 91kDa [Source:HGNC Symbol;Acc:14986]	-0.184	0.0243	-0.295	0.0373	-0.0605	1	0.0138	0.83	-0.0237	0.809	-0.121	0.475	-0.0965	0.827	-0.141	0.675	-0.126	0.608	-0.211	0.404	-0.0554	0.922	-0.273	0.0219	-0.3	0.132	-0.261	0.0961	-0.158	0.45	-0.285	0.0525	-0.251	0.28	-0.0467	0.949	-0.234	0.578	-0.354	0.161	-0.11
ENSG00000065613	SLK	protein_coding	10	1	q24.33	105726959	105788991	STE20-like kinase [Source:HGNC Symbol;Acc:11088]	-0.00636	0.911	-0.0967	0.0894	-0.0152	1	0.0454	0.00852	-0.0122	0.719	0.0135	0.892	0.00715	0.973	0.0116	0.949	0.0642	0.478	-0.0698	0.491	-0.0405	0.819	-0.00821	0.926	-0.0283	0.781	0.0139	0.886	0.0143	0.896	-0.048	0.486	-0.122	0.148	-0.0802	0.679	-0.0146	0.95	-0.0415	0.752	-0.16
ENSG00000065615	CYB5R4	protein_coding	6	1	q14.2	84569362	84677143	cytochrome b5 reductase 4 [Source:HGNC Symbol;Acc:20147]	-0.0766	0.0844	-0.353	1.67e-07	-0.0482	1	-0.0408	0.0969	0.00391	0.953	-0.0625	0.476	-0.0828	0.66	-0.0287	0.898	-0.0512	0.705	-0.0302	0.867	-8.22e-05	1	-0.114	0.074	-0.032	0.822	-0.0704	0.466	-0.0795	0.464	-0.291	3.34e-05	-0.212	0.0426	-0.342	0.0354	-0.314	0.092	-0.272	0.0252	-0.248
ENSG00000065618	COL17A1	protein_coding	10	-1	q25.1	105791044	105845760	collagen, type XVII, alpha 1 [Source:HGNC Symbol;Acc:2194]	2.38e-05	1	0.409	0.188	-0.099	1	0.237	0.0084	-0.044	0.828	0.00267	0.996	0.0903	0.932	0.0964	0.916	0.339	0.471	-0.0018	0.998	-0.269	0.757	0.0619	0.888	-0.342	0.422	0.206	0.613	0.0409	0.945	-0.225	0.543	0.48	0.318	0.537	0.562	0.59	0.465	1.02	0.0336	0.441
ENSG00000065621	GSTO2	protein_coding	10	1	q25.1	106028631	106064703	glutathione S-transferase omega 2 [Source:HGNC Symbol;Acc:23064]	0.0645	0.394	0.0785	0.575	-0.0374	1	0.0957	0.00425	-0.0251	0.698	0.0466	0.779	0.0879	0.778	-0.00744	0.985	0.0384	0.869	0.114	0.583	0.034	0.942	0.0898	0.437	0.105	0.532	0.0669	0.671	0.024	0.913	0.11	0.398	0.0244	0.93	0.244	0.452	-0.0251	0.957	0.0225	0.941	0.127
ENSG00000065665	SEC61A2	protein_coding	10	1	p14	12171636	12211960	Sec61 alpha 2 subunit (S. cerevisiae) [Source:HGNC Symbol;Acc:17702]	-0.137	0.01	-0.111	0.291	-0.0268	1	0.00567	0.897	-0.0126	0.855	-0.134	0.163	-0.163	0.431	-0.163	0.414	-0.184	0.176	-0.194	0.22	-0.0664	0.827	-0.131	0.116	-0.18	0.162	-0.159	0.129	-0.0938	0.503	-0.0357	0.798	-0.234	0.0903	-0.0247	0.961	-0.0744	0.818	-0.0802	0.711	-0.0438
ENSG00000065675	PRKCQ	protein_coding	10	-1	p14	6469105	6622263	protein kinase C, theta [Source:HGNC Symbol;Acc:9410]	-0.19	0.0817	-0.184	0.391	0.153	1	-0.109	0.0665	0.0654	0.45	-0.271	0.145	-0.412	0.261	-0.149	0.742	-0.297	0.278	-0.361	0.242	-0.188	0.725	-0.121	0.562	0.0473	0.903	-0.177	0.453	-0.0732	0.831	-0.089	0.732	-0.24	0.461	-0.429	0.418	0.243	0.667	-0.159	0.704	0.0507
ENSG00000065717	TLE2	protein_coding	19	-1	p13.3	2997636	3047633	transducin-like enhancer of split 2 (E(sp1) homolog, Drosophila) [Source:HGNC Symbol;Acc:11838]	0.000577	0.997	-0.231	0.082	-0.0349	1	0.1	0.014	-0.0528	0.363	0.108	0.485	-0.0138	0.978	-0.0121	0.98	0.00515	0.987	0.216	0.339	0.117	0.764	-0.0858	0.565	0.0415	0.876	-0.0835	0.656	-0.0613	0.796	-0.224	0.102	-0.188	0.407	-0.0981	0.862	-0.285	0.425	-0.249	0.311	-0.0617
ENSG00000065802	ASB1	protein_coding	2	1	q37.3	239335383	239360891	ankyrin repeat and SOCS box containing 1 [Source:HGNC Symbol;Acc:16011]	-0.048	0.242	-0.0131	0.898	0.0142	1	0.0744	8.05e-05	-0.0192	0.559	-0.0532	0.479	-0.0143	0.952	-0.0859	0.546	-0.0997	0.298	-0.051	0.697	-0.0481	0.812	-0.0231	0.788	-0.0731	0.434	-0.0963	0.182	-0.032	0.778	0.0483	0.551	-0.0629	0.607	-0.0451	0.87	-0.111	0.545	-0.055	0.705	0.00106
ENSG00000065809	FAM107B	protein_coding	10	-1	p13	14560556	14816896	family with sequence similarity 107, member B [Source:HGNC Symbol;Acc:23726]	-0.114	0.678	-0.15	0.753	0.132	1	0.199	0.0665	-0.0393	0.878	-0.311	0.411	-0.483	0.533	0.142	0.886	-0.0833	0.911	-0.322	0.621	-0.284	0.781	-0.0624	0.903	0.113	0.865	0.0267	0.968	0.198	0.726	-0.19	0.676	-0.365	0.56	-0.815	0.393	0.898	0.303	-0.00233	0.999	-0.195
ENSG00000065833	ME1	protein_coding	6	-1	q14.2	83920108	84140797	malic enzyme 1, NADP(+)-dependent, cytosolic [Source:HGNC Symbol;Acc:6983]	0.0993	0.0549	0.203	0.0177	-0.0079	1	-0.01	0.796	-0.0253	0.594	0.034	0.807	0.163	0.389	0.166	0.367	0.0368	0.841	0.225	0.131	0.0369	0.914	0.0732	0.434	-0.0169	0.933	0.0768	0.515	0.0875	0.507	0.21	0.017	0.181	0.186	0.171	0.537	0.118	0.665	0.134	0.448	0.164
ENSG00000065882	TBC1D1	protein_coding	4	1	p14	37892708	38140796	TBC1 (tre-2/USP6, BUB2, cdc16) domain family, member 1 [Source:HGNC Symbol;Acc:11578]	0.0894	0.0142	0.157	0.011	0.00145	1	0.0782	4.04e-05	-0.0311	0.24	0.0581	0.432	0.0943	0.529	0.104	0.448	0.081	0.429	0.142	0.192	0.104	0.526	0.0684	0.27	0.0444	0.686	0.108	0.134	0.0484	0.637	0.131	0.0458	0.0986	0.366	0.0896	0.693	0.0868	0.662	0.173	0.121	0.169
ENSG00000065883	CDK13	protein_coding	7	1	p14.1	39989636	40136733	cyclin-dependent kinase 13 [Source:HGNC Symbol;Acc:1733]	0.0256	0.308	-0.00991	0.866	-0.000879	1	0.0538	1.04e-06	-0.0314	0.0121	0.0476	0.225	0.0277	0.807	0.04	0.646	0.0304	0.645	0.0315	0.683	0.0468	0.653	0.029	0.477	0.00149	0.989	0.00529	0.94	0.00359	0.964	0.0181	0.736	0.0112	0.904	-0.0208	0.903	-0.0558	0.626	-0.0557	0.46	-0.0553
ENSG00000065911	MTHFD2	protein_coding	2	1	p13.1	74425689	74444692	methylenetetrahydrofolate dehydrogenase (NADP+ dependent) 2, methenyltetrahydrofolate cyclohydrolase [Source:HGNC Symbol;Acc:7434]	0.429	0.000114	0.649	0.000543	-0.342	0.282	-0.121	0.0655	-0.0317	0.82	0.337	0.0899	0.418	0.317	0.382	0.364	0.496	0.071	0.447	0.189	0.383	0.429	0.415	0.0128	0.463	0.109	0.613	0.00458	0.47	0.0675	0.294	0.184	0.569	0.0459	0.657	0.198	0.566	0.283	0.837	0.0102	0.732
ENSG00000065923	SLC9A7	protein_coding	X	-1	p11.23	46464753	46618490	solute carrier family 9, subfamily A (NHE7, cation proton antiporter 7), member 7 [Source:HGNC Symbol;Acc:17123]	-0.121	0.094	-0.213	0.0829	0.0231	1	0.024	0.626	-0.00286	0.979	-0.0676	0.684	-0.0498	0.906	-0.0996	0.737	-0.0917	0.669	-0.0422	0.888	-0.252	0.37	-0.165	0.122	-0.201	0.224	-0.175	0.205	-0.132	0.451	-0.0586	0.733	-0.172	0.413	0.019	0.978	-0.321	0.311	-0.318	0.13	-0.0675
ENSG00000065970	FOXJ2	protein_coding	12	1	p13.31	8185299	8208099	forkhead box J2 [Source:HGNC Symbol;Acc:24818]	0.00442	0.96	0.0507	0.644	0.0048	1	-0.117	1.26e-06	0.0407	0.225	-0.00843	0.961	-0.05	0.85	0.0247	0.926	0.0125	0.95	-0.0261	0.902	0.0542	0.844	-0.00712	0.959	-0.0525	0.717	0.0322	0.809	0.0609	0.645	0.00834	0.955	-0.0866	0.581	0.018	0.97	-0.0451	0.883	0.124	0.453	0.106
ENSG00000065978	YBX1	protein_coding	1	1	p34.2	43148098	43168020	Y box binding protein 1 [Source:HGNC Symbol;Acc:8014]	0.185	0.00152	0.249	0.0137	-0.0219	1	-0.198	5.62e-11	0.0708	0.0585	0.172	0.0993	0.166	0.484	0.204	0.348	0.149	0.358	0.0691	0.76	0.18	0.49	0.217	0.0122	0.159	0.279	0.256	0.0224	0.209	0.129	0.256	0.0142	0.23	0.15	0.201	0.541	0.262	0.349	0.32	0.0715	0.176
ENSG00000065989	PDE4A	protein_coding	19	1	p13.2	10527449	10580305	phosphodiesterase 4A, cAMP-specific [Source:HGNC Symbol;Acc:8780]	-0.178	0.0254	-0.236	0.0989	-0.0461	1	0.0775	0.0913	-0.0326	0.693	-0.129	0.416	-0.115	0.767	-0.107	0.758	-0.165	0.464	-0.239	0.319	0.0408	0.947	-0.301	0.00858	-0.186	0.347	-0.153	0.373	-0.157	0.436	-0.445	0.000824	-0.212	0.37	-0.129	0.818	-0.21	0.616	-0.303	0.232	0.0523
ENSG00000066027	PPP2R5A	protein_coding	1	1	q32.3	212458879	212535200	protein phosphatase 2, regulatory subunit B', alpha [Source:HGNC Symbol;Acc:9309]	0.106	0.0218	0.341	4.18e-06	0.0498	1	-0.175	5.43e-14	0.0576	0.0428	0.0331	0.792	0.0738	0.739	0.0719	0.714	0.0615	0.671	0.201	0.146	0.0591	0.819	0.0979	0.192	0.128	0.254	0.126	0.171	0.144	0.178	0.172	0.0363	0.299	0.00617	0.168	0.498	0.319	0.121	0.271	0.0445	0.284
ENSG00000066032	CTNNA2	protein_coding	2	1	p12	79412357	80875905	catenin (cadherin-associated protein), alpha 2 [Source:HGNC Symbol;Acc:2510]	-0.0334	0.65	0.0165	0.911	-0.00182	1	-0.0253	0.464	0.0409	0.288	-0.0813	0.437	0.0538	0.852	-0.0912	0.667	-0.035	0.854	-0.000374	0.998	0.0166	0.968	-0.0901	0.315	-0.0639	0.677	-0.0448	0.746	-0.0284	0.871	-0.00257	0.987	0.0251	0.912	0.0602	0.879	-0.0806	0.79	-0.184	0.276	0.0164
ENSG00000066044	ELAVL1	protein_coding	19	-1	p13.2	8023463	8070543	ELAV like RNA binding protein 1 [Source:HGNC Symbol;Acc:3312]	-0.0318	0.566	-0.0421	0.665	0.0389	1	-0.0711	0.00113	0.00735	0.898	-0.0475	0.614	-0.0293	0.906	0.0149	0.95	0.0127	0.941	-0.104	0.419	-0.0338	0.901	-0.0695	0.336	-0.0587	0.618	0.0353	0.749	0.0307	0.819	-0.101	0.205	-0.0851	0.522	0.00331	0.994	-0.0982	0.66	-0.0332	0.855	-0.036
ENSG00000066056	TIE1	protein_coding	1	1	p34.2	43766664	43788779	tyrosine kinase with immunoglobulin-like and EGF-like domains 1 [Source:HGNC Symbol;Acc:11809]	-0.154	0.155	-0.286	0.115	0.0696	1	-0.258	4.34e-07	0.13	0.0316	-0.257	0.15	0.039	0.953	-0.437	0.2	-0.2	0.481	0.254	0.414	-0.445	0.244	-0.117	0.557	-0.0425	0.909	-0.136	0.573	-0.304	0.188	-0.0537	0.843	-0.476	0.0564	-0.143	0.846	-0.406	0.39	-0.269	0.438	-0.213
ENSG00000066084	DIP2B	protein_coding	12	1	q13.12	50898768	51142450	DIP2 disco-interacting protein 2 homolog B (Drosophila) [Source:HGNC Symbol;Acc:29284]	-0.0494	0.628	-0.0499	0.79	0.0593	1	0.0328	0.504	-0.000325	0.998	-0.115	0.429	-0.163	0.595	0.0277	0.948	-0.00653	0.983	-0.0415	0.897	-0.0536	0.913	0.00338	0.988	0.0531	0.829	-0.0818	0.655	0.00775	0.976	-0.174	0.219	-0.185	0.401	-0.237	0.558	0.333	0.321	0.0624	0.844	0.0595
ENSG00000066117	SMARCD1	protein_coding	12	1	q13.12	50478755	50494495	SWI/SNF related, matrix associated, actin dependent regulator of chromatin, subfamily d, member 1 [Source:HGNC Symbol;Acc:11106]	-0.0176	0.722	0.0486	0.499	0.0135	1	-0.0915	6.75e-08	0.0447	0.0247	-0.0161	0.872	-0.0473	0.775	0.02	0.913	-0.0432	0.678	-0.0991	0.324	-0.0506	0.775	0.00587	0.953	0.012	0.927	-0.00331	0.979	0.0517	0.562	-0.0232	0.786	0.107	0.252	0.0983	0.612	-0.0487	0.807	0.0987	0.382	-0.0714
ENSG00000066135	KDM4A	protein_coding	1	1	p34.1	44115829	44171186	lysine (K)-specific demethylase 4A [Source:HGNC Symbol;Acc:22978]	-0.0591	0.0226	-0.0847	0.0646	0.0124	1	0.00584	0.767	-0.000491	0.989	-0.0572	0.226	-0.0561	0.615	-0.0185	0.891	0.018	0.85	-0.0754	0.338	-0.0999	0.342	-0.0628	0.119	-0.0518	0.44	-0.0721	0.16	-0.0918	0.12	-0.0829	0.0792	-0.132	0.0387	-0.086	0.548	-0.0305	0.849	0.0425	0.677	-0.0456
ENSG00000066136	NFYC	protein_coding	1	1	p34.2	41157320	41237275	nuclear transcription factor Y, gamma [Source:HGNC Symbol;Acc:7806]	0.00655	0.923	-0.0185	0.855	-0.00669	1	0.00552	0.853	0.00224	0.97	0.018	0.873	0.0324	0.883	0.0538	0.737	0.0974	0.327	-0.0503	0.71	0.0398	0.859	-0.0213	0.815	0.0487	0.657	-0.0279	0.788	-0.0242	0.845	-0.0943	0.188	-0.018	0.912	0.119	0.57	0.0246	0.924	0.0385	0.808	0.0265
ENSG00000066185	ZMYND12	protein_coding	1	-1	p34.2	42896000	42921938	zinc finger, MYND-type containing 12 [Source:HGNC Symbol;Acc:21192]	0.217	0.0171	0.404	0.0081	-0.0487	1	0.272	4.34e-09	-0.0667	0.344	0.202	0.225	0.44	0.121	0.245	0.475	0.0603	0.858	0.214	0.457	0.319	0.391	0.137	0.411	0.069	0.822	0.285	0.106	0.079	0.784	0.337	0.0378	0.577	0.00756	0.574	0.143	0.304	0.501	0.115	0.763	0.2
ENSG00000066230	SLC9A3	protein_coding	5	-1	p15.33	473425	524447	solute carrier family 9, subfamily A (NHE3, cation proton antiporter 3), member 3 [Source:HGNC Symbol;Acc:11073]	0.11	0.812	0.0573	0.944	-0.319	1	0.119	0.551	-0.0943	0.774	0.269	0.704	0.691	0.563	0.287	0.835	0.179	0.867	0.473	0.635	-0.378	0.813	-0.185	0.786	-0.214	0.826	-0.555	0.375	0.442	0.567	0.197	0.791	0.219	0.855	0.252	0.913	0.403	0.816	0.381	0.749	0.131
ENSG00000066248	NGEF	protein_coding	2	-1	q37.1	233743396	233877982	neuronal guanine nucleotide exchange factor [Source:HGNC Symbol;Acc:7807]	-0.28	0.0234	-0.622	0.00227	0.0498	1	-0.045	0.606	-0.026	0.875	-0.308	0.163	-0.131	0.85	-0.171	0.748	-0.129	0.752	-0.411	0.26	-0.169	0.803	-0.37	0.0421	-0.323	0.285	-0.255	0.331	-0.366	0.2	-0.449	0.0414	-0.67	0.0255	-0.432	0.519	-0.509	0.382	-0.51	0.187	-0.557
ENSG00000066279	ASPM	protein_coding	1	-1	q31.3	197053258	197115824	asp (abnormal spindle) homolog, microcephaly associated (Drosophila) [Source:HGNC Symbol;Acc:19048]	0.228	0.204	0.552	0.0501	-0.232	1	-0.15	0.112	0.0701	0.667	0.0555	0.916	0.18	0.84	0.214	0.761	0.0893	0.884	-0.162	0.797	0.721	0.242	0.135	0.706	0.436	0.265	0.464	0.143	0.359	0.367	0.0152	0.976	0.271	0.623	0.559	0.523	0.454	0.587	1.02	0.0273	0.493
ENSG00000066294	CD84	protein_coding	1	-1	q23.3	160510885	160549306	CD84 molecule [Source:HGNC Symbol;Acc:1704]	0.289	0.0504	-0.0103	0.98	-0.262	1	-0.343	4.03e-06	0.229	0.00512	0.129	0.722	0.329	0.588	0.474	0.371	0.34	0.391	0.305	0.514	0.156	0.858	0.419	0.0507	0.06	0.911	0.317	0.294	0.241	0.528	0.413	0.125	0.0574	0.93	0.349	0.698	0.105	0.917	-0.0838	0.9	-0.106
ENSG00000066322	ELOVL1	protein_coding	1	-1	p34.2	43829068	43833696	ELOVL fatty acid elongase 1 [Source:HGNC Symbol;Acc:14418]	-0.0609	0.809	-0.0551	0.903	0.126	1	0.055	0.627	0.0156	0.949	-0.316	0.285	-0.29	0.689	0.129	0.872	-0.0296	0.965	-0.144	0.82	-0.19	0.835	-0.0754	0.852	0.165	0.737	0.0639	0.897	0.18	0.696	-0.165	0.661	-0.227	0.689	-0.591	0.483	0.67	0.367	0.25	0.69	0.0788
ENSG00000066336	SPI1	protein_coding	11	-1	p11.2	47376411	47400127	spleen focus forming virus (SFFV) proviral integration oncogene [Source:HGNC Symbol;Acc:11241]	0.391	0.0024	0.468	0.0414	-0.108	1	-0.209	0.00308	0.0818	0.459	0.329	0.163	0.438	0.375	0.473	0.312	0.422	0.213	0.319	0.442	0.236	0.728	0.359	0.0708	0.347	0.282	0.428	0.0917	0.376	0.222	0.576	0.012	0.459	0.205	0.768	0.187	0.366	0.595	0.518	0.216	0.507
ENSG00000066379	ZNRD1	protein_coding	6	1	p22.1	30026676	30032686	zinc ribbon domain containing 1 [Source:HGNC Symbol;Acc:13182]	0.0929	0.175	0.123	0.322	-0.0623	1	0.00964	0.846	-0.0295	0.627	0.087	0.51	0.0221	0.957	0.0495	0.876	0.0756	0.704	0.105	0.623	0.131	0.668	0.146	0.133	0.0831	0.649	0.231	0.0512	0.118	0.459	-0.026	0.882	0.198	0.261	0.174	0.636	0.156	0.641	0.207	0.315	0.016
ENSG00000066382	MPPED2	protein_coding	11	-1	p14.1	30406040	30608419	metallophosphoesterase domain containing 2 [Source:HGNC Symbol;Acc:1180]	-0.124	0.0471	-0.381	0.000116	-0.0152	1	-0.049	0.182	-0.0145	0.853	-0.171	0.109	-0.0432	0.906	-0.0738	0.789	-0.0622	0.761	-0.104	0.62	-0.185	0.487	-0.123	0.223	-0.307	0.0557	-0.0918	0.523	-0.19	0.179	-0.0113	0.953	-0.445	0.00169	-0.109	0.796	-0.307	0.273	-0.502	0.00309	-0.604
ENSG00000066422	ZBTB11	protein_coding	3	-1	q12.3	101367733	101396339	zinc finger and BTB domain containing 11 [Source:HGNC Symbol;Acc:16740]	0.0148	0.773	-0.0623	0.353	-0.0532	1	0.0857	4.51e-07	-0.0651	0.000268	0.0582	0.366	0.0629	0.678	0.0237	0.892	0.0904	0.304	-0.0124	0.937	0.021	0.93	0.0227	0.77	-0.00233	0.989	-0.0303	0.732	0.00523	0.965	-0.0757	0.248	-0.133	0.128	0.0501	0.836	-0.109	0.51	0.00796	0.963	-0.0427
ENSG00000066427	ATXN3	protein_coding	14	-1	q32.12	92524896	92572965	ataxin 3 [Source:HGNC Symbol;Acc:7106]	-0.0643	0.0343	-0.197	4.89e-05	-0.0346	1	0.0647	3.34e-05	-0.0245	0.264	-0.0581	0.306	-0.0347	0.833	-0.0528	0.668	-0.0878	0.264	-0.0271	0.822	-0.0228	0.91	-0.079	0.0841	-0.102	0.16	-0.0796	0.184	-0.0555	0.473	-0.108	0.0443	-0.235	0.00071	-0.116	0.461	-0.179	0.185	-0.295	0.00033	-0.024
ENSG00000066455	GOLGA5	protein_coding	14	1	q32.12	93260576	93306308	golgin A5 [Source:HGNC Symbol;Acc:4428]	0.0148	0.743	0.00501	0.954	0.0183	1	0.0359	0.0314	-0.00475	0.913	0.00574	0.958	-0.00168	0.995	0.0164	0.922	0.0549	0.526	-0.0639	0.507	0.0355	0.838	0.042	0.454	0.0236	0.812	0.033	0.663	0.048	0.546	-0.0312	0.661	0.0468	0.655	0.0298	0.9	0.113	0.432	0.0376	0.764	-0.111
ENSG00000066468	FGFR2	protein_coding	10	-1	q26.13	123237848	123357972	fibroblast growth factor receptor 2 [Source:HGNC Symbol;Acc:3689]	-0.0407	0.787	0.183	0.342	0.0269	1	0.0864	0.125	0.000433	0.998	-0.157	0.411	-0.132	0.786	0.0319	0.954	0.0753	0.825	-0.166	0.61	-0.121	0.823	-0.0948	0.64	0.0784	0.804	0.051	0.858	0.0461	0.889	-0.0601	0.811	0.0519	0.901	-0.167	0.802	0.501	0.25	0.303	0.345	-0.0262
ENSG00000066557	LRRC40	protein_coding	1	-1	p31.1	70610488	70671303	leucine rich repeat containing 40 [Source:HGNC Symbol;Acc:26004]	-0.107	0.00568	-0.254	6.22e-05	-0.119	0.257	-0.0678	0.00115	0.0299	0.314	-0.104	0.135	-0.104	0.517	-0.137	0.328	-0.173	0.063	-0.133	0.253	-0.0234	0.934	-0.086	0.172	-0.135	0.156	-0.0947	0.238	-0.098	0.299	-0.0868	0.268	-0.218	0.022	-0.152	0.462	-0.327	0.0512	-0.233	0.0413	-0.282
ENSG00000066583	ISOC1	protein_coding	5	1	q23.3	128430444	128449721	isochorismatase domain containing 1 [Source:HGNC Symbol;Acc:24254]	0.0871	0.212	0.136	0.261	-0.0566	1	-0.0176	0.702	0.0122	0.886	-0.0271	0.89	-0.178	0.465	0.135	0.587	-0.0124	0.963	0.0105	0.973	0.119	0.702	0.0881	0.451	-0.00681	0.98	0.298	0.0112	0.167	0.258	0.366	0.000452	0.0898	0.688	-0.0655	0.893	0.0987	0.786	0.205	0.324	0.0699
ENSG00000066629	EML1	protein_coding	14	1	q32.2	100204030	100408397	echinoderm microtubule associated protein like 1 [Source:HGNC Symbol;Acc:3330]	-0.101	0.0792	-0.242	0.00831	0.0634	1	-0.0939	0.00124	0.0447	0.265	-0.145	0.133	-0.0647	0.827	-0.116	0.594	-0.0512	0.785	-0.0721	0.719	-0.273	0.156	-0.0777	0.448	-0.0533	0.757	-0.084	0.512	-0.131	0.325	-0.0376	0.79	-0.33	0.0115	-0.21	0.467	-0.246	0.335	-0.169	0.361	-0.0315
ENSG00000066651	TRMT11	protein_coding	6	1	q22.32	126307576	126360422	tRNA methyltransferase 11 homolog (S. cerevisiae) [Source:HGNC Symbol;Acc:21080]	-0.0425	0.378	-0.141	0.0417	-0.0229	1	0.114	1.63e-08	-0.0377	0.165	-0.0148	0.908	-0.0759	0.674	-0.0955	0.54	-0.0346	0.801	-0.00545	0.978	0.0753	0.705	-0.0164	0.876	-0.0302	0.821	-0.106	0.182	-0.0657	0.533	-0.0981	0.202	-0.0741	0.576	-0.159	0.442	-0.18	0.332	-0.169	0.171	-0.192
ENSG00000066654	THUMPD1	protein_coding	16	-1	p12.3	20744986	20753406	THUMP domain containing 1 [Source:HGNC Symbol;Acc:23807]	-0.0402	0.228	-0.0808	0.138	0.0324	1	0.0418	0.00935	-0.00295	0.949	-0.0105	0.914	-0.0478	0.734	-0.0133	0.938	0.0028	0.983	-0.084	0.349	-0.0338	0.847	-0.0208	0.762	-0.0388	0.656	-0.0604	0.338	-0.0392	0.635	-0.0965	0.0724	-0.0521	0.601	-0.0273	0.908	-0.0513	0.764	-0.0592	0.594	-0.0162
ENSG00000066697	MSANTD3	protein_coding	9	1	q31.1	103189438	103213511	Myb/SANT-like DNA-binding domain containing 3 [Source:HGNC Symbol;Acc:23370]	-0.143	0.000435	-0.301	7.48e-06	-0.0314	1	-0.0405	0.0964	0.0172	0.694	-0.135	0.0595	-0.144	0.348	-0.132	0.395	-0.22	0.0214	-0.243	0.0456	-0.0157	0.963	-0.109	0.0907	-0.181	0.0919	-0.165	0.0368	-0.113	0.253	-0.116	0.143	-0.253	0.0114	-0.367	0.0191	-0.314	0.0874	-0.272	0.0239	-0.298
ENSG00000066735	KIF26A	protein_coding	14	1	q32.33	104605060	104647231	kinesin family member 26A [Source:HGNC Symbol;Acc:20226]	0.0253	0.856	0.131	0.461	-0.00761	1	-0.284	1.83e-11	0.095	0.0721	0.0369	0.888	0.145	0.711	-0.184	0.581	0.00627	0.986	0.0808	0.807	0.00437	0.994	-0.051	0.8	0.00385	0.994	0.0243	0.929	0.0442	0.878	0.168	0.325	-0.034	0.928	0.29	0.524	-0.43	0.259	0.0576	0.878	0.0743
ENSG00000066739	ATG2B	protein_coding	14	-1	q32.2	96747595	96830207	autophagy related 2B [Source:HGNC Symbol;Acc:20187]	-0.129	8.94e-05	-0.194	0.000464	0.0032	1	0.0678	0.000141	-0.0294	0.227	-0.116	0.0441	-0.122	0.327	-0.0739	0.585	-0.0758	0.425	-0.121	0.228	-0.113	0.433	-0.131	0.00773	-0.133	0.114	-0.184	0.004	-0.152	0.0475	-0.198	0.000519	-0.196	0.0164	-0.118	0.526	-0.0749	0.688	-0.131	0.229	-0.136
ENSG00000066777	ARFGEF1	protein_coding	8	-1	q13.2	68085747	68255912	ADP-ribosylation factor guanine nucleotide-exchange factor 1 (brefeldin A-inhibited) [Source:HGNC Symbol;Acc:15772]	-0.00512	0.906	-0.0955	0.0217	-0.0316	1	-0.0263	0.0572	-0.00996	0.695	-0.0055	0.949	-0.00218	0.989	0.037	0.721	-0.0124	0.895	-0.0199	0.844	0.0714	0.513	0.014	0.813	-0.0445	0.493	-0.0351	0.546	0.00238	0.979	-0.0617	0.189	-0.104	0.0997	-0.15	0.155	-0.0606	0.644	-0.0661	0.436	-0.0653
ENSG00000066827	ZFAT	protein_coding	8	-1	q24.22	135490031	135725292	zinc finger and AT hook domain containing [Source:HGNC Symbol;Acc:19899]	-0.0181	0.731	-0.256	5.23e-06	0.0322	1	0.0475	0.0137	-0.0414	0.0598	0.0131	0.909	0.0581	0.726	-0.044	0.779	-0.0242	0.851	0.0477	0.708	-0.00842	0.976	0.00202	0.985	-0.0344	0.756	-0.0307	0.744	-0.0863	0.309	-0.0915	0.173	-0.203	0.0163	-0.151	0.392	-0.311	0.0351	-0.368	0.000147	-0.169
ENSG00000066855	MTFR1	protein_coding	8	1	q13.1	66556969	66683496	mitochondrial fission regulator 1 [Source:HGNC Symbol;Acc:29510]	0.00917	0.947	-0.00186	0.993	0.0221	1	0.0308	0.539	-0.0148	0.88	-0.0492	0.807	-0.0571	0.897	0.041	0.919	0.0837	0.723	0.0226	0.949	-0.156	0.659	0.0819	0.578	0.0726	0.752	-0.00205	0.994	0.105	0.595	-0.0421	0.829	-0.0256	0.938	-0.28	0.467	0.304	0.374	0.162	0.544	0.157
ENSG00000066923	STAG3	protein_coding	7	1	q22.1	99775186	99819111	stromal antigen 3 [Source:HGNC Symbol;Acc:11356]	-0.000707	0.997	0.0771	0.763	0.0375	1	-0.0176	0.825	0.0259	0.838	-0.214	0.254	0.0957	0.872	0.0357	0.951	0.0284	0.946	-0.109	0.778	0.00407	0.995	-0.0898	0.686	0.118	0.7	0.0613	0.834	0.0414	0.907	0.0199	0.949	-0.0444	0.921	0.274	0.648	0.199	0.726	0.00137	0.999	0.074
ENSG00000066926	FECH	protein_coding	18	-1	q21.31	55215515	55254004	ferrochelatase [Source:HGNC Symbol;Acc:3647]	-0.061	0.127	-0.111	0.0991	0.00878	1	-0.0145	0.578	0.03	0.274	-0.117	0.0671	-0.0652	0.708	-0.0398	0.821	-0.0472	0.689	-0.0808	0.499	-0.0655	0.732	-0.0422	0.573	-0.0514	0.633	-0.0731	0.363	-0.0861	0.348	-0.00366	0.975	-0.155	0.11	-0.137	0.491	-0.0352	0.885	0.00859	0.965	-0.0954
ENSG00000066933	MYO9A	protein_coding	15	-1	q23	72114632	72410918	myosin IXA [Source:HGNC Symbol;Acc:7608]	-0.0168	0.713	-0.0461	0.487	0.0261	1	0.0123	0.566	-0.00877	0.813	0.00726	0.947	0.0178	0.928	0.00349	0.985	0.0321	0.754	0.009	0.953	-0.041	0.812	-0.0196	0.789	-0.0638	0.421	-0.0653	0.315	-0.0287	0.763	-0.0359	0.615	-0.0425	0.703	0.00601	0.986	-0.0869	0.587	-0.0281	0.834	-0.00721
ENSG00000067048	DDX3Y	protein_coding	Y	1	q11.21	15016019	15032390	DEAD (Asp-Glu-Ala-Asp) box helicase 3, Y-linked [Source:HGNC Symbol;Acc:2699]	0.129	0.637	0.0752	0.889	-8.72	1.28e-225	0.0344	0.82	-0.0925	0.621	-0.0714	0.909	-0.0826	0.947	-0.0186	0.987	0.337	0.549	0.465	0.444	0.269	0.8	-0.349	0.292	0.403	0.415	0.00262	0.997	0.232	0.677	0.227	0.611	-0.31	0.644	0.25	0.865	-0.0212	0.99	0.233	0.776	-0.112
ENSG00000067057	PFKP	protein_coding	10	1	p15.2	3108525	3179904	phosphofructokinase, platelet [Source:HGNC Symbol;Acc:8878]	-0.153	0.0136	-0.17	0.138	-0.0783	1	0.247	3.58e-15	-0.0865	0.0195	-0.146	0.195	-0.07	0.84	-0.188	0.42	-0.102	0.585	-0.234	0.204	-0.00879	0.987	-0.178	0.0562	-0.204	0.175	-0.198	0.101	-0.0927	0.582	-0.267	0.0144	-0.2	0.255	-0.153	0.692	-0.0769	0.841	-0.0207	0.947	0.0264
ENSG00000067064	IDI1	protein_coding	10	-1	p15.3	1085848	1095110	isopentenyl-diphosphate delta isomerase 1 [Source:HGNC Symbol;Acc:5387]	-0.11	0.04	-0.0529	0.672	-0.109	1	0.0357	0.28	-0.0363	0.386	-0.141	0.131	-0.114	0.615	-0.209	0.248	-0.112	0.453	-0.174	0.266	-0.0854	0.757	-0.097	0.28	-0.111	0.411	-0.0464	0.741	-0.0611	0.691	-0.0615	0.615	-0.0706	0.714	-0.23	0.383	0.0782	0.804	0.0808	0.703	-0.0314
ENSG00000067066	SP100	protein_coding	2	1	q37.1	231280657	231408805	SP100 nuclear antigen [Source:HGNC Symbol;Acc:11206]	0.319	0.00133	0.306	0.0952	0.0206	1	-0.208	9.17e-05	0.0662	0.425	0.267	0.139	0.541	0.07	0.2	0.627	0.438	0.0719	0.336	0.266	0.146	0.794	0.339	0.0226	0.219	0.4	0.394	0.0408	0.238	0.342	0.389	0.0309	0.261	0.396	0.627	0.156	0.232	0.676	0.312	0.365	0.0422
ENSG00000067082	KLF6	protein_coding	10	-1	p15.1	3818188	3827473	Kruppel-like factor 6 [Source:HGNC Symbol;Acc:2235]	0.19	0.00338	0.444	2.91e-05	-0.12	1	-0.149	1.36e-05	0.0212	0.782	0.125	0.317	0.22	0.374	0.132	0.619	0.186	0.286	0.112	0.62	0.236	0.379	0.12	0.287	0.18	0.261	0.237	0.0605	0.142	0.392	0.395	0.000343	0.233	0.195	0.339	0.27	0.516	0.0709	0.628	0.000539	0.329
ENSG00000067113	PPAP2A	protein_coding	5	-1	q11.2	54720682	54830878	phosphatidic acid phosphatase type 2A [Source:HGNC Symbol;Acc:9228]	0.0431	0.447	0.102	0.242	0.0217	1	0.0588	0.0183	-0.0115	0.839	0.0128	0.934	0.0249	0.932	0.0736	0.698	0.0791	0.548	0.0144	0.948	-0.0213	0.952	0.0703	0.389	0.127	0.245	0.0253	0.849	0.0322	0.829	0.0352	0.759	0.14	0.277	0.178	0.451	0.19	0.371	0.189	0.18	0.0817
ENSG00000067141	NEO1	protein_coding	15	1	q24.1	73344051	73597547	neogenin 1 [Source:HGNC Symbol;Acc:7754]	0.0363	0.613	0.235	0.00649	0.0907	1	0.0378	0.232	0.00581	0.942	-0.0534	0.663	-0.0151	0.965	0.0913	0.666	0.0514	0.768	0.00521	0.984	-0.0199	0.962	0.0588	0.571	0.0853	0.544	0.0451	0.744	0.0876	0.519	0.0637	0.59	0.175	0.22	0.0841	0.817	0.406	0.0697	0.248	0.112	0.182
ENSG00000067167	TRAM1	protein_coding	8	-1	q13.3	71485677	71520622	translocation associated membrane protein 1 [Source:HGNC Symbol;Acc:20568]	0.0806	0.126	0.149	0.0915	-0.0304	1	-0.0149	0.678	0.0266	0.548	0.0415	0.742	0.0323	0.916	0.0656	0.759	0.0581	0.712	0.0385	0.851	0.0631	0.817	0.0882	0.295	0.0874	0.504	0.178	0.0566	0.105	0.393	0.129	0.168	0.154	0.269	0.089	0.793	0.163	0.502	0.0945	0.612	-0.00415
ENSG00000067177	PHKA1	protein_coding	X	-1	q13.2	71798664	71934167	phosphorylase kinase, alpha 1 (muscle) [Source:HGNC Symbol;Acc:8925]	0.0371	0.78	0.284	0.0581	0.00339	1	-0.263	1.09e-09	0.114	0.0259	-0.0538	0.822	0.0216	0.97	-0.0406	0.934	0.109	0.684	0.104	0.744	-0.117	0.803	-0.00772	0.977	0.0104	0.978	0.165	0.372	0.0668	0.808	0.151	0.395	0.299	0.198	0.187	0.733	0.183	0.697	0.361	0.172	0.00446
ENSG00000067182	TNFRSF1A	protein_coding	12	-1	p13.31	6437923	6451280	tumor necrosis factor receptor superfamily, member 1A [Source:HGNC Symbol;Acc:11916]	0.379	1.03e-05	0.535	0.000219	-0.00543	1	-0.0618	0.265	-0.0469	0.566	0.288	0.0577	0.474	0.07	0.368	0.23	0.453	0.0251	0.325	0.219	0.299	0.42	0.399	0.00204	0.411	0.0747	0.361	0.0307	0.322	0.114	0.465	0.00219	0.5	0.0207	0.599	0.108	0.383	0.36	0.663	0.00862	0.425
ENSG00000067191	CACNB1	protein_coding	17	-1	q12	37329709	37353956	calcium channel, voltage-dependent, beta 1 subunit [Source:HGNC Symbol;Acc:1401]	-0.25	0.000642	-0.454	0.000203	0.00548	1	-0.0121	0.84	-0.0268	0.747	-0.214	0.103	-0.163	0.617	-0.216	0.443	-0.268	0.157	-0.339	0.128	-0.0964	0.818	-0.373	0.000717	-0.318	0.0998	-0.267	0.0641	-0.244	0.157	-0.247	0.0709	-0.509	0.00392	-0.366	0.314	-0.374	0.279	-0.449	0.0402	-0.45
ENSG00000067208	EVI5	protein_coding	1	-1	p22.1	92974253	93257961	ecotropic viral integration site 5 [Source:HGNC Symbol;Acc:3501]	-0.0142	0.787	-0.114	0.0523	0.0012	1	0.0785	5.66e-06	-0.0244	0.347	-0.0264	0.765	0.013	0.953	0.0182	0.922	-0.00581	0.968	-0.0529	0.653	-0.0282	0.897	0.0147	0.866	0.0122	0.925	-0.0679	0.343	-0.0435	0.644	0.0102	0.917	-0.129	0.147	-0.203	0.163	-0.0245	0.916	-0.126	0.244	-0.119
ENSG00000067221	STOML1	protein_coding	15	-1	q24.1	74275547	74286963	stomatin (EPB72)-like 1 [Source:HGNC Symbol;Acc:14560]	-0.0978	0.106	-0.057	0.673	-0.0209	1	-0.0291	0.441	0.00835	0.921	-0.0963	0.392	-0.0871	0.752	-0.135	0.548	-0.18	0.222	-0.0835	0.684	-0.0411	0.916	-0.161	0.059	-0.0902	0.568	-0.0878	0.51	-0.0921	0.543	-0.0223	0.89	-0.0472	0.838	0.119	0.752	-0.109	0.736	-0.139	0.495	0.0391
ENSG00000067225	PKM	protein_coding	15	-1	q23	72491370	72524164	pyruvate kinase, muscle [Source:HGNC Symbol;Acc:9021]	-0.106	0.0246	-0.222	0.00446	-0.0658	1	0.151	2.04e-10	-0.0511	0.0924	-0.0852	0.347	-0.0449	0.871	-0.0631	0.759	-0.044	0.785	-0.117	0.429	-0.127	0.55	-0.149	0.0305	-0.0849	0.498	-0.153	0.0897	-0.13	0.239	-0.168	0.0463	-0.18	0.152	-0.102	0.737	-0.204	0.356	-0.128	0.433	0.0224
ENSG00000067248	DHX29	protein_coding	5	-1	q11.2	54552073	54603550	DEAH (Asp-Glu-Ala-His) box polypeptide 29 [Source:HGNC Symbol;Acc:15815]	0.0124	0.787	-0.0765	0.162	0.0073	1	-0.00988	0.64	7.77e-05	0.999	0.0367	0.573	-0.0357	0.821	0.0625	0.593	0.0426	0.636	-0.019	0.881	0.0225	0.909	0.0513	0.315	0.0155	0.885	-0.0303	0.689	0.0395	0.629	-0.0487	0.438	-0.0303	0.791	-0.108	0.494	0.0459	0.79	-0.0308	0.806	-0.157
ENSG00000067334	DNTTIP2	protein_coding	1	-1	p22.1	94333373	94345474	deoxynucleotidyltransferase, terminal, interacting protein 2 [Source:HGNC Symbol;Acc:24013]	0.0579	0.127	-0.0875	0.188	-0.0374	1	0.05	0.0093	-0.04	0.0734	0.0638	0.349	0.0206	0.928	0.0548	0.714	0.128	0.147	0.0434	0.741	0.0864	0.6	0.0637	0.293	0.0408	0.705	0.0443	0.609	0.119	0.144	-0.0283	0.75	-0.0933	0.377	-0.109	0.589	-0.0748	0.704	-0.0372	0.804	-0.0412
ENSG00000067365	METTL22	protein_coding	16	1	p13.2	8715540	8740081	methyltransferase like 22 [Source:HGNC Symbol;Acc:28368]	-0.0403	0.437	-0.0782	0.351	0.0139	1	0.0822	0.000156	-0.0361	0.223	-0.0361	0.733	-0.106	0.533	0.0129	0.957	-0.0355	0.805	-0.00725	0.972	0.0071	0.984	-0.0436	0.613	0.0094	0.956	-0.096	0.263	-0.0624	0.577	-0.086	0.305	-0.0568	0.705	-0.0136	0.973	-0.0407	0.879	-0.0877	0.569	-0.0938
ENSG00000067369	TP53BP1	protein_coding	15	-1	q15.3	43699407	43802926	tumor protein p53 binding protein 1 [Source:HGNC Symbol;Acc:11999]	-0.0212	0.637	-0.0912	0.117	-0.0221	1	-0.0388	0.029	0.0256	0.276	-0.0149	0.879	-0.052	0.731	-0.0113	0.951	0.0305	0.777	-0.00143	0.992	0.014	0.956	-0.0257	0.722	-0.0756	0.341	-0.0468	0.536	-0.0266	0.793	-0.0239	0.769	-0.125	0.14	-0.0332	0.894	-0.156	0.287	-0.0245	0.863	-0.0425
ENSG00000067445	TRO	protein_coding	X	1	p11.21	54946895	54957864	trophinin [Source:HGNC Symbol;Acc:12326]	-0.131	0.00799	-0.16	0.0704	-0.0253	1	-0.0278	0.391	0.0277	0.533	-0.111	0.224	-0.149	0.44	-0.108	0.588	-0.0908	0.529	-0.144	0.343	-0.0647	0.815	-0.125	0.104	-0.209	0.0998	-0.214	0.0221	-0.118	0.335	-0.104	0.302	-0.16	0.255	-0.0594	0.877	-0.0946	0.738	-0.136	0.434	-0.0212
ENSG00000067533	RRP15	protein_coding	1	1	q41	218458629	218511325	ribosomal RNA processing 15 homolog (S. cerevisiae) [Source:HGNC Symbol;Acc:24255]	-0.00819	0.899	-0.293	5.8e-07	-0.065	1	-0.0326	0.131	0.000791	0.988	0.00539	0.968	-0.00431	0.985	0.0304	0.87	0.0397	0.743	-0.0112	0.95	0.07	0.701	-0.0542	0.424	-0.0221	0.864	-0.0149	0.896	-0.0182	0.886	-0.111	0.102	-0.312	0.000193	-0.234	0.135	-0.326	0.0349	-0.268	0.00989	-0.145
ENSG00000067560	RHOA	protein_coding	3	-1	p21.31	49396578	49450431	ras homolog family member A [Source:HGNC Symbol;Acc:667]	0.0525	0.23	0.112	0.113	-0.0133	1	-0.0382	0.0873	0.0287	0.333	-0.018	0.879	0.0122	0.962	0.0383	0.836	0.0525	0.663	0.0199	0.911	-0.00224	0.993	0.0923	0.127	0.0656	0.53	0.0995	0.201	0.0767	0.435	0.141	0.0416	0.0598	0.66	-0.0405	0.894	0.126	0.516	0.182	0.123	0.125
ENSG00000067596	DHX8	protein_coding	17	1	q21.31	41561233	41621831	DEAH (Asp-Glu-Ala-His) box polypeptide 8 [Source:HGNC Symbol;Acc:2749]	0.00893	0.811	-0.0197	0.732	0.000817	1	0.025	0.0603	-0.00736	0.787	0.00904	0.903	0.0362	0.747	0.0628	0.475	0.0746	0.214	0.0189	0.846	-0.0029	0.988	0.0126	0.827	0.000257	0.999	-0.0328	0.558	-0.023	0.747	-0.0575	0.203	-0.0234	0.797	0.00954	0.967	-0.0232	0.877	0.0606	0.461	0.0767
ENSG00000067601	PMS2P4	pseudogene	7	-1	q11.21	66752528	66767894	postmeiotic segregation increased 2 pseudogene 4 [Source:HGNC Symbol;Acc:9129]	-0.0118	0.922	-0.176	0.148	-0.0152	1	-0.0285	0.528	-0.00693	0.946	-0.078	0.602	-0.015	0.973	0.022	0.954	0.0399	0.872	0.0635	0.807	-0.0136	0.98	0.0252	0.886	-0.101	0.582	-0.0122	0.957	-0.0495	0.817	-0.0109	0.958	-0.145	0.489	-0.208	0.58	-0.212	0.521	-0.198	0.377	-0.221
ENSG00000067606	PRKCZ	protein_coding	1	1	p36.33	1981909	2116834	protein kinase C, zeta [Source:HGNC Symbol;Acc:9412]	-0.121	0.0208	-0.317	0.000201	0.0433	1	-0.0972	0.000442	0.0163	0.792	-0.0674	0.558	-0.0242	0.943	-0.0989	0.643	-0.0909	0.552	-0.135	0.41	-0.114	0.656	-0.189	0.013	-0.145	0.256	-0.197	0.0471	-0.104	0.433	-0.171	0.0739	-0.354	0.00407	-0.182	0.525	-0.229	0.351	-0.307	0.0448	-0.232
ENSG00000067646	ZFY	protein_coding	Y	1	p11.31	2803112	2850547	zinc finger protein, Y-linked [Source:HGNC Symbol;Acc:12870]	0.11	0.633	-0.0647	0.887	-7.15	1.54e-217	0.0345	0.783	-0.00355	0.988	-8.46e-05	1	-0.081	0.938	0.15	0.852	0.206	0.69	0.389	0.449	0.134	0.902	-0.242	0.424	0.434	0.277	0.0517	0.922	0.0677	0.906	0.1	0.816	-0.286	0.604	0.0926	0.95	0.00494	0.997	0.0776	0.919	-0.398
ENSG00000067704	IARS2	protein_coding	1	1	q41	220267444	220321380	isoleucyl-tRNA synthetase 2, mitochondrial [Source:HGNC Symbol;Acc:29685]	-0.055	0.0961	-0.06	0.34	-0.0278	1	-0.0434	0.0112	0.0171	0.542	-0.0552	0.362	-0.0562	0.697	-0.0548	0.67	-0.0796	0.345	-0.0134	0.928	-0.0678	0.656	-0.0253	0.72	-0.0797	0.302	-0.0918	0.135	-0.0356	0.698	-0.0462	0.501	-0.0198	0.883	-0.144	0.345	-0.0633	0.718	-0.026	0.85	0.00383
ENSG00000067715	SYT1	protein_coding	12	1	q21.2	79257773	79845788	synaptotagmin I [Source:HGNC Symbol;Acc:11509]	-0.254	0.018	-0.337	0.0785	-0.0848	1	0.0659	0.336	-0.0287	0.828	-0.215	0.284	-0.22	0.645	-0.214	0.622	-0.208	0.499	-0.384	0.226	-0.0573	0.943	-0.331	0.0361	-0.443	0.102	-0.288	0.178	-0.176	0.535	-0.254	0.225	-0.359	0.229	-0.211	0.772	-0.282	0.62	-0.352	0.324	-0.118
ENSG00000067798	NAV3	protein_coding	12	1	q21.2	78224685	78606790	neuron navigator 3 [Source:HGNC Symbol;Acc:15998]	-0.0393	0.558	-0.0268	0.841	0.0228	1	-0.133	2.03e-07	0.037	0.336	-0.0899	0.352	-0.0706	0.779	-0.0176	0.951	-0.0631	0.69	-0.136	0.376	0.0465	0.883	-0.0194	0.884	-0.149	0.215	-0.076	0.518	0.0134	0.938	0.13	0.176	-0.0976	0.553	-0.0558	0.887	-0.00938	0.983	-0.0433	0.844	-0.154
ENSG00000067829	IDH3G	protein_coding	X	-1	q28	153051221	153059978	isocitrate dehydrogenase 3 (NAD+) gamma [Source:HGNC Symbol;Acc:5386]	-0.127	0.00384	-0.206	0.00554	0.00926	1	0.0569	0.0213	-0.0183	0.694	-0.0956	0.245	-0.0318	0.906	-0.0496	0.814	-0.113	0.345	-0.141	0.292	-0.127	0.527	-0.162	0.0122	-0.143	0.184	-0.191	0.0227	-0.155	0.129	-0.184	0.0184	-0.139	0.271	-0.015	0.973	-0.143	0.522	-0.238	0.0717	-0.0383
ENSG00000067836	ROGDI	protein_coding	16	-1	p13.3	4846969	4852951	rogdi homolog (Drosophila) [Source:HGNC Symbol;Acc:29478]	-0.134	0.00629	-0.265	0.00124	0.0416	1	0.0108	0.778	-0.000479	0.995	-0.138	0.114	-0.119	0.568	-0.0379	0.883	-0.171	0.178	-0.163	0.27	-0.111	0.645	-0.177	0.0145	-0.122	0.326	-0.209	0.0254	-0.127	0.286	-0.102	0.315	-0.26	0.034	-0.234	0.337	0.00177	0.996	-0.306	0.0339	-0.0157
ENSG00000067840	PDZD4	protein_coding	X	-1	q28	153067621	153096020	PDZ domain containing 4 [Source:HGNC Symbol;Acc:21167]	-0.124	0.0869	-0.39	0.000512	0.113	1	-0.164	3.93e-06	0.0201	0.808	-0.0789	0.617	0.0442	0.919	-0.133	0.632	-0.111	0.589	-0.123	0.598	-0.12	0.734	-0.238	0.0171	-0.155	0.373	-0.13	0.389	-0.184	0.259	-0.132	0.353	-0.368	0.0284	-0.136	0.771	-0.45	0.143	-0.519	0.00746	-0.52
ENSG00000067842	ATP2B3	protein_coding	X	1	q28	152783134	152848397	ATPase, Ca++ transporting, plasma membrane 3 [Source:HGNC Symbol;Acc:816]	-0.182	0.0579	-0.358	0.0247	-0.0292	1	0.169	0.000576	-0.0863	0.178	-0.0766	0.751	-0.0524	0.931	-0.0869	0.848	-0.0873	0.784	-0.152	0.641	-0.141	0.778	-0.341	0.0114	-0.253	0.264	-0.249	0.179	-0.206	0.373	-0.356	0.0307	-0.316	0.22	-0.0693	0.929	-0.256	0.599	-0.44	0.119	-0.0955
ENSG00000067900	ROCK1	protein_coding	18	-1	q11.1	18526867	18691812	Rho-associated, coiled-coil containing protein kinase 1 [Source:HGNC Symbol;Acc:10251]	0.123	0.00643	0.175	0.0254	0.0141	1	0.0277	0.345	-0.00873	0.889	0.123	0.128	0.105	0.587	0.158	0.339	0.165	0.149	0.0931	0.533	0.0713	0.768	0.16	0.016	0.115	0.307	0.129	0.152	0.138	0.195	0.0923	0.321	0.153	0.229	0.106	0.713	0.264	0.201	0.188	0.19	0.0743
ENSG00000067955	CBFB	protein_coding	16	1	q22.1	67063019	67134961	core-binding factor, beta subunit [Source:HGNC Symbol;Acc:1539]	0.25	0.000492	0.472	8.09e-05	-0.0167	1	-0.0223	0.682	0.0267	0.744	0.179	0.178	0.0841	0.837	0.168	0.566	0.161	0.44	0.101	0.707	0.203	0.543	0.325	0.0025	0.314	0.0994	0.374	0.00713	0.404	0.0118	0.441	0.000373	0.364	0.0477	0.13	0.8	0.355	0.298	0.558	0.00764	0.376
ENSG00000067992	PDK3	protein_coding	X	1	p22.11	24483338	24557954	pyruvate dehydrogenase kinase, isozyme 3 [Source:HGNC Symbol;Acc:8811]	-0.222	0.00302	-0.447	0.000315	-0.0748	1	0.0503	0.295	-0.0637	0.251	-0.251	0.0534	-0.129	0.718	-0.158	0.603	-0.153	0.484	-0.386	0.0813	-0.187	0.6	-0.252	0.0238	-0.296	0.115	-0.255	0.0818	-0.212	0.237	-0.16	0.297	-0.527	0.00315	-0.301	0.45	-0.386	0.269	-0.392	0.0856	-0.33
ENSG00000068001	HYAL2	protein_coding	3	-1	p21.31	50355221	50360337	hyaluronoglucosaminidase 2 [Source:HGNC Symbol;Acc:5321]	0.0917	0.361	0.123	0.498	0.00523	1	-0.0484	0.37	0.0174	0.877	0.0748	0.723	0.162	0.666	-0.0156	0.976	0.0942	0.73	0.239	0.347	-0.0235	0.97	0.0904	0.601	0.0463	0.877	0.132	0.496	-0.0177	0.953	0.227	0.151	0.0729	0.83	0.233	0.638	0.000693	0.999	0.154	0.634	0.253
ENSG00000068024	HDAC4	protein_coding	2	-1	q37.3	239969864	240323348	histone deacetylase 4 [Source:HGNC Symbol;Acc:14063]	0.0358	0.583	0.0726	0.478	0.0888	1	-0.0281	0.362	0.0101	0.874	0.0202	0.892	0.0786	0.728	0.0811	0.681	0.0796	0.573	0.0601	0.735	0.129	0.551	-0.0279	0.81	0.0841	0.511	0.00769	0.963	0.0383	0.802	-0.156	0.072	0.0295	0.885	0.133	0.638	0.0922	0.733	0.0903	0.621	0.186
ENSG00000068028	RASSF1	protein_coding	3	-1	p21.31	50367219	50378411	Ras association (RalGDS/AF-6) domain family member 1 [Source:HGNC Symbol;Acc:9882]	0.078	0.152	0.259	0.00165	-0.0127	1	-0.0607	0.0293	-0.00346	0.964	0.0521	0.66	0.0982	0.658	0.0527	0.823	0.156	0.229	0.144	0.343	-0.00743	0.987	0.0661	0.49	0.0977	0.454	0.0729	0.539	0.0445	0.777	0.0814	0.447	0.124	0.416	0.158	0.577	0.317	0.156	0.416	0.0027	0.367
ENSG00000068078	FGFR3	protein_coding	4	1	p16.3	1795034	1810599	fibroblast growth factor receptor 3 [Source:HGNC Symbol;Acc:3690]	0.0518	0.709	0.309	0.0623	-0.0376	1	0.147	0.00356	-0.00615	0.967	-0.0573	0.83	0.0906	0.867	-0.0891	0.845	0.087	0.788	0.227	0.443	-0.114	0.832	-0.0432	0.858	0.138	0.603	0.126	0.579	0.0327	0.921	0.172	0.376	0.245	0.385	0.16	0.807	0.169	0.753	0.235	0.48	0.182
[truncated: 23,851 more rows]
[truncated: 13 more columns]

## Sheet: DEIsoform_Statistics
ensembl_transcript_id	ensembl_gene_id	external_gene_name	gene_biotype	chromosome_name	strand	band	start_position	end_position	description	WholeCortex_ASD_logFC	WholeCortex_ASD_FDR	WholeCortex_dup15q_logFC	WholeCortex_dup15q_FDR	SexF_logFC	SexF_FDR	Age_logFC	Age_FDR	Age_sqd_logFC	Age_sqd_FDR	ASD_BA9_logFC	ASD_BA9_FDR	ASD_BA44_45_logFC	ASD_BA44_45_FDR	ASD_BA24_logFC	ASD_BA24_FDR	ASD_BA4_6_logFC	ASD_BA4_6_FDR	ASD_BA38_logFC	ASD_BA38_FDR	ASD_BA20_37_logFC	ASD_BA20_37_FDR	ASD_BA41_42_22_logFC	ASD_BA41_42_22_FDR	ASD_BA3_1_2_5_logFC	ASD_BA3_1_2_5_FDR	ASD_BA7_logFC	ASD_BA7_FDR	ASD_BA39_40_logFC	ASD_BA39_40_FDR	ASD_BA17_logFC	ASD_BA17_FDR	dup15q_BA9_logFC	dup15q_BA9_FDR	dup15q_BA44_45_logFC	dup15q_BA44_45_FDR	dup15q_BA24_logFC	dup15q_BA24_FDR	dup15q_BA4_6_logFC	dup15q_BA4_6_FDR
[truncated: 99,819 more rows]
[truncated: 14 more columns]
