# Supplementary material for: Broad transcriptomic dysregulation occurs across the cerebral cortex in ASD
Source: Nature. 2022 Nov 2;611(7936):532–9. doi: 10.1038/s41586-022-05377-7 (PMC9668748; doi:10.1038/s41586-022-05377-7)
Supplement: Supplementary file 6 — Summary statistics characterizing ARI results in ASD vs control samples. Results from permutation-based and bootstrap analyses, comparison with Allen Brain Atlas, and ARI gene enrichment analyses. [file 41586_2022_5377_MOESM6_ESM.xlsx]

## Sheet: SupplementaryData4
Supplementary Data 4
Sheet	Description
ARI_Gene_Permutation	Statistics for the gene-level permutation analysis to determine if attenuated transcritpomic regional identity (ARI) is present in ASD. Regional comparison, permutation p-value (two sided, uncorrected), and sample size (N) for ASD and control subjects is indicated. ‘CTL_NumDGE - ASD_NumDGE` is the difference in the number of DE genes between regions for control and ASD subjects (a positive number…
ARI_Isoform_Permutation	Statistics for the isoform-level permutation analysis to determine if attenuated transcriptomic regional identity is altered in ASD. Regional comparison, permutation p-value (two-sided, uncorrected), and sample size (N) for ASD and control subjects is indicated. ‘CTL_NumDGE - ASD_NumDGE` is the difference in the number of DE genes between regions for control and ASD subjects (a positive number in…
ARI_Bootstrap1	Statistics for bootstrap analysis to gain a general sense of transcriptomic regional identity in control and ASD subjects. Mean DE genes between regions, standard deviation, and 95% confidence interval for the bootstrapped distribution for each regional comparison is listed separately for ASD and control subjects.
ARI_Bootstrap2	Significance measures for bootstrap analysis statistics (Wilcoxon test statistic, two sided p-values, and FDR-corrected p-values), complementing the ‘ARI_Bootstrap1’ tab.
AllenBrainAtlas_RegMatch	Key for comparing Allen Brain Atlas regions to Brodmann Areas, which was used for Extended Data Fig. 5.
All_ARI_Genes	For each attenuated regional comparison, identified attenuated regional identity (ARI) genes are listed with gene annotation information. ‘Wilcoxon_PValue’ is the paired Wilcoxon signed-rank test p-value (two-sided) for the difference in gene expression between regions for the control subjects (with these controls being the same controls used for the TRI permutation analysis). ‘ARI_Gene_Group’ st…
ARI_Gene_Group_Enrichment	Broad neural cell-type and any significant transcription factor binding site enrichments for ARI gene groups. FDR-corrected p-values are indicated.
ARI_Gene_Group_GO	For each ARI gene group, up to 10 gene ontology terms enriched in the module (ranked by the FDR corrected p-value) are shown. ‘InModule_InGOTerm’ shares how many genes in the module are in the GO term (left), with the number of genes in the GO term on the right.

## Sheet: ARI_Gene_Permutation
Comparison	CTL_NumDGE - ASD_NumDGE	Permutation_Pvalue (two sided; nominal)	ASD_N	CTL_N
BA41-42-22 - BA9	542	0.40246	37	31
BA41-42-22 - BA17	4546	0.031097	23	19
BA41-42-22 - BA20-37	24	0.10979	20	17
BA41-42-22 - BA24	1350	0.081692	27	14
BA41-42-22 - BA4-6	588	0.53035	24	20
BA41-42-22 - BA7	316	0.069093	27	20
BA41-42-22 - BA3-1-2-5	261	0.15438	26	19
BA41-42-22 - BA38	694	0.18928	23	10
BA41-42-22 - BA39-40	78	0.43156	25	21
BA41-42-22 - BA44-45	43	0.41226	25	15
BA9 - BA17	4892	0.076092	26	21
BA9 - BA20-37	-84	0.81832	21	20
BA9 - BA24	1552	0.25027	30	16
BA9 - BA4-6	-511	0.63854	27	21
BA9 - BA7	820	0.44386	28	24
BA9 - BA3-1-2-5	-319	0.35226	27	21
BA9 - BA38	1887	0.27597	24	16
BA9 - BA39-40	2197	0.14619	27	24
BA9 - BA44-45	21	0.61294	25	16
BA17 - BA20-37	5272	0.0087991	16	21
BA17 - BA24	6002	0.015998	24	17
BA17 - BA4-6	7422	0.00069993	22	23
BA17 - BA7	5748	0.016398	22	24
BA17 - BA3-1-2-5	5357	0.0060994	21	20
BA17 - BA38	5103	0.10219	19	12
BA17 - BA39-40	4065	0.067193	20	27
BA17 - BA44-45	5586	0.10539	19	16
BA20-37 - BA24	-470	0.13469	20	14
BA20-37 - BA4-6	-221	0.75332	19	20
BA20-37 - BA7	-22	0.80192	19	23
BA20-37 - BA3-1-2-5	85	0.85491	19	16
BA20-37 - BA38	1	0.9999	18	11
BA20-37 - BA39-40	327	0.75892	14	24
BA20-37 - BA44-45	30	0.24598	19	13
BA24 - BA4-6	-151	0.91561	25	15
BA24 - BA7	1401	0.32947	26	16
BA24 - BA3-1-2-5	804	0.63274	25	16
BA24 - BA38	106	0.90491	23	10
BA24 - BA39-40	4600	0.010499	24	18
BA24 - BA44-45	560	0.12869	24	11
BA4-6 - BA7	3	0.46255	24	23
BA4-6 - BA3-1-2-5	0	0.9999	25	19
BA4-6 - BA38	-1280	0.36436	21	13
BA4-6 - BA39-40	1527	0.023798	22	25
BA4-6 - BA44-45	754	0.045795	21	16
BA7 - BA3-1-2-5	1	0.88281	26	21
BA7 - BA38	2216	0.13369	23	14
BA7 - BA39-40	2	0.27307	26	28
BA7 - BA44-45	233	0.13699	24	16
BA3-1-2-5 - BA38	-594	0.58914	23	11
BA3-1-2-5 - BA39-40	355	0.12439	25	23
BA3-1-2-5 - BA44-45	52	0.52075	23	13
BA38 - BA39-40	2310	0.23508	20	13
BA38 - BA44-45	-504	0.51045	23	10
BA39-40 - BA44-45	2309	0.026597	21	17

## Sheet: ARI_Isoform_Permutation
Comparison	CTL_NumDGE - ASD_NumDGE	Permutation_Pvalue (two sided; nominal)	ASD_N	CTL_N
BA41-42-22 - BA9	185	0.37386	37	31
BA41-42-22 - BA17	3429	0.067393	23	19
BA41-42-22 - BA20-37	3	0.9766	20	17
BA41-42-22 - BA24	351	0.10949	27	14
BA41-42-22 - BA4-6	1591	0.075592	24	20
BA41-42-22 - BA7	2501	0.0069993	27	20
BA41-42-22 - BA3-1-2-5	424	0.13849	26	19
BA41-42-22 - BA38	156	0.15758	23	10
BA41-42-22 - BA39-40	-253	0.77812	25	21
BA41-42-22 - BA44-45	53	0.20588	25	15
BA9 - BA17	7816	0.036496	26	21
BA9 - BA20-37	-106	0.82022	21	20
BA9 - BA24	385	0.12949	30	16
BA9 - BA4-6	138	0.85051	27	21
BA9 - BA7	1285	0.27997	28	24
BA9 - BA3-1-2-5	145	0.81942	27	21
BA9 - BA38	379	0.45695	24	16
BA9 - BA39-40	963	0.61584	27	24
BA9 - BA44-45	47	0.72013	25	16
BA17 - BA20-37	4648	0.028897	16	21
BA17 - BA24	7585	0.015498	24	17
BA17 - BA4-6	8946	0.00069993	22	23
BA17 - BA7	5304	0.013199	22	24
BA17 - BA3-1-2-5	5694	0.0018998	21	20
BA17 - BA38	3210	0.22668	19	12
BA17 - BA39-40	3913	0.079692	20	27
BA17 - BA44-45	4814	0.11869	19	16
BA20-37 - BA24	-401	0.078192	20	14
BA20-37 - BA4-6	-29	0.78912	19	20
BA20-37 - BA7	-1	0.90621	19	23
BA20-37 - BA3-1-2-5	11	0.9635	19	16
BA20-37 - BA38	0	0.9999	18	11
BA20-37 - BA39-40	-54	0.77592	14	24
BA20-37 - BA44-45	1	0.9999	19	13
BA24 - BA4-6	39	0.93911	25	15
BA24 - BA7	419	0.54845	26	16
BA24 - BA3-1-2-5	209	0.64944	25	16
BA24 - BA38	89	0.67673	23	10
BA24 - BA39-40	1892	0.22758	24	18
BA24 - BA44-45	100	0.51145	24	11
BA4-6 - BA7	0	0.9999	24	23
BA4-6 - BA3-1-2-5	0	0.9999	25	19
BA4-6 - BA38	-403	0.17768	21	13
BA4-6 - BA39-40	130	0.19958	22	25
BA4-6 - BA44-45	20	0.40546	21	16
BA7 - BA3-1-2-5	0	0.9999	26	21
BA7 - BA38	959	0.19028	23	14
BA7 - BA39-40	-2	0.036596	26	28
BA7 - BA44-45	13	0.35806	24	16
BA3-1-2-5 - BA38	-168	0.79312	23	11
BA3-1-2-5 - BA39-40	4	0.72053	25	23
BA3-1-2-5 - BA44-45	2	0.79162	23	13
BA38 - BA39-40	963	0.26107	20	13
BA38 - BA44-45	68	0.87421	23	10
BA39-40 - BA44-45	387	0.12629	21	17

## Sheet: ARI_Bootstrap1
Comparison	Mean_NumDiff_ASD	SD_ASD	95%_ASD	Mean_NumDiff_CTL	SD_CTL	95%_CTL	%_ASD/CTL
BA41-42-22 - BA9	3701.29	1699	[3668,3734.6]	5403.45	1460	[5374.8,5432.1]	0.684987
BA41-42-22 - BA17	4338.99	1638.6	[4306.9,4371.1]	5327.37	1717.6	[5293.7,5361]	0.814472
BA41-42-22 - BA20-37	3825.39	1584.7	[3794.3,3856.5]	4756.52	1538.9	[4726.4,4786.7]	0.804242
BA41-42-22 - BA24	5169.08	1494.1	[5139.8,5198.4]	6457.73	1762.2	[6423.2,6492.3]	0.800449
BA41-42-22 - BA4-6	5363.32	1446.9	[5335,5391.7]	4901.76	1365.9	[4875,4928.5]	1.09416
BA41-42-22 - BA7	3725.82	1479.4	[3696.8,3754.8]	4884.29	1664.7	[4851.7,4916.9]	0.762817
BA41-42-22 - BA3-1-2-5	4327.64	1641.9	[4295.5,4359.8]	4853.06	1464.3	[4824.4,4881.8]	0.891733
BA41-42-22 - BA38	4598.16	1430	[4570.1,4626.2]	5890.98	1520	[5861.2,5920.8]	0.780543
BA41-42-22 - BA39-40	4005.79	1615.9	[3974.1,4037.5]	3757.32	1521	[3727.5,3787.1]	1.06613
BA41-42-22 - BA44-45	3748.91	1520.1	[3719.1,3778.7]	4418.38	1673.1	[4385.6,4451.2]	0.848481
BA9 - BA17	5081.97	1782.5	[5047,5116.9]	8430.49	1530.8	[8400.5,8460.5]	0.602808
BA9 - BA20-37	4126.75	1499	[4097.4,4156.1]	5604.73	1599.5	[5573.4,5636.1]	0.736298
BA9 - BA24	4665.03	1516.6	[4635.3,4694.8]	6357.71	1750.9	[6323.4,6392]	0.733759
BA9 - BA4-6	4718.44	1540.7	[4688.2,4748.6]	4705.11	1452.3	[4676.6,4733.6]	1.00283
BA9 - BA7	4401.58	1623	[4369.8,4433.4]	6317.58	1431.3	[6289.5,6345.6]	0.696719
BA9 - BA3-1-2-5	5320.65	1451.2	[5292.2,5349.1]	5314.12	1435.8	[5286,5342.3]	1.00123
BA9 - BA38	4435.53	1575.4	[4404.7,4466.4]	6377.59	1472.5	[6348.7,6406.4]	0.695488
BA9 - BA39-40	3916.72	1494.7	[3887.4,3946]	6057.74	1451.1	[6029.3,6086.2]	0.646565
BA9 - BA44-45	3575.78	1538.5	[3545.6,3605.9]	5168.46	1555.4	[5138,5198.9]	0.691845
BA17 - BA20-37	6525.25	1449.8	[6496.8,6553.7]	7636.51	1389	[7609.3,7663.7]	0.85448
BA17 - BA24	5391.92	1570.6	[5361.1,5422.7]	9156.63	1536.3	[9126.5,9186.7]	0.588854
BA17 - BA4-6	5377.71	1609.5	[5346.2,5409.3]	8002.12	1500.4	[7972.7,8031.5]	0.672036
BA17 - BA7	4405.32	1669.8	[4372.6,4438]	6793.23	1717.1	[6759.6,6826.9]	0.648486
BA17 - BA3-1-2-5	4802.98	1461.8	[4774.3,4831.6]	7640.75	1443.7	[7612.5,7669]	0.6286
BA17 - BA38	6799.28	1661.3	[6766.7,6831.8]	8671.02	1568.6	[8640.3,8701.8]	0.784138
BA17 - BA39-40	5358.33	1499.2	[5328.9,5387.7]	6022.41	1709	[5988.9,6055.9]	0.889731
BA17 - BA44-45	7363.28	1344.2	[7336.9,7389.6]	7754.45	1720.6	[7720.7,7788.2]	0.949555
BA20-37 - BA24	4555.23	1445.3	[4526.9,4583.6]	3965.47	1573.9	[3934.6,3996.3]	1.14872
BA20-37 - BA4-6	5530.18	1473.2	[5501.3,5559.1]	4762.77	1499.2	[4733.4,4792.2]	1.16113
BA20-37 - BA7	3587.01	1540	[3556.8,3617.2]	4360.88	1672.1	[4328.1,4393.7]	0.822543
BA20-37 - BA3-1-2-5	4636.53	1509.4	[4607,4666.1]	4952.75	1735.7	[4918.7,4986.8]	0.936153
BA20-37 - BA38	4248.18	1450.8	[4219.7,4276.6]	3026.54	1508.9	[2997,3056.1]	1.40364
BA20-37 - BA39-40	4011.97	1501	[3982.6,4041.4]	4116.26	1745.8	[4082,4150.5]	0.974665
BA20-37 - BA44-45	3900.48	1403.7	[3873,3928]	3473.94	1512.6	[3444.3,3503.6]	1.12279
BA24 - BA4-6	6186.93	1481.8	[6157.9,6216]	6215.81	1426.2	[6187.9,6243.8]	0.995354
BA24 - BA7	5156.16	1621.4	[5124.4,5187.9]	5324.06	1479.9	[5295.1,5353.1]	0.968464
BA24 - BA3-1-2-5	6720.91	1512.9	[6691.3,6750.6]	7057.31	1456.1	[7028.8,7085.9]	0.952333
BA24 - BA38	5728.44	1495.2	[5699.1,5757.7]	4447.32	1494.3	[4418,4476.6]	1.28807
BA24 - BA39-40	5771.04	1443.5	[5742.7,5799.3]	7187.13	1381.4	[7160.1,7214.2]	0.802968
BA24 - BA44-45	4634.98	1535.7	[4604.9,4665.1]	5336.29	1454.3	[5307.8,5364.8]	0.868577
BA4-6 - BA7	4138.98	1473.5	[4110.1,4167.9]	3892.91	1377.7	[3865.9,3919.9]	1.06321
BA4-6 - BA3-1-2-5	3349.6	1533.8	[3319.5,3379.7]	3835.97	1442.8	[3807.7,3864.3]	0.873208
BA4-6 - BA38	5734.81	1400.1	[5707.4,5762.2]	5717.62	1853.6	[5681.3,5753.9]	1.00301
BA4-6 - BA39-40	4322.04	1501.3	[4292.6,4351.5]	4688.7	1394.7	[4661.4,4716]	0.921798
BA4-6 - BA44-45	3887.72	1418.5	[3859.9,3915.5]	5746.53	1309	[5720.9,5772.2]	0.676533
BA7 - BA3-1-2-5	3305.73	1491.9	[3276.5,3335]	3967.91	1443.5	[3939.6,3996.2]	0.833117
BA7 - BA38	4834.7	1517.2	[4805,4864.4]	6087.23	1413.7	[6059.5,6114.9]	0.794237
BA7 - BA39-40	3312.79	1460.9	[3284.2,3341.4]	3269.88	1380.6	[3242.8,3296.9]	1.01312
BA7 - BA44-45	3600.8	1595.4	[3569.5,3632.1]	5307.68	1496	[5278.4,5337]	0.678413
BA3-1-2-5 - BA38	4890.31	1474.2	[4861.4,4919.2]	5423.49	1545.2	[5393.2,5453.8]	0.90169
BA3-1-2-5 - BA39-40	3999.96	1584.1	[3968.9,4031]	4631.02	1576.9	[4600.1,4661.9]	0.863731
BA3-1-2-5 - BA44-45	4205.33	1462	[4176.7,4234]	4556.28	1682.5	[4523.3,4589.3]	0.922976
BA38 - BA39-40	5805.83	1645.2	[5773.6,5838.1]	7088.07	1391.5	[7060.8,7115.3]	0.819099
BA38 - BA44-45	4856.2	1585.5	[4825.1,4887.3]	4328.27	1603.2	[4296.8,4359.7]	1.12197
BA39-40 - BA44-45	4475.42	1449.9	[4447,4503.8]	5942.6	1297.2	[5917.2,5968]	0.753108

## Sheet: ARI_Bootstrap2
Comparison	Statistic	Pvalue (Wilcoxon; two-sided; nominal)	Statistic_FDR	Pval_FDR	Mean_ASD_P	Mean_CTL_P	Diff
BA41-42-22 - BA9	8.02244e+07	0	5.17708e+07	1.53354e-36	3701.29	5403.45	-1702.16
BA41-42-22 - BA17	67154720	0	5.20293e+07	8.16541e-43	4338.99	5327.37	-988.376
BA41-42-22 - BA20-37	6.90048e+07	0	5.11271e+07	1.49071e-22	3825.39	4756.52	-931.127
BA41-42-22 - BA24	7.21882e+07	0	54482894	1.84591e-111	5169.08	6457.73	-1288.64
BA41-42-22 - BA4-6	40130515	4.11684e-129	49081241	9.69145e-11	5363.32	4901.76	461.565
BA41-42-22 - BA7	71874827	0	51409784	9.50849e-31	3725.82	4884.29	-1158.47
BA41-42-22 - BA3-1-2-5	61734307	1.12897e-181	4.99833e+07	0.892134	4327.64	4853.06	-525.425
BA41-42-22 - BA38	7.5533e+07	0	53418285	7.54146e-92	4598.16	5890.98	-1292.81
BA41-42-22 - BA39-40	4.55464e+07	1.0453e-27	4.96674e+07	0.000713852	4005.79	3757.32	248.474
BA41-42-22 - BA44-45	62866921	5.14537e-218	50757225	2.12542e-11	3748.91	4418.38	-669.468
BA9 - BA17	91731659	0	7.00657e+07	0	5081.97	8430.49	-3348.52
BA9 - BA20-37	76648159	0	5.27366e+07	3.93528e-74	4126.75	5604.73	-1477.98
BA9 - BA24	78189683	0	5.47032e+07	1.53318e-131	4665.03	6357.71	-1692.68
BA9 - BA4-6	5.02908e+07	0.476253	4.95293e+07	0.000115757	4718.44	4705.11	13.3347
BA9 - BA7	8.29301e+07	0	53979451	8.04766e-100	4401.58	6317.58	-1916
BA9 - BA3-1-2-5	49832676	0.681918	49411656	0.000141752	5320.65	5314.12	6.5339
BA9 - BA38	8.31295e+07	0	5.45115e+07	7.78928e-130	4435.53	6377.59	-1942.05
BA9 - BA39-40	8.62518e+07	0	5.35165e+07	4.63746e-109	3916.72	6057.74	-2141.02
BA9 - BA44-45	7.93916e+07	0	5.17941e+07	1.1663e-48	3575.78	5168.46	-1592.69
BA17 - BA20-37	7.26083e+07	0	58763424	3.00023e-200	6525.25	7636.51	-1111.27
BA17 - BA24	9.51918e+07	0	76924106	0	5391.92	9156.63	-3764.72
BA17 - BA4-6	8.89498e+07	0	67831585	0	5377.71	8002.12	-2624.41
BA17 - BA7	8.47665e+07	0	58171393	1.54342e-286	4405.32	6793.23	-2387.91
BA17 - BA3-1-2-5	92134872	0	64910488	0	4802.98	7640.75	-2837.77
BA17 - BA38	7.96844e+07	0	65841613	0	6799.28	8671.02	-1871.74
BA17 - BA39-40	6.19813e+07	2.57754e-189	5.33258e+07	1.06854e-64	5358.33	6022.41	-664.084
BA17 - BA44-45	5.65308e+07	1.34578e-57	55514618	1.18196e-60	7363.28	7754.45	-391.169
BA20-37 - BA24	36767747	1.89272e-230	49682195	0.0039267	4555.23	3965.47	589.764
BA20-37 - BA4-6	34310752	0	4.82011e+07	1.49576e-30	5530.18	4762.77	767.414
BA20-37 - BA7	64668461	1.06385e-282	5.06665e+07	4.21715e-11	3587.01	4360.88	-773.868
BA20-37 - BA3-1-2-5	5.49464e+07	8.69854e-34	5.06879e+07	5.58517e-07	4636.53	4952.75	-316.216
BA20-37 - BA38	24727987	0	49540147	9.69318e-08	4248.18	3026.54	1221.64
BA20-37 - BA39-40	5.05168e+07	0.205549	5.06257e+07	2.96345e-09	4011.97	4116.26	-104.284
BA20-37 - BA44-45	39288100	9.78926e-152	49795279	0.0192921	3900.48	3473.94	426.55
BA24 - BA4-6	50896807	0.0280445	4.91171e+07	2.34432e-05	6186.93	6215.81	-28.8801
BA24 - BA7	54440909	1.4725e-27	4.97243e+07	0.0804498	5156.16	5324.06	-167.898
BA24 - BA3-1-2-5	5.76256e+07	7.41224e-78	52166309	8.15466e-16	6720.91	7057.31	-336.403
BA24 - BA38	25651092	0	47162126	7.02424e-72	5728.44	4447.32	1281.12
BA24 - BA39-40	7.76874e+07	0	57903394	4.78965e-211	5771.04	7187.13	-1416.1
BA24 - BA44-45	64564093	1.01112e-278	51632360	5.31556e-28	4634.98	5336.29	-701.312
BA4-6 - BA7	4.50329e+07	4.68399e-34	4.9662e+07	0.000343386	4138.98	3892.91	246.066
BA4-6 - BA3-1-2-5	61583975	4.21962e-177	5.00644e+07	0.440547	3349.6	3835.97	-486.371
BA4-6 - BA38	4.85908e+07	0.000556944	51846077	2.44852e-20	5734.81	5717.62	17.191
BA4-6 - BA39-40	5.85106e+07	1.65618e-96	50200998	0.0816852	4322.04	4688.7	-366.667
BA4-6 - BA44-45	85418127	0	5.29596e+07	1.00958e-86	3887.72	5746.53	-1858.81
BA7 - BA3-1-2-5	6.48044e+07	6.38027e-288	50261091	0.00262958	3305.73	3967.91	-662.175
BA7 - BA38	7.47628e+07	0	5.28785e+07	2.4684e-61	4834.7	6087.23	-1252.52
BA7 - BA39-40	49659872	0.404778	5.01136e+07	0.129353	3312.79	3269.88	42.9042
BA7 - BA44-45	80414204	0	51446888	4.23932e-31	3600.8	5307.68	-1706.88
BA3-1-2-5 - BA38	60575412	6.04778e-148	5.08179e+07	4.9045e-08	4890.31	5423.49	-533.182
BA3-1-2-5 - BA39-40	6.29122e+07	1.54858e-219	50887413	1.21955e-14	3999.96	4631.02	-631.064
BA3-1-2-5 - BA44-45	5.57474e+07	5.18852e-45	5.07598e+07	5.90543e-11	4205.33	4556.28	-350.943
BA38 - BA39-40	7.4153e+07	0	57207181	4.10318e-177	5805.83	7088.07	-1282.24
BA38 - BA44-45	3.94502e+07	3.06969e-147	4.93751e+07	3.71193e-06	4856.2	4328.27	527.933
BA39-40 - BA44-45	7.99754e+07	0	53256683	2.76959e-92	4475.42	5942.6	-1467.18

## Sheet: AllenBrainAtlas_RegMatch
Allen_ID	Allen_Acronym	Matched_BA
4890	FP-s	BA9
4042	opIFG	BA44_45
4043	opIFG	BA44_45
4038	trIFG	BA44_45
4039	trIFG	BA44_45
4012	PrG-prc	BA4_6
4013	PrG-sl	BA4_6
4014	PrG-il	BA4_6
4015	PrG-cs	BA4_6
4017	PrG-prc	BA4_6
4018	PrG-sl	BA4_6
4019	PrG-il	BA4_6
4020	PrG-cs	BA4_6
4223	CgGf-s	BA24
4224	CgGf-i	BA24
4226	CgGf-s	BA24
4227	CgGf-i	BA24
4186	Cun-pest	BA17
4187	Cun-str	BA17
4189	Cun-pest	BA17
4190	Cun-str	BA17
4193	LiG-pest	BA17
4194	LiG-str	BA17
4196	LiG-pest	BA17
4197	LiG-str	BA17
4200	OTG-s	BA17
4201	OTG-i	BA17
4203	OTG-s	BA17
4204	OTG-i	BA17
4214	SOG-s	BA17
4217	SOG-s	BA17
4113	AnG-s	BA39_40
4114	AnG-i	BA39_40
4106	SMG-s	BA39_40
4107	SMG-i	BA39_40
4109	SMG-s	BA39_40
4110	SMG-i	BA39_40
4087	PoG-cs	BA3_1_2_5
4088	PoG-sl	BA3_1_2_5
4089	PoG-il	BA3_1_2_5
4090	PoG-pcs	BA3_1_2_5
4092	PoG-cs	BA3_1_2_5
4093	PoG-sl	BA3_1_2_5
4094	PoG-il	BA3_1_2_5
4095	PoG-pcs	BA3_1_2_5
4120	Pcu-s	BA7
4121	Pcu-i	BA7
4123	Pcu-s	BA7
4124	Pcu-i	BA7
4098	SPL-s	BA7
4099	SPL-i	BA7
4101	SPL-s	BA7
4102	SPL-i	BA7
4158	FuG-its	BA20_37
4159	FuG-l	BA20_37
4160	FuG-cos	BA20_37
4162	FuG-its	BA20_37
4163	FuG-l	BA20_37
4164	FuG-cos	BA20_37
4166	HG	BA41_42_22
4167	HG	BA41_42_22
4149	ITG-its	BA20_37
4150	ITG-l	BA20_37
4151	ITG-mts	BA20_37
4153	ITG-its	BA20_37
4154	ITG-l	BA20_37
4155	ITG-mts	BA20_37
4135	STG-l	BA41_42_22
4136	STG-i	BA41_42_22
4139	STG-i	BA41_42_22
4903	TP-s	BA38
4904	TP-i	BA38
4906	TP-s	BA38
4907	TP-i	BA38
4908	TP-m	BA38

## Sheet: All_ARI_Genes
gene_id	Region_with_Greater_Mean_Expression	Wilcoxon_Pvalue_twosided	TF_Status	ensembl_gene_id	external_gene_name	hgnc_symbol	gene_biotype	chromosome_name	strand	band	start_position	end_position	description	Comparison	ARI_Gene_Group	Group_Contrast_FDR	Group_Contrast_logFC
ENSG00000110321.15_2	BA17	3.8147e-06	No	ENSG00000110321	EIF4G2	EIF4G2	protein_coding	11	-1	p15.3	10818597	10830657	eukaryotic translation initiation factor 4 gamma, 2 [Source:HGNC Symbol;Acc:3297]	BA41-42-22_v_BA17	BA17_BA39-40	0.000143094	0.0732136
ENSG00000229127.1_1	BA17	1.14441e-05	No	ENSG00000229127	AC007038.7		antisense	2	1	q34	210895457	210929080		BA41-42-22_v_BA17	BA17_BA39-40	0.000365316	0.174373
ENSG00000118194.18_2	BA41-42-22	3.8147e-05	No	ENSG00000118194	TNNT2	TNNT2	protein_coding	1	-1	q32.1	201328136	201346890	troponin T type 2 (cardiac) [Source:HGNC Symbol;Acc:11949]	BA41-42-22_v_BA17	Other_Cortical_Regions	0.363865	-0.168343
ENSG00000170855.3_1	BA17	5.34058e-05	No	ENSG00000170855	TRIAP1	TRIAP1	protein_coding	12	-1	q24.31	120881764	120884215	TP53 regulated inhibitor of apoptosis 1 [Source:HGNC Symbol;Acc:26937]	BA41-42-22_v_BA17	BA17_BA39-40	3.30044e-10	0.236456
ENSG00000179933.5_1	BA17	5.34058e-05	No	ENSG00000179933	C14orf119	C14orf119	protein_coding	14	1	q11.2	23563974	23569665	chromosome 14 open reading frame 119 [Source:HGNC Symbol;Acc:20270]	BA41-42-22_v_BA17	BA17_BA39-40	0.0181821	0.0663205
ENSG00000101574.14_2	BA17	7.24792e-05	No	ENSG00000101574	METTL4	METTL4	protein_coding	18	-1	p11.32	2537524	2571508	methyltransferase like 4 [Source:HGNC Symbol;Acc:24726]	BA41-42-22_v_BA17	BA17_BA39-40	0.000178605	0.0970261
ENSG00000143344.15_1	BA41-42-22	7.24792e-05	No	ENSG00000143344	RGL1	RGL1	protein_coding	1	1	q25.3	183605220	183897665	ral guanine nucleotide dissociation stimulator-like 1 [Source:HGNC Symbol;Acc:30281]	BA41-42-22_v_BA17	Other_Cortical_Regions	0.00402326	-0.0637078
ENSG00000168283.13_2	BA17	7.24792e-05	No	ENSG00000168283	BMI1	BMI1	protein_coding	10	1	p12.2	22610140	22620413	BMI1 polycomb ring finger oncogene [Source:HGNC Symbol;Acc:1066]	BA41-42-22_v_BA17	BA17_BA39-40	0.00209978	0.0791874
ENSG00000160360.11_2	BA41-42-22	9.53674e-05	No	ENSG00000160360	GPSM1	GPSM1	protein_coding	9	1	q34.3	139221932	139254057	G-protein signaling modulator 1 [Source:HGNC Symbol;Acc:17858]	BA41-42-22_v_BA17	Other_Cortical_Regions	0.0109577	-0.0772414
ENSG00000234504.2_2	BA17	9.53674e-05	No	ENSG00000234504	RP11-285G1.2		antisense	10	-1	q11.21	45395062	45415668		BA41-42-22_v_BA17	BA17_BA39-40	0.00620949	0.424504
ENSG00000128585.17_2	BA17	0.000125885	No	ENSG00000128585	MKLN1	MKLN1	protein_coding	7	1	q32.3	130794855	131181395	muskelin 1, intracellular mediator containing kelch motifs [Source:HGNC Symbol;Acc:7109]	BA41-42-22_v_BA17	BA17_BA39-40	0.003648	0.0655159
ENSG00000130592.9	BA41-42-22	0.000125885	No	ENSG00000130592	LSP1	LSP1	protein_coding	11	1	p15.5	1874200	1913497	lymphocyte-specific protein 1 [Source:HGNC Symbol;Acc:6707]	BA41-42-22_v_BA17	Other_Cortical_Regions	6.89113e-05	-0.384312
ENSG00000162368.13_1	BA17	0.000125885	No	ENSG00000162368	CMPK1	CMPK1	protein_coding	1	1	p33	47799469	47844511	cytidine monophosphate (UMP-CMP) kinase 1, cytosolic [Source:HGNC Symbol;Acc:18170]	BA41-42-22_v_BA17	BA17_BA39-40	0.0068321	0.0619734
ENSG00000223382.4_1	BA17	0.000125885	No	ENSG00000223382	RP1-65J11.1		lincRNA	1	1	p35.2	31297075	31307131		BA41-42-22_v_BA17	BA17_BA39-40	0.000785779	0.563793
ENSG00000133138.19_2	BA17	0.000209808	No	ENSG00000133138	TBC1D8B	TBC1D8B	protein_coding	X	1	q22.3	106045910	106119375	TBC1 domain family, member 8B (with GRAM domain) [Source:HGNC Symbol;Acc:24715]	BA41-42-22_v_BA17	BA17_BA39-40	0.00329335	0.134881
ENSG00000171806.11_2	BA17	0.000209808	No	ENSG00000171806	METTL18	METTL18	protein_coding	1	-1	q24.2	169761670	169764107	methyltransferase like 18 [Source:HGNC Symbol;Acc:28793]	BA41-42-22_v_BA17	BA17_BA39-40	0.00110246	0.149783
ENSG00000175455.14_2	BA17	0.000209808	No	ENSG00000175455	CCDC14	CCDC14	protein_coding	3	-1	q21.1	123616152	123680564	coiled-coil domain containing 14 [Source:HGNC Symbol;Acc:25766]	BA41-42-22_v_BA17	BA17_BA39-40	0.177773	0.043209
ENSG00000184441.4_1	BA41-42-22	0.000209808	No	ENSG00000184441	AP001062.7		antisense	21	1	q22.3	45751117	45755734		BA41-42-22_v_BA17	Other_Cortical_Regions	0.000621258	-0.17627
ENSG00000244165.1_2	BA41-42-22	0.000209808	No	ENSG00000244165	P2RY11	P2RY11	protein_coding	19	1	p13.2	10222214	10226048	purinergic receptor P2Y, G-protein coupled, 11 [Source:HGNC Symbol;Acc:8540]	BA41-42-22_v_BA17	Other_Cortical_Regions	0.206906	-0.0495608
ENSG00000259666.2_1	BA41-42-22	0.000209808	No	ENSG00000259666	RP11-307C19.3		antisense	15	1	q24.3	77934106	77943997		BA41-42-22_v_BA17	Other_Cortical_Regions	0.00299546	-0.50694
ENSG00000173409.13_2	BA17	0.000267029	No	ENSG00000173409	ARV1	ARV1	protein_coding	1	1	q42.2	231114727	231136341	ARV1 homolog (S. cerevisiae) [Source:HGNC Symbol;Acc:29561]	BA41-42-22_v_BA17	BA17_BA39-40	0.00482964	0.0752796
ENSG00000197713.14_2	BA17	0.000267029	No	ENSG00000197713	RPE	RPE	protein_coding	2	1	q34	210867289	210886300	ribulose-5-phosphate-3-epimerase [Source:HGNC Symbol;Acc:10293]	BA41-42-22_v_BA17	BA17_BA39-40	0.000714334	0.0709252
ENSG00000204767.3_2	BA17	0.000267029	No	ENSG00000204767	FAM196B	FAM196B	protein_coding	5	-1	q35.1	169291268	169407744	family with sequence similarity 196, member B [Source:HGNC Symbol;Acc:37271]	BA41-42-22_v_BA17	BA17_BA39-40	1.26826e-06	0.260734
ENSG00000235118.7_2	BA17	0.000267029	No	ENSG00000235118	AC010731.4		lincRNA	2	1	q33.3	207507142	207514173		BA41-42-22_v_BA17	BA17_BA39-40	0.107599	0.23259
ENSG00000177842.11_1	BA17	0.000335693	Yes	ENSG00000177842	ZNF620	ZNF620	protein_coding	3	1	p22.1	40547483	40560227	zinc finger protein 620 [Source:HGNC Symbol;Acc:28742]	BA41-42-22_v_BA17	BA17_BA39-40	6.03171e-12	0.268491
ENSG00000239653.1_2	BA17	0.000335693	No	ENSG00000239653	PSMD6-AS2	PSMD6-AS2	antisense	3	1	p14.1	63989698	63997824	PSMD6 antisense RNA 2 [Source:HGNC Symbol;Acc:44125]	BA41-42-22_v_BA17	BA17_BA39-40	1.085e-05	0.22783
ENSG00000242352.2_1	BA17	0.000335693	No	ENSG00000242352	RP11-403I13.6		pseudogene	1	1	q21.2	149261186	149263729		BA41-42-22_v_BA17	BA17_BA39-40	0.000488908	0.204506
ENSG00000249684.5_2	BA41-42-22	0.000335693	No	ENSG00000249684	RP11-423H2.3		antisense	5	1	q35.3	177377336	177390961		BA41-42-22_v_BA17	Other_Cortical_Regions	0.00856624	-0.321064
ENSG00000035499.12_1	BA17	0.000419617	No	ENSG00000035499	DEPDC1B	DEPDC1B	protein_coding	5	-1	q12.1	59892739	59996017	DEP domain containing 1B [Source:HGNC Symbol;Acc:24902]	BA41-42-22_v_BA17	BA17_BA39-40	0.00136788	0.262936
ENSG00000087250.8_1	BA41-42-22	0.000419617	No	ENSG00000087250	MT3	MT3	protein_coding	16	1	q12.2	56622986	56625000	metallothionein 3 [Source:HGNC Symbol;Acc:7408]	BA41-42-22_v_BA17	Other_Cortical_Regions	5.69964e-06	-0.199607
ENSG00000100097.11_1	BA41-42-22	0.000419617	No	ENSG00000100097	LGALS1	LGALS1	protein_coding	22	1	q13.1	38071615	38075813	lectin, galactoside-binding, soluble, 1 [Source:HGNC Symbol;Acc:6561]	BA41-42-22_v_BA17	Other_Cortical_Regions	0.00161144	-0.165708
ENSG00000128789.20_2	BA17	0.000419617	No	ENSG00000128789	PSMG2	PSMG2	protein_coding	18	1	p11.21	12658737	12725739	proteasome (prosome, macropain) assembly chaperone 2 [Source:HGNC Symbol;Acc:24929]	BA41-42-22_v_BA17	BA17_BA39-40	0.00114703	0.0743786
ENSG00000139624.12_1	BA41-42-22	0.000419617	No	ENSG00000139624	CERS5	CERS5	protein_coding	12	-1	q13.12	50523575	50561288	ceramide synthase 5 [Source:HGNC Symbol;Acc:23749]	BA41-42-22_v_BA17	Other_Cortical_Regions	0.00167338	-0.0707302
ENSG00000163939.18_2	BA17	0.000419617	No	ENSG00000163939	PBRM1	PBRM1	protein_coding	3	-1	p21.1	52579368	52719933	polybromo 1 [Source:HGNC Symbol;Acc:30064]	BA41-42-22_v_BA17	BA17_BA39-40	0.246496	0.020589
ENSG00000167508.11_2	BA41-42-22	0.000419617	No	ENSG00000167508	MVD	MVD	protein_coding	16	-1	q24.3	88718343	88729569	mevalonate (diphospho) decarboxylase [Source:HGNC Symbol;Acc:7529]	BA41-42-22_v_BA17	Other_Cortical_Regions	9.03512e-06	-0.146242
ENSG00000169019.10_1	BA17	0.000419617	No	ENSG00000169019	COMMD8	COMMD8	protein_coding	4	-1	p12	47452885	47465736	COMM domain containing 8 [Source:HGNC Symbol;Acc:26036]	BA41-42-22_v_BA17	BA17_BA39-40	0.000415197	0.132266
ENSG00000234883.4_2	BA41-42-22	0.000419617	No	ENSG00000234883	MIR155HG	MIR155HG	lincRNA	21	1	q21.3	26934221	26947480	MIR155 host gene (non-protein coding) [Source:HGNC Symbol;Acc:35460]	BA41-42-22_v_BA17	Other_Cortical_Regions	0.00573368	-0.496984
ENSG00000243321.3_1	BA41-42-22	0.000419617	No	ENSG00000243321	snoU13		lincRNA	3	-1	q25.1	149795281	149797904	Small nucleolar RNA U13 [Source:RFAM;Acc:RF01210]	BA41-42-22_v_BA17	Other_Cortical_Regions	1.71866e-05	-0.606761
ENSG00000257246.1_1	BA41-42-22	0.000419617	No	ENSG00000257246	RP11-416A17.6		pseudogene	12	-1	q13.13	51518411	51519164		BA41-42-22_v_BA17	Other_Cortical_Regions	0.000375556	-0.236645
ENSG00000261824.6_2	BA17	0.000419617	No	ENSG00000261824	LINC00662	LINC00662	lincRNA	19	-1	q11	28175488	28284848	long intergenic non-protein coding RNA 662 [Source:HGNC Symbol;Acc:27122]	BA41-42-22_v_BA17	BA17_BA39-40	0.000387662	0.0875837
ENSG00000120675.5_1	BA17	0.000522614	No	ENSG00000120675	DNAJC15	DNAJC15	protein_coding	13	1	q14.11	43597339	43683045	DnaJ (Hsp40) homolog, subfamily C, member 15 [Source:HGNC Symbol;Acc:20325]	BA41-42-22_v_BA17	BA17_BA39-40	0.110321	0.0429057
ENSG00000147027.3_1	BA41-42-22	0.000522614	No	ENSG00000147027	TMEM47	TMEM47	protein_coding	X	-1	p21.1	34645181	34675405	transmembrane protein 47 [Source:HGNC Symbol;Acc:18515]	BA41-42-22_v_BA17	Other_Cortical_Regions	6.22362e-12	-0.354776
ENSG00000204444.10_1	BA41-42-22	0.000522614	No	ENSG00000204444	APOM	APOM	protein_coding	6	1	p21.33	31620193	31625987	apolipoprotein M [Source:HGNC Symbol;Acc:13916]	BA41-42-22_v_BA17	Other_Cortical_Regions	0.0251715	-0.239278
ENSG00000262001.1_1	BA41-42-22	0.000522614	No	ENSG00000262001	DLGAP1-AS2	DLGAP1-AS2	antisense	18	1	p11.31	3602998	3608334	DLGAP1 antisense RNA 2 [Source:HGNC Symbol;Acc:28146]	BA41-42-22_v_BA17	Other_Cortical_Regions	7.01722e-05	-0.43891
ENSG00000271265.1_1	BA17	0.000522614	No	ENSG00000271265	RP11-230C9.4		lincRNA	6	-1	q25.3	157095351	157095796		BA41-42-22_v_BA17	BA17_BA39-40	0.133845	0.181999
ENSG00000272294.1	BA41-42-22	0.000522614	No	ENSG00000272294	RP3-326L13.3		lincRNA	X	1	q21.1	82766304	82767135		BA41-42-22_v_BA17	Other_Cortical_Regions	6.95341e-05	-0.712204
ENSG00000273389.1_1	BA17	0.000522614	No	ENSG00000273389	RP13-514E23.2		antisense	4	-1	q21.3	86921480	86921919		BA41-42-22_v_BA17	BA17_BA39-40	0.000119399	0.518675
ENSG00000088970.15_1	BA17	0.000644684	No	ENSG00000088970	PLK1S1	PLK1S1	processed_transcript	20	1	p11.23	21106624	21227260	polo-like kinase 1 substrate 1 [Source:HGNC Symbol;Acc:15865]	BA41-42-22_v_BA17	BA17_BA39-40	0.0173267	0.0821641
ENSG00000126773.12_2	BA17	0.000644684	No	ENSG00000126773	PCNXL4	PCNXL4	protein_coding	14	1	q23.1	60558629	60635851	pecanex-like 4 (Drosophila) [Source:HGNC Symbol;Acc:20349]	BA41-42-22_v_BA17	BA17_BA39-40	0.000643669	0.0542202
ENSG00000127124.14_2	BA41-42-22	0.000644684	Yes	ENSG00000127124	HIVEP3	HIVEP3	protein_coding	1	-1	p34.2	41972036	42501596	human immunodeficiency virus type I enhancer binding protein 3 [Source:HGNC Symbol;Acc:13561]	BA41-42-22_v_BA17	Other_Cortical_Regions	1.68697e-05	-0.191036
ENSG00000142599.17_2	BA41-42-22	0.000644684	Yes	ENSG00000142599	RERE	RERE	protein_coding	1	-1	p36.23	8412457	8877702	arginine-glutamic acid dipeptide (RE) repeats [Source:HGNC Symbol;Acc:9965]	BA41-42-22_v_BA17	Other_Cortical_Regions	0.473936	-0.0207093
ENSG00000165804.15_2	BA41-42-22	0.000644684	Yes	ENSG00000165804	ZNF219	ZNF219	protein_coding	14	-1	q11.2	21558205	21572881	zinc finger protein 219 [Source:HGNC Symbol;Acc:13011]	BA41-42-22_v_BA17	Other_Cortical_Regions	7.76504e-08	-0.208376
ENSG00000174953.13_2	BA17	0.000644684	No	ENSG00000174953	DHX36	DHX36	protein_coding	3	-1	q25.2	153990335	154042286	DEAH (Asp-Glu-Ala-His) box polypeptide 36 [Source:HGNC Symbol;Acc:14410]	BA41-42-22_v_BA17	BA17_BA39-40	5.10787e-10	0.123646
ENSG00000229719.4_2	BA17	0.000644684	No	ENSG00000229719	MIR194-2	MIR194-2	lincRNA	11	-1	q13.1	64658827	64660921	microRNA 194-2 [Source:HGNC Symbol;Acc:31565]	BA41-42-22_v_BA17	BA17_BA39-40	0.185375	0.250316
ENSG00000250073.2_1	BA17	0.000644684	No	ENSG00000250073	RP11-677M14.3		antisense	11	1	q24.2	124629025	124635832		BA41-42-22_v_BA17	BA17_BA39-40	0.146647	0.270563
ENSG00000258679.1_1	BA41-42-22	0.000644684	No	ENSG00000258679	RP11-74M13.4		pseudogene	12	1	q13.3	57216769	57268052		BA41-42-22_v_BA17	Other_Cortical_Regions	0.000571588	-0.598308
ENSG00000050767.15_2	BA41-42-22	0.000789642	No	ENSG00000050767	COL23A1	COL23A1	protein_coding	5	-1	q35.3	177664619	178017556	collagen, type XXIII, alpha 1 [Source:HGNC Symbol;Acc:22990]	BA41-42-22_v_BA17	Other_Cortical_Regions	9.06553e-06	-0.30292
ENSG00000067082.14_1	BA41-42-22	0.000789642	Yes	ENSG00000067082	KLF6	KLF6	protein_coding	10	-1	p15.1	3818188	3827473	Kruppel-like factor 6 [Source:HGNC Symbol;Acc:2235]	BA41-42-22_v_BA17	Other_Cortical_Regions	2.01568e-06	-0.207963
ENSG00000101400.5_1	BA41-42-22	0.000789642	No	ENSG00000101400	SNTA1	SNTA1	protein_coding	20	-1	q11.21	31995761	32031698	syntrophin, alpha 1 [Source:HGNC Symbol;Acc:11167]	BA41-42-22_v_BA17	Other_Cortical_Regions	0.000311453	-0.165507
ENSG00000103363.14_1	BA41-42-22	0.000789642	No	ENSG00000103363	TCEB2	TCEB2	protein_coding	16	-1	p13.3	2821415	2827298	transcription elongation factor B (SIII), polypeptide 2 (18kDa, elongin B) [Source:HGNC Symbol;Acc:11619]	BA41-42-22_v_BA17	Other_Cortical_Regions	0.00656372	-0.0574813
ENSG00000111203.11_2	BA17	0.000789642	No	ENSG00000111203	ITFG2	ITFG2	protein_coding	12	1	p13.33	2921788	2968957	integrin alpha FG-GAP repeat containing 2 [Source:HGNC Symbol;Acc:30879]	BA41-42-22_v_BA17	BA17_BA39-40	0.000685747	0.10927
ENSG00000118181.10_1	BA17	0.000789642	No	ENSG00000118181	RPS25	RPS25	protein_coding	11	-1	q23.3	118886422	118889401	ribosomal protein S25 [Source:HGNC Symbol;Acc:10413]	BA41-42-22_v_BA17	BA17_BA39-40	0.474227	0.0264452
ENSG00000120798.16_2	BA17	0.000789642	Yes	ENSG00000120798	NR2C1	NR2C1	protein_coding	12	-1	q22	95414005	95467479	nuclear receptor subfamily 2, group C, member 1 [Source:HGNC Symbol;Acc:7971]	BA41-42-22_v_BA17	BA17_BA39-40	2.42137e-08	0.149501
ENSG00000121022.13_2	BA17	0.000789642	Yes	ENSG00000121022	COPS5	COPS5	protein_coding	8	-1	q13.1	67955314	67996018	COP9 signalosome subunit 5 [Source:HGNC Symbol;Acc:2240]	BA41-42-22_v_BA17	BA17_BA39-40	2.86145e-05	0.090843
ENSG00000138472.10_1	BA41-42-22	0.000789642	No	ENSG00000138472	GUCA1C	GUCA1C	protein_coding	3	-1	q13.13	108626639	108672742	guanylate cyclase activator 1C [Source:HGNC Symbol;Acc:4680]	BA41-42-22_v_BA17	Other_Cortical_Regions	0.000617838	-0.6787
ENSG00000173991.5_1	BA41-42-22	0.000789642	No	ENSG00000173991	TCAP	TCAP	protein_coding	17	1	q12	37820440	37822808	titin-cap [Source:HGNC Symbol;Acc:11610]	BA41-42-22_v_BA17	Other_Cortical_Regions	0.000101417	-0.311643
ENSG00000175324.9_1	BA17	0.000789642	No	ENSG00000175324	LSM1	LSM1	protein_coding	8	-1	p11.23	38020839	38034248	LSM1 homolog, U6 small nuclear RNA associated (S. cerevisiae) [Source:HGNC Symbol;Acc:20472]	BA41-42-22_v_BA17	BA17_BA39-40	8.51512e-09	0.152628
ENSG00000187231.13_2	BA17	0.000789642	No	ENSG00000187231	SESTD1	SESTD1	protein_coding	2	-1	q31.2	179966419	180129517	SEC14 and spectrin domains 1 [Source:HGNC Symbol;Acc:18379]	BA41-42-22_v_BA17	BA17_BA39-40	9.12575e-07	0.149254
ENSG00000188895.11_2	BA41-42-22	0.000789642	No	ENSG00000188895	MSL1	MSL1	protein_coding	17	1	q21.1	38278551	38293042	male-specific lethal 1 homolog (Drosophila) [Source:HGNC Symbol;Acc:27905]	BA41-42-22_v_BA17	Other_Cortical_Regions	0.513892	-0.0148881
ENSG00000198168.8_1	BA17	0.000789642	No	ENSG00000198168	SVIP	SVIP	protein_coding	11	-1	p14.3	22835345	22851845	small VCP/p97-interacting protein [Source:HGNC Symbol;Acc:25238]	BA41-42-22_v_BA17	BA17_BA39-40	1.63413e-06	0.155234
ENSG00000231259.4_1	BA17	0.000789642	No	ENSG00000231259	AC125232.1		pseudogene	2	-1	p11.2	87257800	87303536		BA41-42-22_v_BA17	BA17_BA39-40	1.14436e-05	0.132587
ENSG00000232553.3_1	BA17	0.000789642	No	ENSG00000232553	AC006026.10		pseudogene	7	-1	p15.3	23624681	23625974		BA41-42-22_v_BA17	NA	NA	NA
ENSG00000234394.8_2	BA41-42-22	0.000789642	No	ENSG00000234394	RP11-561O23.5		lincRNA	9	1	q21.11	70921444	70945542		BA41-42-22_v_BA17	Other_Cortical_Regions	2.21922e-06	-0.692966
ENSG00000237765.6_2	BA17	0.000789642	No	ENSG00000237765	FAM200B	FAM200B	protein_coding	4	1	p15.32	15683285	15707188	family with sequence similarity 200, member B [Source:HGNC Symbol;Acc:27740]	BA41-42-22_v_BA17	BA17_BA39-40	0.0168213	0.0538127
ENSG00000269053.1_2	BA41-42-22	0.000789642	No	ENSG00000269053	CTD-2521M24.8		antisense	19	-1	p13.11	17530114	17530583		BA41-42-22_v_BA17	Other_Cortical_Regions	0.00809102	-0.527321
ENSG00000086619.13_1	BA17	0.000965118	No	ENSG00000086619	ERO1LB	ERO1LB	protein_coding	1	-1	q42.3	236378855	236445319	ERO1-like beta (S. cerevisiae) [Source:HGNC Symbol;Acc:14355]	BA41-42-22_v_BA17	BA17_BA39-40	0.00226191	0.0780716
ENSG00000112425.13_1	BA17	0.000965118	No	ENSG00000112425	EPM2A	EPM2A	protein_coding	6	-1	q24.3	145822719	146057160	epilepsy, progressive myoclonus type 2A, Lafora disease (laforin) [Source:HGNC Symbol;Acc:3413]	BA41-42-22_v_BA17	BA17_BA39-40	0.872613	0.00745997
ENSG00000115020.16_2	BA17	0.000965118	No	ENSG00000115020	PIKFYVE	PIKFYVE	protein_coding	2	1	q34	209130991	209223475	phosphoinositide kinase, FYVE finger containing [Source:HGNC Symbol;Acc:23785]	BA41-42-22_v_BA17	BA17_BA39-40	0.00769847	0.0405491
ENSG00000124574.14_2	BA41-42-22	0.000965118	No	ENSG00000124574	ABCC10	ABCC10	protein_coding	6	1	p21.1	43395104	43418168	ATP-binding cassette, sub-family C (CFTR/MRP), member 10 [Source:HGNC Symbol;Acc:52]	BA41-42-22_v_BA17	Other_Cortical_Regions	0.0758125	-0.0525437
ENSG00000139835.13_2	BA41-42-22	0.000965118	No	ENSG00000139835	GRTP1	GRTP1	protein_coding	13	-1	q34	113978505	114018446	growth hormone regulated TBC protein 1 [Source:HGNC Symbol;Acc:20310]	BA41-42-22_v_BA17	Other_Cortical_Regions	8.6983e-08	-0.449184
ENSG00000140525.17_2	BA17	0.000965118	No	ENSG00000140525	FANCI	FANCI	protein_coding	15	1	q26.1	89787180	89860492	Fanconi anemia, complementation group I [Source:HGNC Symbol;Acc:25568]	BA41-42-22_v_BA17	BA17_BA39-40	5.73073e-06	0.203684
ENSG00000160796.16_1	BA41-42-22	0.000965118	No	ENSG00000160796	NBEAL2	NBEAL2	protein_coding	3	1	p21.31	47021173	47051193	neurobeachin-like 2 [Source:HGNC Symbol;Acc:31928]	BA41-42-22_v_BA17	Other_Cortical_Regions	0.00370551	-0.136376
ENSG00000161243.8_2	BA41-42-22	0.000965118	No	ENSG00000161243	FBXO27	FBXO27	protein_coding	19	-1	q13.2	39481354	39523425	F-box protein 27 [Source:HGNC Symbol;Acc:18753]	BA41-42-22_v_BA17	Other_Cortical_Regions	0.0955044	-0.0662168
ENSG00000166147.13_2	BA17	0.000965118	No	ENSG00000166147	FBN1	FBN1	protein_coding	15	-1	q21.1	48700503	48938046	fibrillin 1 [Source:HGNC Symbol;Acc:3603]	BA41-42-22_v_BA17	BA17_BA39-40	2.43343e-08	0.231075
ENSG00000179331.2_1	BA41-42-22	0.000965118	No	ENSG00000179331	RAB39A	RAB39A	protein_coding	11	1	q22.3	107799229	107834208	RAB39A, member RAS oncogene family [Source:HGNC Symbol;Acc:16521]	BA41-42-22_v_BA17	Other_Cortical_Regions	1.21276e-07	-0.310784
ENSG00000224051.6_1	BA41-42-22	0.000965118	No	ENSG00000224051	GLTPD1	GLTPD1	protein_coding	1	1	p36.33	1260136	1264277	glycolipid transfer protein domain containing 1 [Source:HGNC Symbol;Acc:28116]	BA41-42-22_v_BA17	Other_Cortical_Regions	0.00111793	-0.10084
ENSG00000235560.3_1	BA17	0.000965118	No	ENSG00000235560	AC002310.12		antisense	16	1	p11.2	30546073	30548465		BA41-42-22_v_BA17	BA17_BA39-40	0.0479681	0.153653
ENSG00000253379.5_2	BA41-42-22	0.000965118	No	ENSG00000253379	RP11-1102P16.1		protein_coding	8	-1	q13.3	72315675	72504260	Uncharacterized protein [Source:UniProtKB/TrEMBL;Acc:E5RGM2]	BA41-42-22_v_BA17	Other_Cortical_Regions	0.00168051	-0.505222
ENSG00000272807.1_1	BA17	0.000965118	No	ENSG00000272807	RP11-260M2.1		antisense	2	1	q34	210893141	210893880		BA41-42-22_v_BA17	BA17_BA39-40	2.27852e-06	0.318557
ENSG00000116473.14_1	BA17	0.00117111	No	ENSG00000116473	RAP1A	RAP1A	protein_coding	1	1	p13.2	112084840	112259313	RAP1A, member of RAS oncogene family [Source:HGNC Symbol;Acc:9855]	BA41-42-22_v_BA17	BA17_BA39-40	0.0406448	0.0606687
ENSG00000134352.19_1	BA17	0.00117111	No	ENSG00000134352	IL6ST	IL6ST	protein_coding	5	-1	q11.2	55230923	55290821	interleukin 6 signal transducer (gp130, oncostatin M receptor) [Source:HGNC Symbol;Acc:6021]	BA41-42-22_v_BA17	BA17_BA39-40	0.116676	0.0557903
ENSG00000137871.19_2	BA17	0.00117111	Yes	ENSG00000137871	ZNF280D	ZNF280D	protein_coding	15	-1	q21.3	56922379	57210769	zinc finger protein 280D [Source:HGNC Symbol;Acc:25953]	BA41-42-22_v_BA17	BA17_BA39-40	0.000815123	0.0775278
ENSG00000146360.8_1	BA17	0.00117111	No	ENSG00000146360	GPR6	GPR6	protein_coding	6	1	q21	110299514	110301921	G protein-coupled receptor 6 [Source:HGNC Symbol;Acc:4515]	BA41-42-22_v_BA17	BA17_BA39-40	0.409893	0.133457
ENSG00000160325.14_1	BA41-42-22	0.00117111	No	ENSG00000160325	CACFD1	CACFD1	protein_coding	9	1	q34.2	136325089	136335970	calcium channel flower domain containing 1 [Source:HGNC Symbol;Acc:1365]	BA41-42-22_v_BA17	Other_Cortical_Regions	0.019204	-0.083705
ENSG00000164082.14_1	BA41-42-22	0.00117111	No	ENSG00000164082	GRM2	GRM2	protein_coding	3	1	p21.2	51741086	51752629	glutamate receptor, metabotropic 2 [Source:HGNC Symbol;Acc:4594]	BA41-42-22_v_BA17	Other_Cortical_Regions	0.000880668	-0.27539
ENSG00000165816.12_2	BA17	0.00117111	No	ENSG00000165816	VWA2	VWA2	protein_coding	10	1	q25.3	115999018	116051272	von Willebrand factor A domain containing 2 [Source:HGNC Symbol;Acc:24709]	BA41-42-22_v_BA17	BA17_BA39-40	0.000408183	0.275428
ENSG00000174640.12_1	BA41-42-22	0.00117111	No	ENSG00000174640	SLCO2A1	SLCO2A1	protein_coding	3	-1	q22.2	133651540	133771028	solute carrier organic anion transporter family, member 2A1 [Source:HGNC Symbol;Acc:10955]	BA41-42-22_v_BA17	Other_Cortical_Regions	0.0107674	-0.249476
ENSG00000188263.10_1	BA17	0.00117111	No	ENSG00000188263	IL17REL	IL17REL	protein_coding	22	-1	q13.33	50432942	50451088	interleukin 17 receptor E-like [Source:HGNC Symbol;Acc:33808]	BA41-42-22_v_BA17	BA17_BA39-40	1.42446e-08	1.16728
ENSG00000198865.9_1	BA17	0.00117111	No	ENSG00000198865	CCDC152	CCDC152	protein_coding	5	1	p12	42756903	42802462	coiled-coil domain containing 152 [Source:HGNC Symbol;Acc:34438]	BA41-42-22_v_BA17	BA17_BA39-40	7.41331e-09	0.331309
ENSG00000204283.3_1	BA41-42-22	0.00117111	No	ENSG00000204283	FLJ45079		protein_coding	17	-1	q25.3	75875109	75878659		BA41-42-22_v_BA17	Other_Cortical_Regions	1.39819e-07	-0.886934
ENSG00000214922.9_2	BA17	0.00117111	No	ENSG00000214922	HLA-F-AS1	HLA-F-AS1	processed_transcript	6	-1	p22.1	29694378	29716826	HLA-F antisense RNA 1 [Source:HGNC Symbol;Acc:26645]	BA41-42-22_v_BA17	BA17_BA39-40	0.0366844	0.177246
ENSG00000228638.1_1	BA17	0.00117111	No	ENSG00000228638	FCF1P2	FCF1P2	pseudogene	3	-1	p21.31	48332283	48332865	FCF1 pseudogene 2 [Source:HGNC Symbol;Acc:44614]	BA41-42-22_v_BA17	BA17_BA39-40	0.0118169	0.165581
ENSG00000232520.1_1	BA41-42-22	0.00117111	No	ENSG00000232520	AC012507.3		antisense	2	1	q37.1	231751215	231761806		BA41-42-22_v_BA17	Other_Cortical_Regions	8.43973e-06	-0.477319
ENSG00000272599.2_1	BA17	0.00117111	No	ENSG00000272599	RP11-152N13.16		antisense	10	-1	q22.1	74884331	74885163		BA41-42-22_v_BA17	BA17_BA39-40	0.00092378	0.197179
ENSG00000081307.12_2	BA17	0.00141144	No	ENSG00000081307	UBA5	UBA5	protein_coding	3	1	q22.1	132373290	132396941	ubiquitin-like modifier activating enzyme 5 [Source:HGNC Symbol;Acc:23230]	BA41-42-22_v_BA17	BA17_BA39-40	2.01269e-07	0.10988
ENSG00000101460.12_1	BA41-42-22	0.00141144	No	ENSG00000101460	MAP1LC3A	MAP1LC3A	protein_coding	20	1	q11.22	33134658	33148149	microtubule-associated protein 1 light chain 3 alpha [Source:HGNC Symbol;Acc:6838]	BA41-42-22_v_BA17	Other_Cortical_Regions	0.0245158	-0.0890144
ENSG00000101882.9_1	BA41-42-22	0.00141144	No	ENSG00000101882	NKAP	NKAP	protein_coding	X	-1	q24	119059014	119077735	NFKB activating protein [Source:HGNC Symbol;Acc:29873]	BA41-42-22_v_BA17	Other_Cortical_Regions	0.20292	-0.0290284
ENSG00000107551.20_2	BA17	0.00141144	No	ENSG00000107551	RASSF4	RASSF4	protein_coding	10	1	q11.21	45454855	45491339	Ras association (RalGDS/AF-6) domain family member 4 [Source:HGNC Symbol;Acc:20793]	BA41-42-22_v_BA17	BA17_BA39-40	1.75406e-10	0.25221
ENSG00000119508.17_1	BA41-42-22	0.00141144	Yes	ENSG00000119508	NR4A3	NR4A3	protein_coding	9	1	q22.33	102584137	102629173	nuclear receptor subfamily 4, group A, member 3 [Source:HGNC Symbol;Acc:7982]	BA41-42-22_v_BA17	Other_Cortical_Regions	5.46533e-06	-0.413821
ENSG00000122376.11_2	BA17	0.00141144	No	ENSG00000122376	FAM35A	FAM35A	protein_coding	10	1	q23.2	88853918	88951225	family with sequence similarity 35, member A [Source:HGNC Symbol;Acc:28773]	BA41-42-22_v_BA17	BA17_BA39-40	0.0572944	0.0538055
ENSG00000123416.15_2	BA41-42-22	0.00141144	No	ENSG00000123416	TUBA1B	TUBA1B	protein_coding	12	-1	q13.12	49521565	49525180	tubulin, alpha 1b [Source:HGNC Symbol;Acc:18809]	BA41-42-22_v_BA17	Other_Cortical_Regions	0.00495766	-0.120638
ENSG00000130653.15_1	BA41-42-22	0.00141144	No	ENSG00000130653	PNPLA7	PNPLA7	protein_coding	9	-1	q34.3	140354404	140444986	patatin-like phospholipase domain containing 7 [Source:HGNC Symbol;Acc:24768]	BA41-42-22_v_BA17	Other_Cortical_Regions	0.0522746	-0.0928759
ENSG00000139354.10_2	BA41-42-22	0.00141144	No	ENSG00000139354	GAS2L3	GAS2L3	protein_coding	12	1	q23.1	100967461	101022064	growth arrest-specific 2 like 3 [Source:HGNC Symbol;Acc:27475]	BA41-42-22_v_BA17	Other_Cortical_Regions	3.68324e-08	-0.391873
ENSG00000144199.11_1	BA17	0.00141144	No	ENSG00000144199	FAHD2B	FAHD2B	protein_coding	2	-1	q11.2	97749320	97760619	fumarylacetoacetate hydrolase domain containing 2B [Source:HGNC Symbol;Acc:25318]	BA41-42-22_v_BA17	BA17_BA39-40	2.56694e-08	0.168839
ENSG00000162066.14_2	BA41-42-22	0.00141144	No	ENSG00000162066	AMDHD2	AMDHD2	protein_coding	16	1	p13.3	2570358	2581423	amidohydrolase domain containing 2 [Source:HGNC Symbol;Acc:24262]	BA41-42-22_v_BA17	Other_Cortical_Regions	6.5592e-12	-0.23499
ENSG00000162598.13_1	BA41-42-22	0.00141144	No	ENSG00000162598	C1orf87	C1orf87	protein_coding	1	-1	p32.1	60452941	60539442	chromosome 1 open reading frame 87 [Source:HGNC Symbol;Acc:28547]	BA41-42-22_v_BA17	Other_Cortical_Regions	2.23117e-05	-0.786013
ENSG00000163281.11_2	BA17	0.00141144	No	ENSG00000163281	GNPDA2	GNPDA2	protein_coding	4	-1	p12	44684217	44728612	glucosamine-6-phosphate deaminase 2 [Source:HGNC Symbol;Acc:21526]	BA41-42-22_v_BA17	BA17_BA39-40	1.02075e-07	0.143016
ENSG00000165171.10_1	BA41-42-22	0.00141144	No	ENSG00000165171	WBSCR27	WBSCR27	protein_coding	7	-1	q11.23	73248920	73256865	Williams Beuren syndrome chromosome region 27 [Source:HGNC Symbol;Acc:19068]	BA41-42-22_v_BA17	Other_Cortical_Regions	0.712147	-0.0505085
ENSG00000170144.19_2	BA17	0.00141144	No	ENSG00000170144	HNRNPA3	HNRNPA3	protein_coding	2	1	q31.2	178077291	178088686	heterogeneous nuclear ribonucleoprotein A3 [Source:HGNC Symbol;Acc:24941]	BA41-42-22_v_BA17	BA17_BA39-40	1.18062e-07	0.129301
ENSG00000170791.17_2	BA17	0.00141144	No	ENSG00000170791	CHCHD7	CHCHD7	protein_coding	8	1	q12.1	57124245	57131357	coiled-coil-helix-coiled-coil-helix domain containing 7 [Source:HGNC Symbol;Acc:28314]	BA41-42-22_v_BA17	BA17_BA39-40	5.44898e-05	0.108047
ENSG00000174775.16_1	BA41-42-22	0.00141144	No	ENSG00000174775	HRAS	HRAS	protein_coding	11	-1	p15.5	532242	537287	Harvey rat sarcoma viral oncogene homolog [Source:HGNC Symbol;Acc:5173]	BA41-42-22_v_BA17	Other_Cortical_Regions	1.44323e-08	-0.152056
ENSG00000181315.10_2	BA17	0.00141144	Yes	ENSG00000181315	ZNF322	ZNF322	protein_coding	6	-1	p22.2	26636518	26659980	zinc finger protein 322 [Source:HGNC Symbol;Acc:23640]	BA41-42-22_v_BA17	BA17_BA39-40	0.000973544	0.0716219
ENSG00000187742.14_1	BA17	0.00141144	No	ENSG00000187742	SECISBP2	SECISBP2	protein_coding	9	1	q22.2	91933421	91974557	SECIS binding protein 2 [Source:HGNC Symbol;Acc:30972]	BA41-42-22_v_BA17	BA17_BA39-40	3.33986e-08	0.104727
ENSG00000196139.13_2	BA41-42-22	0.00141144	No	ENSG00000196139	AKR1C3	AKR1C3	protein_coding	10	1	p15.1	5077546	5149878	aldo-keto reductase family 1, member C3 [Source:HGNC Symbol;Acc:386]	BA41-42-22_v_BA17	Other_Cortical_Regions	3.676e-06	-0.271233
ENSG00000197921.5_1	BA41-42-22	0.00141144	Yes	ENSG00000197921	HES5	HES5	protein_coding	1	-1	p36.32	2460184	2461684	hes family bHLH transcription factor 5 [Source:HGNC Symbol;Acc:19764]	BA41-42-22_v_BA17	Other_Cortical_Regions	7.63528e-08	-0.571388
ENSG00000215914.4_1	BA41-42-22	0.00141144	No	ENSG00000215914	MMP23A	MMP23A	pseudogene	1	1	p36.33	1631369	1633249	matrix metallopeptidase 23A (pseudogene) [Source:HGNC Symbol;Acc:7170]	BA41-42-22_v_BA17	Other_Cortical_Regions	0.192962	-0.203185
ENSG00000223799.1_1	BA41-42-22	0.00141144	No	ENSG00000223799	IL10RB-AS1	IL10RB-AS1	antisense	21	-1	q22.11	34636178	34638565	IL10RB antisense RNA 1 (head to head) [Source:HGNC Symbol;Acc:44303]	BA41-42-22_v_BA17	Other_Cortical_Regions	0.100887	-0.295838
ENSG00000241472.6_1	BA41-42-22	0.00141144	No	ENSG00000241472	PTPRG-AS1	PTPRG-AS1	processed_transcript	3	-1	p14.2	62246540	62355005	PTPRG antisense RNA 1 [Source:HGNC Symbol;Acc:44638]	BA41-42-22_v_BA17	Other_Cortical_Regions	1.40929e-05	-0.240933
ENSG00000242073.2_1	BA41-42-22	0.00141144	No	ENSG00000242073	AC006014.7		pseudogene	7	-1	q11.23	75103973	75115385		BA41-42-22_v_BA17	NA	NA	NA
ENSG00000260296.1_1	BA17	0.00141144	No	ENSG00000260296	RP11-395I6.3		sense_overlapping	4	1	p14	40168295	40169451		BA41-42-22_v_BA17	BA17_BA39-40	2.04499e-07	0.421766
ENSG00000073614.12_2	BA17	0.00169373	Yes	ENSG00000073614	KDM5A	KDM5A	protein_coding	12	-1	p13.33	389295	498620	lysine (K)-specific demethylase 5A [Source:HGNC Symbol;Acc:9886]	BA41-42-22_v_BA17	BA17_BA39-40	0.0614238	0.0336949
ENSG00000104866.10_2	BA41-42-22	0.00169373	No	ENSG00000104866	PPP1R37	PPP1R37	protein_coding	19	1	q13.32	45594654	45651335	protein phosphatase 1, regulatory subunit 37 [Source:HGNC Symbol;Acc:27607]	BA41-42-22_v_BA17	Other_Cortical_Regions	0.523737	-0.0221388
ENSG00000109083.13_2	BA17	0.00169373	No	ENSG00000109083	IFT20	IFT20	protein_coding	17	-1	q11.2	26655352	26662515	intraflagellar transport 20 homolog (Chlamydomonas) [Source:HGNC Symbol;Acc:30989]	BA41-42-22_v_BA17	BA17_BA39-40	1.33128e-07	0.13543
ENSG00000115539.13_2	BA17	0.00169373	No	ENSG00000115539	PDCL3	PDCL3	protein_coding	2	1	q11.2	101179152	101193197	phosducin-like 3 [Source:HGNC Symbol;Acc:28860]	BA41-42-22_v_BA17	BA17_BA39-40	0.234787	0.0471545
ENSG00000124279.11_2	BA17	0.00169373	No	ENSG00000124279	FASTKD3	FASTKD3	protein_coding	5	-1	p15.31	7859272	7869150	FAST kinase domains 3 [Source:HGNC Symbol;Acc:28758]	BA41-42-22_v_BA17	BA17_BA39-40	0.00174896	0.0943608
ENSG00000130511.15_1	BA41-42-22	0.00169373	Yes	ENSG00000130511	SSBP4	SSBP4	protein_coding	19	1	p13.11	18529674	18545372	single stranded DNA binding protein 4 [Source:HGNC Symbol;Acc:15676]	BA41-42-22_v_BA17	Other_Cortical_Regions	0.0210041	-0.111404
ENSG00000133424.20_2	BA41-42-22	0.00169373	No	ENSG00000133424	LARGE	LARGE	protein_coding	22	-1	q12.3	33558212	34318829	like-glycosyltransferase [Source:HGNC Symbol;Acc:6511]	BA41-42-22_v_BA17	Other_Cortical_Regions	5.18356e-06	-0.200367
ENSG00000134201.10_2	BA41-42-22	0.00169373	No	ENSG00000134201	GSTM5	GSTM5	protein_coding	1	1	p13.3	110254864	110318050	glutathione S-transferase mu 5 [Source:HGNC Symbol;Acc:4637]	BA41-42-22_v_BA17	Other_Cortical_Regions	0.00230148	-0.304654
ENSG00000145743.15_1	BA17	0.00169373	No	ENSG00000145743	FBXL17	FBXL17	protein_coding	5	-1	q21.3	107194736	107717799	F-box and leucine-rich repeat protein 17 [Source:HGNC Symbol;Acc:13615]	BA41-42-22_v_BA17	BA17_BA39-40	1.23717e-06	0.136208
ENSG00000147604.13_1	BA17	0.00169373	No	ENSG00000147604	RPL7	RPL7	protein_coding	8	-1	q21.11	74202506	74208024	ribosomal protein L7 [Source:HGNC Symbol;Acc:10363]	BA41-42-22_v_BA17	BA17_BA39-40	0.982898	0.000966223
ENSG00000180596.7_1	BA41-42-22	0.00169373	No	ENSG00000180596	HIST1H2BC	HIST1H2BC	protein_coding	6	-1	p22.2	26115101	26124154	histone cluster 1, H2bc [Source:HGNC Symbol;Acc:4757]	BA41-42-22_v_BA17	Other_Cortical_Regions	1.37764e-12	-0.243274
ENSG00000188559.13_1	BA17	0.00169373	No	ENSG00000188559	RALGAPA2	RALGAPA2	protein_coding	20	-1	p11.23	20370196	20693131	Ral GTPase activating protein, alpha subunit 2 (catalytic) [Source:HGNC Symbol;Acc:16207]	BA41-42-22_v_BA17	BA17_BA39-40	0.000600397	0.0885551
ENSG00000198590.11_1	BA17	0.00169373	No	ENSG00000198590	C3orf35	C3orf35	protein_coding	3	1	p22.2	37427760	37476988	chromosome 3 open reading frame 35 [Source:HGNC Symbol;Acc:24082]	BA41-42-22_v_BA17	BA17_BA39-40	0.000441158	0.208274
ENSG00000225663.7_2	BA41-42-22	0.00169373	No	ENSG00000225663	FAM195B	FAM195B	protein_coding	17	-1	q25.3	79780287	79791178	family with sequence similarity 195, member B [Source:HGNC Symbol;Acc:28007]	BA41-42-22_v_BA17	Other_Cortical_Regions	0.000226421	-0.101296
ENSG00000233110.1_1	BA41-42-22	0.00169373	No	ENSG00000233110	RP11-301L8.2		antisense	4	1	q35.1	186509063	186515157		BA41-42-22_v_BA17	Other_Cortical_Regions	0.0367746	-0.371936
ENSG00000246100.3_1	BA41-42-22	0.00169373	No	ENSG00000246100	LINC00900	LINC00900	lincRNA	11	-1	q23.3	115624966	115631345	long intergenic non-protein coding RNA 900 [Source:HGNC Symbol;Acc:27444]	BA41-42-22_v_BA17	Other_Cortical_Regions	4.90581e-06	-0.285341
ENSG00000248794.1_1	BA17	0.00169373	No	ENSG00000248794	CTD-2248H3.1		pseudogene	5	-1	q14.1	80538149	80538418		BA41-42-22_v_BA17	BA17_BA39-40	0.00153955	0.557232
ENSG00000261020.1_1	BA17	0.00169373	No	ENSG00000261020	RP11-744K17.1		lincRNA	17	1	p11.2	21919351	21924060		BA41-42-22_v_BA17	BA17_BA39-40	0.0472097	0.355936
ENSG00000267784.1_2	BA17	0.00169373	No	ENSG00000267784	RP11-171I2.1		antisense	2	1	q31.2	179588184	179591773		BA41-42-22_v_BA17	BA17_BA39-40	0.00535965	0.155859
ENSG00000269911.1_2	BA17	0.00169373	No	ENSG00000269911	FAM226B	FAM226B	sense_intronic	X	1	q13.2	71997432	71998921	family with sequence similarity 226, member B (non-protein coding) [Source:HGNC Symbol;Acc:31964]	BA41-42-22_v_BA17	BA17_BA39-40	0.00040936	0.228247
ENSG00000010322.15_1	BA41-42-22	0.00202179	No	ENSG00000010322	NISCH	NISCH	protein_coding	3	1	p21.1	52489134	52527087	nischarin [Source:HGNC Symbol;Acc:18006]	BA41-42-22_v_BA17	Other_Cortical_Regions	0.000335065	-0.117948
ENSG00000059915.16_2	BA41-42-22	0.00202179	No	ENSG00000059915	PSD	PSD	protein_coding	10	-1	q24.32	104162376	104181296	pleckstrin and Sec7 domain containing [Source:HGNC Symbol;Acc:9507]	BA41-42-22_v_BA17	Other_Cortical_Regions	0.0576346	-0.111791
ENSG00000070915.9_2	BA17	0.00202179	No	ENSG00000070915	SLC12A3	SLC12A3	protein_coding	16	1	q13	56899119	56949762	solute carrier family 12 (sodium/chloride transporter), member 3 [Source:HGNC Symbol;Acc:10912]	BA41-42-22_v_BA17	BA17_BA39-40	0.00877314	0.485138
ENSG00000076003.4_1	BA17	0.00202179	No	ENSG00000076003	MCM6	MCM6	protein_coding	2	-1	q21.3	136597196	136633996	minichromosome maintenance complex component 6 [Source:HGNC Symbol;Acc:6949]	BA41-42-22_v_BA17	NA	NA	NA
ENSG00000086504.15_1	BA41-42-22	0.00202179	No	ENSG00000086504	MRPL28	MRPL28	protein_coding	16	-1	p13.3	417384	420527	mitochondrial ribosomal protein L28 [Source:HGNC Symbol;Acc:14484]	BA41-42-22_v_BA17	Other_Cortical_Regions	0.118438	-0.0503741
ENSG00000115353.10_1	BA17	0.00202179	No	ENSG00000115353	TACR1	TACR1	protein_coding	2	-1	p12	75273590	75426826	tachykinin receptor 1 [Source:HGNC Symbol;Acc:11526]	BA41-42-22_v_BA17	BA17_BA39-40	0.000613474	0.259846
ENSG00000116133.11_1	BA41-42-22	0.00202179	No	ENSG00000116133	DHCR24	DHCR24	protein_coding	1	-1	p32.3	55315306	55352891	24-dehydrocholesterol reductase [Source:HGNC Symbol;Acc:2859]	BA41-42-22_v_BA17	Other_Cortical_Regions	0.00555534	-0.15368
ENSG00000128534.7_2	BA17	0.00202179	No	ENSG00000128534	NAA38	NAA38	protein_coding	7	1	q31.31	117824086	117832878	N(alpha)-acetyltransferase 38, NatC auxiliary subunit [Source:HGNC Symbol;Acc:20471]	BA41-42-22_v_BA17	BA17_BA39-40	0.000597338	0.0953535
ENSG00000130255.12_2	BA41-42-22	0.00202179	No	ENSG00000130255	RPL36	RPL36	protein_coding	19	1	p13.3	5674958	5691887	ribosomal protein L36 [Source:HGNC Symbol;Acc:13631]	BA41-42-22_v_BA17	Other_Cortical_Regions	8.23139e-09	-0.159814
ENSG00000130600.16_2	BA41-42-22	0.00202179	No	ENSG00000130600	H19	H19	processed_transcript	11	-1	p15.5	2016406	2022700	H19, imprinted maternally expressed transcript (non-protein coding) [Source:HGNC Symbol;Acc:4713]	BA41-42-22_v_BA17	Other_Cortical_Regions	0.0553055	-0.329066
ENSG00000132321.16_2	BA41-42-22	0.00202179	No	ENSG00000132321	IQCA1	IQCA1	protein_coding	2	-1	q37.3	237232794	237416185	IQ motif containing with AAA domain 1 [Source:HGNC Symbol;Acc:26195]	BA41-42-22_v_BA17	Other_Cortical_Regions	5.50064e-10	-0.278061
ENSG00000136877.14_2	BA41-42-22	0.00202179	No	ENSG00000136877	FPGS	FPGS	protein_coding	9	1	q34.11	130556876	130576606	folylpolyglutamate synthase [Source:HGNC Symbol;Acc:3824]	BA41-42-22_v_BA17	Other_Cortical_Regions	0.00409799	-0.0900705
ENSG00000154262.12_2	BA17	0.00202179	No	ENSG00000154262	ABCA6	ABCA6	protein_coding	17	-1	q24.3	67074843	67138029	ATP-binding cassette, sub-family A (ABC1), member 6 [Source:HGNC Symbol;Acc:36]	BA41-42-22_v_BA17	BA17_BA39-40	1.572e-07	0.286721
ENSG00000163541.11_1	BA17	0.00202179	No	ENSG00000163541	SUCLG1	SUCLG1	protein_coding	2	-1	p11.2	84650647	84687169	succinate-CoA ligase, alpha subunit [Source:HGNC Symbol;Acc:11449]	BA41-42-22_v_BA17	BA17_BA39-40	0.00297872	0.0688305
ENSG00000167272.10_1	BA17	0.00202179	No	ENSG00000167272	POP5	POP5	protein_coding	12	-1	q24.31	121016567	121019201	processing of precursor 5, ribonuclease P/MRP subunit (S. cerevisiae) [Source:HGNC Symbol;Acc:17689]	BA41-42-22_v_BA17	BA17_BA39-40	0.0154325	0.0730173
ENSG00000179253.3_1	BA17	0.00202179	No	ENSG00000179253	RP11-429E11.3		protein_coding	20	-1	q13.33	60292562	60294804	Uncharacterized protein [Source:UniProtKB/TrEMBL;Acc:Q5VZ43]	BA41-42-22_v_BA17	BA17_BA39-40	0.0095995	0.509963
ENSG00000185344.13_1	BA17	0.00202179	No	ENSG00000185344	ATP6V0A2	ATP6V0A2	protein_coding	12	1	q24.31	124196865	124246302	ATPase, H+ transporting, lysosomal V0 subunit a2 [Source:HGNC Symbol;Acc:18481]	BA41-42-22_v_BA17	BA17_BA39-40	0.000124533	0.0903844
ENSG00000225473.1_1	BA41-42-22	0.00202179	No	ENSG00000225473	ATP13A4-AS1	ATP13A4-AS1	antisense	3	1	q29	193271002	193272877	ATP13A4 antisense RNA 1 [Source:HGNC Symbol;Acc:41095]	BA41-42-22_v_BA17	Other_Cortical_Regions	0.208843	-0.251541
ENSG00000230395.1_1	BA17	0.00202179	No	ENSG00000230395	AC092651.1		pseudogene	2	-1	p11.2	87345657	87348103		BA41-42-22_v_BA17	BA17_BA39-40	0.0599702	0.301158
ENSG00000251389.1_1	BA41-42-22	0.00202179	No	ENSG00000251389	YTHDF1P1	YTHDF1P1	pseudogene	5	1	q15	96704480	96706125	YTH domain family, member 1 pseudogene 1 [Source:HGNC Symbol;Acc:31681]	BA41-42-22_v_BA17	Other_Cortical_Regions	0.344322	-0.190085
ENSG00000256261.1	BA41-42-22	0.00202179	No	ENSG00000256261	AC104698.1		pseudogene	2	1	p23.1	30481193	30482893		BA41-42-22_v_BA17	Other_Cortical_Regions	0.408197	-0.207607
ENSG00000270100.1_1	BA17	0.00202179	No	ENSG00000270100	RP11-130L8.1		lincRNA	2	-1	p24.1	20878014	20878692		BA41-42-22_v_BA17	BA17_BA39-40	0.0456046	0.288364
ENSG00000272888.5_2	BA17	0.00202179	No	ENSG00000272888	AC013394.2		processed_transcript	15	1	q26.1	93425937	93441975		BA41-42-22_v_BA17	BA17_BA39-40	0.00246016	0.0907351
ENSG00000088205.12_1	BA17	0.00239944	No	ENSG00000088205	DDX18	DDX18	protein_coding	2	1	q14.1	118572226	118589955	DEAD (Asp-Glu-Ala-Asp) box polypeptide 18 [Source:HGNC Symbol;Acc:2741]	BA41-42-22_v_BA17	BA17_BA39-40	1.17922e-05	0.0844155
ENSG00000100883.11_2	BA17	0.00239944	No	ENSG00000100883	SRP54	SRP54	protein_coding	14	1	q13.2	35451163	35498773	signal recognition particle 54kDa [Source:HGNC Symbol;Acc:11301]	BA41-42-22_v_BA17	BA17_BA39-40	0.0115923	0.06297
ENSG00000105509.10_1	BA17	0.00239944	No	ENSG00000105509	HAS1	HAS1	protein_coding	19	-1	q13.41	52216365	52227247	hyaluronan synthase 1 [Source:HGNC Symbol;Acc:4818]	BA41-42-22_v_BA17	BA17_BA39-40	0.0247742	0.170832
ENSG00000106052.13_2	BA17	0.00239944	Yes	ENSG00000106052	TAX1BP1	TAX1BP1	protein_coding	7	1	p15.2	27778950	27884183	Tax1 (human T-cell leukemia virus type I) binding protein 1 [Source:HGNC Symbol;Acc:11575]	BA41-42-22_v_BA17	BA17_BA39-40	0.00150015	0.0621404
ENSG00000116001.15_2	BA17	0.00239944	No	ENSG00000116001	TIA1	TIA1	protein_coding	2	-1	p13.3	70436576	70475792	TIA1 cytotoxic granule-associated RNA binding protein [Source:HGNC Symbol;Acc:11802]	BA41-42-22_v_BA17	BA17_BA39-40	0.0232168	0.0539679
ENSG00000117242.7_2	BA41-42-22	0.00239944	No	ENSG00000117242	PINK1-AS	PINK1-AS	antisense	1	-1	p36.12	20969150	20978686	PINK1 antisense RNA [Source:HGNC Symbol;Acc:38872]	BA41-42-22_v_BA17	Other_Cortical_Regions	0.0329516	-0.109028
ENSG00000121005.8_1	BA17	0.00239944	No	ENSG00000121005	CRISPLD1	CRISPLD1	protein_coding	8	1	q21.11	75896750	75946793	cysteine-rich secretory protein LCCL domain containing 1 [Source:HGNC Symbol;Acc:18206]	BA41-42-22_v_BA17	BA17_BA39-40	0.244157	0.0781733
ENSG00000123307.3_1	BA17	0.00239944	Yes	ENSG00000123307	NEUROD4	NEUROD4	protein_coding	12	1	q13.2	55413729	55423798	neuronal differentiation 4 [Source:HGNC Symbol;Acc:13802]	BA41-42-22_v_BA17	BA17_BA39-40	4.16279e-07	0.962641
ENSG00000132950.18_2	BA17	0.00239944	Yes	ENSG00000132950	ZMYM5	ZMYM5	protein_coding	13	-1	q12.11	20397622	20437776	zinc finger, MYM-type 5 [Source:HGNC Symbol;Acc:13029]	BA41-42-22_v_BA17	BA17_BA39-40	0.11165	0.0539706
ENSG00000133706.17_1	BA17	0.00239944	No	ENSG00000133706	LARS	LARS	protein_coding	5	-1	q32	145492601	145562223	leucyl-tRNA synthetase [Source:HGNC Symbol;Acc:6512]	BA41-42-22_v_BA17	BA17_BA39-40	0.00670665	0.0419042
ENSG00000135482.6_2	BA17	0.00239944	No	ENSG00000135482	ZC3H10	ZC3H10	protein_coding	12	1	q13.2	56511943	56516278	zinc finger CCCH-type containing 10 [Source:HGNC Symbol;Acc:25893]	BA41-42-22_v_BA17	BA17_BA39-40	0.000113111	0.123077
ENSG00000136367.13_2	BA41-42-22	0.00239944	Yes	ENSG00000136367	ZFHX2	ZFHX2	protein_coding	14	-1	q11.2	23990066	24025401	zinc finger homeobox 2 [Source:HGNC Symbol;Acc:20152]	BA41-42-22_v_BA17	Other_Cortical_Regions	0.287153	-0.0608603
ENSG00000143450.15_2	BA41-42-22	0.00239944	No	ENSG00000143450	OAZ3	OAZ3	protein_coding	1	1	q21.3	151735445	151743808	ornithine decarboxylase antizyme 3 [Source:HGNC Symbol;Acc:8097]	BA41-42-22_v_BA17	Other_Cortical_Regions	0.00181227	-0.280392
ENSG00000152795.17_1	BA17	0.00239944	No	ENSG00000152795	HNRNPDL	HNRNPDL	protein_coding	4	-1	q21.22	83343717	83351294	heterogeneous nuclear ribonucleoprotein D-like [Source:HGNC Symbol;Acc:5037]	BA41-42-22_v_BA17	BA17_BA39-40	0.0031352	0.0669236
ENSG00000154764.5_1	BA41-42-22	0.00239944	No	ENSG00000154764	WNT7A	WNT7A	protein_coding	3	-1	p25.1	13857755	13921618	wingless-type MMTV integration site family, member 7A [Source:HGNC Symbol;Acc:12786]	BA41-42-22_v_BA17	Other_Cortical_Regions	0.157745	-0.0941721
ENSG00000154914.16_2	BA41-42-22	0.00239944	No	ENSG00000154914	USP43	USP43	protein_coding	17	1	p13.1	9548015	9633008	ubiquitin specific peptidase 43 [Source:HGNC Symbol;Acc:20072]	BA41-42-22_v_BA17	Other_Cortical_Regions	0.0507333	-0.124854
ENSG00000156076.9_2	BA41-42-22	0.00239944	No	ENSG00000156076	WIF1	WIF1	protein_coding	12	-1	q14.3	65444406	65515346	WNT inhibitory factor 1 [Source:HGNC Symbol;Acc:18081]	BA41-42-22_v_BA17	Other_Cortical_Regions	0.000358361	-0.429707
ENSG00000160058.18_1	BA41-42-22	0.00239944	No	ENSG00000160058	BSDC1	BSDC1	protein_coding	1	-1	p35.1	32830704	32860332	BSD domain containing 1 [Source:HGNC Symbol;Acc:25501]	BA41-42-22_v_BA17	Other_Cortical_Regions	0.226627	-0.020308
ENSG00000163682.15_2	BA17	0.00239944	No	ENSG00000163682	RPL9	RPL9	protein_coding	4	-1	p14	39455744	39460568	ribosomal protein L9 [Source:HGNC Symbol;Acc:10369]	BA41-42-22_v_BA17	BA17_BA39-40	0.0721794	0.0641306
ENSG00000166266.13_1	BA17	0.00239944	No	ENSG00000166266	CUL5	CUL5	protein_coding	11	1	q22.3	107879459	107978503	cullin 5 [Source:HGNC Symbol;Acc:2556]	BA41-42-22_v_BA17	BA17_BA39-40	0.000446272	0.0693024
ENSG00000169598.15_1	BA17	0.00239944	No	ENSG00000169598	DFFB	DFFB	protein_coding	1	1	p36.32	3773845	3801993	DNA fragmentation factor, 40kDa, beta polypeptide (caspase-activated DNase) [Source:HGNC Symbol;Acc:2773]	BA41-42-22_v_BA17	BA17_BA39-40	0.000291841	0.120762
ENSG00000171469.10_2	BA17	0.00239944	Yes	ENSG00000171469	ZNF561	ZNF561	protein_coding	19	-1	p13.2	9715356	9732075	zinc finger protein 561 [Source:HGNC Symbol;Acc:28684]	BA41-42-22_v_BA17	BA17_BA39-40	0.0267265	0.0519307
ENSG00000171858.17_1	BA17	0.00239944	No	ENSG00000171858	RPS21	RPS21	protein_coding	20	1	q13.33	60962172	60963576	ribosomal protein S21 [Source:HGNC Symbol;Acc:10409]	BA41-42-22_v_BA17	BA17_BA39-40	0.392325	0.0373461
ENSG00000181291.6_2	BA17	0.00239944	No	ENSG00000181291	TMEM132E	TMEM132E	protein_coding	17	1	q12	32907768	32966337	transmembrane protein 132E [Source:HGNC Symbol;Acc:26991]	BA41-42-22_v_BA17	BA17_BA39-40	3.2562e-29	0.650331
ENSG00000198598.6_1	BA41-42-22	0.00239944	No	ENSG00000198598	MMP17	MMP17	protein_coding	12	1	q24.33	132312938	132336328	matrix metallopeptidase 17 (membrane-inserted) [Source:HGNC Symbol;Acc:7163]	BA41-42-22_v_BA17	Other_Cortical_Regions	0.0425527	-0.12589
ENSG00000205018.2_1	BA41-42-22	0.00239944	No	ENSG00000205018	RP11-830F9.6		protein_coding	16	1	q24.3	89006197	89017932	Uncharacterized protein; cDNA FLJ26728 fis, clone PNC06635 [Source:UniProtKB/TrEMBL;Acc:Q6ZP14]	BA41-42-22_v_BA17	Other_Cortical_Regions	0.0049057	-0.310088
ENSG00000213741.8_2	BA17	0.00239944	No	ENSG00000213741	RPS29	RPS29	protein_coding	14	-1	q21.3	50043390	50065408	ribosomal protein S29 [Source:HGNC Symbol;Acc:10419]	BA41-42-22_v_BA17	BA17_BA39-40	0.0528514	0.0614038
ENSG00000215440.11_2	BA41-42-22	0.00239944	No	ENSG00000215440	NPEPL1	NPEPL1	protein_coding	20	1	q13.32	57264187	57294294	aminopeptidase-like 1 [Source:HGNC Symbol;Acc:16244]	BA41-42-22_v_BA17	Other_Cortical_Regions	0.000856594	-0.127573
ENSG00000234473.1_1	BA17	0.00239944	No	ENSG00000234473	ZNF101P2	ZNF101P2	pseudogene	1	-1	q31.2	192962579	192963807	zinc finger protein 101 pseudogene 2 [Source:HGNC Symbol;Acc:44942]	BA41-42-22_v_BA17	BA17_BA39-40	2.30205e-10	0.459773
ENSG00000272993.1_1	BA17	0.00239944	No	ENSG00000272993	RP11-196G18.24		lincRNA	1	1	q21.2	149817383	149818053		BA41-42-22_v_BA17	BA17_BA39-40	0.269067	0.144816
ENSG00000100410.7_1	BA17	0.00283813	Yes	ENSG00000100410	PHF5A	PHF5A	protein_coding	22	-1	q13.2	41855721	41864729	PHD finger protein 5A [Source:HGNC Symbol;Acc:18000]	BA41-42-22_v_BA17	BA17_BA39-40	0.0210041	0.0724324
ENSG00000101883.4_1	BA17	0.00283813	Yes	ENSG00000101883	RHOXF1	RHOXF1	protein_coding	X	-1	q24	119243011	119249847	Rhox homeobox family, member 1 [Source:HGNC Symbol;Acc:29993]	BA41-42-22_v_BA17	BA17_BA39-40	2.99826e-05	0.628189
ENSG00000108840.15_2	BA41-42-22	0.00283813	Yes	ENSG00000108840	HDAC5	HDAC5	protein_coding	17	-1	q21.31	42154114	42201070	histone deacetylase 5 [Source:HGNC Symbol;Acc:14068]	BA41-42-22_v_BA17	Other_Cortical_Regions	0.00656384	-0.0760011
ENSG00000115827.13_1	BA17	0.00283813	No	ENSG00000115827	DCAF17	DCAF17	protein_coding	2	1	q31.1	172290727	172341562	DDB1 and CUL4 associated factor 17 [Source:HGNC Symbol;Acc:25784]	BA41-42-22_v_BA17	BA17_BA39-40	0.018641	0.0525458
ENSG00000132915.10_2	BA41-42-22	0.00283813	No	ENSG00000132915	PDE6A	PDE6A	protein_coding	5	-1	q32	149237519	149324356	phosphodiesterase 6A, cGMP-specific, rod, alpha [Source:HGNC Symbol;Acc:8785]	BA41-42-22_v_BA17	Other_Cortical_Regions	0.333091	-0.169534
ENSG00000135447.16_2	BA41-42-22	0.00283813	No	ENSG00000135447	PPP1R1A	PPP1R1A	protein_coding	12	-1	q13.2	54969171	54982443	protein phosphatase 1, regulatory (inhibitor) subunit 1A [Source:HGNC Symbol;Acc:9286]	BA41-42-22_v_BA17	Other_Cortical_Regions	0.111908	-0.0839123
ENSG00000143443.9_1	BA41-42-22	0.00283813	No	ENSG00000143443	C1orf56	C1orf56	protein_coding	1	1	q21.3	151020216	151024462	chromosome 1 open reading frame 56 [Source:HGNC Symbol;Acc:26045]	BA41-42-22_v_BA17	Other_Cortical_Regions	0.00441833	-0.149401
ENSG00000150551.10_1	BA41-42-22	0.00283813	No	ENSG00000150551	LYPD1	LYPD1	protein_coding	2	-1	q21.2	133402426	133429152	LY6/PLAUR domain containing 1 [Source:HGNC Symbol;Acc:28431]	BA41-42-22_v_BA17	Other_Cortical_Regions	8.69539e-13	-0.41681
ENSG00000156804.7_1	BA17	0.00283813	No	ENSG00000156804	FBXO32	FBXO32	protein_coding	8	-1	q24.13	124510129	124553446	F-box protein 32 [Source:HGNC Symbol;Acc:16731]	BA41-42-22_v_BA17	BA17_BA39-40	1.97537e-13	0.358189
ENSG00000157036.12_2	BA17	0.00283813	No	ENSG00000157036	EXOG	EXOG	protein_coding	3	1	p22.2	38537618	38583652	endo/exonuclease (5'-3'), endonuclease G-like [Source:HGNC Symbol;Acc:3347]	BA41-42-22_v_BA17	BA17_BA39-40	0.000155618	0.0940677
ENSG00000165983.14_1	BA41-42-22	0.00283813	No	ENSG00000165983	PTER	PTER	protein_coding	10	1	p13	16478942	16555736	phosphotriesterase related [Source:HGNC Symbol;Acc:9590]	BA41-42-22_v_BA17	Other_Cortical_Regions	1.06686e-09	-0.633624
ENSG00000167595.14_1	BA41-42-22	0.00283813	No	ENSG00000167595	C19orf55	C19orf55	protein_coding	19	1	q13.12	36249044	36261930	chromosome 19 open reading frame 55 [Source:HGNC Symbol;Acc:25204]	BA41-42-22_v_BA17	Other_Cortical_Regions	3.28742e-05	-0.175431
ENSG00000167635.11_1	BA17	0.00283813	Yes	ENSG00000167635	ZNF146	ZNF146	protein_coding	19	1	q13.12	36705504	36729676	zinc finger protein 146 [Source:HGNC Symbol;Acc:12931]	BA41-42-22_v_BA17	BA17_BA39-40	0.000101009	0.117607
ENSG00000171462.14_1	BA41-42-22	0.00283813	No	ENSG00000171462	DLK2	DLK2	protein_coding	6	-1	p21.1	43418090	43424370	delta-like 2 homolog (Drosophila) [Source:HGNC Symbol;Acc:21113]	BA41-42-22_v_BA17	Other_Cortical_Regions	0.0565558	-0.13164
ENSG00000174373.16_2	BA17	0.00283813	No	ENSG00000174373	RALGAPA1	RALGAPA1	protein_coding	14	-1	q13.2	36007558	36278510	Ral GTPase activating protein, alpha subunit 1 (catalytic) [Source:HGNC Symbol;Acc:17770]	BA41-42-22_v_BA17	BA17_BA39-40	0.000257513	0.0648895
ENSG00000180376.16_1	BA17	0.00283813	No	ENSG00000180376	CCDC66	CCDC66	protein_coding	3	1	p14.3	56591189	56655846	coiled-coil domain containing 66 [Source:HGNC Symbol;Acc:27709]	BA41-42-22_v_BA17	BA17_BA39-40	6.9831e-05	0.114089
ENSG00000182287.13_2	BA17	0.00283813	No	ENSG00000182287	AP1S2	AP1S2	protein_coding	X	-1	p22.2	15843929	15873054	adaptor-related protein complex 1, sigma 2 subunit [Source:HGNC Symbol;Acc:560]	BA41-42-22_v_BA17	BA17_BA39-40	0.257283	0.0456616
ENSG00000184154.13_2	BA41-42-22	0.00283813	No	ENSG00000184154	LRTOMT	LRTOMT	protein_coding	11	1	q13.4	71791382	71821828	leucine rich transmembrane and O-methyltransferase domain containing [Source:HGNC Symbol;Acc:25033]	BA41-42-22_v_BA17	Other_Cortical_Regions	0.0863869	-0.0618227
ENSG00000188177.13_1	BA17	0.00283813	Yes	ENSG00000188177	ZC3H6	ZC3H6	protein_coding	2	1	q13	113033171	113097640	zinc finger CCCH-type containing 6 [Source:HGNC Symbol;Acc:24762]	BA41-42-22_v_BA17	BA17_BA39-40	3.29479e-07	0.111868
ENSG00000196670.13_1	BA17	0.00283813	Yes	ENSG00000196670	ZFP62	ZFP62	protein_coding	5	-1	q35.3	180274611	180288286	ZFP62 zinc finger protein [Source:HGNC Symbol;Acc:23241]	BA41-42-22_v_BA17	BA17_BA39-40	0.110409	0.0382512
ENSG00000196781.14_2	BA41-42-22	0.00283813	No	ENSG00000196781	TLE1	TLE1	protein_coding	9	-1	q21.32	84198598	84304220	transducin-like enhancer of split 1 (E(sp1) homolog, Drosophila) [Source:HGNC Symbol;Acc:11837]	BA41-42-22_v_BA17	NA	NA	NA
ENSG00000197893.13_1	BA41-42-22	0.00283813	No	ENSG00000197893	NRAP	NRAP	protein_coding	10	-1	q25.3	115348475	115423886	nebulin-related anchoring protein [Source:HGNC Symbol;Acc:7988]	BA41-42-22_v_BA17	Other_Cortical_Regions	5.02695e-05	-0.453326
ENSG00000218016.2_1	BA17	0.00283813	No	ENSG00000218016	ZNF192P2	ZNF192P2	pseudogene	6	1	p22.1	28155828	28157210	zinc finger protein 192 pseudogene 2 [Source:HGNC Symbol;Acc:42862]	BA41-42-22_v_BA17	BA17_BA39-40	0.0986651	0.29119
ENSG00000227018.1_1	BA17	0.00283813	No	ENSG00000227018	IL6STP1	IL6STP1	pseudogene	17	1	p12	15686602	15687621	interleukin 6 signal transducer (gp130, oncostatin M receptor) pseudogene 1 [Source:HGNC Symbol;Acc:6022]	BA41-42-22_v_BA17	BA17_BA39-40	0.481457	0.146316
ENSG00000238184.1_2	BA41-42-22	0.00283813	No	ENSG00000238184	CD81-AS1	CD81-AS1	processed_transcript	11	-1	p15.5	2349979	2399222	CD81 antisense RNA 1 [Source:HGNC Symbol;Acc:49384]	BA41-42-22_v_BA17	Other_Cortical_Regions	3.03327e-06	-0.368247
ENSG00000238795.1	BA41-42-22	0.00283813	No	ENSG00000238795	SCARNA12	SCARNA12	snoRNA	12	-1	p13.31	7076500	7076769	small Cajal body-specific RNA 12 [Source:HGNC Symbol;Acc:32569]	BA41-42-22_v_BA17	Other_Cortical_Regions	0.000109729	-0.144298
ENSG00000263320.1	BA17	0.00283813	No	ENSG00000263320	RP11-498D10.6		antisense	16	1	q22.2	71963914	71965102		BA41-42-22_v_BA17	BA17_BA39-40	0.71484	0.094855
ENSG00000263818.5_1	BA41-42-22	0.00283813	No	ENSG00000263818	CTD-2206N4.4		pseudogene	17	1	q12	37213272	37269443		BA41-42-22_v_BA17	Other_Cortical_Regions	3.7402e-08	-0.818067
ENSG00000265778.2_1	BA41-42-22	0.00283813	No	ENSG00000265778	RP11-17M16.2		antisense	18	1	q23	74203608	74205487		BA41-42-22_v_BA17	Other_Cortical_Regions	0.000565704	-0.551761
ENSG00000267659.5_1	BA17	0.00283813	No	ENSG00000267659	RP11-118B18.1		lincRNA	17	1	q24.2	66587937	66760023		BA41-42-22_v_BA17	BA17_BA39-40	0.0366653	0.413574
ENSG00000272235.1_1	BA41-42-22	0.00283813	No	ENSG00000272235	RP11-22L13.1		lincRNA	1	-1	p36.32	3223200	3226660		BA41-42-22_v_BA17	Other_Cortical_Regions	0.000967707	-0.545411
ENSG00000273198.1_1	BA17	0.00283813	No	ENSG00000273198	GS1-304P7.3		lincRNA	1	1	q31.1	186490905	186491436		BA41-42-22_v_BA17	BA17_BA39-40	0.106085	0.250528
ENSG00000053438.8_1	BA41-42-22	0.00334167	No	ENSG00000053438	NNAT	NNAT	protein_coding	20	1	q11.23	36149617	36152092	neuronatin [Source:HGNC Symbol;Acc:7860]	BA41-42-22_v_BA17	Other_Cortical_Regions	0.00206166	-0.231033
ENSG00000060688.12_2	BA17	0.00334167	No	ENSG00000060688	SNRNP40	SNRNP40	protein_coding	1	-1	p35.2	31732417	31769662	small nuclear ribonucleoprotein 40kDa (U5) [Source:HGNC Symbol;Acc:30857]	BA41-42-22_v_BA17	BA17_BA39-40	0.000107191	0.107929
ENSG00000080709.14_2	BA41-42-22	0.00334167	No	ENSG00000080709	KCNN2	KCNN2	protein_coding	5	1	q22.3	113696642	113832337	potassium intermediate/small conductance calcium-activated channel, subfamily N, member 2 [Source:HGNC Symbol;Acc:6291]	BA41-42-22_v_BA17	Other_Cortical_Regions	6.79742e-11	-0.29698
ENSG00000100246.12_2	BA41-42-22	0.00334167	No	ENSG00000100246	DNAL4	DNAL4	protein_coding	22	-1	q13.1	39174513	39190203	dynein, axonemal, light chain 4 [Source:HGNC Symbol;Acc:2955]	BA41-42-22_v_BA17	Other_Cortical_Regions	0.00010785	-0.183137
ENSG00000103671.9_1	BA17	0.00334167	No	ENSG00000103671	TRIP4	TRIP4	protein_coding	15	1	q22.31	64679947	64747502	thyroid hormone receptor interactor 4 [Source:HGNC Symbol;Acc:12310]	BA41-42-22_v_BA17	BA17_BA39-40	0.102816	0.0511712
ENSG00000105278.10_1	BA41-42-22	0.00334167	No	ENSG00000105278	ZFR2	ZFR2	protein_coding	19	-1	p13.3	3804022	3869030	zinc finger RNA binding protein 2 [Source:HGNC Symbol;Acc:29189]	BA41-42-22_v_BA17	Other_Cortical_Regions	0.0551623	-0.104352
ENSG00000105974.11_2	BA17	0.00334167	No	ENSG00000105974	CAV1	CAV1	protein_coding	7	1	q31.2	116164839	116201233	caveolin 1, caveolae protein, 22kDa [Source:HGNC Symbol;Acc:1527]	BA41-42-22_v_BA17	BA17_BA39-40	0.00962037	0.205815
ENSG00000107614.21_1	BA17	0.00334167	No	ENSG00000107614	TRDMT1	TRDMT1	protein_coding	10	-1	p13	17184253	17244053	tRNA aspartic acid methyltransferase 1 [Source:HGNC Symbol;Acc:2977]	BA41-42-22_v_BA17	BA17_BA39-40	0.250605	0.0446224
ENSG00000108556.7_1	BA17	0.00334167	No	ENSG00000108556	CHRNE	CHRNE	protein_coding	17	-1	p13.2	4801069	4806369	cholinergic receptor, nicotinic, epsilon (muscle) [Source:HGNC Symbol;Acc:1966]	BA41-42-22_v_BA17	BA17_BA39-40	0.000995406	0.356033
ENSG00000114120.11_2	BA17	0.00334167	No	ENSG00000114120	SLC25A36	SLC25A36	protein_coding	3	1	q23	140660672	140698775	solute carrier family 25 (pyrimidine nucleotide carrier ), member 36 [Source:HGNC Symbol;Acc:25554]	BA41-42-22_v_BA17	BA17_BA39-40	9.36998e-08	0.129528
ENSG00000114933.15_2	BA17	0.00334167	No	ENSG00000114933	INO80D	INO80D	protein_coding	2	-1	q33.3	206858445	206951027	INO80 complex subunit D [Source:HGNC Symbol;Acc:25997]	BA41-42-22_v_BA17	BA17_BA39-40	0.000167827	0.0729938
ENSG00000118965.14_2	BA17	0.00334167	No	ENSG00000118965	WDR35	WDR35	protein_coding	2	-1	p24.1	20110021	20189892	WD repeat domain 35 [Source:HGNC Symbol;Acc:29250]	BA41-42-22_v_BA17	BA17_BA39-40	0.00761763	0.0564572
ENSG00000120727.12_1	BA17	0.00334167	No	ENSG00000120727	PAIP2	PAIP2	protein_coding	5	1	q31.2	138677276	138705406	poly(A) binding protein interacting protein 2 [Source:HGNC Symbol;Acc:17970]	BA41-42-22_v_BA17	BA17_BA39-40	7.91817e-05	0.0882914
ENSG00000122218.14_1	BA17	0.00334167	No	ENSG00000122218	COPA	COPA	protein_coding	1	-1	q23.2	160259063	160313190	coatomer protein complex, subunit alpha [Source:HGNC Symbol;Acc:2230]	BA41-42-22_v_BA17	BA17_BA39-40	1.94679e-10	0.142185
ENSG00000124172.9_1	BA17	0.00334167	No	ENSG00000124172	ATP5E	ATP5E	protein_coding	20	-1	q13.32	57600522	57607437	ATP synthase, H+ transporting, mitochondrial F1 complex, epsilon subunit [Source:HGNC Symbol;Acc:838]	BA41-42-22_v_BA17	BA17_BA39-40	0.789399	-0.00923152
ENSG00000127952.16_1	BA41-42-22	0.00334167	No	ENSG00000127952	STYXL1	STYXL1	protein_coding	7	-1	q11.23	75625656	75677322	serine/threonine/tyrosine interacting-like 1 [Source:HGNC Symbol;Acc:18165]	BA41-42-22_v_BA17	Other_Cortical_Regions	6.86512e-10	-0.20384
ENSG00000131401.11_1	BA17	0.00334167	No	ENSG00000131401	NAPSB	NAPSB	pseudogene	19	-1	q13.33	50837053	50848024	napsin B aspartic peptidase, pseudogene [Source:HGNC Symbol;Acc:13396]	BA41-42-22_v_BA17	BA17_BA39-40	0.686866	0.0809309
ENSG00000144233.9_1	BA17	0.00334167	No	ENSG00000144233	AMMECR1L	AMMECR1L	protein_coding	2	-1	q14.3	128619204	128643496	AMMECR1-like [Source:HGNC Symbol;Acc:28658]	BA41-42-22_v_BA17	BA17_BA39-40	0.00017658	0.0698377
ENSG00000147535.16_2	BA41-42-22	0.00334167	No	ENSG00000147535	PPAPDC1B	PPAPDC1B	protein_coding	8	-1	p11.23	38120648	38126761	phosphatidic acid phosphatase type 2 domain containing 1B [Source:HGNC Symbol;Acc:25026]	BA41-42-22_v_BA17	Other_Cortical_Regions	0.00210001	-0.10579
ENSG00000158714.10_1	BA41-42-22	0.00334167	No	ENSG00000158714	SLAMF8	SLAMF8	protein_coding	1	1	q23.2	159796540	159807039	SLAM family member 8 [Source:HGNC Symbol;Acc:21391]	BA41-42-22_v_BA17	Other_Cortical_Regions	0.0335356	-0.450981
ENSG00000158747.13_2	BA41-42-22	0.00334167	No	ENSG00000158747	NBL1	NBL1	protein_coding	1	1	p36.13	19967048	19984945	neuroblastoma 1, DAN family BMP antagonist [Source:HGNC Symbol;Acc:7650]	BA41-42-22_v_BA17	Other_Cortical_Regions	0.00339919	-0.124867
ENSG00000161813.21_2	BA17	0.00334167	No	ENSG00000161813	LARP4	LARP4	protein_coding	12	1	q13.12	50786166	50873787	La ribonucleoprotein domain family, member 4 [Source:HGNC Symbol;Acc:24320]	BA41-42-22_v_BA17	BA17_BA39-40	0.0556208	0.0457722
ENSG00000162775.14_1	BA17	0.00334167	No	ENSG00000162775	RBM15	RBM15	protein_coding	1	1	p13.3	110881128	110889299	RNA binding motif protein 15 [Source:HGNC Symbol;Acc:14959]	BA41-42-22_v_BA17	BA17_BA39-40	0.000219108	0.0818675
ENSG00000166750.9_1	BA17	0.00334167	No	ENSG00000166750	SLFN5	SLFN5	protein_coding	17	1	q12	33570055	33600674	schlafen family member 5 [Source:HGNC Symbol;Acc:28286]	BA41-42-22_v_BA17	BA17_BA39-40	0.0101216	0.12962
ENSG00000167088.10_2	BA17	0.00334167	No	ENSG00000167088	SNRPD1	SNRPD1	protein_coding	18	1	q11.2	19192228	19210417	small nuclear ribonucleoprotein D1 polypeptide 16kDa [Source:HGNC Symbol;Acc:11158]	BA41-42-22_v_BA17	BA17_BA39-40	0.00646331	0.0682504
ENSG00000168124.2_2	BA41-42-22	0.00334167	No	ENSG00000168124	OR1F1	OR1F1	protein_coding	16	1	p13.3	3254247	3255188	olfactory receptor, family 1, subfamily F, member 1 [Source:HGNC Symbol;Acc:8194]	BA41-42-22_v_BA17	Other_Cortical_Regions	0.000860814	-0.52361
ENSG00000170365.9_2	BA41-42-22	0.00334167	Yes	ENSG00000170365	SMAD1	SMAD1	protein_coding	4	1	q31.21	146402346	146479231	SMAD family member 1 [Source:HGNC Symbol;Acc:6767]	BA41-42-22_v_BA17	Other_Cortical_Regions	2.4781e-09	-0.178709
ENSG00000172940.11_1	BA41-42-22	0.00334167	No	ENSG00000172940	SLC22A13	SLC22A13	protein_coding	3	1	p22.2	38307303	38319806	solute carrier family 22 (organic anion/urate transporter), member 13 [Source:HGNC Symbol;Acc:8494]	BA41-42-22_v_BA17	NA	NA	NA
ENSG00000174197.12	BA17	0.00334167	Yes	ENSG00000174197	MGA	MGA	protein_coding	15	1	q15.1	41913422	42062141	MGA, MAX dimerization protein [Source:HGNC Symbol;Acc:14010]	BA41-42-22_v_BA17	BA17_BA39-40	0.625629	0.0126557
ENSG00000175054.14_2	BA17	0.00334167	No	ENSG00000175054	ATR	ATR	protein_coding	3	-1	q23	142168077	142297668	ataxia telangiectasia and Rad3 related [Source:HGNC Symbol;Acc:882]	BA41-42-22_v_BA17	BA17_BA39-40	8.04669e-05	0.0818497
ENSG00000180233.10_2	BA41-42-22	0.00334167	No	ENSG00000180233	ZNRF2	ZNRF2	protein_coding	7	1	p14.3	30323923	30452118	zinc and ring finger 2 [Source:HGNC Symbol;Acc:22316]	BA41-42-22_v_BA17	Other_Cortical_Regions	1.80989e-08	-0.135888
ENSG00000181211.1_2	BA17	0.00334167	No	ENSG00000181211	HECW1-IT1	HECW1-IT1	sense_intronic	7	1	p14.1	43157495	43202786	HECW1 intronic transcript 1 (non-protein coding) [Source:HGNC Symbol;Acc:41465]	BA41-42-22_v_BA17	BA17_BA39-40	0.000124209	0.298836
ENSG00000184640.17_2	BA41-42-22	0.00334167	No	ENSG00000184640	2020-09-09	2020-09-09	protein_coding	17	1	q25.2	75276651	75496678	septin 9 [Source:HGNC Symbol;Acc:7323]	BA41-42-22_v_BA17	Other_Cortical_Regions	2.74217e-05	-0.110738
ENSG00000188107.14_2	BA41-42-22	0.00334167	No	ENSG00000188107	EYS	EYS	protein_coding	6	-1	q12	64429876	66417118	eyes shut homolog (Drosophila) [Source:HGNC Symbol;Acc:21555]	BA41-42-22_v_BA17	Other_Cortical_Regions	2.28187e-08	-0.58003
ENSG00000189325.6_1	BA41-42-22	0.00334167	No	ENSG00000189325	C6orf222	C6orf222	protein_coding	6	-1	p21.31	36283534	36304662	chromosome 6 open reading frame 222 [Source:HGNC Symbol;Acc:33769]	BA41-42-22_v_BA17	Other_Cortical_Regions	9.25152e-08	-0.859116
ENSG00000197140.14_1	BA17	0.00334167	No	ENSG00000197140	ADAM32	ADAM32	protein_coding	8	1	p11.22	38964509	39142430	ADAM metallopeptidase domain 32 [Source:HGNC Symbol;Acc:15479]	BA41-42-22_v_BA17	BA17_BA39-40	4.49257e-07	0.187789
ENSG00000205702.10_1	BA41-42-22	0.00334167	No	ENSG00000205702	CYP2D7P	CYP2D7P	polymorphic_pseudogene	22	-1	q13.2	42536214	42540576	cytochrome P450, family 2, subfamily D, polypeptide 7, pseudogene [Source:HGNC Symbol;Acc:2624]	BA41-42-22_v_BA17	Other_Cortical_Regions	5.071e-11	-0.424122
ENSG00000206573.8_2	BA41-42-22	0.00334167	No	ENSG00000206573	SETD5-AS1	SETD5-AS1	antisense	3	-1	p25.3	9391373	9440263	SETD5 antisense RNA 1 [Source:HGNC Symbol;Acc:44478]	BA41-42-22_v_BA17	Other_Cortical_Regions	0.000280554	-0.0970286
ENSG00000223305.1	BA17	0.00334167	No	ENSG00000223305	RN7SKP30	RN7SKP30	misc_RNA	4	-1	q12	56406669	56407002	RNA, 7SK small nuclear pseudogene 30 [Source:HGNC Symbol;Acc:45754]	BA41-42-22_v_BA17	BA17_BA39-40	0.754917	0.0495171
ENSG00000223768.1_1	BA41-42-22	0.00334167	No	ENSG00000223768	LINC00205	LINC00205	lincRNA	21	1	q22.3	46713200	46717269	long intergenic non-protein coding RNA 205 [Source:HGNC Symbol;Acc:16420]	BA41-42-22_v_BA17	Other_Cortical_Regions	7.21854e-10	-0.350421
ENSG00000224514.2_1	BA41-42-22	0.00334167	No	ENSG00000224514	LINC00620	LINC00620	antisense	3	1	p25.1	13692196	13788132	long intergenic non-protein coding RNA 620 [Source:HGNC Symbol;Acc:44223]	BA41-42-22_v_BA17	Other_Cortical_Regions	0.00852965	-0.456534
ENSG00000236334.1	BA17	0.00334167	No	ENSG00000236334	PPIAL4G	PPIAL4G	protein_coding	1	-1	q21.1	143767144	143767881	peptidylprolyl isomerase A (cyclophilin A)-like 4G [Source:HGNC Symbol;Acc:33996]	BA41-42-22_v_BA17	BA17_BA39-40	0.134135	0.272916
ENSG00000239697.10_2	BA41-42-22	0.00334167	No	ENSG00000239697	TNFSF12	TNFSF12	protein_coding	17	1	p13.1	7452208	7464925	tumor necrosis factor (ligand) superfamily, member 12 [Source:HGNC Symbol;Acc:11927]	BA41-42-22_v_BA17	NA	NA	NA
ENSG00000247732.2_1	BA41-42-22	0.00334167	No	ENSG00000247732	RP11-404K5.1		pseudogene	5	1	p15.31	7290936	7296458		BA41-42-22_v_BA17	Other_Cortical_Regions	0.517265	-0.121381
ENSG00000259706.1_1	BA17	0.00334167	No	ENSG00000259706	HSP90B2P	HSP90B2P	pseudogene	15	1	q26.3	99797837	99800220	heat shock protein 90kDa beta (Grp94), member 2, pseudogene [Source:HGNC Symbol;Acc:12099]	BA41-42-22_v_BA17	NA	NA	NA
ENSG00000260176.1_1	BA41-42-22	0.00334167	No	ENSG00000260176	CTD-3126B10.4		lincRNA	16	-1	p13.3	2694085	2695215		BA41-42-22_v_BA17	Other_Cortical_Regions	0.520322	-0.123234
ENSG00000260992.1_1	BA17	0.00334167	No	ENSG00000260992	DOCK9-AS2	DOCK9-AS2	antisense	13	1	q32.3	99740073	99740879	DOCK9 antisense RNA 2 (head to head) [Source:HGNC Symbol;Acc:43696]	BA41-42-22_v_BA17	BA17_BA39-40	0.000382659	0.331238
ENSG00000264456.1_2	BA41-42-22	0.00334167	No	ENSG00000264456	RP11-848P1.2		sense_intronic	17	1	q11.2	29298670	29300330		BA41-42-22_v_BA17	Other_Cortical_Regions	0.0429177	-0.244295
ENSG00000270761.1_1	BA17	0.00334167	No	ENSG00000270761	RP11-385F7.1		lincRNA	6	-1	p12.3	47444979	47445308		BA41-42-22_v_BA17	BA17_BA39-40	0.000220278	0.632409
ENSG00000272699.1_1	BA17	0.00334167	No	ENSG00000272699	RP11-145M9.5		antisense	3	1	q26.33	179123236	179123732		BA41-42-22_v_BA17	BA17_BA39-40	0.14962	0.259395
ENSG00000007520.3_1	BA41-42-22	0.00391769	No	ENSG00000007520	TSR3	TSR3	protein_coding	16	-1	p13.3	1399241	1401912	TSR3, 20S rRNA accumulation, homolog (S. cerevisiae) [Source:HGNC Symbol;Acc:14175]	BA41-42-22_v_BA17	Other_Cortical_Regions	0.00956735	-0.0593786
ENSG00000012174.11_2	BA17	0.00391769	Yes	ENSG00000012174	MBTPS2	MBTPS2	protein_coding	X	1	p22.12	21857754	21903542	membrane-bound transcription factor peptidase, site 2 [Source:HGNC Symbol;Acc:15455]	BA41-42-22_v_BA17	BA17_BA39-40	5.68461e-08	0.168058
ENSG00000091181.19_1	BA41-42-22	0.00391769	No	ENSG00000091181	IL5RA	IL5RA	protein_coding	3	-1	p26.2	3111233	3168297	interleukin 5 receptor, alpha [Source:HGNC Symbol;Acc:6017]	BA41-42-22_v_BA17	Other_Cortical_Regions	0.0660511	-0.372527
ENSG00000091732.15_1	BA17	0.00391769	No	ENSG00000091732	ZC3HC1	ZC3HC1	protein_coding	7	-1	q32.2	129658126	129691291	zinc finger, C3HC-type containing 1 [Source:HGNC Symbol;Acc:29913]	BA41-42-22_v_BA17	BA17_BA39-40	5.33054e-07	0.124698
ENSG00000096060.14_1	BA17	0.00391769	No	ENSG00000096060	FKBP5	FKBP5	protein_coding	6	-1	p21.31	35541362	35696360	FK506 binding protein 5 [Source:HGNC Symbol;Acc:3721]	BA41-42-22_v_BA17	BA17_BA39-40	0.259567	0.130317
ENSG00000100348.9_1	BA41-42-22	0.00391769	No	ENSG00000100348	TXN2	TXN2	protein_coding	22	-1	q12.3	36863083	36878077	thioredoxin 2 [Source:HGNC Symbol;Acc:17772]	BA41-42-22_v_BA17	Other_Cortical_Regions	0.00855332	-0.0651323
ENSG00000133104.12_1	BA17	0.00391769	No	ENSG00000133104	SPG20	SPG20	protein_coding	13	-1	q13.3	36875775	36944317	spastic paraplegia 20 (Troyer syndrome) [Source:HGNC Symbol;Acc:18514]	BA41-42-22_v_BA17	BA17_BA39-40	0.0320089	0.0682032
ENSG00000135916.15_2	BA41-42-22	0.00391769	No	ENSG00000135916	ITM2C	ITM2C	protein_coding	2	1	q37.1	231729354	231743963	integral membrane protein 2C [Source:HGNC Symbol;Acc:6175]	BA41-42-22_v_BA17	Other_Cortical_Regions	3.92588e-05	-0.152547
ENSG00000136383.6_1	BA17	0.00391769	No	ENSG00000136383	ALPK3	ALPK3	protein_coding	15	1	q25.3	85359911	85416713	alpha-kinase 3 [Source:HGNC Symbol;Acc:17574]	BA41-42-22_v_BA17	BA17_BA39-40	1.90478e-06	0.232705
ENSG00000137558.7_1	BA41-42-22	0.00391769	No	ENSG00000137558	PI15	PI15	protein_coding	8	1	q21.11	75736772	75767264	peptidase inhibitor 15 [Source:HGNC Symbol;Acc:8946]	BA41-42-22_v_BA17	Other_Cortical_Regions	0.00431453	-0.281697
ENSG00000140367.11_2	BA17	0.00391769	No	ENSG00000140367	UBE2Q2	UBE2Q2	protein_coding	15	1	q24.2	76135622	76193419	ubiquitin-conjugating enzyme E2Q family member 2 [Source:HGNC Symbol;Acc:19248]	BA41-42-22_v_BA17	BA17_BA39-40	0.0721448	0.0488641
ENSG00000146221.9_1	BA41-42-22	0.00391769	No	ENSG00000146221	TCTE1	TCTE1	protein_coding	6	-1	p21.1	44246480	44265458	t-complex-associated-testis-expressed 1 [Source:HGNC Symbol;Acc:11693]	BA41-42-22_v_BA17	Other_Cortical_Regions	0.606444	-0.0400064
ENSG00000146731.10_1	BA17	0.00391769	No	ENSG00000146731	CCT6A	CCT6A	protein_coding	7	1	p11.2	56119323	56131682	chaperonin containing TCP1, subunit 6A (zeta 1) [Source:HGNC Symbol;Acc:1620]	BA41-42-22_v_BA17	BA17_BA39-40	0.00305646	0.0706919
ENSG00000149091.15_2	BA41-42-22	0.00391769	No	ENSG00000149091	DGKZ	DGKZ	protein_coding	11	1	p11.2	46354455	46402104	diacylglycerol kinase, zeta [Source:HGNC Symbol;Acc:2857]	BA41-42-22_v_BA17	Other_Cortical_Regions	0.15558	-0.0714785
ENSG00000164221.12_2	BA41-42-22	0.00391769	No	ENSG00000164221	CCDC112	CCDC112	protein_coding	5	-1	q22.3	114602885	114632528	coiled-coil domain containing 112 [Source:HGNC Symbol;Acc:28599]	BA41-42-22_v_BA17	Other_Cortical_Regions	9.87976e-11	-0.213206
ENSG00000167333.12_2	BA41-42-22	0.00391769	No	ENSG00000167333	TRIM68	TRIM68	protein_coding	11	-1	p15.4	4619902	4629489	tripartite motif containing 68 [Source:HGNC Symbol;Acc:21161]	BA41-42-22_v_BA17	Other_Cortical_Regions	0.000909873	-0.0805551
ENSG00000168394.10_1	BA17	0.00391769	No	ENSG00000168394	TAP1	TAP1	protein_coding	6	-1	p21.32	32812986	32821755	transporter 1, ATP-binding cassette, sub-family B (MDR/TAP) [Source:HGNC Symbol;Acc:43]	BA41-42-22_v_BA17	BA17_BA39-40	0.12807	0.103198
ENSG00000175093.4_1	BA17	0.00391769	No	ENSG00000175093	SPSB4	SPSB4	protein_coding	3	1	q23	140770244	140867453	splA/ryanodine receptor domain and SOCS box containing 4 [Source:HGNC Symbol;Acc:30630]	BA41-42-22_v_BA17	BA17_BA39-40	2.61848e-05	0.311038
ENSG00000176986.15_1	BA17	0.00391769	No	ENSG00000176986	SEC24C	SEC24C	protein_coding	10	1	q22.2	75504120	75531919	SEC24 family member C [Source:HGNC Symbol;Acc:10705]	BA41-42-22_v_BA17	BA17_BA39-40	6.08633e-08	0.0887329
ENSG00000182240.15_2	BA17	0.00391769	No	ENSG00000182240	BACE2	BACE2	protein_coding	21	1	q22.2	42539728	42654445	beta-site APP-cleaving enzyme 2 [Source:HGNC Symbol;Acc:934]	BA41-42-22_v_BA17	BA17_BA39-40	0.307444	0.0663794
ENSG00000183955.12_2	BA41-42-22	0.00391769	No	ENSG00000183955	SETD8	SETD8	protein_coding	12	1	q24.31	123868320	123893905	SET domain containing (lysine methyltransferase) 8 [Source:HGNC Symbol;Acc:29489]	BA41-42-22_v_BA17	Other_Cortical_Regions	9.86091e-10	-0.146013
ENSG00000184611.11_1	BA41-42-22	0.00391769	No	ENSG00000184611	KCNH7	KCNH7	protein_coding	2	-1	q24.2	163227917	163695240	potassium voltage-gated channel, subfamily H (eag-related), member 7 [Source:HGNC Symbol;Acc:18863]	BA41-42-22_v_BA17	Other_Cortical_Regions	3.59687e-05	-0.228283
ENSG00000196878.13_2	BA41-42-22	0.00391769	No	ENSG00000196878	LAMB3	LAMB3	protein_coding	1	-1	q32.2	209788215	209825811	laminin, beta 3 [Source:HGNC Symbol;Acc:6490]	BA41-42-22_v_BA17	NA	NA	NA
ENSG00000198431.15_2	BA41-42-22	0.00391769	No	ENSG00000198431	TXNRD1	TXNRD1	protein_coding	12	1	q23.3	104609557	104744061	thioredoxin reductase 1 [Source:HGNC Symbol;Acc:12437]	BA41-42-22_v_BA17	Other_Cortical_Regions	0.0340623	-0.082735
ENSG00000204644.9_1	BA41-42-22	0.00391769	Yes	ENSG00000204644	ZFP57	ZFP57	protein_coding	6	-1	p22.1	29640169	29648887	ZFP57 zinc finger protein [Source:HGNC Symbol;Acc:18791]	BA41-42-22_v_BA17	Other_Cortical_Regions	0.0849863	-0.297747
ENSG00000213642.3_1	BA41-42-22	0.00391769	No	ENSG00000213642	RP11-561N12.5		pseudogene	7	-1	q11.21	64029806	64030815		BA41-42-22_v_BA17	Other_Cortical_Regions	0.00992135	-0.381657
ENSG00000220323.3_1	BA41-42-22	0.00391769	No	ENSG00000220323	HIST2H2BD	HIST2H2BD	pseudogene	1	1	q21.2	149814608	149815100	histone cluster 2, H2bd (pseudogene) [Source:HGNC Symbol;Acc:20517]	BA41-42-22_v_BA17	Other_Cortical_Regions	0.103842	-0.169016
ENSG00000223928.1_1	BA17	0.00391769	No	ENSG00000223928	RP11-183E9.2		pseudogene	10	1	p12.2	24446764	24447710		BA41-42-22_v_BA17	BA17_BA39-40	0.00665402	0.330461
ENSG00000225401.2_1	BA17	0.00391769	No	ENSG00000225401	TGIF2P1	TGIF2P1	pseudogene	1	-1	q44	244558278	244558962	TGFB-induced factor homeobox 2 pseudogene 1 [Source:HGNC Symbol;Acc:33317]	BA41-42-22_v_BA17	BA17_BA39-40	0.0642426	0.282987
ENSG00000230615.6_2	BA41-42-22	0.00391769	No	ENSG00000230615	RP5-1198O20.4		lincRNA	1	1	p34.1	44501798	44570647		BA41-42-22_v_BA17	Other_Cortical_Regions	0.000348792	-0.325315
ENSG00000231566.1_1	BA41-42-22	0.00391769	No	ENSG00000231566	RP5-1158E12.3		lincRNA	X	-1	p11.3	45707328	45710920		BA41-42-22_v_BA17	Other_Cortical_Regions	0.0177427	-0.340504
ENSG00000240083.2_1	BA17	0.00391769	No	ENSG00000240083	RPS3AP22	RPS3AP22	pseudogene	5	1	q14.3	87677774	87678542	ribosomal protein S3a pseudogene 22 [Source:HGNC Symbol;Acc:36573]	BA41-42-22_v_BA17	BA17_BA39-40	0.00496035	0.27282
ENSG00000248472.8_1	BA17	0.00391769	No	ENSG00000248472	DDX11L9	DDX11L9	pseudogene	15	-1	q26.3	102516758	102519298	DEAD/H (Asp-Glu-Ala-Asp/His) box helicase 11 like 9 [Source:HGNC Symbol;Acc:37109]	BA41-42-22_v_BA17	BA17_BA39-40	0.742577	0.0686531
ENSG00000255618.1_1	BA41-42-22	0.00391769	No	ENSG00000255618	RP11-357K6.1		lincRNA	12	-1	q24.23	119210837	119212942		BA41-42-22_v_BA17	Other_Cortical_Regions	5.7229e-09	-0.606136
ENSG00000257591.5_2	BA17	0.00391769	Yes	ENSG00000257591	ZNF625	ZNF625	protein_coding	19	-1	p13.2	12251032	12267546	zinc finger protein 625 [Source:HGNC Symbol;Acc:30571]	BA41-42-22_v_BA17	BA17_BA39-40	9.16305e-05	0.144705
ENSG00000259290.1_2	BA17	0.00391769	No	ENSG00000259290	RP11-687M24.7		sense_intronic	11	1	q24.2	125058011	125061300		BA41-42-22_v_BA17	BA17_BA39-40	0.00013384	0.672367
ENSG00000259932.1_2	BA17	0.00391769	No	ENSG00000259932	CTD-2651B20.7		sense_intronic	15	-1	q21.1	45490715	45491337		BA41-42-22_v_BA17	BA17_BA39-40	0.0159959	0.477412
ENSG00000260411.4_2	BA17	0.00391769	No	ENSG00000260411	RP11-420N3.2		processed_transcript	16	1	p13.3	5289803	6826015		BA41-42-22_v_BA17	NA	NA	NA
ENSG00000270837.1_1	BA41-42-22	0.00391769	No	ENSG00000270837	HNRNPDLP4	HNRNPDLP4	pseudogene	19	-1	q13.43	58560414	58560714	heterogeneous nuclear ribonucleoprotein D-like pseudogene 4 [Source:HGNC Symbol;Acc:48808]	BA41-42-22_v_BA17	Other_Cortical_Regions	0.216223	-0.249865
ENSG00000047230.14_1	BA17	0.00457764	No	ENSG00000047230	CTPS2	CTPS2	protein_coding	X	-1	p22.2	16606126	16731059	CTP synthase 2 [Source:HGNC Symbol;Acc:2520]	BA41-42-22_v_BA17	BA17_BA39-40	0.00140728	0.126666
ENSG00000048405.9_2	BA17	0.00457764	Yes	ENSG00000048405	ZNF800	ZNF800	protein_coding	7	-1	q31.33	126986844	127071978	zinc finger protein 800 [Source:HGNC Symbol;Acc:27267]	BA41-42-22_v_BA17	BA17_BA39-40	0.0415484	0.0597117
ENSG00000060749.14_1	BA17	0.00457764	No	ENSG00000060749	QSER1	QSER1	protein_coding	11	1	p13	32914724	33014862	glutamine and serine rich 1 [Source:HGNC Symbol;Acc:26154]	BA41-42-22_v_BA17	BA17_BA39-40	0.0128359	0.071375
ENSG00000065183.15_1	BA17	0.00457764	No	ENSG00000065183	WDR3	WDR3	protein_coding	1	1	p12	118472343	118509165	WD repeat domain 3 [Source:HGNC Symbol;Acc:12755]	BA41-42-22_v_BA17	BA17_BA39-40	0.00259676	0.0727168
ENSG00000076344.15_2	BA41-42-22	0.00457764	No	ENSG00000076344	RGS11	RGS11	protein_coding	16	-1	p13.3	318300	325980	regulator of G-protein signaling 11 [Source:HGNC Symbol;Acc:9993]	BA41-42-22_v_BA17	Other_Cortical_Regions	0.00208974	-0.133846
ENSG00000083093.9_1	BA17	0.00457764	No	ENSG00000083093	PALB2	PALB2	protein_coding	16	-1	p12.2	23614488	23652631	partner and localizer of BRCA2 [Source:HGNC Symbol;Acc:26144]	BA41-42-22_v_BA17	BA17_BA39-40	1.32662e-06	0.115958
ENSG00000083828.15_2	BA17	0.00457764	Yes	ENSG00000083828	ZNF586	ZNF586	protein_coding	19	1	q13.43	58281023	58331307	zinc finger protein 586 [Source:HGNC Symbol;Acc:25949]	BA41-42-22_v_BA17	BA17_BA39-40	0.19183	0.0449706
ENSG00000099804.8_1	BA41-42-22	0.00457764	No	ENSG00000099804	CDC34	CDC34	protein_coding	19	1	p13.3	531714	542097	cell division cycle 34 [Source:HGNC Symbol;Acc:1734]	BA41-42-22_v_BA17	Other_Cortical_Regions	0.0269224	-0.0583962
ENSG00000108984.13_2	BA17	0.00457764	No	ENSG00000108984	MAP2K6	MAP2K6	protein_coding	17	1	q24.3	67410839	67539472	mitogen-activated protein kinase kinase 6 [Source:HGNC Symbol;Acc:6846]	BA41-42-22_v_BA17	BA17_BA39-40	0.00401774	0.109954
ENSG00000111275.12_2	BA41-42-22	0.00457764	No	ENSG00000111275	ALDH2	ALDH2	protein_coding	12	1	q24.12	112204691	112247782	aldehyde dehydrogenase 2 family (mitochondrial) [Source:HGNC Symbol;Acc:404]	BA41-42-22_v_BA17	Other_Cortical_Regions	2.28867e-08	-0.215575
ENSG00000113262.14_1	BA41-42-22	0.00457764	No	ENSG00000113262	GRM6	GRM6	protein_coding	5	-1	q35.3	178405328	178423207	glutamate receptor, metabotropic 6 [Source:HGNC Symbol;Acc:4598]	BA41-42-22_v_BA17	Other_Cortical_Regions	0.284901	-0.181194
ENSG00000117533.14_1	BA17	0.00457764	No	ENSG00000117533	VAMP4	VAMP4	protein_coding	1	-1	q24.3	171669300	171711387	vesicle-associated membrane protein 4 [Source:HGNC Symbol;Acc:12645]	BA41-42-22_v_BA17	BA17_BA39-40	3.00727e-06	0.108907
ENSG00000120742.10_1	BA41-42-22	0.00457764	No	ENSG00000120742	SERP1	SERP1	protein_coding	3	-1	q25.1	150259781	150321015	stress-associated endoplasmic reticulum protein 1 [Source:HGNC Symbol;Acc:10759]	BA41-42-22_v_BA17	Other_Cortical_Regions	1.26362e-06	-0.147257
ENSG00000120948.15_2	BA17	0.00457764	Yes	ENSG00000120948	TARDBP	TARDBP	protein_coding	1	1	p36.22	11072414	11085796	TAR DNA binding protein [Source:HGNC Symbol;Acc:11571]	BA41-42-22_v_BA17	BA17_BA39-40	2.7617e-07	0.105058
ENSG00000123349.13_2	BA17	0.00457764	No	ENSG00000123349	PFDN5	PFDN5	protein_coding	12	1	q13.13	53689075	53693234	prefoldin subunit 5 [Source:HGNC Symbol;Acc:8869]	BA41-42-22_v_BA17	BA17_BA39-40	0.403067	0.0239071
ENSG00000132326.11_2	BA41-42-22	0.00457764	No	ENSG00000132326	PER2	PER2	protein_coding	2	-1	q37.3	239152679	239198743	period circadian clock 2 [Source:HGNC Symbol;Acc:8846]	BA41-42-22_v_BA17	Other_Cortical_Regions	0.999332	6.06134e-05
ENSG00000134419.15_2	BA17	0.00457764	No	ENSG00000134419	RPS15A	RPS15A	protein_coding	16	-1	p12.3	18792617	18801705	ribosomal protein S15a [Source:HGNC Symbol;Acc:10389]	BA41-42-22_v_BA17	BA17_BA39-40	0.884794	0.00635379
ENSG00000136014.11_2	BA17	0.00457764	No	ENSG00000136014	USP44	USP44	protein_coding	12	-1	q22	95910336	95945266	ubiquitin specific peptidase 44 [Source:HGNC Symbol;Acc:20064]	BA41-42-22_v_BA17	BA17_BA39-40	1.26307e-05	0.260802
ENSG00000143882.10_2	BA41-42-22	0.00457764	No	ENSG00000143882	ATP6V1C2	ATP6V1C2	protein_coding	2	1	p25.1	10861775	10925236	ATPase, H+ transporting, lysosomal 42kDa, V1 subunit C2 [Source:HGNC Symbol;Acc:18264]	BA41-42-22_v_BA17	Other_Cortical_Regions	1.01271e-11	-0.772803
ENSG00000146411.5_1	BA41-42-22	0.00457764	No	ENSG00000146411	SLC2A12	SLC2A12	protein_coding	6	-1	q23.2	134309835	134373774	solute carrier family 2 (facilitated glucose transporter), member 12 [Source:HGNC Symbol;Acc:18067]	BA41-42-22_v_BA17	Other_Cortical_Regions	6.93289e-12	-0.359221
ENSG00000149090.11_2	BA41-42-22	0.00457764	No	ENSG00000149090	PAMR1	PAMR1	protein_coding	11	-1	p13	35453370	35551848	peptidase domain containing associated with muscle regeneration 1 [Source:HGNC Symbol;Acc:24554]	BA41-42-22_v_BA17	Other_Cortical_Regions	3.63239e-07	-0.311509
ENSG00000159140.18_2	BA17	0.00457764	No	ENSG00000159140	SON	SON	protein_coding	21	1	q22.11	34914924	34949812	SON DNA binding protein [Source:HGNC Symbol;Acc:11183]	BA41-42-22_v_BA17	BA17_BA39-40	0.0059853	0.0463542
ENSG00000160712.12_1	BA17	0.00457764	No	ENSG00000160712	IL6R	IL6R	protein_coding	1	1	q21.3	154377669	154441926	interleukin 6 receptor [Source:HGNC Symbol;Acc:6019]	BA41-42-22_v_BA17	BA17_BA39-40	0.0388139	0.111619
ENSG00000163811.11_2	BA17	0.00457764	No	ENSG00000163811	WDR43	WDR43	protein_coding	2	1	p23.2	29117509	29171088	WD repeat domain 43 [Source:HGNC Symbol;Acc:28945]	BA41-42-22_v_BA17	BA17_BA39-40	0.223406	0.028893
ENSG00000164252.12_1	BA17	0.00457764	No	ENSG00000164252	AGGF1	AGGF1	protein_coding	5	1	q13.3	76325076	76361059	angiogenic factor with G patch and FHA domains 1 [Source:HGNC Symbol;Acc:24684]	BA41-42-22_v_BA17	BA17_BA39-40	0.000701761	0.0619235
ENSG00000164944.11_1	BA17	0.00457764	No	ENSG00000164944	KIAA1429	KIAA1429	protein_coding	8	-1	q22.1	95499921	95565757	KIAA1429 [Source:HGNC Symbol;Acc:24500]	BA41-42-22_v_BA17	BA17_BA39-40	0.000804946	0.0608378
ENSG00000168101.14_2	BA41-42-22	0.00457764	No	ENSG00000168101	NUDT16L1	NUDT16L1	protein_coding	16	1	p13.3	4743695	4745860	nudix (nucleoside diphosphate linked moiety X)-type motif 16-like 1 [Source:HGNC Symbol;Acc:28154]	BA41-42-22_v_BA17	Other_Cortical_Regions	5.74833e-05	-0.108584
ENSG00000172554.11_1	BA41-42-22	0.00457764	No	ENSG00000172554	SNTG2	SNTG2	protein_coding	2	1	p25.3	946554	1371385	syntrophin, gamma 2 [Source:HGNC Symbol;Acc:13741]	BA41-42-22_v_BA17	Other_Cortical_Regions	5.31173e-06	-0.540067
ENSG00000172757.12_2	BA41-42-22	0.00457764	No	ENSG00000172757	CFL1	CFL1	protein_coding	11	-1	q13.1	65590493	65629497	cofilin 1 (non-muscle) [Source:HGNC Symbol;Acc:1874]	BA41-42-22_v_BA17	Other_Cortical_Regions	0.0094897	-0.0651531
ENSG00000173826.14_2	BA17	0.00457764	No	ENSG00000173826	KCNH6	KCNH6	protein_coding	17	1	q23.3	61600695	61626338	potassium voltage-gated channel, subfamily H (eag-related), member 6 [Source:HGNC Symbol;Acc:18862]	BA41-42-22_v_BA17	BA17_BA39-40	7.1878e-09	0.614269
ENSG00000175283.7_1	BA17	0.00457764	No	ENSG00000175283	DOLK	DOLK	protein_coding	9	-1	q34.11	131707809	131709898	dolichol kinase [Source:HGNC Symbol;Acc:23406]	BA41-42-22_v_BA17	BA17_BA39-40	0.847672	-0.00854077
ENSG00000176422.13_2	BA41-42-22	0.00457764	No	ENSG00000176422	SPRYD4	SPRYD4	protein_coding	12	1	q13.3	56862301	56864763	SPRY domain containing 4 [Source:HGNC Symbol;Acc:27468]	BA41-42-22_v_BA17	Other_Cortical_Regions	8.56498e-05	-0.13897
ENSG00000177337.7_1	BA41-42-22	0.00457764	No	ENSG00000177337	DLGAP1-AS1	DLGAP1-AS1	antisense	18	1	p11.31	3593730	3598350	DLGAP1 antisense RNA 1 [Source:HGNC Symbol;Acc:31676]	BA41-42-22_v_BA17	Other_Cortical_Regions	0.000137489	-0.333626
ENSG00000178425.13_1	BA17	0.00457764	No	ENSG00000178425	NT5DC1	NT5DC1	protein_coding	6	1	q22.1	116422012	116570660	5'-nucleotidase domain containing 1 [Source:HGNC Symbol;Acc:21556]	BA41-42-22_v_BA17	BA17_BA39-40	7.46269e-07	0.25168
ENSG00000179954.15_2	BA41-42-22	0.00457764	No	ENSG00000179954	SSC5D	SSC5D	protein_coding	19	1	q13.42	55999771	56030465	scavenger receptor cysteine rich domain containing (5 domains) [Source:HGNC Symbol;Acc:26641]	BA41-42-22_v_BA17	Other_Cortical_Regions	0.00571213	-0.187926
ENSG00000184058.12_1	BA17	0.00457764	Yes	ENSG00000184058	TBX1	TBX1	protein_coding	22	1	q11.21	19744226	19771116	T-box 1 [Source:HGNC Symbol;Acc:11592]	BA41-42-22_v_BA17	BA17_BA39-40	0.00913232	0.469343
ENSG00000186300.11_1	BA17	0.00457764	Yes	ENSG00000186300	ZNF555	ZNF555	protein_coding	19	1	p13.3	2841433	2860482	zinc finger protein 555 [Source:HGNC Symbol;Acc:28382]	BA41-42-22_v_BA17	BA17_BA39-40	2.50675e-09	0.131469
ENSG00000188163.7_1	BA41-42-22	0.00457764	No	ENSG00000188163	FAM166A	FAM166A	protein_coding	9	-1	q34.3	140138036	140142222	family with sequence similarity 166, member A [Source:HGNC Symbol;Acc:33818]	BA41-42-22_v_BA17	Other_Cortical_Regions	0.384394	-0.184068
ENSG00000197951.8_2	BA41-42-22	0.00457764	Yes	ENSG00000197951	ZNF71	ZNF71	protein_coding	19	1	q13.43	57106632	57137849	zinc finger protein 71 [Source:HGNC Symbol;Acc:13141]	BA41-42-22_v_BA17	Other_Cortical_Regions	0.837751	-0.00684791
ENSG00000198960.10_2	BA17	0.00457764	No	ENSG00000198960	ARMCX6	ARMCX6	protein_coding	X	-1	q22.1	100870110	100872991	armadillo repeat containing, X-linked 6 [Source:HGNC Symbol;Acc:26094]	BA41-42-22_v_BA17	BA17_BA39-40	0.171456	0.0515424
ENSG00000204091.7_1	BA41-42-22	0.00457764	No	ENSG00000204091	TDRG1	TDRG1	antisense	6	1	p21.2	40302693	40347624	testis development related 1 (non-protein coding) [Source:HGNC Symbol;Acc:43642]	BA41-42-22_v_BA17	Other_Cortical_Regions	0.000326844	-0.64626
ENSG00000205268.10_1	BA17	0.00457764	No	ENSG00000205268	PDE7A	PDE7A	protein_coding	8	-1	q13.1	66629745	66754557	phosphodiesterase 7A [Source:HGNC Symbol;Acc:8791]	BA41-42-22_v_BA17	BA17_BA39-40	3.59905e-05	0.110812
ENSG00000205502.3_1	BA41-42-22	0.00457764	No	ENSG00000205502	C2CD4B	C2CD4B	protein_coding	15	-1	q22.2	62455734	62457482	C2 calcium-dependent domain containing 4B [Source:HGNC Symbol;Acc:33628]	BA41-42-22_v_BA17	Other_Cortical_Regions	0.000156065	-0.69682
ENSG00000213204.8_2	BA17	0.00457764	No	ENSG00000213204	C6orf165	C6orf165	protein_coding	6	1	q15	88117730	88221352	chromosome 6 open reading frame 165 [Source:HGNC Symbol;Acc:21405]	BA41-42-22_v_BA17	BA17_BA39-40	0.531596	0.123978
ENSG00000219438.8_1	BA41-42-22	0.00457764	No	ENSG00000219438	FAM19A5	FAM19A5	protein_coding	22	1	q13.32	48885272	49246724	family with sequence similarity 19 (chemokine (C-C motif)-like), member A5 [Source:HGNC Symbol;Acc:21592]	BA41-42-22_v_BA17	Other_Cortical_Regions	0.13143	-0.0579439
ENSG00000221944.5_2	BA17	0.00457764	No	ENSG00000221944	TIGD1	TIGD1	protein_coding	2	-1	q37.1	233412779	233415226	tigger transposable element derived 1 [Source:HGNC Symbol;Acc:14523]	BA41-42-22_v_BA17	BA17_BA39-40	0.131627	0.0509556
ENSG00000224758.1_2	BA17	0.00457764	No	ENSG00000224758	LINC01167	LINC01167	lincRNA	10	-1	q26.3	134774844	134775741	long intergenic non-protein coding RNA 1167 [Source:HGNC Symbol;Acc:49536]	BA41-42-22_v_BA17	BA17_BA39-40	0.00596565	0.501694
ENSG00000225978.3_1	BA17	0.00457764	No	ENSG00000225978	HAR1A	HAR1A	lincRNA	20	1	q13.33	61733483	61735738	highly accelerated region 1A (non-protein coding) [Source:HGNC Symbol;Acc:33117]	BA41-42-22_v_BA17	BA17_BA39-40	0.000129674	0.247908
ENSG00000228038.1_1	BA17	0.00457764	No	ENSG00000228038	VN1R51P	VN1R51P	pseudogene	9	-1	q22.33	99855976	99856920	vomeronasal 1 receptor 51 pseudogene [Source:HGNC Symbol;Acc:37371]	BA41-42-22_v_BA17	BA17_BA39-40	0.141441	0.180545
ENSG00000230490.2_2	BA17	0.00457764	No	ENSG00000230490	RP11-141M1.3		lincRNA	13	-1	q13.2	33929343	34250905		BA41-42-22_v_BA17	BA17_BA39-40	0.00619066	0.506306
ENSG00000236377.1_1	BA41-42-22	0.00457764	No	ENSG00000236377	AC084809.3		lincRNA	17	1	q11.2	31232680	31233602		BA41-42-22_v_BA17	Other_Cortical_Regions	0.0417615	-0.355223
ENSG00000237975.6_2	BA17	0.00457764	No	ENSG00000237975	FLG-AS1	FLG-AS1	antisense	1	1	q21.3	152140601	152339163	FLG antisense RNA 1 [Source:HGNC Symbol;Acc:27913]	BA41-42-22_v_BA17	BA17_BA39-40	0.389646	0.062527
ENSG00000249258.2_1	BA17	0.00457764	No	ENSG00000249258	RP11-468H14.2		lincRNA	8	1	p22	16988690	17007298		BA41-42-22_v_BA17	BA17_BA39-40	0.00408573	0.198363
ENSG00000250227.1_1	BA17	0.00457764	No	ENSG00000250227	TRIM60P14	TRIM60P14	pseudogene	4	1	q32.3	165836717	165838135	tripartite motif containing 60 pseudogene 14 [Source:HGNC Symbol;Acc:38486]	BA41-42-22_v_BA17	BA17_BA39-40	0.213212	0.21637
ENSG00000250358.5_1	BA41-42-22	0.00457764	No	ENSG00000250358	RP11-159K7.2		lincRNA	5	1	q22.2	111964133	111967797		BA41-42-22_v_BA17	Other_Cortical_Regions	0.00114951	-0.617323
ENSG00000257894.2_2	BA41-42-22	0.00457764	No	ENSG00000257894	RP1-78O14.1		lincRNA	12	-1	q21.2	79734985	79897176		BA41-42-22_v_BA17	NA	NA	NA
ENSG00000258535.1_2	BA41-42-22	0.00457764	No	ENSG00000258535	RP11-280K24.4		sense_overlapping	14	1	q22.1	52231994	52292140		BA41-42-22_v_BA17	Other_Cortical_Regions	0.000169857	-0.580286
ENSG00000264112.1_2	BA17	0.00457764	No	ENSG00000264112	RP11-159D12.2		lincRNA	17	-1	q22	56066400	56072211		BA41-42-22_v_BA17	BA17_BA39-40	2.41277e-08	0.180273
ENSG00000061938.16_2	BA41-42-22	0.00532913	No	ENSG00000061938	TNK2	TNK2	protein_coding	3	-1	q29	195590235	195638816	tyrosine kinase, non-receptor, 2 [Source:HGNC Symbol;Acc:19297]	BA41-42-22_v_BA17	NA	NA	NA
ENSG00000077782.19_2	BA41-42-22	0.00532913	No	ENSG00000077782	FGFR1	FGFR1	protein_coding	8	-1	p11.22	38268656	38326352	fibroblast growth factor receptor 1 [Source:HGNC Symbol;Acc:3688]	BA41-42-22_v_BA17	Other_Cortical_Regions	3.92332e-07	-0.217189
ENSG00000090534.17_1	BA41-42-22	0.00532913	No	ENSG00000090534	THPO	THPO	protein_coding	3	-1	q27.1	184089723	184095932	thrombopoietin [Source:HGNC Symbol;Acc:11795]	BA41-42-22_v_BA17	Other_Cortical_Regions	0.000342448	-0.302381
ENSG00000092295.11_2	BA17	0.00532913	No	ENSG00000092295	TGM1	TGM1	protein_coding	14	-1	q12	24718320	24733638	transglutaminase 1 [Source:HGNC Symbol;Acc:11777]	BA41-42-22_v_BA17	BA17_BA39-40	0.0216678	0.195354
ENSG00000096717.11_1	BA17	0.00532913	Yes	ENSG00000096717	SIRT1	SIRT1	protein_coding	10	1	q21.3	69644427	69678147	sirtuin 1 [Source:HGNC Symbol;Acc:14929]	BA41-42-22_v_BA17	BA17_BA39-40	0.0248381	0.0560546
ENSG00000101162.3_1	BA41-42-22	0.00532913	No	ENSG00000101162	TUBB1	TUBB1	protein_coding	20	1	q13.32	57594309	57601709	tubulin, beta 1 class VI [Source:HGNC Symbol;Acc:16257]	BA41-42-22_v_BA17	Other_Cortical_Regions	0.651798	-0.103017
ENSG00000104442.9_1	BA17	0.00532913	No	ENSG00000104442	ARMC1	ARMC1	protein_coding	8	-1	q13.1	66514694	66546442	armadillo repeat containing 1 [Source:HGNC Symbol;Acc:17684]	BA41-42-22_v_BA17	BA17_BA39-40	3.68088e-05	0.0877845
ENSG00000105245.9_1	BA41-42-22	0.00532913	No	ENSG00000105245	NUMBL	NUMBL	protein_coding	19	-1	q13.2	41172596	41196877	numb homolog (Drosophila)-like [Source:HGNC Symbol;Acc:8061]	BA41-42-22_v_BA17	Other_Cortical_Regions	6.02418e-06	-0.218665
ENSG00000108654.12_2	BA17	0.00532913	No	ENSG00000108654	DDX5	DDX5	protein_coding	17	-1	q23.3	62495734	62504317	DEAD (Asp-Glu-Ala-Asp) box helicase 5 [Source:HGNC Symbol;Acc:2746]	BA41-42-22_v_BA17	BA17_BA39-40	0.056578	0.0396739
ENSG00000114026.21_2	BA41-42-22	0.00532913	No	ENSG00000114026	OGG1	OGG1	protein_coding	3	1	p25.3	9791628	9829903	8-oxoguanine DNA glycosylase [Source:HGNC Symbol;Acc:8125]	BA41-42-22_v_BA17	Other_Cortical_Regions	5.7301e-05	-0.117098
ENSG00000114646.9_2	BA41-42-22	0.00532913	No	ENSG00000114646	CSPG5	CSPG5	protein_coding	3	-1	p21.31	47603729	47622282	chondroitin sulfate proteoglycan 5 (neuroglycan C) [Source:HGNC Symbol;Acc:2467]	BA41-42-22_v_BA17	Other_Cortical_Regions	0.00273795	-0.138979
ENSG00000114686.8_2	BA17	0.00532913	No	ENSG00000114686	MRPL3	MRPL3	protein_coding	3	-1	q22.1	131181056	131221827	mitochondrial ribosomal protein L3 [Source:HGNC Symbol;Acc:10379]	BA41-42-22_v_BA17	BA17_BA39-40	0.000861589	0.0845512
ENSG00000115977.18_2	BA17	0.00532913	No	ENSG00000115977	AAK1	AAK1	protein_coding	2	-1	p13.3	69688532	69901481	AP2 associated kinase 1 [Source:HGNC Symbol;Acc:19679]	BA41-42-22_v_BA17	BA17_BA39-40	1.65425e-06	0.171324
ENSG00000125945.14_1	BA41-42-22	0.00532913	Yes	ENSG00000125945	ZNF436	ZNF436	protein_coding	1	-1	p36.12	23685941	23695935	zinc finger protein 436 [Source:HGNC Symbol;Acc:20814]	BA41-42-22_v_BA17	Other_Cortical_Regions	1.75829e-05	-0.173593
ENSG00000130119.15_1	BA17	0.00532913	No	ENSG00000130119	GNL3L	GNL3L	protein_coding	X	1	p11.22	54556644	54587504	guanine nucleotide binding protein-like 3 (nucleolar)-like [Source:HGNC Symbol;Acc:25553]	BA41-42-22_v_BA17	BA17_BA39-40	0.0103964	0.0699986
ENSG00000131584.18_1	BA41-42-22	0.00532913	No	ENSG00000131584	ACAP3	ACAP3	protein_coding	1	-1	p36.33	1227756	1244989	ArfGAP with coiled-coil, ankyrin repeat and PH domains 3 [Source:HGNC Symbol;Acc:16754]	BA41-42-22_v_BA17	NA	NA	NA
ENSG00000131876.16_2	BA17	0.00532913	No	ENSG00000131876	SNRPA1	SNRPA1	protein_coding	15	-1	q26.3	101821715	101835487	small nuclear ribonucleoprotein polypeptide A' [Source:HGNC Symbol;Acc:11152]	BA41-42-22_v_BA17	BA17_BA39-40	3.27693e-06	0.134898
ENSG00000132554.19_2	BA41-42-22	0.00532913	No	ENSG00000132554	RGS22	RGS22	protein_coding	8	-1	q22.2	100973164	101143496	regulator of G-protein signaling 22 [Source:HGNC Symbol;Acc:24499]	BA41-42-22_v_BA17	Other_Cortical_Regions	3.86696e-10	-0.465365
ENSG00000134317.17_1	BA41-42-22	0.00532913	Yes	ENSG00000134317	GRHL1	GRHL1	protein_coding	2	1	p25.1	10085341	10142411	grainyhead-like 1 (Drosophila) [Source:HGNC Symbol;Acc:17923]	BA41-42-22_v_BA17	Other_Cortical_Regions	1.18216e-06	-0.266913
ENSG00000135245.9_2	BA41-42-22	0.00532913	No	ENSG00000135245	HILPDA	HILPDA	protein_coding	7	1	q32.1	128095903	128098472	hypoxia inducible lipid droplet-associated [Source:HGNC Symbol;Acc:28859]	BA41-42-22_v_BA17	Other_Cortical_Regions	0.101753	-0.13165
ENSG00000137747.15_2	BA41-42-22	0.00532913	No	ENSG00000137747	TMPRSS13	TMPRSS13	protein_coding	11	-1	q23.3	117771358	117800174	transmembrane protease, serine 13 [Source:HGNC Symbol;Acc:29808]	BA41-42-22_v_BA17	Other_Cortical_Regions	1.56672e-07	-0.784463
ENSG00000146094.13_2	BA17	0.00532913	No	ENSG00000146094	DOK3	DOK3	protein_coding	5	-1	q35.3	176928908	176938275	docking protein 3 [Source:HGNC Symbol;Acc:24583]	BA41-42-22_v_BA17	BA17_BA39-40	0.124455	0.0984236
ENSG00000151093.7_1	BA17	0.00532913	No	ENSG00000151093	OXSM	OXSM	protein_coding	3	1	p24.2	25824408	25836025	3-oxoacyl-ACP synthase, mitochondrial [Source:HGNC Symbol;Acc:26063]	BA41-42-22_v_BA17	BA17_BA39-40	2.74313e-05	0.152452
ENSG00000156469.8_2	BA17	0.00532913	No	ENSG00000156469	MTERFD1	MTERFD1	protein_coding	8	-1	q22.1	97251626	97273838	MTERF domain containing 1 [Source:HGNC Symbol;Acc:24258]	BA41-42-22_v_BA17	BA17_BA39-40	0.000236133	0.101062
ENSG00000157856.10_1	BA41-42-22	0.00532913	No	ENSG00000157856	DRC1	DRC1	protein_coding	2	1	p23.3	26624784	26679579	dynein regulatory complex subunit 1 homolog (Chlamydomonas) [Source:HGNC Symbol;Acc:24245]	BA41-42-22_v_BA17	Other_Cortical_Regions	0.00629376	-0.181546
ENSG00000163320.10_2	BA17	0.00532913	Yes	ENSG00000163320	CGGBP1	CGGBP1	protein_coding	3	-1	p11.1	88101094	88199035	CGG triplet repeat binding protein 1 [Source:HGNC Symbol;Acc:1888]	BA41-42-22_v_BA17	BA17_BA39-40	0.0182991	0.0451499
ENSG00000182473.21_1	BA41-42-22	0.00532913	No	ENSG00000182473	EXOC7	EXOC7	protein_coding	17	-1	q25.1	74077087	74117657	exocyst complex component 7 [Source:HGNC Symbol;Acc:23214]	BA41-42-22_v_BA17	Other_Cortical_Regions	0.00150039	-0.0570279
ENSG00000183019.7_2	BA41-42-22	0.00532913	No	ENSG00000183019	C19orf59	C19orf59	protein_coding	19	1	p13.2	7741514	7744712	chromosome 19 open reading frame 59 [Source:HGNC Symbol;Acc:27291]	BA41-42-22_v_BA17	Other_Cortical_Regions	0.756706	-0.0672423
ENSG00000183506.16_1	BA41-42-22	0.00532913	No	ENSG00000183506	PI4KAP2	PI4KAP2	pseudogene	22	-1	q11.21	21827289	21871822	phosphatidylinositol 4-kinase, catalytic, alpha pseudogene 2 [Source:HGNC Symbol;Acc:33577]	BA41-42-22_v_BA17	Other_Cortical_Regions	0.0024677	-0.108063
ENSG00000186298.11_1	BA17	0.00532913	No	ENSG00000186298	PPP1CC	PPP1CC	protein_coding	12	-1	q24.11	111157485	111180744	protein phosphatase 1, catalytic subunit, gamma isozyme [Source:HGNC Symbol;Acc:9283]	BA41-42-22_v_BA17	BA17_BA39-40	0.427914	0.0212394
ENSG00000186868.15_2	BA41-42-22	0.00532913	No	ENSG00000186868	MAPT	MAPT	protein_coding	17	1	q21.31	43971748	44105700	microtubule-associated protein tau [Source:HGNC Symbol;Acc:6893]	BA41-42-22_v_BA17	Other_Cortical_Regions	0.115119	-0.0603203
ENSG00000187608.8_2	BA41-42-22	0.00532913	No	ENSG00000187608	ISG15	ISG15	protein_coding	1	1	p36.33	948803	949920	ISG15 ubiquitin-like modifier [Source:HGNC Symbol;Acc:4053]	BA41-42-22_v_BA17	Other_Cortical_Regions	0.345386	-0.0981044
ENSG00000198825.12_2	BA17	0.00532913	No	ENSG00000198825	INPP5F	INPP5F	protein_coding	10	1	q26.11	121485609	121588652	inositol polyphosphate-5-phosphatase F [Source:HGNC Symbol;Acc:17054]	BA41-42-22_v_BA17	BA17_BA39-40	3.39485e-10	0.255023
ENSG00000205155.7_2	BA41-42-22	0.00532913	No	ENSG00000205155	PSENEN	PSENEN	protein_coding	19	1	q13.12	36236015	36237911	presenilin enhancer gamma secretase subunit [Source:HGNC Symbol;Acc:30100]	BA41-42-22_v_BA17	Other_Cortical_Regions	2.79069e-06	-0.150648
ENSG00000205696.4_1	BA17	0.00532913	No	ENSG00000205696	ADARB2-AS1	ADARB2-AS1	antisense	10	1	p15.3	1568832	1599179	ADARB2 antisense RNA 1 [Source:HGNC Symbol;Acc:23299]	BA41-42-22_v_BA17	BA17_BA39-40	0.192315	0.27488
ENSG00000212125.2_1	BA17	0.00532913	No	ENSG00000212125	TAS2R15	TAS2R15	pseudogene	12	-1	p13.2	11117024	11117951	taste receptor, type 2, member 15 pseudogene [Source:HGNC Symbol;Acc:19106]	BA41-42-22_v_BA17	BA17_BA39-40	6.88227e-05	0.173761
ENSG00000214946.13_2	BA41-42-22	0.00532913	No	ENSG00000214946	TBC1D26	TBC1D26	protein_coding	17	1	p12	15635561	15649476	TBC1 domain family, member 26 [Source:HGNC Symbol;Acc:28745]	BA41-42-22_v_BA17	Other_Cortical_Regions	0.000107191	-0.389865
ENSG00000227640.2_1	BA41-42-22	0.00532913	No	ENSG00000227640	SOX21-AS1	SOX21-AS1	lincRNA	13	1	q32.1	95364970	95368500	SOX21 antisense RNA 1 (head to head) [Source:HGNC Symbol;Acc:39807]	BA41-42-22_v_BA17	Other_Cortical_Regions	1.34482e-10	-0.393295
ENSG00000231701.1	BA41-42-22	0.00532913	No	ENSG00000231701	BMS1P13	BMS1P13	pseudogene	9	-1	q21.11	70334349	70337925	BMS1 pseudogene 13 [Source:HGNC Symbol;Acc:49158]	BA41-42-22_v_BA17	NA	NA	NA
ENSG00000233009.1_1	BA17	0.00532913	No	ENSG00000233009	NALCN-AS1	NALCN-AS1	antisense	13	1	q32.3	101360579	101711638	NALCN antisense RNA 1 [Source:HGNC Symbol;Acc:42743]	BA41-42-22_v_BA17	BA17_BA39-40	0.00396505	0.453492
ENSG00000237260.1_1	BA17	0.00532913	No	ENSG00000237260	AC073069.2		pseudogene	2	1	q31.1	177203365	177203805		BA41-42-22_v_BA17	BA17_BA39-40	0.0036422	0.391028
ENSG00000240755.1_1	BA17	0.00532913	No	ENSG00000240755	ERLEC1P1	ERLEC1P1	pseudogene	21	1	q11.2	15515902	15516479	endoplasmic reticulum lectin 1 pseudogene 1 [Source:HGNC Symbol;Acc:38012]	BA41-42-22_v_BA17	BA17_BA39-40	0.281246	0.299268
ENSG00000240972.1_2	BA41-42-22	0.00532913	No	ENSG00000240972	MIF	MIF	protein_coding	22	1	q11.23	24236191	24237414	macrophage migration inhibitory factor (glycosylation-inhibiting factor) [Source:HGNC Symbol;Acc:7097]	BA41-42-22_v_BA17	Other_Cortical_Regions	0.0119998	-0.0770744
ENSG00000243789.10_2	BA41-42-22	0.00532913	No	ENSG00000243789	JMJD7	JMJD7	protein_coding	15	1	q15.1	42120283	42129779	jumonji domain containing 7 [Source:HGNC Symbol;Acc:34397]	BA41-42-22_v_BA17	Other_Cortical_Regions	0.00324051	-0.170844
ENSG00000247626.4_2	BA17	0.00532913	No	ENSG00000247626	MARS2	MARS2	protein_coding	2	1	q33.1	198570087	198573113	methionyl-tRNA synthetase 2, mitochondrial [Source:HGNC Symbol;Acc:25133]	BA41-42-22_v_BA17	BA17_BA39-40	1.795e-06	0.137331
ENSG00000253797.2_2	BA17	0.00532913	No	ENSG00000253797	UTP14C	UTP14C	protein_coding	13	1	q14.3	52598827	52607736	UTP14, U3 small nucleolar ribonucleoprotein, homolog C (yeast) [Source:HGNC Symbol;Acc:20321]	BA41-42-22_v_BA17	BA17_BA39-40	0.00148409	0.0542239
ENSG00000256340.8_1	BA41-42-22	0.00532913	No	ENSG00000256340	ABCC6P1	ABCC6P1	pseudogene	16	1	p12.3	18582484	18609650	ATP-binding cassette, sub-family C, member 6 pseudogene 1 [Source:HGNC Symbol;Acc:33352]	BA41-42-22_v_BA17	Other_Cortical_Regions	7.59309e-06	-0.473666
ENSG00000259658.4_2	BA41-42-22	0.00532913	No	ENSG00000259658	RP11-89K11.1		protein_coding	15	-1	q26.3	102277302	102285913	Uncharacterized protein [Source:UniProtKB/TrEMBL;Acc:H0YN89]	BA41-42-22_v_BA17	Other_Cortical_Regions	9.0454e-05	-0.615416
ENSG00000267254.5_1	BA41-42-22	0.00532913	No	ENSG00000267254	CTD-2162K18.5		antisense	19	1	q13.12	37288420	37319017		BA41-42-22_v_BA17	Other_Cortical_Regions	0.0477422	-0.100122
ENSG00000267361.1_1	BA17	0.00532913	No	ENSG00000267361	LOC100421166		pseudogene	17	-1	q24.2	67090430	67091640		BA41-42-22_v_BA17	BA17_BA39-40	1.72356e-10	0.504469
ENSG00000268170.2_1	BA17	0.00532913	No	ENSG00000268170	AC073342.1		protein_coding	7	-1	q34	142919163	142919360	HCG2002387; Uncharacterized protein [Source:UniProtKB/TrEMBL;Acc:Q8WW42]	BA41-42-22_v_BA17	BA17_BA39-40	0.0634625	0.326027
ENSG00000271239.1_1	BA41-42-22	0.00532913	No	ENSG00000271239	RP11-238F2.1		lincRNA	17	-1	q24.3	68774745	68775371		BA41-42-22_v_BA17	Other_Cortical_Regions	2.58465e-05	-0.75903
ENSG00000007202.14_2	BA41-42-22	0.00617981	No	ENSG00000007202	KIAA0100	KIAA0100	protein_coding	17	-1	q11.2	26941458	26972472	KIAA0100 [Source:HGNC Symbol;Acc:28960]	BA41-42-22_v_BA17	Other_Cortical_Regions	0.000108296	-0.0688892
ENSG00000008294.20_1	BA17	0.00617981	No	ENSG00000008294	SPAG9	SPAG9	protein_coding	17	-1	q21.33	49039535	49198226	sperm associated antigen 9 [Source:HGNC Symbol;Acc:14524]	BA41-42-22_v_BA17	BA17_BA39-40	0.00031344	0.0833721
ENSG00000069399.13_2	BA17	0.00617981	Yes	ENSG00000069399	BCL3	BCL3	protein_coding	19	1	q13.32	45250962	45263301	B-cell CLL/lymphoma 3 [Source:HGNC Symbol;Acc:998]	BA41-42-22_v_BA17	BA17_BA39-40	0.000384896	0.332837
ENSG00000104979.8_2	BA41-42-22	0.00617981	No	ENSG00000104979	C19orf53	C19orf53	protein_coding	19	1	p13.2	13884982	13889276	chromosome 19 open reading frame 53 [Source:HGNC Symbol;Acc:24991]	BA41-42-22_v_BA17	Other_Cortical_Regions	0.0414971	-0.0534302
ENSG00000105058.11_1	BA41-42-22	0.00617981	No	ENSG00000105058	FAM32A	FAM32A	protein_coding	19	1	p13.12	16296191	16302857	family with sequence similarity 32, member A [Source:HGNC Symbol;Acc:24563]	BA41-42-22_v_BA17	Other_Cortical_Regions	0.000291486	-0.0828568
ENSG00000109184.14_1	BA17	0.00617981	No	ENSG00000109184	DCUN1D4	DCUN1D4	protein_coding	4	1	q12	52709166	52783003	DCN1, defective in cullin neddylation 1, domain containing 4 [Source:HGNC Symbol;Acc:28998]	BA41-42-22_v_BA17	BA17_BA39-40	0.000274455	0.0783635
ENSG00000110011.13_2	BA17	0.00617981	No	ENSG00000110011	DNAJC4	DNAJC4	protein_coding	11	1	q13.1	63997750	64001758	DnaJ (Hsp40) homolog, subfamily C, member 4 [Source:HGNC Symbol;Acc:5271]	BA41-42-22_v_BA17	BA17_BA39-40	6.18306e-10	0.186296
ENSG00000112972.14_2	BA41-42-22	0.00617981	No	ENSG00000112972	HMGCS1	HMGCS1	protein_coding	5	-1	p12	43289497	43313614	3-hydroxy-3-methylglutaryl-CoA synthase 1 (soluble) [Source:HGNC Symbol;Acc:5007]	BA41-42-22_v_BA17	Other_Cortical_Regions	2.64915e-05	-0.198028
ENSG00000113593.11_1	BA17	0.00617981	No	ENSG00000113593	PPWD1	PPWD1	protein_coding	5	1	q12.3	64859063	64883376	peptidylprolyl isomerase domain and WD repeat containing 1 [Source:HGNC Symbol;Acc:28954]	BA41-42-22_v_BA17	BA17_BA39-40	0.000365681	0.0875807
ENSG00000113916.17_2	BA41-42-22	0.00617981	Yes	ENSG00000113916	BCL6	BCL6	protein_coding	3	-1	q27.3	187439165	187463515	B-cell CLL/lymphoma 6 [Source:HGNC Symbol;Acc:1001]	BA41-42-22_v_BA17	Other_Cortical_Regions	0.000933388	-0.160854
ENSG00000123080.10_1	BA17	0.00617981	No	ENSG00000123080	CDKN2C	CDKN2C	protein_coding	1	1	p32.3	51426417	51440305	cyclin-dependent kinase inhibitor 2C (p18, inhibits CDK4) [Source:HGNC Symbol;Acc:1789]	BA41-42-22_v_BA17	BA17_BA39-40	0.00208917	0.183995
ENSG00000125691.12_2	BA17	0.00617981	No	ENSG00000125691	RPL23	RPL23	protein_coding	17	-1	q12	37004118	37010096	ribosomal protein L23 [Source:HGNC Symbol;Acc:10316]	BA41-42-22_v_BA17	BA17_BA39-40	0.499863	-0.0240739
ENSG00000125885.13_2	BA17	0.00617981	No	ENSG00000125885	MCM8	MCM8	protein_coding	20	1	p12.3	5931298	5975852	minichromosome maintenance complex component 8 [Source:HGNC Symbol;Acc:16147]	BA41-42-22_v_BA17	BA17_BA39-40	2.86103e-06	0.182866
ENSG00000127989.13_1	BA17	0.00617981	No	ENSG00000127989	MTERF	MTERF	protein_coding	7	-1	q21.2	91321323	91510034	mitochondrial transcription termination factor [Source:HGNC Symbol;Acc:21463]	BA41-42-22_v_BA17	BA17_BA39-40	0.00103857	0.0834536
ENSG00000133835.14_2	BA17	0.00617981	No	ENSG00000133835	HSD17B4	HSD17B4	protein_coding	5	1	q23.1	118788138	118972894	hydroxysteroid (17-beta) dehydrogenase 4 [Source:HGNC Symbol;Acc:5213]	BA41-42-22_v_BA17	BA17_BA39-40	0.00757141	0.0776895
ENSG00000134160.13_2	BA17	0.00617981	No	ENSG00000134160	TRPM1	TRPM1	protein_coding	15	-1	q13.3	31293264	31453476	transient receptor potential cation channel, subfamily M, member 1 [Source:HGNC Symbol;Acc:7146]	BA41-42-22_v_BA17	BA17_BA39-40	0.0475195	0.429343
ENSG00000136866.13_1	BA17	0.00617981	Yes	ENSG00000136866	ZFP37	ZFP37	protein_coding	9	-1	q32	115800660	115819039	ZFP37 zinc finger protein [Source:HGNC Symbol;Acc:12863]	BA41-42-22_v_BA17	BA17_BA39-40	3.36789e-07	0.134842
ENSG00000143751.9_1	BA41-42-22	0.00617981	No	ENSG00000143751	SDE2	SDE2	protein_coding	1	-1	q42.12	226170403	226187032	SDE2 telomere maintenance homolog (S. pombe) [Source:HGNC Symbol;Acc:26643]	BA41-42-22_v_BA17	Other_Cortical_Regions	0.118246	-0.046936
ENSG00000148053.15_1	BA41-42-22	0.00617981	No	ENSG00000148053	NTRK2	NTRK2	protein_coding	9	1	q21.33	87283466	87638505	neurotrophic tyrosine kinase, receptor, type 2 [Source:HGNC Symbol;Acc:8032]	BA41-42-22_v_BA17	Other_Cortical_Regions	0.00611728	-0.101985
ENSG00000148429.14_1	BA17	0.00617981	No	ENSG00000148429	USP6NL	USP6NL	protein_coding	10	-1	p14	11495945	11653753	USP6 N-terminal like [Source:HGNC Symbol;Acc:16858]	BA41-42-22_v_BA17	NA	NA	NA
ENSG00000151575.14_2	BA41-42-22	0.00617981	No	ENSG00000151575	TEX9	TEX9	protein_coding	15	1	q21.3	56536207	56738195	testis expressed 9 [Source:HGNC Symbol;Acc:29585]	BA41-42-22_v_BA17	Other_Cortical_Regions	3.15609e-05	-0.212034
ENSG00000154277.12_2	BA41-42-22	0.00617981	No	ENSG00000154277	UCHL1	UCHL1	protein_coding	4	1	p13	41258430	41270472	ubiquitin carboxyl-terminal esterase L1 (ubiquitin thiolesterase) [Source:HGNC Symbol;Acc:12513]	BA41-42-22_v_BA17	Other_Cortical_Regions	0.000288995	-0.185154
ENSG00000155868.7_2	BA17	0.00617981	No	ENSG00000155868	MED7	MED7	protein_coding	5	-1	q33.3	156564423	156586030	mediator complex subunit 7 [Source:HGNC Symbol;Acc:2378]	BA41-42-22_v_BA17	BA17_BA39-40	2.81579e-06	0.101044
ENSG00000156510.12_1	BA41-42-22	0.00617981	No	ENSG00000156510	HKDC1	HKDC1	protein_coding	10	1	q22.1	70980059	71027315	hexokinase domain containing 1 [Source:HGNC Symbol;Acc:23302]	BA41-42-22_v_BA17	Other_Cortical_Regions	4.2581e-09	-0.643352
ENSG00000164414.16_2	BA17	0.00617981	No	ENSG00000164414	SLC35A1	SLC35A1	protein_coding	6	1	q15	88180341	88222054	solute carrier family 35 (CMP-sialic acid transporter), member A1 [Source:HGNC Symbol;Acc:11021]	BA41-42-22_v_BA17	BA17_BA39-40	3.243e-05	0.111844
ENSG00000167515.10_1	BA41-42-22	0.00617981	No	ENSG00000167515	TRAPPC2L	TRAPPC2L	protein_coding	16	1	q24.3	88922628	88929094	trafficking protein particle complex 2-like [Source:HGNC Symbol;Acc:30887]	BA41-42-22_v_BA17	Other_Cortical_Regions	0.0136427	-0.0596448
ENSG00000169193.11_2	BA17	0.00617981	No	ENSG00000169193	CCDC126	CCDC126	protein_coding	7	1	p15.3	23636998	23684327	coiled-coil domain containing 126 [Source:HGNC Symbol;Acc:22398]	BA41-42-22_v_BA17	BA17_BA39-40	0.000373499	0.101879
ENSG00000170004.16_2	BA41-42-22	0.00617981	No	ENSG00000170004	CHD3	CHD3	protein_coding	17	1	p13.1	7788124	7816078	chromodomain helicase DNA binding protein 3 [Source:HGNC Symbol;Acc:1918]	BA41-42-22_v_BA17	Other_Cortical_Regions	8.85141e-09	-0.232066
ENSG00000171502.14_1	BA41-42-22	0.00617981	No	ENSG00000171502	COL24A1	COL24A1	protein_coding	1	-1	p22.3	86194916	86622626	collagen, type XXIV, alpha 1 [Source:HGNC Symbol;Acc:20821]	BA41-42-22_v_BA17	Other_Cortical_Regions	1.04451e-08	-0.444875
ENSG00000171703.16_2	BA41-42-22	0.00617981	No	ENSG00000171703	TCEA2	TCEA2	protein_coding	20	1	q13.33	62681189	62703700	transcription elongation factor A (SII), 2 [Source:HGNC Symbol;Acc:11614]	BA41-42-22_v_BA17	Other_Cortical_Regions	0.556227	-0.0181954
ENSG00000172943.19_2	BA17	0.00617981	No	ENSG00000172943	PHF8	PHF8	protein_coding	X	-1	p11.22	53963109	54075391	PHD finger protein 8 [Source:HGNC Symbol;Acc:20672]	BA41-42-22_v_BA17	BA17_BA39-40	7.59928e-05	0.117433
ENSG00000174791.10_1	BA41-42-22	0.00617981	No	ENSG00000174791	RIN1	RIN1	protein_coding	11	-1	q13.2	66097713	66104311	Ras and Rab interactor 1 [Source:HGNC Symbol;Acc:18749]	BA41-42-22_v_BA17	NA	NA	NA
ENSG00000188269.8_2	BA17	0.00617981	No	ENSG00000188269	OR7A5	OR7A5	protein_coding	19	-1	p13.12	14903302	14946188	olfactory receptor, family 7, subfamily A, member 5 [Source:HGNC Symbol;Acc:8368]	BA41-42-22_v_BA17	BA17_BA39-40	0.851379	0.048245
ENSG00000188916.8_1	BA17	0.00617981	No	ENSG00000188916	FAM196A	FAM196A	protein_coding	10	-1	q26.2	128933694	128994422	family with sequence similarity 196, member A [Source:HGNC Symbol;Acc:33859]	BA41-42-22_v_BA17	BA17_BA39-40	0.0721788	0.1064
ENSG00000196118.11_2	BA41-42-22	0.00617981	No	ENSG00000196118	C16orf93	C16orf93	protein_coding	16	-1	p11.2	30768744	30774031	chromosome 16 open reading frame 93 [Source:HGNC Symbol;Acc:28078]	BA41-42-22_v_BA17	Other_Cortical_Regions	0.00352234	-0.176279
ENSG00000197779.13_1	BA17	0.00617981	Yes	ENSG00000197779	ZNF81	ZNF81	protein_coding	X	1	p11.23	47696301	47861960	zinc finger protein 81 [Source:HGNC Symbol;Acc:13156]	BA41-42-22_v_BA17	BA17_BA39-40	0.29707	0.0224302
ENSG00000198315.10_1	BA17	0.00617981	Yes	ENSG00000198315	ZKSCAN8	ZKSCAN8	protein_coding	6	1	p22.1	28109688	28127250	zinc finger with KRAB and SCAN domains 8 [Source:HGNC Symbol;Acc:12983]	BA41-42-22_v_BA17	BA17_BA39-40	0.000364771	0.0884901
ENSG00000203280.4_1	BA17	0.00617981	No	ENSG00000203280	CTA-221G9.11		antisense	22	-1	q11.23	25498407	25508659		BA41-42-22_v_BA17	BA17_BA39-40	0.00976736	0.352037
ENSG00000205593.11_2	BA41-42-22	0.00617981	No	ENSG00000205593	DENND6B	DENND6B	protein_coding	22	-1	q13.33	50747459	50765489	DENN/MADD domain containing 6B [Source:HGNC Symbol;Acc:32690]	BA41-42-22_v_BA17	Other_Cortical_Regions	0.267299	-0.0460224
ENSG00000206014.6_1	BA17	0.00617981	No	ENSG00000206014	OR7E161P	OR7E161P	pseudogene	8	-1	p23.1	11786101	11787072	olfactory receptor, family 7, subfamily E, member 161 pseudogene [Source:HGNC Symbol;Acc:31234]	BA41-42-22_v_BA17	BA17_BA39-40	0.0101609	0.456743
ENSG00000227262.3_1	BA41-42-22	0.00617981	No	ENSG00000227262	HCG4B	HCG4B	pseudogene	6	-1	p22.1	29893760	29894750	HLA complex group 4B (non-protein coding) [Source:HGNC Symbol;Acc:22919]	BA41-42-22_v_BA17	Other_Cortical_Regions	0.00271719	-0.443188
ENSG00000228903.7_2	BA41-42-22	0.00617981	No	ENSG00000228903	RASA4CP	RASA4CP	pseudogene	7	-1	p13	44066550	44081491	RAS p21 protein activator 4C, pseudogene [Source:HGNC Symbol;Acc:44185]	BA41-42-22_v_BA17	Other_Cortical_Regions	0.163302	-0.0509495
ENSG00000245164.6_1	BA17	0.00617981	No	ENSG00000245164	LINC00861	LINC00861	lincRNA	8	-1	q24.13	126934552	126963493	long intergenic non-protein coding RNA 861 [Source:HGNC Symbol;Acc:45133]	BA41-42-22_v_BA17	BA17_BA39-40	0.0176829	0.45919
ENSG00000251485.1_1	BA17	0.00617981	No	ENSG00000251485	AC068134.10		pseudogene	2	1	q37.1	233207826	233208613		BA41-42-22_v_BA17	BA17_BA39-40	0.000311278	0.246726
ENSG00000254556.1_2	BA17	0.00617981	No	ENSG00000254556	AF131215.4		sense_intronic	8	-1	p23.1	10994408	10996117		BA41-42-22_v_BA17	BA17_BA39-40	8.04168e-05	0.207839
ENSG00000254905.1_1	BA17	0.00617981	No	ENSG00000254905	RP11-712L6.7		antisense	11	-1	q24.2	126162817	126164149		BA41-42-22_v_BA17	NA	NA	NA
ENSG00000258279.2_1	BA41-42-22	0.00617981	No	ENSG00000258279	LINC00592	LINC00592	lincRNA	12	1	q13.13	52604714	52617588	long intergenic non-protein coding RNA 592 [Source:HGNC Symbol;Acc:27474]	BA41-42-22_v_BA17	Other_Cortical_Regions	0.0461635	-0.360045
ENSG00000260872.1	BA17	0.00617981	No	ENSG00000260872	RP11-680G24.5		antisense	16	-1	p13.11	15111963	15114345		BA41-42-22_v_BA17	BA17_BA39-40	0.858563	0.0261694
ENSG00000264860.1_2	BA41-42-22	0.00617981	No	ENSG00000264860	RP11-143K11.5		processed_transcript	17	1	q25.1	71161116	71192732		BA41-42-22_v_BA17	Other_Cortical_Regions	4.72329e-08	-0.743979
ENSG00000267296.2_2	BA41-42-22	0.00617981	No	ENSG00000267296	CEBPA-AS1		antisense	19	1	q13.11	33793763	33795960		BA41-42-22_v_BA17	Other_Cortical_Regions	0.50113	-0.062526
ENSG00000269637.1_1	BA17	0.00617981	No	ENSG00000269637	RPL12P41	RPL12P41	pseudogene	19	1	q13.32	46722680	46723177	ribosomal protein L12 pseudogene 41 [Source:HGNC Symbol;Acc:35999]	BA41-42-22_v_BA17	BA17_BA39-40	0.000259169	0.657361
ENSG00000272384.1_1	BA17	0.00617981	No	ENSG00000272384	RP11-44N11.2		lincRNA	8	-1	q24.13	123792210	123793069		BA41-42-22_v_BA17	BA17_BA39-40	0.516915	0.138013
ENSG00000272884.1_2	BA41-42-22	0.00617981	No	ENSG00000272884	RP11-104H15.10		processed_transcript	17	1	p13.1	7342825	7349285		BA41-42-22_v_BA17	Other_Cortical_Regions	0.00788642	-0.72599
ENSG00000005436.13_2	BA41-42-22	0.00714493	Yes	ENSG00000005436	GCFC2	GCFC2	protein_coding	2	-1	p12	75879126	75938115	GC-rich sequence DNA-binding factor 2 [Source:HGNC Symbol;Acc:1317]	BA41-42-22_v_BA17	Other_Cortical_Regions	0.235577	-0.0381726
ENSG00000010803.16_1	BA41-42-22	0.00714493	No	ENSG00000010803	SCMH1	SCMH1	protein_coding	1	-1	p34.2	41492872	41707826	sex comb on midleg homolog 1 (Drosophila) [Source:HGNC Symbol;Acc:19003]	BA41-42-22_v_BA17	Other_Cortical_Regions	0.000591335	-0.0899905
ENSG00000065000.15_2	BA41-42-22	0.00714493	No	ENSG00000065000	AP3D1	AP3D1	protein_coding	19	-1	p13.3	2100988	2164464	adaptor-related protein complex 3, delta 1 subunit [Source:HGNC Symbol;Acc:568]	BA41-42-22_v_BA17	Other_Cortical_Regions	0.126769	-0.0405971
ENSG00000100311.16_1	BA41-42-22	0.00714493	No	ENSG00000100311	PDGFB	PDGFB	protein_coding	22	-1	q13.1	39619364	39640756	platelet-derived growth factor beta polypeptide [Source:HGNC Symbol;Acc:8800]	BA41-42-22_v_BA17	Other_Cortical_Regions	1.03214e-05	-0.21223
ENSG00000100612.13_1	BA17	0.00714493	No	ENSG00000100612	DHRS7	DHRS7	protein_coding	14	-1	q23.1	60610838	60636574	dehydrogenase/reductase (SDR family) member 7 [Source:HGNC Symbol;Acc:21524]	BA41-42-22_v_BA17	BA17_BA39-40	0.000548259	0.0973547
ENSG00000120071.12_2	BA17	0.00714493	No	ENSG00000120071	KANSL1	KANSL1	protein_coding	17	-1	q21.31	44107282	44302733	KAT8 regulatory NSL complex subunit 1 [Source:HGNC Symbol;Acc:24565]	BA41-42-22_v_BA17	BA17_BA39-40	0.0187417	0.0610616
ENSG00000126246.9_2	BA17	0.00714493	No	ENSG00000126246	IGFLR1	IGFLR1	protein_coding	19	-1	q13.12	36230058	36233354	IGF-like family receptor 1 [Source:HGNC Symbol;Acc:23620]	BA41-42-22_v_BA17	NA	NA	NA
ENSG00000127419.16_2	BA41-42-22	0.00714493	No	ENSG00000127419	TMEM175	TMEM175	protein_coding	4	1	p16.3	926175	952444	transmembrane protein 175 [Source:HGNC Symbol;Acc:28709]	BA41-42-22_v_BA17	Other_Cortical_Regions	0.420876	-0.0248954
ENSG00000129484.13_1	BA17	0.00714493	No	ENSG00000129484	PARP2	PARP2	protein_coding	14	1	q11.2	20811741	20826064	poly (ADP-ribose) polymerase 2 [Source:HGNC Symbol;Acc:272]	BA41-42-22_v_BA17	BA17_BA39-40	8.65727e-08	0.157472
ENSG00000131171.12_2	BA17	0.00714493	No	ENSG00000131171	SH3BGRL	SH3BGRL	protein_coding	X	1	q21.1	80457442	80554046	SH3 domain binding glutamic acid-rich protein like [Source:HGNC Symbol;Acc:10823]	BA41-42-22_v_BA17	BA17_BA39-40	8.87059e-05	0.109235
ENSG00000131748.15_2	BA41-42-22	0.00714493	No	ENSG00000131748	STARD3	STARD3	protein_coding	17	1	q12	37793318	37819737	StAR-related lipid transfer (START) domain containing 3 [Source:HGNC Symbol;Acc:17579]	BA41-42-22_v_BA17	Other_Cortical_Regions	0.0191002	-0.0671339
ENSG00000131788.15_2	BA41-42-22	0.00714493	No	ENSG00000131788	PIAS3	PIAS3	protein_coding	1	1	q21.1	145575233	145586546	protein inhibitor of activated STAT, 3 [Source:HGNC Symbol;Acc:16861]	BA41-42-22_v_BA17	Other_Cortical_Regions	8.45828e-07	-0.1152
ENSG00000132434.9_1	BA41-42-22	0.00714493	No	ENSG00000132434	LANCL2	LANCL2	protein_coding	7	1	p11.2	55433141	55501435	LanC lantibiotic synthetase component C-like 2 (bacterial) [Source:HGNC Symbol;Acc:6509]	BA41-42-22_v_BA17	Other_Cortical_Regions	0.00183741	-0.110319
ENSG00000132953.16_2	BA17	0.00714493	No	ENSG00000132953	XPO4	XPO4	protein_coding	13	-1	q12.11	21351469	21477187	exportin 4 [Source:HGNC Symbol;Acc:17796]	BA41-42-22_v_BA17	BA17_BA39-40	5.40087e-07	0.0857616
ENSG00000134253.9_1	BA17	0.00714493	No	ENSG00000134253	TRIM45	TRIM45	protein_coding	1	-1	p13.1	117653682	117665209	tripartite motif containing 45 [Source:HGNC Symbol;Acc:19018]	BA41-42-22_v_BA17	BA17_BA39-40	0.418045	0.0339274
ENSG00000138698.14_2	BA17	0.00714493	No	ENSG00000138698	RAP1GDS1	RAP1GDS1	protein_coding	4	1	q23	99182535	99365012	RAP1, GTP-GDP dissociation stimulator 1 [Source:HGNC Symbol;Acc:9859]	BA41-42-22_v_BA17	BA17_BA39-40	0.00282977	0.109977
ENSG00000139971.15_2	BA41-42-22	0.00714493	No	ENSG00000139971	C14orf37	C14orf37	protein_coding	14	-1	q23.1	58466453	58764857	chromosome 14 open reading frame 37 [Source:HGNC Symbol;Acc:19846]	BA41-42-22_v_BA17	Other_Cortical_Regions	6.27008e-08	-0.169234
ENSG00000141447.16_2	BA17	0.00714493	No	ENSG00000141447	OSBPL1A	OSBPL1A	protein_coding	18	-1	q11.2	21742008	21977844	oxysterol binding protein-like 1A [Source:HGNC Symbol;Acc:16398]	BA41-42-22_v_BA17	BA17_BA39-40	3.66994e-07	0.162359
ENSG00000141905.17_2	BA17	0.00714493	Yes	ENSG00000141905	NFIC	NFIC	protein_coding	19	1	p13.3	3359561	3469215	nuclear factor I/C (CCAAT-binding transcription factor) [Source:HGNC Symbol;Acc:7786]	BA41-42-22_v_BA17	BA17_BA39-40	9.01132e-10	0.308283
ENSG00000142794.18_2	BA41-42-22	0.00714493	No	ENSG00000142794	NBPF3	NBPF3	protein_coding	1	1	p36.12	21766621	21811498	neuroblastoma breakpoint family, member 3 [Source:HGNC Symbol;Acc:25076]	BA41-42-22_v_BA17	Other_Cortical_Regions	1.56209e-08	-0.207911
ENSG00000143870.12_2	BA17	0.00714493	No	ENSG00000143870	PDIA6	PDIA6	protein_coding	2	-1	p25.1	10923517	10978103	protein disulfide isomerase family A, member 6 [Source:HGNC Symbol;Acc:30168]	BA41-42-22_v_BA17	BA17_BA39-40	0.0515753	0.057893
ENSG00000144034.14_1	BA17	0.00714493	No	ENSG00000144034	TPRKB	TPRKB	protein_coding	2	-1	p13.1	73956231	73964527	TP53RK binding protein [Source:HGNC Symbol;Acc:24259]	BA41-42-22_v_BA17	BA17_BA39-40	4.17772e-07	0.194774
ENSG00000144792.9_2	BA17	0.00714493	Yes	ENSG00000144792	ZNF660	ZNF660	protein_coding	3	1	p21.31	44619715	44641186	zinc finger protein 660 [Source:HGNC Symbol;Acc:26720]	BA41-42-22_v_BA17	BA17_BA39-40	0.0760684	0.0568288
ENSG00000146700.8_1	BA41-42-22	0.00714493	No	ENSG00000146700	SRCRB4D	SRCRB4D	protein_coding	7	-1	q11.23	76018651	76039012	scavenger receptor cysteine rich domain containing, group B (4 domains) [Source:HGNC Symbol;Acc:14461]	BA41-42-22_v_BA17	Other_Cortical_Regions	0.00374337	-0.18933
ENSG00000147383.10_2	BA41-42-22	0.00714493	No	ENSG00000147383	NSDHL	NSDHL	protein_coding	X	1	q28	151999511	152038273	NAD(P) dependent steroid dehydrogenase-like [Source:HGNC Symbol;Acc:13398]	BA41-42-22_v_BA17	Other_Cortical_Regions	0.0017749	-0.0995624
ENSG00000149792.8_1	BA41-42-22	0.00714493	No	ENSG00000149792	MRPL49	MRPL49	protein_coding	11	1	q13.1	64889655	64894843	mitochondrial ribosomal protein L49 [Source:HGNC Symbol;Acc:1176]	BA41-42-22_v_BA17	Other_Cortical_Regions	0.000594497	-0.0766469
ENSG00000151136.14_1	BA17	0.00714493	No	ENSG00000151136	BTBD11	BTBD11	protein_coding	12	1	q23.3	107712190	108053419	BTB (POZ) domain containing 11 [Source:HGNC Symbol;Acc:23844]	BA41-42-22_v_BA17	BA17_BA39-40	4.41171e-06	0.297077
ENSG00000160949.16_1	BA41-42-22	0.00714493	Yes	ENSG00000160949	TONSL	TONSL	protein_coding	8	-1	q24.3	145654165	145669827	tonsoku-like, DNA repair protein [Source:HGNC Symbol;Acc:7801]	BA41-42-22_v_BA17	Other_Cortical_Regions	0.585467	-0.0308973
ENSG00000161904.11_2	BA17	0.00714493	No	ENSG00000161904	LEMD2	LEMD2	protein_coding	6	-1	p21.31	33738979	33756913	LEM domain containing 2 [Source:HGNC Symbol;Acc:21244]	BA41-42-22_v_BA17	BA17_BA39-40	0.00482496	0.0641172
ENSG00000162496.8_1	BA17	0.00714493	No	ENSG00000162496	DHRS3	DHRS3	protein_coding	1	-1	p36.22	12627939	12677737	dehydrogenase/reductase (SDR family) member 3 [Source:HGNC Symbol;Acc:17693]	BA41-42-22_v_BA17	NA	NA	NA
ENSG00000163728.10_1	BA17	0.00714493	No	ENSG00000163728	TTC14	TTC14	protein_coding	3	1	q26.33	180319918	180335616	tetratricopeptide repeat domain 14 [Source:HGNC Symbol;Acc:24697]	BA41-42-22_v_BA17	BA17_BA39-40	0.0175849	0.058655
ENSG00000165837.11_2	BA41-42-22	0.00714493	No	ENSG00000165837	FAM194B	FAM194B	protein_coding	13	-1	q14.13	46108657	46189874	family with sequence similarity 194, member B [Source:HGNC Symbol;Acc:26523]	BA41-42-22_v_BA17	Other_Cortical_Regions	0.044105	-0.363621
ENSG00000168538.15_1	BA17	0.00714493	No	ENSG00000168538	TRAPPC11	TRAPPC11	protein_coding	4	1	q35.1	184580420	184634745	trafficking protein particle complex 11 [Source:HGNC Symbol;Acc:25751]	BA41-42-22_v_BA17	BA17_BA39-40	0.000357861	0.062834
ENSG00000170262.12_1	BA17	0.00714493	No	ENSG00000170262	MRAP	MRAP	protein_coding	21	1	q22.11	33664124	33687095	melanocortin 2 receptor accessory protein [Source:HGNC Symbol;Acc:1304]	BA41-42-22_v_BA17	BA17_BA39-40	0.709944	0.0959856
ENSG00000171208.9_1	BA41-42-22	0.00714493	No	ENSG00000171208	NETO2	NETO2	protein_coding	16	-1	q12.1	47111614	47177908	neuropilin (NRP) and tolloid (TLL)-like 2 [Source:HGNC Symbol;Acc:14644]	BA41-42-22_v_BA17	Other_Cortical_Regions	4.14908e-05	-0.207878
ENSG00000172476.4_2	BA17	0.00714493	No	ENSG00000172476	RAB40A	RAB40A	protein_coding	X	-1	q22.2	102754678	102774417	RAB40A, member RAS oncogene family [Source:HGNC Symbol;Acc:18283]	BA41-42-22_v_BA17	BA17_BA39-40	8.62065e-05	0.182147
ENSG00000174718.11_2	BA17	0.00714493	No	ENSG00000174718	KIAA1551	KIAA1551	protein_coding	12	1	p11.21	32112304	32146039	KIAA1551 [Source:HGNC Symbol;Acc:25559]	BA41-42-22_v_BA17	BA17_BA39-40	0.00859844	0.0686455
ENSG00000188994.12_1	BA17	0.00714493	Yes	ENSG00000188994	ZNF292	ZNF292	protein_coding	6	1	q14.3	87862551	87973914	zinc finger protein 292 [Source:HGNC Symbol;Acc:18410]	BA41-42-22_v_BA17	BA17_BA39-40	0.00848669	0.0485332
ENSG00000198574.5_1	BA41-42-22	0.00714493	No	ENSG00000198574	SH2D1B	SH2D1B	protein_coding	1	-1	q23.3	162365056	162381928	SH2 domain containing 1B [Source:HGNC Symbol;Acc:30416]	BA41-42-22_v_BA17	Other_Cortical_Regions	3.11254e-05	-0.74738
ENSG00000227543.4_2	BA41-42-22	0.00714493	No	ENSG00000227543	SPAG5-AS1	SPAG5-AS1	processed_transcript	17	1	q11.2	26925808	26944393	SPAG5 antisense RNA 1 [Source:HGNC Symbol;Acc:41140]	BA41-42-22_v_BA17	Other_Cortical_Regions	0.00620455	-0.373313
ENSG00000231047.1_1	BA17	0.00714493	No	ENSG00000231047	GCNT1P3	GCNT1P3	pseudogene	3	1	q28	190342384	190342958	glucosaminyl (N-acetyl) transferase 1, core 2 pseudogene 3 [Source:HGNC Symbol;Acc:37973]	BA41-42-22_v_BA17	BA17_BA39-40	0.0122726	0.385894
ENSG00000236499.2_1	BA17	0.00714493	No	ENSG00000236499	LINC00896	LINC00896	lincRNA	22	1	q11.21	20193920	20196047	long intergenic non-protein coding RNA 896 [Source:HGNC Symbol;Acc:26519]	BA41-42-22_v_BA17	BA17_BA39-40	2.06073e-05	0.761723
ENSG00000236671.7_1	BA17	0.00714493	No	ENSG00000236671	PRKG1-AS1	PRKG1-AS1	antisense	10	-1	q21.1	53990502	54073888	PRKG1 antisense RNA 1 [Source:HGNC Symbol;Acc:45029]	BA41-42-22_v_BA17	BA17_BA39-40	0.000113907	0.54083
ENSG00000241127.7_2	BA17	0.00714493	No	ENSG00000241127	YAE1D1	YAE1D1	protein_coding	7	1	p14.1	39605975	39649919	Yae1 domain containing 1 [Source:HGNC Symbol;Acc:24857]	BA41-42-22_v_BA17	BA17_BA39-40	0.0194505	0.0702744
ENSG00000243902.6_2	BA41-42-22	0.00714493	No	ENSG00000243902	RP1-63G5.5		sense_overlapping	22	-1	q13.1	37735624	37823480		BA41-42-22_v_BA17	Other_Cortical_Regions	7.06109e-05	-0.298938
ENSG00000249421.1_1	BA41-42-22	0.00714493	No	ENSG00000249421	ADAMTS19-AS1	ADAMTS19-AS1	antisense	5	-1	q23.3	128795252	128796382	ADAMTS19 antisense RNA 1 [Source:HGNC Symbol;Acc:40797]	BA41-42-22_v_BA17	Other_Cortical_Regions	5.63998e-06	-0.494685
ENSG00000253368.3_1	BA17	0.00714493	No	ENSG00000253368	TRNP1	TRNP1	protein_coding	1	1	p36.11	27320198	27327389	TMF1-regulated nuclear protein 1 [Source:HGNC Symbol;Acc:34348]	BA41-42-22_v_BA17	BA17_BA39-40	0.00441885	0.152699
ENSG00000254791.1_2	BA41-42-22	0.00714493	No	ENSG00000254791	FAR1-IT1	FAR1-IT1	sense_intronic	11	1	p15.2	13690874	13691696	FAR1 intronic transcript 1 (non-protein coding) [Source:HGNC Symbol;Acc:41485]	BA41-42-22_v_BA17	Other_Cortical_Regions	0.0239624	-0.418499
ENSG00000255622.3_1	BA41-42-22	0.00714493	No	ENSG00000255622	PCDHB17		protein_coding	5	1	q31.3	140535577	140538639	Protocadherin-psi1; Uncharacterized protein [Source:UniProtKB/TrEMBL;Acc:Q96T98]	BA41-42-22_v_BA17	Other_Cortical_Regions	0.0694709	-0.100704
ENSG00000257434.1_1	BA41-42-22	0.00714493	No	ENSG00000257434	RP11-81K13.1		antisense	12	1	q21.1	75414749	75438573		BA41-42-22_v_BA17	Other_Cortical_Regions	0.673925	-0.0923726
ENSG00000259347.6_2	BA41-42-22	0.00714493	No	ENSG00000259347	RP11-798K3.2		lincRNA	15	-1	q22.33	67278699	67351591		BA41-42-22_v_BA17	Other_Cortical_Regions	0.0127479	-0.314062
ENSG00000259377.1_2	BA17	0.00714493	No	ENSG00000259377	CTD-2308G16.1		sense_intronic	15	1	q21.2	52044682	52048672		BA41-42-22_v_BA17	BA17_BA39-40	0.0244527	0.224896
ENSG00000259768.5_2	BA17	0.00714493	No	ENSG00000259768	RP5-991G20.1		antisense	16	1	q22.2	72699069	72821143		BA41-42-22_v_BA17	BA17_BA39-40	0.247085	0.0567507
ENSG00000259846.1_1	BA41-42-22	0.00714493	No	ENSG00000259846	RP11-467L24.1		lincRNA	16	1	q21	64398684	64634150		BA41-42-22_v_BA17	Other_Cortical_Regions	1.74331e-16	-1.5417
ENSG00000260070.1_1	BA17	0.00714493	No	ENSG00000260070	RP11-182J23.1		antisense	7	1	p14.2	36359384	36360088		BA41-42-22_v_BA17	BA17_BA39-40	1.55754e-05	0.75607
ENSG00000260650.1_1	BA41-42-22	0.00714493	No	ENSG00000260650	RP11-403P17.2		antisense	16	-1	q21	66613886	66614619		BA41-42-22_v_BA17	Other_Cortical_Regions	0.508333	-0.141929
ENSG00000269938.1_2	BA17	0.00714493	No	ENSG00000269938	RP11-214K3.20		sense_intronic	12	-1	q24.31	124452570	124453126		BA41-42-22_v_BA17	BA17_BA39-40	0.488514	0.0454085
ENSG00000272841.1_1	BA41-42-22	0.00714493	No	ENSG00000272841	RP3-428L16.2		antisense	6	-1	q26	161411350	161413374		BA41-42-22_v_BA17	Other_Cortical_Regions	0.000507271	-0.211717
ENSG00000272842.1_1	BA41-42-22	0.00714493	No	ENSG00000272842	RP11-513M16.7		antisense	9	-1	p22.1	19371384	19371943		BA41-42-22_v_BA17	Other_Cortical_Regions	0.311989	-0.145185
ENSG00000270761.1_1	BA17	0.000161171	No	ENSG00000270761	RP11-385F7.1		lincRNA	6	-1	p12.3	47444979	47445308		BA17_v_BA20-37	BA17_BA39-40	0.000220278	0.632409
ENSG00000231907.2_1	BA20-37	0.000353813	No	ENSG00000231907	GAPDHP37	GAPDHP37	pseudogene	22	-1	q13.2	41069488	41070455	glyceraldehyde 3 phosphate dehydrogenase pseudogene 37 [Source:HGNC Symbol;Acc:37791]	BA17_v_BA20-37	Other_Cortical_Regions	3.26744e-05	-0.64861
ENSG00000041880.14_2	BA17	0.000510216	No	ENSG00000041880	PARP3	PARP3	protein_coding	3	1	p21.2	51976361	51982883	poly (ADP-ribose) polymerase family, member 3 [Source:HGNC Symbol;Acc:273]	BA17_v_BA20-37	BA17_BA39-40	0.0147434	0.0771425
ENSG00000159212.12_1	BA20-37	0.000510216	No	ENSG00000159212	CLIC6	CLIC6	protein_coding	21	1	q22.12	36041688	36090525	chloride intracellular channel 6 [Source:HGNC Symbol;Acc:2065]	BA17_v_BA20-37	Other_Cortical_Regions	0.0143425	-0.542852
ENSG00000176973.7_2	BA17	0.000510216	No	ENSG00000176973	FAM89B	FAM89B	protein_coding	11	1	q13.1	65339820	65341669	family with sequence similarity 89, member B [Source:HGNC Symbol;Acc:16708]	BA17_v_BA20-37	BA17_BA39-40	0.00221505	0.103877
ENSG00000233932.4_2	BA17	0.000510216	No	ENSG00000233932	CTXN2	CTXN2	protein_coding	15	1	q21.1	48483736	48495953	cortexin 2 [Source:HGNC Symbol;Acc:31109]	BA17_v_BA20-37	BA17_BA39-40	3.02901e-05	0.266112
ENSG00000178187.7_1	BA17	0.000720978	Yes	ENSG00000178187	ZNF454	ZNF454	protein_coding	5	1	q35.3	178368192	178393434	zinc finger protein 454 [Source:HGNC Symbol;Acc:21200]	BA17_v_BA20-37	BA17_BA39-40	0.000600397	0.112131
ENSG00000006015.17_2	BA17	0.000851631	No	ENSG00000006015	C19orf60	C19orf60	protein_coding	19	1	p13.11	18699495	18703146	chromosome 19 open reading frame 60 [Source:HGNC Symbol;Acc:26098]	BA17_v_BA20-37	BA17_BA39-40	1.00063e-07	0.135284
ENSG00000229877.1_1	BA17	0.000851631	No	ENSG00000229877	PAICSP5	PAICSP5	pseudogene	7	-1	q35	143242279	143243828	phosphoribosylaminoimidazole carboxylase, phosphoribosylaminoimidazole succinocarboxamide synthetase pseudogene 5 [Source:HGNC Symbol;Acc:38098]	BA17_v_BA20-37	BA17_BA39-40	0.00154808	0.557158
ENSG00000236609.3_1	BA17	0.00117588	Yes	ENSG00000236609	ZNF853	ZNF853	protein_coding	7	1	p22.1	6655248	6663921	zinc finger protein 853 [Source:HGNC Symbol;Acc:21767]	BA17_v_BA20-37	BA17_BA39-40	0.000975055	0.0965343
ENSG00000214982.6	BA17	0.00137424	No	ENSG00000214982	PARGP1	PARGP1	pseudogene	10	1	q11.23	51623417	51732824	poly (ADP-ribose) glycohydrolase pseudogene 1 [Source:HGNC Symbol;Acc:45008]	BA17_v_BA20-37	BA17_BA39-40	0.0097618	0.0762842
ENSG00000127951.6_2	BA20-37	0.00160027	No	ENSG00000127951	FGL2	FGL2	protein_coding	7	-1	q11.23	76822688	76829143	fibrinogen-like 2 [Source:HGNC Symbol;Acc:3696]	BA17_v_BA20-37	Other_Cortical_Regions	0.00318054	-0.340537
ENSG00000198551.9_2	BA17	0.00160027	Yes	ENSG00000198551	ZNF627	ZNF627	protein_coding	19	1	p13.2	11670189	11729950	zinc finger protein 627 [Source:HGNC Symbol;Acc:30570]	BA17_v_BA20-37	BA17_BA39-40	0.0270703	0.0619551
ENSG00000204304.11_2	BA20-37	0.00160027	Yes	ENSG00000204304	PBX2	PBX2	protein_coding	6	-1	p21.32	32152512	32157963	pre-B-cell leukemia homeobox 2 [Source:HGNC Symbol;Acc:8633]	BA17_v_BA20-37	Other_Cortical_Regions	0.578735	-0.0172242
ENSG00000213996.12_2	BA17	0.00160027	No	ENSG00000213996	TM6SF2	TM6SF2	protein_coding	19	-1	p13.11	19375173	19384200	transmembrane 6 superfamily member 2 [Source:HGNC Symbol;Acc:11861]	BA17_v_BA20-37	BA17_BA39-40	0.0181821	0.333683
ENSG00000048405.9_2	BA17	0.00185871	Yes	ENSG00000048405	ZNF800	ZNF800	protein_coding	7	-1	q31.33	126986844	127071978	zinc finger protein 800 [Source:HGNC Symbol;Acc:27267]	BA17_v_BA20-37	BA17_BA39-40	0.0415484	0.0597117
ENSG00000074527.11_1	BA17	0.00185871	No	ENSG00000074527	NTN4	NTN4	protein_coding	12	-1	q22	96051583	96184930	netrin 4 [Source:HGNC Symbol;Acc:13658]	BA17_v_BA20-37	BA17_BA39-40	0.00685121	0.139474
ENSG00000134551.12_1	BA17	0.00185871	No	ENSG00000134551	PRH2	PRH2	protein_coding	12	1	p13.2	11081835	11084940	proline-rich protein HaeIII subfamily 2 [Source:HGNC Symbol;Acc:9367]	BA17_v_BA20-37	BA17_BA39-40	0.0451702	0.231387
ENSG00000224429.7_1	BA17	0.00185871	No	ENSG00000224429	LINC00422		lincRNA	13	-1	q12.11	21877654	21922860		BA17_v_BA20-37	BA17_BA39-40	0.109026	0.28748
ENSG00000227082.1_2	BA17	0.00185871	No	ENSG00000227082	AL592494.5		lincRNA	1	1	p11.2	121138614	121204983		BA17_v_BA20-37	BA17_BA39-40	0.00120082	0.165154
ENSG00000229146.1	BA20-37	0.00185871	No	ENSG00000229146	SNX18P5	SNX18P5	pseudogene	9	-1	p11.2	44046989	44047817	sorting nexin 18 pseudogene 5 [Source:HGNC Symbol;Acc:39613]	BA17_v_BA20-37	NA	NA	NA
ENSG00000248859.2_1	BA17	0.00185871	No	ENSG00000248859	RP11-375B1.3		lincRNA	5	1	q35.2	176170206	176170872		BA17_v_BA20-37	BA17_BA39-40	0.0131069	0.222646
ENSG00000258819.1_2	BA20-37	0.00185871	No	ENSG00000258819	RP11-7F17.3		lincRNA	14	-1	q24.3	77535523	77542687		BA17_v_BA20-37	Other_Cortical_Regions	0.104456	-0.326373
ENSG00000011028.13_1	BA20-37	0.00215149	No	ENSG00000011028	MRC2	MRC2	protein_coding	17	1	q23.2	60704762	60770958	mannose receptor, C type 2 [Source:HGNC Symbol;Acc:16875]	BA17_v_BA20-37	Other_Cortical_Regions	4.23055e-06	-0.356056
ENSG00000100104.13_2	BA20-37	0.00215149	No	ENSG00000100104	SRRD	SRRD	protein_coding	22	1	q12.1	26879843	26890624	SRR1 domain containing [Source:HGNC Symbol;Acc:33910]	BA17_v_BA20-37	Other_Cortical_Regions	0.015773	-0.0544223
ENSG00000116691.10_1	BA20-37	0.00215149	No	ENSG00000116691	MIIP	MIIP	protein_coding	1	1	p36.22	12079523	12092102	migration and invasion inhibitory protein [Source:HGNC Symbol;Acc:25715]	BA17_v_BA20-37	Other_Cortical_Regions	0.028619	-0.0654795
ENSG00000120832.9_2	BA17	0.00215149	No	ENSG00000120832	MTERFD3	MTERFD3	protein_coding	12	-1	q23.3	107371069	107380944	MTERF domain containing 3 [Source:HGNC Symbol;Acc:30779]	BA17_v_BA20-37	BA17_BA39-40	0.0150039	0.0633483
ENSG00000137203.10_1	BA20-37	0.00215149	Yes	ENSG00000137203	TFAP2A	TFAP2A	protein_coding	6	-1	p24.3	10393419	10419892	transcription factor AP-2 alpha (activating enhancer binding protein 2 alpha) [Source:HGNC Symbol;Acc:11742]	BA17_v_BA20-37	Other_Cortical_Regions	4.72516e-05	-0.772985
ENSG00000183654.8_1	BA17	0.00215149	No	ENSG00000183654	2020-03-11	2020-03-11	protein_coding	5	-1	p15.1	16067248	16180871	membrane-associated ring finger (C3HC4) 11 [Source:HGNC Symbol;Acc:33609]	BA17_v_BA20-37	BA17_BA39-40	0.000975053	0.239977
ENSG00000223382.4_1	BA17	0.00215149	No	ENSG00000223382	RP1-65J11.1		lincRNA	1	1	p35.2	31297075	31307131		BA17_v_BA20-37	BA17_BA39-40	0.000785779	0.563793
ENSG00000259867.5_2	BA20-37	0.00215149	No	ENSG00000259867	RP11-525K10.3		antisense	16	-1	q23.2	80188950	80597032		BA17_v_BA20-37	Other_Cortical_Regions	0.000628478	-0.582454
ENSG00000121060.15_2	BA17	0.00248241	Yes	ENSG00000121060	TRIM25	TRIM25	protein_coding	17	-1	q22	54965270	54991399	tripartite motif containing 25 [Source:HGNC Symbol;Acc:12932]	BA17_v_BA20-37	BA17_BA39-40	0.00874866	0.102745
ENSG00000137404.14_2	BA20-37	0.00248241	No	ENSG00000137404	NRM	NRM	protein_coding	6	-1	p21.33	30655824	30659197	nurim (nuclear envelope membrane protein) [Source:HGNC Symbol;Acc:8003]	BA17_v_BA20-37	Other_Cortical_Regions	0.209091	-0.126693
ENSG00000156869.12_1	BA20-37	0.00248241	No	ENSG00000156869	FRRS1	FRRS1	protein_coding	1	-1	p21.2	100174259	100232187	ferric-chelate reductase 1 [Source:HGNC Symbol;Acc:27622]	BA17_v_BA20-37	Other_Cortical_Regions	0.00036401	-0.489307
ENSG00000170891.10_1	BA20-37	0.00248241	Yes	ENSG00000170891	CYTL1	CYTL1	protein_coding	4	-1	p16.2	5016313	5021199	cytokine-like 1 [Source:HGNC Symbol;Acc:24435]	BA17_v_BA20-37	Other_Cortical_Regions	0.0103013	-0.41051
ENSG00000177045.7_1	BA20-37	0.00248241	Yes	ENSG00000177045	SIX5	SIX5	protein_coding	19	-1	q13.32	46268043	46272484	SIX homeobox 5 [Source:HGNC Symbol;Acc:10891]	BA17_v_BA20-37	Other_Cortical_Regions	9.7719e-05	-0.258355
ENSG00000184967.6_1	BA17	0.00248241	Yes	ENSG00000184967	NOC4L	NOC4L	protein_coding	12	1	q24.33	132628993	132637013	nucleolar complex associated 4 homolog (S. cerevisiae) [Source:HGNC Symbol;Acc:28461]	BA17_v_BA20-37	BA17_BA39-40	0.00341093	0.106473
ENSG00000226067.2	BA17	0.00248241	No	ENSG00000226067	LINC00869	LINC00869	lincRNA	1	1	q21.2	149284645	149286975	long intergenic non-protein coding RNA 869 [Source:HGNC Symbol;Acc:29050]	BA17_v_BA20-37	BA17_BA39-40	0.20096	0.322058
ENSG00000233716.1_1	BA17	0.00248241	No	ENSG00000233716	AC074367.1		pseudogene	2	-1	p15	63459588	63460712		BA17_v_BA20-37	NA	NA	NA
ENSG00000261959.1_1	BA20-37	0.00248241	No	ENSG00000261959	RP11-893F2.14		antisense	17	-1	q21.33	48240884	48242677		BA17_v_BA20-37	Other_Cortical_Regions	0.00897681	-0.402896
ENSG00000264083.1_1	BA20-37	0.00248241	No	ENSG00000264083	RP11-227G15.9		lincRNA	17	1	q11.2	30757986	30759860		BA17_v_BA20-37	Other_Cortical_Regions	0.000245733	-0.512436
ENSG00000104327.7_2	BA20-37	0.00285721	No	ENSG00000104327	CALB1	CALB1	protein_coding	8	-1	q21.3	91070836	91107703	calbindin 1, 28kDa [Source:HGNC Symbol;Acc:1434]	BA17_v_BA20-37	Other_Cortical_Regions	0.022207	-0.252383
ENSG00000177575.12_2	BA20-37	0.00285721	No	ENSG00000177575	CD163	CD163	protein_coding	12	-1	p13.31	7623409	7656489	CD163 molecule [Source:HGNC Symbol;Acc:1631]	BA17_v_BA20-37	Other_Cortical_Regions	0.0872511	-0.310777
ENSG00000197140.14_1	BA17	0.00285721	No	ENSG00000197140	ADAM32	ADAM32	protein_coding	8	1	p11.22	38964509	39142430	ADAM metallopeptidase domain 32 [Source:HGNC Symbol;Acc:15479]	BA17_v_BA20-37	BA17_BA39-40	4.49257e-07	0.187789
ENSG00000203849.6	BA17	0.00285721	No	ENSG00000203849	RP11-417J8.6		lincRNA	1	-1	q21.1	142620645	142729967		BA17_v_BA20-37	BA17_BA39-40	0.797942	0.0414204
ENSG00000224420.3_2	BA20-37	0.00285721	No	ENSG00000224420	ADM5	ADM5	protein_coding	19	1	q13.33	50191921	50193832	adrenomedullin 5 (putative) [Source:HGNC Symbol;Acc:27293]	BA17_v_BA20-37	Other_Cortical_Regions	0.0115032	-0.260186
ENSG00000273449.1_1	BA17	0.00285721	No	ENSG00000273449	RP11-218F10.3		lincRNA	4	1	q32.2	164450923	164451849		BA17_v_BA20-37	BA17_BA39-40	0.0105656	0.360416
ENSG00000019549.8_1	BA20-37	0.00327873	Yes	ENSG00000019549	SNAI2	SNAI2	protein_coding	8	-1	q11.21	49830249	49834299	snail family zinc finger 2 [Source:HGNC Symbol;Acc:11094]	BA17_v_BA20-37	Other_Cortical_Regions	1.10634e-06	-0.476708
ENSG00000123094.15_2	BA17	0.00327873	No	ENSG00000123094	RASSF8	RASSF8	protein_coding	12	1	p12.1	26111962	26232825	Ras association (RalGDS/AF-6) domain family (N-terminal) member 8 [Source:HGNC Symbol;Acc:13232]	BA17_v_BA20-37	BA17_BA39-40	0.0541413	0.0732381
ENSG00000156170.12_2	BA17	0.00327873	No	ENSG00000156170	NDUFAF6	NDUFAF6	protein_coding	8	1	q22.1	95907995	96128683	NADH dehydrogenase (ubiquinone) complex I, assembly factor 6 [Source:HGNC Symbol;Acc:28625]	BA17_v_BA20-37	BA17_BA39-40	5.19635e-07	0.12203
ENSG00000161996.18_2	BA17	0.00327873	No	ENSG00000161996	WDR90	WDR90	protein_coding	16	1	p13.3	699311	717833	WD repeat domain 90 [Source:HGNC Symbol;Acc:26960]	BA17_v_BA20-37	BA17_BA39-40	0.00184014	0.121214
ENSG00000168899.4_1	BA20-37	0.00327873	No	ENSG00000168899	VAMP5	VAMP5	protein_coding	2	1	p11.2	85811531	85820535	vesicle-associated membrane protein 5 [Source:HGNC Symbol;Acc:12646]	BA17_v_BA20-37	Other_Cortical_Regions	0.000162173	-0.288508
ENSG00000182568.16_2	BA17	0.00327873	Yes	ENSG00000182568	SATB1	SATB1	protein_coding	3	-1	p24.3	18386879	18487080	SATB homeobox 1 [Source:HGNC Symbol;Acc:10541]	BA17_v_BA20-37	BA17_BA39-40	0.00338372	0.145417
ENSG00000187595.15_2	BA20-37	0.00327873	No	ENSG00000187595	ZNF385C	ZNF385C	protein_coding	17	-1	q21.2	40177594	40217383	zinc finger protein 385C [Source:HGNC Symbol;Acc:33722]	BA17_v_BA20-37	Other_Cortical_Regions	0.0108358	-0.22185
ENSG00000236055.1	BA17	0.00327873	No	ENSG00000236055	RP11-423O2.2		pseudogene	1	-1	q21.1	142790583	142791175		BA17_v_BA20-37	BA17_BA39-40	0.389279	0.155432
ENSG00000261438.1_1	BA17	0.00327873	No	ENSG00000261438	RP11-399O19.9		sense_overlapping	10	1	q23.31	90775593	90776816		BA17_v_BA20-37	BA17_BA39-40	0.665837	0.0641918
ENSG00000261684.1_1	BA20-37	0.00327873	No	ENSG00000261684	RP11-265N6.1		antisense	15	-1	q15.2	42824065	42825038		BA17_v_BA20-37	Other_Cortical_Regions	0.103413	-0.313875
ENSG00000100068.11_2	BA17	0.00375271	No	ENSG00000100068	LRP5L	LRP5L	protein_coding	22	-1	q11.23	25747385	25801344	low density lipoprotein receptor-related protein 5-like [Source:HGNC Symbol;Acc:25323]	BA17_v_BA20-37	BA17_BA39-40	0.00694995	0.132751
ENSG00000157193.15_2	BA17	0.00375271	Yes	ENSG00000157193	LRP8	LRP8	protein_coding	1	-1	p32.3	53711217	53793742	low density lipoprotein receptor-related protein 8, apolipoprotein e receptor [Source:HGNC Symbol;Acc:6700]	BA17_v_BA20-37	BA17_BA39-40	0.105899	0.0695275
ENSG00000224758.1_2	BA17	0.00375271	No	ENSG00000224758	LINC01167	LINC01167	lincRNA	10	-1	q26.3	134774844	134775741	long intergenic non-protein coding RNA 1167 [Source:HGNC Symbol;Acc:49536]	BA17_v_BA20-37	BA17_BA39-40	0.00596565	0.501694
ENSG00000249679.1_1	BA20-37	0.00375271	No	ENSG00000249679	RP11-279O9.4		protein_coding	4	1	q35.1	186392670	186393417	Uncharacterized protein [Source:UniProtKB/TrEMBL;Acc:D6R963]	BA17_v_BA20-37	Other_Cortical_Regions	0.00145763	-0.499548
ENSG00000250156.3_2	BA20-37	0.00375271	No	ENSG00000250156	CTC-498M16.2		lincRNA	5	-1	q14.3	87704799	87734907		BA17_v_BA20-37	Other_Cortical_Regions	9.95329e-05	-0.514105
ENSG00000251628.1_1	BA17	0.00375271	No	ENSG00000251628	RP11-371M22.1		lincRNA	5	1	q22.3	113391703	113392871		BA17_v_BA20-37	BA17_BA39-40	0.00269121	0.441575
ENSG00000255856.2_1	BA17	0.00375271	No	ENSG00000255856	RP11-87C12.5		lincRNA	12	-1	q24.31	122445340	122457920		BA17_v_BA20-37	BA17_BA39-40	0.0156483	0.286857
ENSG00000261668.1_1	BA20-37	0.00375271	No	ENSG00000261668	RP11-50D9.3		antisense	4	-1	q28.1	128761353	128765195		BA17_v_BA20-37	Other_Cortical_Regions	0.175243	-0.205555
ENSG00000161960.14_2	BA20-37	0.00428486	No	ENSG00000161960	EIF4A1	EIF4A1	protein_coding	17	1	p13.1	7476024	7482323	eukaryotic translation initiation factor 4A1 [Source:HGNC Symbol;Acc:3282]	BA17_v_BA20-37	Other_Cortical_Regions	0.0879066	-0.0572823
ENSG00000250264.1_2	BA17	0.00428486	No	ENSG00000250264	TAP2		protein_coding	6	-1	p21.32	32781544	32806599	Uncharacterized protein [Source:UniProtKB/TrEMBL;Acc:E7ENX8]	BA17_v_BA20-37	BA17_BA39-40	0.0672077	0.474104
ENSG00000260604.2_1	BA20-37	0.00428486	No	ENSG00000260604	RP1-140K8.5		lincRNA	6	-1	p25.2	3905144	3912213		BA17_v_BA20-37	Other_Cortical_Regions	0.00135674	-0.478199
ENSG00000260781.1_2	BA20-37	0.00428486	No	ENSG00000260781	ARHGAP23P1	ARHGAP23P1	pseudogene	16	-1	p11.2	33709886	33739634	Rho GTPase activating protein 23 pseudogene 1 [Source:HGNC Symbol;Acc:45039]	BA17_v_BA20-37	Other_Cortical_Regions	0.000306459	-0.343856
ENSG00000273175.1_1	BA17	0.00428486	No	ENSG00000273175	RP11-11N7.4		lincRNA	1	1	q44	245028040	245028574		BA17_v_BA20-37	BA17_BA39-40	0.25586	0.228579
ENSG00000126773.12_2	BA17	0.004879	No	ENSG00000126773	PCNXL4	PCNXL4	protein_coding	14	1	q23.1	60558629	60635851	pecanex-like 4 (Drosophila) [Source:HGNC Symbol;Acc:20349]	BA17_v_BA20-37	BA17_BA39-40	0.000643669	0.0542202
ENSG00000129195.15_1	BA20-37	0.004879	No	ENSG00000129195	FAM64A	FAM64A	protein_coding	17	1	p13.2	6347735	6354789	family with sequence similarity 64, member A [Source:HGNC Symbol;Acc:25483]	BA17_v_BA20-37	Other_Cortical_Regions	0.0836989	-0.342821
ENSG00000134489.6_1	BA20-37	0.004879	No	ENSG00000134489	HRH4	HRH4	protein_coding	18	1	q11.2	22040593	22059921	histamine receptor H4 [Source:HGNC Symbol;Acc:17383]	BA17_v_BA20-37	Other_Cortical_Regions	0.232887	-0.235532
ENSG00000158435.7_1	BA17	0.004879	No	ENSG00000158435	CNOT11	CNOT11	protein_coding	2	1	q11.2	101869264	101886778	CCR4-NOT transcription complex, subunit 11 [Source:HGNC Symbol;Acc:25217]	BA17_v_BA20-37	BA17_BA39-40	0.00245634	0.0682919
ENSG00000159792.9_1	BA20-37	0.004879	No	ENSG00000159792	PSKH1	PSKH1	protein_coding	16	1	q22.1	67927175	67963581	protein serine kinase H1 [Source:HGNC Symbol;Acc:9529]	BA17_v_BA20-37	Other_Cortical_Regions	0.00177167	-0.105634
ENSG00000187498.14_2	BA20-37	0.004879	No	ENSG00000187498	COL4A1	COL4A1	protein_coding	13	-1	q34	110801318	110959496	collagen, type IV, alpha 1 [Source:HGNC Symbol;Acc:2202]	BA17_v_BA20-37	Other_Cortical_Regions	0.00819408	-0.247634
ENSG00000197181.11_1	BA20-37	0.004879	No	ENSG00000197181	PIWIL2	PIWIL2	protein_coding	8	1	p21.3	22132810	22215076	piwi-like RNA-mediated gene silencing 2 [Source:HGNC Symbol;Acc:17644]	BA17_v_BA20-37	NA	NA	NA
ENSG00000197520.10_1	BA20-37	0.004879	No	ENSG00000197520	FAM177B	FAM177B	protein_coding	1	1	q41	222910549	222924147	family with sequence similarity 177, member B [Source:HGNC Symbol;Acc:34395]	BA17_v_BA20-37	Other_Cortical_Regions	0.032579	-0.40775
ENSG00000198502.5_1	BA20-37	0.004879	No	ENSG00000198502	HLA-DRB5	HLA-DRB5	protein_coding	6	-1	p21.32	32485120	32498064	major histocompatibility complex, class II, DR beta 5 [Source:HGNC Symbol;Acc:4953]	BA17_v_BA20-37	Other_Cortical_Regions	0.0609344	-0.260053
ENSG00000213462.4_2	BA20-37	0.004879	No	ENSG00000213462	ERV3-1	ERV3-1	protein_coding	7	-1	q11.21	64451187	64467121	endogenous retrovirus group 3, member 1 [Source:HGNC Symbol;Acc:3454]	BA17_v_BA20-37	Other_Cortical_Regions	0.0122793	-0.0846022
ENSG00000218676.1_1	BA20-37	0.004879	No	ENSG00000218676	BRD7P4	BRD7P4	pseudogene	6	1	q21	111751463	111752984	bromodomain containing 7 pseudogene 4 [Source:HGNC Symbol;Acc:37630]	BA17_v_BA20-37	Other_Cortical_Regions	0.0232146	-0.346534
ENSG00000087589.16_1	BA20-37	0.0055418	No	ENSG00000087589	CASS4	CASS4	protein_coding	20	1	q13.2	54987168	55034396	Cas scaffolding protein family member 4 [Source:HGNC Symbol;Acc:15878]	BA17_v_BA20-37	Other_Cortical_Regions	0.00102779	-0.235889
ENSG00000131620.17_2	BA17	0.0055418	No	ENSG00000131620	ANO1	ANO1	protein_coding	11	1	q13.3	69924408	70035634	anoctamin 1, calcium activated chloride channel [Source:HGNC Symbol;Acc:21625]	BA17_v_BA20-37	BA17_BA39-40	0.221265	0.0886829
ENSG00000163145.12_1	BA17	0.0055418	No	ENSG00000163145	C1QTNF7	C1QTNF7	protein_coding	4	1	p15.32	15341442	15447790	C1q and tumor necrosis factor related protein 7 [Source:HGNC Symbol;Acc:14342]	BA17_v_BA20-37	BA17_BA39-40	0.29498	0.132244
ENSG00000164591.13_1	BA17	0.0055418	No	ENSG00000164591	MYOZ3	MYOZ3	protein_coding	5	1	q33.1	150040436	150058927	myozenin 3 [Source:HGNC Symbol;Acc:18565]	BA17_v_BA20-37	NA	NA	NA
ENSG00000184115.16_2	BA17	0.0055418	No	ENSG00000184115	RP13-1039J1.2		lincRNA	2	-1	q13	111160491	111192743		BA17_v_BA20-37	BA17_BA39-40	0.308253	0.170612
ENSG00000197863.8_2	BA17	0.0055418	Yes	ENSG00000197863	ZNF790	ZNF790	protein_coding	19	-1	q13.12	37308330	37341689	zinc finger protein 790 [Source:HGNC Symbol;Acc:33114]	BA17_v_BA20-37	BA17_BA39-40	0.104903	0.049816
ENSG00000205683.11_1	BA20-37	0.0055418	No	ENSG00000205683	DPF3	DPF3	protein_coding	14	-1	q24.2	73086004	73360809	D4, zinc and double PHD fingers, family 3 [Source:HGNC Symbol;Acc:17427]	BA17_v_BA20-37	Other_Cortical_Regions	0.00522267	-0.153489
ENSG00000223584.1_1	BA17	0.0055418	No	ENSG00000223584	TVP23CP1	TVP23CP1	pseudogene	7	1	q21.13	90261220	90261882	TVP23C pseudogene 1 [Source:HGNC Symbol;Acc:44646]	BA17_v_BA20-37	BA17_BA39-40	0.055568	0.336262
ENSG00000230438.6_1	BA20-37	0.0055418	No	ENSG00000230438	RP11-420G6.4		lincRNA	6	-1	p25.2	2854896	2881641		BA17_v_BA20-37	Other_Cortical_Regions	0.194405	-0.177488
ENSG00000232520.1_1	BA20-37	0.0055418	No	ENSG00000232520	AC012507.3		antisense	2	1	q37.1	231751215	231761806		BA17_v_BA20-37	Other_Cortical_Regions	8.43973e-06	-0.477319
ENSG00000250377.1_1	BA17	0.0055418	No	ENSG00000250377	CTC-467M3.3		lincRNA	5	-1	q14.3	87988462	87989789		BA17_v_BA20-37	BA17_BA39-40	2.80549e-05	0.47168
ENSG00000260442.5_1	BA17	0.0055418	No	ENSG00000260442	RP11-22P6.3		antisense	16	-1	p11.2	28890278	28891241		BA17_v_BA20-37	BA17_BA39-40	0.00395302	0.402566
ENSG00000262410.1_2	BA17	0.0055418	No	ENSG00000262410	RP11-388C12.8		sense_intronic	17	1	q25.3	80702944	80703585		BA17_v_BA20-37	BA17_BA39-40	0.142252	0.13013
ENSG00000264070.1_1	BA17	0.0055418	No	ENSG00000264070	DND1P1	DND1P1	pseudogene	17	1	q21.31	43663237	43664295	dead end homolog 1 pseudogene 1 [Source:HGNC Symbol;Acc:31444]	BA17_v_BA20-37	BA17_BA39-40	0.0680313	0.315932
ENSG00000265702.1_1	BA20-37	0.0055418	No	ENSG00000265702	RP11-156L14.1		antisense	17	1	q23.2	60776605	60815283		BA17_v_BA20-37	Other_Cortical_Regions	0.0739314	-0.240569
ENSG00000269900.3_1	BA20-37	0.0055418	No	ENSG00000269900	RMRP	RMRP	lincRNA	9	-1	p13.3	35657748	35658015	RNA component of mitochondrial RNA processing endoribonuclease [Source:HGNC Symbol;Acc:10031]	BA17_v_BA20-37	Other_Cortical_Regions	0.00720787	-0.109616
ENSG00000074706.13_2	BA17	0.0062809	No	ENSG00000074706	IPCEF1	IPCEF1	protein_coding	6	-1	q25.2	154475631	154677926	interaction protein for cytohesin exchange factors 1 [Source:HGNC Symbol;Acc:21204]	BA17_v_BA20-37	BA17_BA39-40	0.00304374	0.216887
ENSG00000119878.5_1	BA20-37	0.0062809	No	ENSG00000119878	CRIPT	CRIPT	protein_coding	2	1	p21	46843555	46852881	cysteine-rich PDZ-binding protein [Source:HGNC Symbol;Acc:14312]	BA17_v_BA20-37	Other_Cortical_Regions	0.0152815	-0.0656035
ENSG00000125787.11_1	BA20-37	0.0062809	No	ENSG00000125787	GNRH2	GNRH2	protein_coding	20	1	p13	3024268	3026393	gonadotropin-releasing hormone 2 [Source:HGNC Symbol;Acc:4420]	BA17_v_BA20-37	NA	NA	NA
ENSG00000131873.5_1	BA20-37	0.0062809	No	ENSG00000131873	CHSY1	CHSY1	protein_coding	15	-1	q26.3	101715928	101792137	chondroitin sulfate synthase 1 [Source:HGNC Symbol;Acc:17198]	BA17_v_BA20-37	Other_Cortical_Regions	0.0114237	-0.0877318
ENSG00000132297.11_2	BA20-37	0.0062809	No	ENSG00000132297	HHLA1	HHLA1	protein_coding	8	-1	q24.22	133073733	133123406	HERV-H LTR-associating 1 [Source:HGNC Symbol;Acc:4904]	BA17_v_BA20-37	NA	NA	NA
ENSG00000138771.14_2	BA17	0.0062809	No	ENSG00000138771	SHROOM3	SHROOM3	protein_coding	4	1	q21.1	77356253	77704406	shroom family member 3 [Source:HGNC Symbol;Acc:30422]	BA17_v_BA20-37	BA17_BA39-40	0.0243617	0.125282
ENSG00000143753.12_1	BA20-37	0.0062809	No	ENSG00000143753	DEGS1	DEGS1	protein_coding	1	1	q42.11	224363458	224381143	delta(4)-desaturase, sphingolipid 1 [Source:HGNC Symbol;Acc:13709]	BA17_v_BA20-37	Other_Cortical_Regions	0.000729811	-0.0811756
ENSG00000157741.14_1	BA17	0.0062809	No	ENSG00000157741	UBN2	UBN2	protein_coding	7	1	q34	138915102	138992982	ubinuclein 2 [Source:HGNC Symbol;Acc:21931]	BA17_v_BA20-37	BA17_BA39-40	0.00498953	0.0535269
ENSG00000163512.13_1	BA17	0.0062809	No	ENSG00000163512	AZI2	AZI2	protein_coding	3	-1	p24.1	28356494	28390618	5-azacytidine induced 2 [Source:HGNC Symbol;Acc:24002]	BA17_v_BA20-37	BA17_BA39-40	0.000211298	0.081845
ENSG00000171872.4_1	BA20-37	0.0062809	Yes	ENSG00000171872	KLF17	KLF17	protein_coding	1	1	p34.1	44584522	44600812	Kruppel-like factor 17 [Source:HGNC Symbol;Acc:18830]	BA17_v_BA20-37	NA	NA	NA
ENSG00000187867.8_1	BA20-37	0.0062809	No	ENSG00000187867	PALM3	PALM3	protein_coding	19	-1	p13.12	14164177	14169971	paralemmin 3 [Source:HGNC Symbol;Acc:33274]	BA17_v_BA20-37	Other_Cortical_Regions	0.0178264	-0.233271
ENSG00000188596.10_2	BA20-37	0.0062809	No	ENSG00000188596	C12orf55	C12orf55	protein_coding	12	1	q23.1	96883349	97269333	chromosome 12 open reading frame 55 [Source:HGNC Symbol;Acc:26456]	BA17_v_BA20-37	Other_Cortical_Regions	0.00235228	-0.184293
ENSG00000196636.7_1	BA17	0.0062809	No	ENSG00000196636	ACN9	ACN9	protein_coding	7	1	q21.3	96745902	96811075	ACN9 homolog (S. cerevisiae) [Source:HGNC Symbol;Acc:21752]	BA17_v_BA20-37	BA17_BA39-40	0.0339589	0.0799159
ENSG00000204991.10_2	BA17	0.0062809	No	ENSG00000204991	SPIRE2	SPIRE2	protein_coding	16	1	q24.3	89884587	89937727	spire-type actin nucleation factor 2 [Source:HGNC Symbol;Acc:30623]	BA17_v_BA20-37	BA17_BA39-40	0.00062506	0.127008
ENSG00000233930.3_1	BA17	0.0062809	No	ENSG00000233930	KRTAP5-AS1	KRTAP5-AS1	antisense	11	1	p15.5	1592583	1620414	KRTAP5-1/KRTAP5-2 antisense RNA 1 [Source:HGNC Symbol;Acc:27877]	BA17_v_BA20-37	BA17_BA39-40	0.0548056	0.120006
ENSG00000240527.1_2	BA20-37	0.0062809	No	ENSG00000240527	RP11-429G19.3		sense_intronic	10	1	q24.1	97593265	97633515		BA17_v_BA20-37	Other_Cortical_Regions	0.0462763	-0.347174
ENSG00000248794.1_1	BA17	0.0062809	No	ENSG00000248794	CTD-2248H3.1		pseudogene	5	-1	q14.1	80538149	80538418		BA17_v_BA20-37	BA17_BA39-40	0.00153955	0.557232
ENSG00000267303.1_2	BA17	0.0062809	No	ENSG00000267303	CTD-2369P2.12		protein_coding	19	-1	p13.2	10426147	10431354	Uncharacterized protein [Source:UniProtKB/TrEMBL;Acc:K7EQG2]	BA17_v_BA20-37	BA17_BA39-40	0.291306	0.404796
ENSG00000273325.1_1	BA17	0.0062809	No	ENSG00000273325	RP1-90G24.11		lincRNA	22	1	q12.3	32680670	32681118		BA17_v_BA20-37	BA17_BA39-40	0.00821586	0.418731
ENSG00000006007.11_1	BA20-37	0.00710106	No	ENSG00000006007	GDE1	GDE1	protein_coding	16	-1	p12.3	19513015	19533467	glycerophosphodiester phosphodiesterase 1 [Source:HGNC Symbol;Acc:29644]	BA17_v_BA20-37	Other_Cortical_Regions	0.755917	-0.00908466
ENSG00000054282.15_1	BA17	0.00710106	No	ENSG00000054282	SDCCAG8	SDCCAG8	protein_coding	1	1	q43	243419320	243663394	serologically defined colon cancer antigen 8 [Source:HGNC Symbol;Acc:10671]	BA17_v_BA20-37	BA17_BA39-40	0.567385	0.0194595
ENSG00000099821.13_1	BA17	0.00710106	No	ENSG00000099821	POLRMT	POLRMT	protein_coding	19	-1	p13.3	617223	633597	polymerase (RNA) mitochondrial (DNA directed) [Source:HGNC Symbol;Acc:9200]	BA17_v_BA20-37	BA17_BA39-40	0.0160677	0.0588308
ENSG00000104889.4_1	BA20-37	0.00710106	No	ENSG00000104889	RNASEH2A	RNASEH2A	protein_coding	19	1	p13.2	12917394	12924452	ribonuclease H2, subunit A [Source:HGNC Symbol;Acc:18518]	BA17_v_BA20-37	Other_Cortical_Regions	0.000122527	-0.194878
ENSG00000109103.11_2	BA17	0.00710106	No	ENSG00000109103	UNC119	UNC119	protein_coding	17	-1	q11.2	26873725	26879686	unc-119 homolog (C. elegans) [Source:HGNC Symbol;Acc:12565]	BA17_v_BA20-37	NA	NA	NA
ENSG00000109680.10_2	BA17	0.00710106	No	ENSG00000109680	TBC1D19	TBC1D19	protein_coding	4	1	p15.2	26578059	26756973	TBC1 domain family, member 19 [Source:HGNC Symbol;Acc:25624]	BA17_v_BA20-37	BA17_BA39-40	2.54109e-05	0.0981987
ENSG00000115107.19_1	BA20-37	0.00710106	No	ENSG00000115107	STEAP3	STEAP3	protein_coding	2	1	q14.2	119981384	120023228	STEAP family member 3, metalloreductase [Source:HGNC Symbol;Acc:24592]	BA17_v_BA20-37	Other_Cortical_Regions	7.41797e-05	-0.321697
ENSG00000118058.20_2	BA17	0.00710106	Yes	ENSG00000118058	KMT2A	KMT2A	protein_coding	11	1	q23.3	118307205	118397539	lysine (K)-specific methyltransferase 2A [Source:HGNC Symbol;Acc:7132]	BA17_v_BA20-37	BA17_BA39-40	0.0445212	0.0524367
ENSG00000130449.5_2	BA20-37	0.00710106	No	ENSG00000130449	ZSWIM6	ZSWIM6	protein_coding	5	1	q12.1	60628100	60841997	zinc finger, SWIM-type containing 6 [Source:HGNC Symbol;Acc:29316]	BA17_v_BA20-37	Other_Cortical_Regions	5.26589e-05	-0.117794
ENSG00000132950.18_2	BA17	0.00710106	Yes	ENSG00000132950	ZMYM5	ZMYM5	protein_coding	13	-1	q12.11	20397622	20437776	zinc finger, MYM-type 5 [Source:HGNC Symbol;Acc:13029]	BA17_v_BA20-37	BA17_BA39-40	0.11165	0.0539706
ENSG00000140527.14_2	BA17	0.00710106	No	ENSG00000140527	WDR93	WDR93	protein_coding	15	1	q26.1	90234028	90286869	WD repeat domain 93 [Source:HGNC Symbol;Acc:26924]	BA17_v_BA20-37	BA17_BA39-40	0.0507551	0.290211
ENSG00000142655.12_1	BA17	0.00710106	Yes	ENSG00000142655	PEX14	PEX14	protein_coding	1	1	p36.22	10532345	10690815	peroxisomal biogenesis factor 14 [Source:HGNC Symbol;Acc:8856]	BA17_v_BA20-37	BA17_BA39-40	0.00119404	0.103139
ENSG00000158555.14_2	BA17	0.00710106	No	ENSG00000158555	GDPD5	GDPD5	protein_coding	11	-1	q13.5	75145685	75236948	glycerophosphodiester phosphodiesterase domain containing 5 [Source:HGNC Symbol;Acc:28804]	BA17_v_BA20-37	NA	NA	NA
ENSG00000186409.14_2	BA17	0.00710106	No	ENSG00000186409	CCDC30	CCDC30	protein_coding	1	1	p34.2	42929001	43120335	coiled-coil domain containing 30 [Source:HGNC Symbol;Acc:26103]	BA17_v_BA20-37	BA17_BA39-40	0.0959288	0.0584602
ENSG00000198961.9_1	BA17	0.00710106	No	ENSG00000198961	PJA2	PJA2	protein_coding	5	-1	q21.3	108670410	108745695	praja ring finger 2, E3 ubiquitin protein ligase [Source:HGNC Symbol;Acc:17481]	BA17_v_BA20-37	BA17_BA39-40	0.00816882	0.0797824
ENSG00000235244.3_1	BA17	0.00710106	No	ENSG00000235244	RP11-761E20.1		lincRNA	X	-1	q23	115033604	115085422		BA17_v_BA20-37	BA17_BA39-40	0.0203709	0.0938518
ENSG00000237580.1_1	BA17	0.00710106	No	ENSG00000237580	GCSHP3	GCSHP3	pseudogene	2	-1	q33.3	206980834	206981224	glycine cleavage system protein H (aminomethyl carrier) pseudogene 3 [Source:HGNC Symbol;Acc:43929]	BA17_v_BA20-37	BA17_BA39-40	0.075797	0.2731
ENSG00000242020.2	BA20-37	0.00710106	No	ENSG00000242020	RN7SL68P	RN7SL68P	misc_RNA	5	1	q31.3	140858883	140859190	RNA, 7SL, cytoplasmic 68, pseudogene [Source:HGNC Symbol;Acc:46084]	BA17_v_BA20-37	Other_Cortical_Regions	0.124025	-0.270088
ENSG00000243836.5_1	BA20-37	0.00710106	No	ENSG00000243836	WDR86-AS1	WDR86-AS1	processed_transcript	7	1	q36.1	151106247	151110440	WDR86 antisense RNA 1 [Source:HGNC Symbol;Acc:41186]	BA17_v_BA20-37	Other_Cortical_Regions	0.0022232	-0.631
ENSG00000248161.5_2	BA17	0.00710106	No	ENSG00000248161	RP11-499E18.1		lincRNA	4	-1	q24	103339759	103371167		BA17_v_BA20-37	BA17_BA39-40	0.0600862	0.163552
ENSG00000261221.3_1	BA17	0.00710106	No	ENSG00000261221	ZNF865	ZNF865	protein_coding	19	1	q13.42	56116771	56128635	zinc finger protein 865 [Source:HGNC Symbol;Acc:38705]	BA17_v_BA20-37	BA17_BA39-40	0.206562	0.0602221
ENSG00000267459.1_1	BA17	0.00710106	No	ENSG00000267459	AC006116.27		pseudogene	19	-1	q13.43	56888406	56889161		BA17_v_BA20-37	BA17_BA39-40	0.0580674	0.213321
ENSG00000037241.7_2	BA17	0.00800991	No	ENSG00000037241	RPL26L1	RPL26L1	protein_coding	5	1	q35.1	172385732	172396774	ribosomal protein L26-like 1 [Source:HGNC Symbol;Acc:17050]	BA17_v_BA20-37	BA17_BA39-40	0.0802454	0.0586867
ENSG00000100418.7_1	BA17	0.00800991	No	ENSG00000100418	DESI1	DESI1	protein_coding	22	-1	q13.2	41994032	42017100	desumoylating isopeptidase 1 [Source:HGNC Symbol;Acc:24577]	BA17_v_BA20-37	BA17_BA39-40	0.0835585	0.0403051
ENSG00000110077.14_2	BA20-37	0.00800991	No	ENSG00000110077	MS4A6A	MS4A6A	protein_coding	11	-1	q12.2	59939081	59952139	membrane-spanning 4-domains, subfamily A, member 6A [Source:HGNC Symbol;Acc:13375]	BA17_v_BA20-37	Other_Cortical_Regions	0.0100758	-0.41759
ENSG00000124067.16_2	BA20-37	0.00800991	No	ENSG00000124067	SLC12A4	SLC12A4	protein_coding	16	-1	q22.1	67977377	68003504	solute carrier family 12 (potassium/chloride transporter), member 4 [Source:HGNC Symbol;Acc:10913]	BA17_v_BA20-37	Other_Cortical_Regions	0.002053	-0.154321
ENSG00000128578.9_2	BA20-37	0.00800991	No	ENSG00000128578	STRIP2	STRIP2	protein_coding	7	1	q32.1	129074274	129128240	striatin interacting protein 2 [Source:HGNC Symbol;Acc:22209]	BA17_v_BA20-37	NA	NA	NA
ENSG00000129354.11_2	BA17	0.00800991	No	ENSG00000129354	AP1M2	AP1M2	protein_coding	19	-1	p13.2	10683347	10697991	adaptor-related protein complex 1, mu 2 subunit [Source:HGNC Symbol;Acc:558]	BA17_v_BA20-37	BA17_BA39-40	0.0641008	0.357857
ENSG00000137338.5_1	BA17	0.00800991	Yes	ENSG00000137338	PGBD1	PGBD1	protein_coding	6	1	p22.1	28249314	28270326	piggyBac transposable element derived 1 [Source:HGNC Symbol;Acc:19398]	BA17_v_BA20-37	BA17_BA39-40	2.90139e-05	0.127621
ENSG00000143167.11_1	BA17	0.00800991	No	ENSG00000143167	GPA33	GPA33	protein_coding	1	-1	q24.1	167022073	167059868	glycoprotein A33 (transmembrane) [Source:HGNC Symbol;Acc:4445]	BA17_v_BA20-37	NA	NA	NA
ENSG00000144674.16_2	BA17	0.00800991	No	ENSG00000144674	GOLGA4	GOLGA4	protein_coding	3	1	p22.2	37284668	37408242	golgin A4 [Source:HGNC Symbol;Acc:4427]	BA17_v_BA20-37	BA17_BA39-40	0.0327287	0.0616797
ENSG00000158683.7_2	BA17	0.00800991	No	ENSG00000158683	PKD1L1	PKD1L1	protein_coding	7	-1	p12.3	47814250	47988088	polycystic kidney disease 1 like 1 [Source:HGNC Symbol;Acc:18053]	BA17_v_BA20-37	BA17_BA39-40	0.0142562	0.130583
ENSG00000166508.17_2	BA17	0.00800991	No	ENSG00000166508	MCM7	MCM7	protein_coding	7	-1	q22.1	99690351	99699563	minichromosome maintenance complex component 7 [Source:HGNC Symbol;Acc:6950]	BA17_v_BA20-37	BA17_BA39-40	0.466517	0.0499055
ENSG00000168792.4_1	BA20-37	0.00800991	No	ENSG00000168792	ABHD15	ABHD15	protein_coding	17	-1	q11.2	27887565	27894155	abhydrolase domain containing 15 [Source:HGNC Symbol;Acc:26971]	BA17_v_BA20-37	Other_Cortical_Regions	0.0142374	-0.121943
ENSG00000173409.13_2	BA17	0.00800991	No	ENSG00000173409	ARV1	ARV1	protein_coding	1	1	q42.2	231114727	231136341	ARV1 homolog (S. cerevisiae) [Source:HGNC Symbol;Acc:29561]	BA17_v_BA20-37	BA17_BA39-40	0.00482964	0.0752796
ENSG00000179133.12_2	BA20-37	0.00800991	No	ENSG00000179133	C10orf67	C10orf67	protein_coding	10	-1	p12.2	23556124	23633774	chromosome 10 open reading frame 67 [Source:HGNC Symbol;Acc:28716]	BA17_v_BA20-37	Other_Cortical_Regions	0.012518	-0.224172
ENSG00000182601.6_1	BA17	0.00800991	No	ENSG00000182601	HS3ST4	HS3ST4	protein_coding	16	1	p12.1	25703347	26149009	heparan sulfate (glucosamine) 3-O-sulfotransferase 4 [Source:HGNC Symbol;Acc:5200]	BA17_v_BA20-37	BA17_BA39-40	0.0714175	0.166252
ENSG00000184743.12_1	BA20-37	0.00800991	No	ENSG00000184743	ATL3	ATL3	protein_coding	11	-1	q13.1	63391559	63439393	atlastin GTPase 3 [Source:HGNC Symbol;Acc:24526]	BA17_v_BA20-37	Other_Cortical_Regions	6.29036e-05	-0.165542
ENSG00000213513.3_1	BA17	0.00800991	No	ENSG00000213513	RP13-39P12.2		pseudogene	10	-1	q22.3	79540095	79541634		BA17_v_BA20-37	BA17_BA39-40	0.0319775	0.233958
ENSG00000215529.12_2	BA20-37	0.00800991	No	ENSG00000215529	EFCAB8	EFCAB8	protein_coding	20	1	q11.21	31446729	31549006	EF-hand calcium binding domain 8 [Source:HGNC Symbol;Acc:34532]	BA17_v_BA20-37	Other_Cortical_Regions	0.0138854	-0.448039
ENSG00000232456.1_1	BA17	0.00800991	No	ENSG00000232456	RP11-5P18.10		pseudogene	1	-1	p36.13	16361673	16366524		BA17_v_BA20-37	NA	NA	NA
ENSG00000270361.1_1	BA17	0.00800991	No	ENSG00000270361	RP11-307C12.13		lincRNA	1	1	q21.3	154909846	154910535		BA17_v_BA20-37	NA	NA	NA
ENSG00000068079.7_1	BA20-37	0.00901604	No	ENSG00000068079	IFI35	IFI35	protein_coding	17	1	q21.31	41158742	41166473	interferon-induced protein 35 [Source:HGNC Symbol;Acc:5399]	BA17_v_BA20-37	Other_Cortical_Regions	0.103413	-0.130348
ENSG00000072736.18_2	BA17	0.00901604	Yes	ENSG00000072736	NFATC3	NFATC3	protein_coding	16	1	q22.1	68118654	68263162	nuclear factor of activated T-cells, cytoplasmic, calcineurin-dependent 3 [Source:HGNC Symbol;Acc:7777]	BA17_v_BA20-37	BA17_BA39-40	0.696401	0.0150141
ENSG00000133321.10_1	BA20-37	0.00901604	No	ENSG00000133321	RARRES3	RARRES3	protein_coding	11	1	q12.3	63304281	63313934	retinoic acid receptor responder (tazarotene induced) 3 [Source:HGNC Symbol;Acc:9869]	BA17_v_BA20-37	Other_Cortical_Regions	0.00962037	-0.229852
ENSG00000136935.13_2	BA17	0.00901604	No	ENSG00000136935	GOLGA1	GOLGA1	protein_coding	9	-1	q33.3	127640646	127710771	golgin A1 [Source:HGNC Symbol;Acc:4424]	BA17_v_BA20-37	NA	NA	NA
ENSG00000139154.14_2	BA17	0.00901604	Yes	ENSG00000139154	AEBP2	AEBP2	protein_coding	12	1	p12.3	19556979	19873735	AE binding protein 2 [Source:HGNC Symbol;Acc:24051]	BA17_v_BA20-37	BA17_BA39-40	1.21151e-05	0.088452
ENSG00000147905.17_1	BA17	0.00901604	No	ENSG00000147905	ZCCHC7	ZCCHC7	protein_coding	9	1	p13.2	37120536	37358146	zinc finger, CCHC domain containing 7 [Source:HGNC Symbol;Acc:26209]	BA17_v_BA20-37	BA17_BA39-40	0.0327646	0.0626935
ENSG00000153064.11_2	BA20-37	0.00901604	No	ENSG00000153064	BANK1	BANK1	protein_coding	4	1	q24	102332443	102995969	B-cell scaffold protein with ankyrin repeats 1 [Source:HGNC Symbol;Acc:18233]	BA17_v_BA20-37	Other_Cortical_Regions	0.0836906	-0.136086
ENSG00000171132.13_1	BA17	0.00901604	No	ENSG00000171132	PRKCE	PRKCE	protein_coding	2	1	p21	45878484	46415129	protein kinase C, epsilon [Source:HGNC Symbol;Acc:9401]	BA17_v_BA20-37	BA17_BA39-40	0.0221986	0.124436
ENSG00000172586.7_1	BA17	0.00901604	No	ENSG00000172586	CHCHD1	CHCHD1	protein_coding	10	1	q22.2	75541805	75543410	coiled-coil-helix-coiled-coil-helix domain containing 1 [Source:HGNC Symbol;Acc:23518]	BA17_v_BA20-37	BA17_BA39-40	0.0319775	0.0680838
ENSG00000174196.5	BA17	0.00901604	No	ENSG00000174196	FAM21D	FAM21D	protein_coding	10	1	q11.23	51187938	51192032	family with sequence similarity 21, member D [Source:HGNC Symbol;Acc:23418]	BA17_v_BA20-37	BA17_BA39-40	3.17533e-05	0.119907
ENSG00000184441.4_1	BA20-37	0.00901604	No	ENSG00000184441	AP001062.7		antisense	21	1	q22.3	45751117	45755734		BA17_v_BA20-37	Other_Cortical_Regions	0.000621258	-0.17627
ENSG00000185220.11_1	BA17	0.00901604	No	ENSG00000185220	PGBD2	PGBD2	protein_coding	1	1	q44	249200395	249214145	piggyBac transposable element derived 2 [Source:HGNC Symbol;Acc:19399]	BA17_v_BA20-37	BA17_BA39-40	0.00571305	0.0976396
ENSG00000197959.13_2	BA17	0.00901604	No	ENSG00000197959	DNM3	DNM3	protein_coding	1	1	q24.3	171810621	172387606	dynamin 3 [Source:HGNC Symbol;Acc:29125]	BA17_v_BA20-37	BA17_BA39-40	0.000222353	0.11556
ENSG00000214875.2_1	BA17	0.00901604	No	ENSG00000214875	MED28P1	MED28P1	pseudogene	10	1	q22.1	70750893	70751463	mediator complex subunit 28 pseudogene 1 [Source:HGNC Symbol;Acc:45078]	BA17_v_BA20-37	BA17_BA39-40	0.257683	0.211484
ENSG00000224460.1_1	BA17	0.00901604	No	ENSG00000224460	RP11-439L18.2		lincRNA	6	-1	q24.2	143267184	143277835		BA17_v_BA20-37	BA17_BA39-40	0.00794977	0.479039
ENSG00000242612.6_2	BA20-37	0.00901604	No	ENSG00000242612	DECR2	DECR2	protein_coding	16	1	p13.3	451826	462487	2,4-dienoyl CoA reductase 2, peroxisomal [Source:HGNC Symbol;Acc:2754]	BA17_v_BA20-37	Other_Cortical_Regions	0.394059	-0.0346403
ENSG00000257591.5_2	BA17	0.00901604	Yes	ENSG00000257591	ZNF625	ZNF625	protein_coding	19	-1	p13.2	12251032	12267546	zinc finger protein 625 [Source:HGNC Symbol;Acc:30571]	BA17_v_BA20-37	BA17_BA39-40	9.16305e-05	0.144705
ENSG00000258920.1_1	BA20-37	0.00901604	No	ENSG00000258920	FOXN3-AS1	FOXN3-AS1	antisense	14	1	q32.11	89883698	89886137	FOXN3 antisense RNA 1 [Source:HGNC Symbol;Acc:44290]	BA17_v_BA20-37	Other_Cortical_Regions	0.000271887	-0.326156
ENSG00000269997.1_2	BA17	0.00901604	No	ENSG00000269997	RP11-214K3.21		sense_intronic	12	-1	q24.31	124450624	124451176		BA17_v_BA20-37	BA17_BA39-40	0.160794	0.0795255
ENSG00000273226.1_1	BA17	0.00901604	No	ENSG00000273226	RP11-513M16.8		antisense	9	1	p22.1	19375449	19375994		BA17_v_BA20-37	BA17_BA39-40	0.0776747	0.248773
ENSG00000273442.1_1	BA17	0.00901604	No	ENSG00000273442	AC006946.17		lincRNA	22	1	q11.1	17561591	17562346		BA17_v_BA20-37	BA17_BA39-40	0.177083	0.159587
ENSG00000060982.14_1	BA17	0.0101252	No	ENSG00000060982	BCAT1	BCAT1	protein_coding	12	-1	p12.1	24964295	25102393	branched chain amino-acid transaminase 1, cytosolic [Source:HGNC Symbol;Acc:976]	BA17_v_BA20-37	BA17_BA39-40	3.41388e-06	0.207331
ENSG00000073169.13_1	BA17	0.0101252	No	ENSG00000073169	SELO		protein_coding	22	1	q13.33	50639408	50656045	Selenoprotein O [Source:UniProtKB/Swiss-Prot;Acc:Q9BVL4]	BA17_v_BA20-37	BA17_BA39-40	0.000861593	0.0978945
ENSG00000091140.12_1	BA17	0.0101252	No	ENSG00000091140	DLD	DLD	protein_coding	7	1	q31.1	107531415	107572175	dihydrolipoamide dehydrogenase [Source:HGNC Symbol;Acc:2898]	BA17_v_BA20-37	BA17_BA39-40	9.70623e-05	0.0985484
ENSG00000114204.14_2	BA20-37	0.0101252	No	ENSG00000114204	SERPINI2	SERPINI2	protein_coding	3	-1	q26.1	167159577	167196792	serpin peptidase inhibitor, clade I (pancpin), member 2 [Source:HGNC Symbol;Acc:8945]	BA17_v_BA20-37	Other_Cortical_Regions	0.00337606	-0.320978
ENSG00000122432.16_1	BA20-37	0.0101252	No	ENSG00000122432	SPATA1	SPATA1	pseudogene	1	1	p22.3	84971974	85031877	spermatogenesis associated 1 [Source:HGNC Symbol;Acc:14682]	BA17_v_BA20-37	Other_Cortical_Regions	0.0360864	-0.246188
ENSG00000124222.22_2	BA17	0.0101252	No	ENSG00000124222	STX16	STX16	protein_coding	20	1	q13.32	57226328	57254582	syntaxin 16 [Source:HGNC Symbol;Acc:11431]	BA17_v_BA20-37	BA17_BA39-40	0.478813	0.0173474
ENSG00000131471.6_2	BA17	0.0101252	No	ENSG00000131471	AOC3	AOC3	protein_coding	17	1	q21.31	41003201	41010147	amine oxidase, copper containing 3 [Source:HGNC Symbol;Acc:550]	BA17_v_BA20-37	BA17_BA39-40	0.610264	0.0636612
ENSG00000133961.19_2	BA17	0.0101252	No	ENSG00000133961	NUMB	NUMB	protein_coding	14	-1	q24.3	73741815	73930348	numb homolog (Drosophila) [Source:HGNC Symbol;Acc:8060]	BA17_v_BA20-37	NA	NA	NA
ENSG00000138738.10_2	BA17	0.0101252	Yes	ENSG00000138738	PRDM5	PRDM5	protein_coding	4	-1	q27	121606074	121844025	PR domain containing 5 [Source:HGNC Symbol;Acc:9349]	BA17_v_BA20-37	BA17_BA39-40	0.00793723	0.106693
ENSG00000162976.12_1	BA20-37	0.0101252	No	ENSG00000162976	PQLC3	PQLC3	protein_coding	2	1	p25.1	11295324	11319000	PQ loop repeat containing 3 [Source:HGNC Symbol;Acc:28503]	BA17_v_BA20-37	Other_Cortical_Regions	0.000490324	-0.177464
ENSG00000172037.13_1	BA20-37	0.0101252	No	ENSG00000172037	LAMB2	LAMB2	protein_coding	3	-1	p21.31	49158547	49170551	laminin, beta 2 (laminin S) [Source:HGNC Symbol;Acc:6487]	BA17_v_BA20-37	Other_Cortical_Regions	0.00440858	-0.146044
ENSG00000198298.12_2	BA17	0.0101252	Yes	ENSG00000198298	ZNF485	ZNF485	protein_coding	10	1	q11.21	44101855	44113351	zinc finger protein 485 [Source:HGNC Symbol;Acc:23440]	BA17_v_BA20-37	BA17_BA39-40	0.312403	0.0483155
ENSG00000222020.2_1	BA20-37	0.0101252	No	ENSG00000222020	AC062017.1		protein_coding	2	1	q37.3	240323130	240324058	Uncharacterized protein [Source:UniProtKB/TrEMBL;Acc:B8ZZD5]	BA17_v_BA20-37	Other_Cortical_Regions	0.00394684	-0.438764
ENSG00000232855.6_2	BA17	0.0101252	No	ENSG00000232855	AF131217.1		lincRNA	21	-1	q21.3	29811667	30047170		BA17_v_BA20-37	BA17_BA39-40	0.0598009	0.17362
ENSG00000241506.1_1	BA17	0.0101252	No	ENSG00000241506	PSMC1P1	PSMC1P1	pseudogene	3	1	p14.1	68684856	68686175	proteasome (prosome, macropain) 26S subunit, ATPase, 1 pseudogene 1 [Source:HGNC Symbol;Acc:30147]	BA17_v_BA20-37	BA17_BA39-40	0.0210152	0.0758211
ENSG00000244731.7_2	BA20-37	0.0101252	No	ENSG00000244731	C4A	C4A	protein_coding	6	1	p21.33	31949801	31970458	complement component 4A (Rodgers blood group) [Source:HGNC Symbol;Acc:1323]	BA17_v_BA20-37	Other_Cortical_Regions	1.51301e-05	-0.440198
ENSG00000248725.3_1	BA20-37	0.0101252	No	ENSG00000248725	RP11-218C23.1		pseudogene	4	1	q21.23	86167310	86168065		BA17_v_BA20-37	Other_Cortical_Regions	0.139129	-0.186085
ENSG00000250358.5_1	BA20-37	0.0101252	No	ENSG00000250358	RP11-159K7.2		lincRNA	5	1	q22.2	111964133	111967797		BA17_v_BA20-37	Other_Cortical_Regions	0.00114951	-0.617323
ENSG00000268166.1	BA17	0.0101252	No	ENSG00000268166	CTC-471F3.6		lincRNA	19	1	q13.2	40526292	40526948		BA17_v_BA20-37	BA17_BA39-40	0.0380183	0.376132
ENSG00000272512.1_1	BA20-37	0.0101252	No	ENSG00000272512	RP11-54O7.17		lincRNA	1	-1	p36.33	931346	933431		BA17_v_BA20-37	Other_Cortical_Regions	0.0131409	-0.245148
ENSG00000272862.1_1	BA20-37	0.0101252	No	ENSG00000272862	RP11-814H16.2		lincRNA	4	-1	p13	41990758	41991254		BA17_v_BA20-37	Other_Cortical_Regions	0.766707	-0.0642424
ENSG00000068971.13_2	BA17	0.0113468	Yes	ENSG00000068971	PPP2R5B	PPP2R5B	protein_coding	11	1	q13.1	64685025	64701945	protein phosphatase 2, regulatory subunit B', beta [Source:HGNC Symbol;Acc:9310]	BA17_v_BA20-37	BA17_BA39-40	0.00384739	0.0929569
ENSG00000072840.12_1	BA20-37	0.0113468	No	ENSG00000072840	EVC	EVC	protein_coding	4	1	p16.2	5712924	5830772	Ellis van Creveld syndrome [Source:HGNC Symbol;Acc:3497]	BA17_v_BA20-37	Other_Cortical_Regions	5.17951e-05	-0.214789
ENSG00000078246.16_2	BA20-37	0.0113468	No	ENSG00000078246	TULP3	TULP3	protein_coding	12	1	p13.33	2986389	3050306	tubby like protein 3 [Source:HGNC Symbol;Acc:12425]	BA17_v_BA20-37	Other_Cortical_Regions	0.000403694	-0.166761
ENSG00000085741.12_1	BA20-37	0.0113468	No	ENSG00000085741	WNT11	WNT11	protein_coding	11	-1	q13.5	75897369	75921780	wingless-type MMTV integration site family, member 11 [Source:HGNC Symbol;Acc:12776]	BA17_v_BA20-37	Other_Cortical_Regions	0.0483492	-0.279223
ENSG00000090013.9_1	BA20-37	0.0113468	No	ENSG00000090013	BLVRB	BLVRB	protein_coding	19	-1	q13.2	40953696	40971747	biliverdin reductase B (flavin reductase (NADPH)) [Source:HGNC Symbol;Acc:1063]	BA17_v_BA20-37	Other_Cortical_Regions	0.0643868	-0.0621225
ENSG00000099954.18_2	BA20-37	0.0113468	No	ENSG00000099954	CECR2	CECR2	protein_coding	22	1	q11.1	17840837	18037850	cat eye syndrome chromosome region, candidate 2 [Source:HGNC Symbol;Acc:1840]	BA17_v_BA20-37	Other_Cortical_Regions	0.000525994	-0.241512
ENSG00000100300.17_1	BA20-37	0.0113468	No	ENSG00000100300	TSPO	TSPO	protein_coding	22	1	q13.2	43547520	43559248	translocator protein (18kDa) [Source:HGNC Symbol;Acc:1158]	BA17_v_BA20-37	Other_Cortical_Regions	2.46578e-05	-0.254251
ENSG00000102886.14_1	BA20-37	0.0113468	No	ENSG00000102886	GDPD3	GDPD3	protein_coding	16	-1	p11.2	30116131	30125177	glycerophosphodiester phosphodiesterase domain containing 3 [Source:HGNC Symbol;Acc:28638]	BA17_v_BA20-37	Other_Cortical_Regions	0.00653504	-0.249444
ENSG00000110717.11_2	BA17	0.0113468	No	ENSG00000110717	NDUFS8	NDUFS8	protein_coding	11	1	q13.2	67798084	67804111	NADH dehydrogenase (ubiquinone) Fe-S protein 8, 23kDa (NADH-coenzyme Q reductase) [Source:HGNC Symbol;Acc:7715]	BA17_v_BA20-37	BA17_BA39-40	1.53293e-08	0.129497
ENSG00000112773.15_2	BA20-37	0.0113468	No	ENSG00000112773	FAM46A	FAM46A	protein_coding	6	-1	q14.1	82201156	82462491	family with sequence similarity 46, member A [Source:HGNC Symbol;Acc:18345]	BA17_v_BA20-37	Other_Cortical_Regions	0.000468119	-0.286721
ENSG00000114503.10_2	BA20-37	0.0113468	No	ENSG00000114503	NCBP2	NCBP2	protein_coding	3	-1	q29	196662273	196669468	nuclear cap binding protein subunit 2, 20kDa [Source:HGNC Symbol;Acc:7659]	BA17_v_BA20-37	Other_Cortical_Regions	0.0191147	-0.0531596
ENSG00000131966.13_2	BA20-37	0.0113468	No	ENSG00000131966	ACTR10	ACTR10	protein_coding	14	1	q23.1	58666798	58701750	actin-related protein 10 homolog (S. cerevisiae) [Source:HGNC Symbol;Acc:17372]	BA17_v_BA20-37	Other_Cortical_Regions	0.00741123	-0.0807026
ENSG00000132688.10_1	BA20-37	0.0113468	No	ENSG00000132688	NES	NES	protein_coding	1	-1	q23.1	156638555	156647189	nestin [Source:HGNC Symbol;Acc:7756]	BA17_v_BA20-37	Other_Cortical_Regions	0.00529319	-0.167092
ENSG00000148677.6_1	BA20-37	0.0113468	No	ENSG00000148677	ANKRD1	ANKRD1	protein_coding	10	-1	q23.31	92671853	92681033	ankyrin repeat domain 1 (cardiac muscle) [Source:HGNC Symbol;Acc:15819]	BA17_v_BA20-37	Other_Cortical_Regions	0.96288	0.0122841
ENSG00000149506.11_2	BA17	0.0113468	No	ENSG00000149506	ZP1	ZP1	protein_coding	11	1	q12.2	60635035	60643166	zona pellucida glycoprotein 1 (sperm receptor) [Source:HGNC Symbol;Acc:13187]	BA17_v_BA20-37	BA17_BA39-40	0.0399922	0.375902
ENSG00000152284.4_2	BA20-37	0.0113468	Yes	ENSG00000152284	TCF7L1	TCF7L1	protein_coding	2	1	p11.2	85360533	85537511	transcription factor 7-like 1 (T-cell specific, HMG-box) [Source:HGNC Symbol;Acc:11640]	BA17_v_BA20-37	Other_Cortical_Regions	0.00254648	-0.246979
ENSG00000166454.9_2	BA17	0.0113468	No	ENSG00000166454	ATMIN	ATMIN	protein_coding	16	1	q23.2	81069452	81080963	ATM interactor [Source:HGNC Symbol;Acc:29034]	BA17_v_BA20-37	BA17_BA39-40	0.00171403	0.06058
ENSG00000166596.14_2	BA20-37	0.0113468	No	ENSG00000166596	WDR16	WDR16	protein_coding	17	1	p13.1	9479944	9546776	WD repeat domain 16 [Source:HGNC Symbol;Acc:16053]	BA17_v_BA20-37	Other_Cortical_Regions	4.36238e-05	-0.296551
ENSG00000178184.15_1	BA17	0.0113468	No	ENSG00000178184	PARD6G	PARD6G	protein_coding	18	-1	q23	77915115	78005429	par-6 family cell polarity regulator gamma [Source:HGNC Symbol;Acc:16076]	BA17_v_BA20-37	BA17_BA39-40	0.182244	0.099083
ENSG00000179240.9_2	BA17	0.0113468	No	ENSG00000179240	RP11-111M22.2		protein_coding	11	1	q13.5	76092357	76125663	Homo sapiens putative uncharacterized protein FLJ37770-like (LOC100506127), mRNA. [Source:RefSeq mRNA;Acc:NM_001282456]	BA17_v_BA20-37	BA17_BA39-40	9.99436e-05	0.133102
ENSG00000187772.7_2	BA17	0.0113468	No	ENSG00000187772	LIN28B	LIN28B	protein_coding	6	1	q16.3	105404923	105531207	lin-28 homolog B (C. elegans) [Source:HGNC Symbol;Acc:32207]	BA17_v_BA20-37	BA17_BA39-40	0.000798851	0.277691
ENSG00000189136.8_1	BA17	0.0113468	No	ENSG00000189136	UBE2Q2P1	UBE2Q2P1	pseudogene	15	-1	q25.2	85070012	85114447	ubiquitin-conjugating enzyme E2Q family member 2 pseudogene 1 [Source:HGNC Symbol;Acc:37439]	BA17_v_BA20-37	BA17_BA39-40	0.641273	0.026007
ENSG00000197180.2_1	BA20-37	0.0113468	No	ENSG00000197180	BX936347.1		pseudogene	X	-1	q28	153656537	153656795		BA17_v_BA20-37	Other_Cortical_Regions	0.125299	-0.100221
ENSG00000216817.1_1	BA20-37	0.0113468	No	ENSG00000216817	R3HDM2P2	R3HDM2P2	pseudogene	6	-1	q16.3	104465508	104467623	R3H domain containing 2 pseudogene 2 [Source:HGNC Symbol;Acc:44057]	BA17_v_BA20-37	Other_Cortical_Regions	0.0922744	-0.326065
ENSG00000226049.3_1	BA17	0.0113468	No	ENSG00000226049	TLK2P1	TLK2P1	pseudogene	17	-1	q12	32363700	32366891	tousled-like kinase 2 pseudogene 1 [Source:HGNC Symbol;Acc:18048]	BA17_v_BA20-37	BA17_BA39-40	0.0658887	0.0969262
ENSG00000226361.5_1	BA20-37	0.0113468	No	ENSG00000226361	TERF1P5	TERF1P5	pseudogene	13	1	q11	19254634	19255846	telomeric repeat binding factor (NIMA-interacting) 1 pseudogene 5 [Source:HGNC Symbol;Acc:39686]	BA17_v_BA20-37	Other_Cortical_Regions	0.716562	0.0664809
ENSG00000228484.1_1	BA20-37	0.0113468	No	ENSG00000228484	RP11-106M7.1		lincRNA	10	1	q25.3	116524547	116539662		BA17_v_BA20-37	Other_Cortical_Regions	6.28055e-07	-0.445063
ENSG00000232265.7_1	BA17	0.0113468	No	ENSG00000232265	XXyac-YX155B6.5		lincRNA	1	1	q21.2	147634989	147658907		BA17_v_BA20-37	BA17_BA39-40	0.0181562	0.422225
ENSG00000232656.7_1	BA17	0.0113468	No	ENSG00000232656	IDI2-AS1	IDI2-AS1	antisense	10	1	p15.3	1068606	1090138	IDI2 antisense RNA 1 [Source:HGNC Symbol;Acc:30885]	BA17_v_BA20-37	BA17_BA39-40	7.5536e-05	0.283392
ENSG00000240720.7_2	BA20-37	0.0113468	No	ENSG00000240720	LRRD1	LRRD1	protein_coding	7	-1	q21.2	91741473	91808845	leucine-rich repeats and death domain containing 1 [Source:HGNC Symbol;Acc:34300]	BA17_v_BA20-37	Other_Cortical_Regions	0.136507	-0.204352
ENSG00000241525.4_1	BA17	0.0113468	No	ENSG00000241525	AC108004.3		antisense	17	-1	p13.3	254326	263814		BA17_v_BA20-37	BA17_BA39-40	0.291638	0.210939
ENSG00000243915.1_2	BA17	0.0113468	No	ENSG00000243915	PRKRIRP2	PRKRIRP2	pseudogene	3	1	p12.1	86061711	86064270	protein-kinase, interferon-inducible double stranded RNA dependent inhibitor, repressor of (P58 repressor) pseudogene 2 [Source:HGNC Symbol;Acc:39566]	BA17_v_BA20-37	BA17_BA39-40	0.000446556	0.165686
ENSG00000258708.1_1	BA20-37	0.0113468	No	ENSG00000258708	SLC25A21-AS1	SLC25A21-AS1	protein_coding	14	1	q13.3	37641093	37643016	SLC25A21 antisense RNA 1 [Source:HGNC Symbol;Acc:44298]	BA17_v_BA20-37	Other_Cortical_Regions	0.0646682	-0.150276
ENSG00000261618.1_1	BA20-37	0.0113468	No	ENSG00000261618	RP11-79H23.3		lincRNA	8	1	q21.12	79749764	79752757		BA17_v_BA20-37	Other_Cortical_Regions	0.122467	-0.329435
ENSG00000267681.1_1	BA17	0.0113468	No	ENSG00000267681	CTD-3199J23.6		pseudogene	17	1	q21.31	41296973	41297272		BA17_v_BA20-37	BA17_BA39-40	0.00357695	0.34311
ENSG00000084207.15_1	BA20-37	0.0126915	No	ENSG00000084207	GSTP1	GSTP1	protein_coding	11	1	q13.2	67351066	67354131	glutathione S-transferase pi 1 [Source:HGNC Symbol;Acc:4638]	BA17_v_BA20-37	Other_Cortical_Regions	0.000230443	-0.108807
ENSG00000086570.12_1	BA20-37	0.0126915	No	ENSG00000086570	FAT2	FAT2	protein_coding	5	-1	q33.1	150883654	150948505	FAT atypical cadherin 2 [Source:HGNC Symbol;Acc:3596]	BA17_v_BA20-37	Other_Cortical_Regions	0.000309254	-0.934791
ENSG00000087263.16_1	BA17	0.0126915	No	ENSG00000087263	OGFOD1	OGFOD1	protein_coding	16	1	q12.2	56485402	56513012	2-oxoglutarate and iron-dependent oxygenase domain containing 1 [Source:HGNC Symbol;Acc:25585]	BA17_v_BA20-37	BA17_BA39-40	0.0673423	0.0536081
ENSG00000090339.8_1	BA20-37	0.0126915	Yes	ENSG00000090339	ICAM1	ICAM1	protein_coding	19	1	p13.2	10381511	10397291	intercellular adhesion molecule 1 [Source:HGNC Symbol;Acc:5344]	BA17_v_BA20-37	Other_Cortical_Regions	0.00210993	-0.368582
ENSG00000100348.9_1	BA20-37	0.0126915	No	ENSG00000100348	TXN2	TXN2	protein_coding	22	-1	q12.3	36863083	36878077	thioredoxin 2 [Source:HGNC Symbol;Acc:17772]	BA17_v_BA20-37	Other_Cortical_Regions	0.00855332	-0.0651323
ENSG00000115353.10_1	BA17	0.0126915	No	ENSG00000115353	TACR1	TACR1	protein_coding	2	-1	p12	75273590	75426826	tachykinin receptor 1 [Source:HGNC Symbol;Acc:11526]	BA17_v_BA20-37	BA17_BA39-40	0.000613474	0.259846
ENSG00000123130.16_2	BA17	0.0126915	No	ENSG00000123130	ACOT9	ACOT9	protein_coding	X	-1	p22.11	23720370	23784592	acyl-CoA thioesterase 9 [Source:HGNC Symbol;Acc:17152]	BA17_v_BA20-37	BA17_BA39-40	0.000130207	0.114908
ENSG00000123179.13_1	BA17	0.0126915	No	ENSG00000123179	EBPL	EBPL	protein_coding	13	-1	q14.2	50234859	50265611	emopamil binding protein-like [Source:HGNC Symbol;Acc:18061]	BA17_v_BA20-37	BA17_BA39-40	0.688044	-0.0223542
ENSG00000125445.10_1	BA17	0.0126915	No	ENSG00000125445	MRPS7	MRPS7	protein_coding	17	1	q25.1	73257755	73262454	mitochondrial ribosomal protein S7 [Source:HGNC Symbol;Acc:14499]	BA17_v_BA20-37	BA17_BA39-40	4.79593e-05	0.0877376
ENSG00000127125.8_2	BA20-37	0.0126915	No	ENSG00000127125	PPCS	PPCS	protein_coding	1	1	p34.2	42921788	42939056	phosphopantothenoylcysteine synthetase [Source:HGNC Symbol;Acc:25686]	BA17_v_BA20-37	Other_Cortical_Regions	0.281047	-0.0313722
ENSG00000131115.15_1	BA17	0.0126915	Yes	ENSG00000131115	ZNF227	ZNF227	protein_coding	19	1	q13.31	44711700	44741421	zinc finger protein 227 [Source:HGNC Symbol;Acc:13020]	BA17_v_BA20-37	BA17_BA39-40	0.569582	0.0156247
ENSG00000131196.17_2	BA20-37	0.0126915	Yes	ENSG00000131196	NFATC1	NFATC1	protein_coding	18	1	q23	77155856	77289325	nuclear factor of activated T-cells, cytoplasmic, calcineurin-dependent 1 [Source:HGNC Symbol;Acc:7775]	BA17_v_BA20-37	Other_Cortical_Regions	1.17106e-06	-0.303558
ENSG00000139428.11_1	BA20-37	0.0126915	No	ENSG00000139428	MMAB	MMAB	protein_coding	12	-1	q24.11	109991542	110011679	methylmalonic aciduria (cobalamin deficiency) cblB type [Source:HGNC Symbol;Acc:19331]	BA17_v_BA20-37	Other_Cortical_Regions	0.00130793	-0.0893416
ENSG00000161813.21_2	BA17	0.0126915	No	ENSG00000161813	LARP4	LARP4	protein_coding	12	1	q13.12	50786166	50873787	La ribonucleoprotein domain family, member 4 [Source:HGNC Symbol;Acc:24320]	BA17_v_BA20-37	BA17_BA39-40	0.0556208	0.0457722
ENSG00000166004.14_2	BA17	0.0126915	No	ENSG00000166004	KIAA1731	KIAA1731	protein_coding	11	1	q21	93394805	93463522	KIAA1731 [Source:HGNC Symbol;Acc:29366]	BA17_v_BA20-37	BA17_BA39-40	0.0392792	0.0578834
ENSG00000172986.12_2	BA20-37	0.0126915	No	ENSG00000172986	GXYLT2	GXYLT2	protein_coding	3	1	p13	72937224	73047289	glucoside xylosyltransferase 2 [Source:HGNC Symbol;Acc:33383]	BA17_v_BA20-37	Other_Cortical_Regions	2.64897e-10	-0.320592
ENSG00000175701.10_2	BA17	0.0126915	No	ENSG00000175701	LINC00116	LINC00116	lincRNA	2	-1	q13	110969106	111002997	long intergenic non-protein coding RNA 116 [Source:HGNC Symbol;Acc:27339]	BA17_v_BA20-37	BA17_BA39-40	1.32199e-07	0.18835
ENSG00000178966.16_2	BA17	0.0126915	No	ENSG00000178966	RMI1	RMI1	protein_coding	9	1	q21.32	86595626	86618985	RecQ mediated genome instability 1 [Source:HGNC Symbol;Acc:25764]	BA17_v_BA20-37	BA17_BA39-40	0.00193192	0.114291
ENSG00000204084.12_2	BA17	0.0126915	No	ENSG00000204084	INPP5B	INPP5B	protein_coding	1	-1	p34.3	38326369	38412729	inositol polyphosphate-5-phosphatase, 75kDa [Source:HGNC Symbol;Acc:6077]	BA17_v_BA20-37	BA17_BA39-40	0.0845602	0.0432803
ENSG00000213700.3_1	BA20-37	0.0126915	No	ENSG00000213700	RPL17P50	RPL17P50	pseudogene	10	-1	q22.1	74765591	74766353	ribosomal protein L17 pseudogene 50 [Source:HGNC Symbol;Acc:45098]	BA17_v_BA20-37	NA	NA	NA
ENSG00000213777.5_1	BA20-37	0.0126915	No	ENSG00000213777	CTD-2224J9.8		pseudogene	19	1	q13.42	54006646	54015941		BA17_v_BA20-37	Other_Cortical_Regions	0.349997	-0.126081
ENSG00000229789.1	BA17	0.0126915	No	ENSG00000229789	RP11-391M20.1		pseudogene	9	1	q21.11	68726629	68745997		BA17_v_BA20-37	BA17_BA39-40	0.151115	0.218147
ENSG00000256731.1	BA20-37	0.0126915	No	ENSG00000256731	AL591069.1		pseudogene	6	1	q25.3	160824666	160825898		BA17_v_BA20-37	Other_Cortical_Regions	0.307626	-0.211658
ENSG00000257511.1_1	BA20-37	0.0126915	No	ENSG00000257511	RP11-278C7.1		pseudogene	12	-1	p11.21	32879317	32880321		BA17_v_BA20-37	Other_Cortical_Regions	0.235145	-0.109519
ENSG00000258904.1_2	BA17	0.0126915	No	ENSG00000258904	RP11-638I2.2		sense_intronic	14	1	q32.2	100730118	100731742		BA17_v_BA20-37	BA17_BA39-40	0.699888	0.0716137
ENSG00000260086.2_2	BA17	0.0126915	No	ENSG00000260086	RP11-42I10.1		lincRNA	16	1	q12.1	48657347	48778553		BA17_v_BA20-37	NA	NA	NA
ENSG00000260451.1_1	BA20-37	0.0126915	No	ENSG00000260451	GEMIN8P2	GEMIN8P2	pseudogene	16	1	q21	58810444	58811467	gem (nuclear organelle) associated protein 8 pseudogene 2 [Source:HGNC Symbol;Acc:37977]	BA17_v_BA20-37	Other_Cortical_Regions	0.00770812	-0.47577
ENSG00000260818.2_1	BA20-37	0.0126915	No	ENSG00000260818	UNGP1	UNGP1	pseudogene	16	1	q12.1	51311763	51313023	uracil-DNA glycosylase pseudogene 1 [Source:HGNC Symbol;Acc:18579]	BA17_v_BA20-37	Other_Cortical_Regions	0.000586989	-0.511036
ENSG00000261072.2_1	BA17	0.0126915	No	ENSG00000261072	RP11-5N19.3		pseudogene	15	-1	q21.3	56484551	56485460		BA17_v_BA20-37	BA17_BA39-40	0.276611	0.0835676
ENSG00000266677.1_1	BA20-37	0.0126915	No	ENSG00000266677	RP11-258F1.1		antisense	17	-1	p11.2	18075939	18088067		BA17_v_BA20-37	Other_Cortical_Regions	0.157612	-0.171979
ENSG00000267868.1_1	BA17	0.0126915	No	ENSG00000267868	RP11-120K24.3		lincRNA	13	-1	q34	113619149	113620445		BA17_v_BA20-37	BA17_BA39-40	1.13839e-05	0.410002
ENSG00000270207.1_1	BA20-37	0.0126915	No	ENSG00000270207	RP11-157E16.1		antisense	3	-1	p26.1	7648577	7649584		BA17_v_BA20-37	Other_Cortical_Regions	0.0339664	-0.37879
ENSG00000272578.5_1	BA17	0.0126915	No	ENSG00000272578	AP000347.2		pseudogene	22	-1	q11.23	24000281	24059543		BA17_v_BA20-37	BA17_BA39-40	0.254354	0.0670471
ENSG00000003989.16_2	BA20-37	0.0141659	No	ENSG00000003989	SLC7A2	SLC7A2	protein_coding	8	1	p22	17354597	17428082	solute carrier family 7 (cationic amino acid transporter, y+ system), member 2 [Source:HGNC Symbol;Acc:11060]	BA17_v_BA20-37	Other_Cortical_Regions	0.000260997	-0.326357
ENSG00000007264.14_2	BA17	0.0141659	No	ENSG00000007264	MATK	MATK	protein_coding	19	-1	p13.3	3777971	3802127	megakaryocyte-associated tyrosine kinase [Source:HGNC Symbol;Acc:6906]	BA17_v_BA20-37	BA17_BA39-40	0.0129203	0.148755
ENSG00000059145.18_2	BA17	0.0141659	Yes	ENSG00000059145	UNKL	UNKL	protein_coding	16	-1	p13.3	1413206	1464752	unkempt family zinc finger-like [Source:HGNC Symbol;Acc:14184]	BA17_v_BA20-37	BA17_BA39-40	0.00885175	0.0692659
ENSG00000077150.18_2	BA20-37	0.0141659	Yes	ENSG00000077150	NFKB2	NFKB2	protein_coding	10	1	q24.32	104153867	104162281	nuclear factor of kappa light polypeptide gene enhancer in B-cells 2 (p49/p100) [Source:HGNC Symbol;Acc:7795]	BA17_v_BA20-37	Other_Cortical_Regions	0.00437014	-0.219064
ENSG00000090554.12_2	BA20-37	0.0141659	No	ENSG00000090554	FLT3LG	FLT3LG	protein_coding	19	1	q13.33	49977464	49989488	fms-related tyrosine kinase 3 ligand [Source:HGNC Symbol;Acc:3766]	BA17_v_BA20-37	Other_Cortical_Regions	0.0556343	-0.165051
ENSG00000102007.10_1	BA20-37	0.0141659	No	ENSG00000102007	PLP2	PLP2	protein_coding	X	1	p11.23	49028273	49031588	proteolipid protein 2 (colonic epithelium-enriched) [Source:HGNC Symbol;Acc:9087]	BA17_v_BA20-37	Other_Cortical_Regions	0.400047	-0.101525
ENSG00000105717.13_2	BA20-37	0.0141659	Yes	ENSG00000105717	PBX4	PBX4	protein_coding	19	-1	p13.11	19672522	19729725	pre-B-cell leukemia homeobox 4 [Source:HGNC Symbol;Acc:13403]	BA17_v_BA20-37	Other_Cortical_Regions	0.0578701	-0.13252
ENSG00000107175.11_2	BA20-37	0.0141659	Yes	ENSG00000107175	CREB3	CREB3	protein_coding	9	1	p13.3	35732332	35737001	cAMP responsive element binding protein 3 [Source:HGNC Symbol;Acc:2347]	BA17_v_BA20-37	Other_Cortical_Regions	0.000212217	-0.0792911
ENSG00000126749.14_2	BA20-37	0.0141659	No	ENSG00000126749	EMG1	EMG1	protein_coding	12	1	p13.31	7072408	7105520	EMG1 N1-specific pseudouridine methyltransferase [Source:HGNC Symbol;Acc:16912]	BA17_v_BA20-37	Other_Cortical_Regions	0.0132429	-0.0664147
ENSG00000126870.15_2	BA17	0.0141659	No	ENSG00000126870	WDR60	WDR60	protein_coding	7	1	q36.3	158649269	158749438	WD repeat domain 60 [Source:HGNC Symbol;Acc:21862]	BA17_v_BA20-37	BA17_BA39-40	0.158291	0.0422173
ENSG00000128585.17_2	BA17	0.0141659	No	ENSG00000128585	MKLN1	MKLN1	protein_coding	7	1	q32.3	130794855	131181395	muskelin 1, intracellular mediator containing kelch motifs [Source:HGNC Symbol;Acc:7109]	BA17_v_BA20-37	BA17_BA39-40	0.003648	0.0655159
ENSG00000130669.17_1	BA20-37	0.0141659	No	ENSG00000130669	PAK4	PAK4	protein_coding	19	1	q13.2	39616410	39673456	p21 protein (Cdc42/Rac)-activated kinase 4 [Source:HGNC Symbol;Acc:16059]	BA17_v_BA20-37	Other_Cortical_Regions	0.00651733	-0.108034
ENSG00000138119.16_1	BA20-37	0.0141659	No	ENSG00000138119	MYOF	MYOF	protein_coding	10	-1	q23.33	95066186	95242074	myoferlin [Source:HGNC Symbol;Acc:3656]	BA17_v_BA20-37	Other_Cortical_Regions	0.00219472	-0.255125
ENSG00000148935.10_2	BA17	0.0141659	No	ENSG00000148935	GAS2	GAS2	protein_coding	11	1	p14.3	22647188	22834601	growth arrest-specific 2 [Source:HGNC Symbol;Acc:4167]	BA17_v_BA20-37	BA17_BA39-40	2.35307e-07	0.23643
ENSG00000157168.14	BA17	0.0141659	No	ENSG00000157168	NRG1	NRG1	protein_coding	8	1	p12	31496902	32622548	neuregulin 1 [Source:HGNC Symbol;Acc:7997]	BA17_v_BA20-37	BA17_BA39-40	0.208299	0.0941281
ENSG00000170458.13_2	BA20-37	0.0141659	No	ENSG00000170458	CD14	CD14	protein_coding	5	-1	q31.3	140011313	140013286	CD14 molecule [Source:HGNC Symbol;Acc:1628]	BA17_v_BA20-37	Other_Cortical_Regions	0.0425659	-0.235272
ENSG00000171467.15_2	BA17	0.0141659	No	ENSG00000171467	ZNF318	ZNF318	protein_coding	6	-1	p21.1	43274872	43337216	zinc finger protein 318 [Source:HGNC Symbol;Acc:13578]	BA17_v_BA20-37	BA17_BA39-40	0.0110098	0.0575099
ENSG00000175198.15_2	BA17	0.0141659	No	ENSG00000175198	PCCA	PCCA	protein_coding	13	1	q32.3	100741269	101182686	propionyl CoA carboxylase, alpha polypeptide [Source:HGNC Symbol;Acc:8653]	BA17_v_BA20-37	BA17_BA39-40	0.657218	0.0151372
ENSG00000184305.14_2	BA17	0.0141659	No	ENSG00000184305	CCSER1	CCSER1	protein_coding	4	1	q22.1	91048686	92523064	coiled-coil serine-rich protein 1 [Source:HGNC Symbol;Acc:29349]	BA17_v_BA20-37	BA17_BA39-40	0.0643957	0.0884401
ENSG00000196668.3_1	BA17	0.0141659	No	ENSG00000196668	LINC00173	LINC00173	processed_transcript	12	1	q24.22	116971227	116974323	long intergenic non-protein coding RNA 173 [Source:HGNC Symbol;Acc:33791]	BA17_v_BA20-37	BA17_BA39-40	0.0204859	0.218823
ENSG00000197149.5_1	BA20-37	0.0141659	No	ENSG00000197149	RP11-452G18.2		pseudogene	11	1	p15.1	17249817	17250698		BA17_v_BA20-37	Other_Cortical_Regions	0.0392908	-0.27197
ENSG00000229089.6_1	BA17	0.0141659	No	ENSG00000229089	ANKRD20A8P	ANKRD20A8P	pseudogene	2	-1	q11.1	95476791	95523027	ankyrin repeat domain 20 family, member A8, pseudogene [Source:HGNC Symbol;Acc:23666]	BA17_v_BA20-37	BA17_BA39-40	0.147069	0.0897757
ENSG00000233863.1	BA20-37	0.0141659	No	ENSG00000233863	AC012215.1		protein_coding	8	1	p12	35649365	35653384	Uncharacterized protein [Source:UniProtKB/TrEMBL;Acc:Q7Z2V2]	BA17_v_BA20-37	Other_Cortical_Regions	0.00737078	-1.01021
ENSG00000240661.3_2	BA20-37	0.0141659	No	ENSG00000240661	RP11-174O3.3		antisense	3	1	q13.33	120068357	120086845		BA17_v_BA20-37	NA	NA	NA
ENSG00000240875.5_2	BA20-37	0.0141659	No	ENSG00000240875	LINC00886	LINC00886	lincRNA	3	-1	q25.31	156465135	156534851	long intergenic non-protein coding RNA 886 [Source:HGNC Symbol;Acc:48572]	BA17_v_BA20-37	Other_Cortical_Regions	0.00211415	-0.282814
ENSG00000243297.2_1	BA20-37	0.0141659	No	ENSG00000243297	RPL31P61	RPL31P61	pseudogene	19	1	q13.12	37392644	37393019	ribosomal protein L31 pseudogene 61 [Source:HGNC Symbol;Acc:35635]	BA17_v_BA20-37	Other_Cortical_Regions	0.455087	-0.153205
ENSG00000251569.1_2	BA20-37	0.0141659	No	ENSG00000251569	RP11-724O16.1		protein_coding	2	1	q31.1	170335990	170382432	Bardet-Biedl syndrome 5 protein; Uncharacterized protein [Source:UniProtKB/TrEMBL;Acc:E9PBE3]	BA17_v_BA20-37	Other_Cortical_Regions	0.245465	-0.435117
ENSG00000254897.1_1	BA17	0.0141659	No	ENSG00000254897	RP11-482L11.1		pseudogene	11	-1	q14.1	85163326	85164742		BA17_v_BA20-37	BA17_BA39-40	0.0158396	0.234186
ENSG00000258422.5_1	BA17	0.0141659	No	ENSG00000258422	RP11-486O13.2		antisense	14	1	q24.2	70653840	70696904		BA17_v_BA20-37	BA17_BA39-40	0.0127063	0.410453
ENSG00000259433.2_1	BA20-37	0.0141659	No	ENSG00000259433	CTD-2651B20.4		pseudogene	15	-1	q21.1	45622407	45624832		BA17_v_BA20-37	Other_Cortical_Regions	0.0903123	-0.272872
ENSG00000261140.1_2	BA17	0.0141659	No	ENSG00000261140	RP11-20I23.6		antisense	16	-1	p13.3	2619044	2621937		BA17_v_BA20-37	BA17_BA39-40	0.0220767	0.283568
ENSG00000267353.1_1	BA20-37	0.0141659	No	ENSG00000267353	CTD-2162K18.3		lincRNA	19	-1	q13.12	37264614	37266810		BA17_v_BA20-37	Other_Cortical_Regions	0.0301293	-0.389607
ENSG00000268051.1_2	BA20-37	0.0141659	No	ENSG00000268051	CTC-244M17.1		sense_intronic	19	1	q13.13	38454493	38455430		BA17_v_BA20-37	NA	NA	NA
ENSG00000270171.1_1	BA17	0.0141659	No	ENSG00000270171	RP11-338N10.1		lincRNA	1	-1	p36.23	7753184	7754904		BA17_v_BA20-37	NA	NA	NA
ENSG00000011304.18_2	BA20-37	0.0157804	No	ENSG00000011304	PTBP1	PTBP1	protein_coding	19	1	p13.3	797075	812327	polypyrimidine tract binding protein 1 [Source:HGNC Symbol;Acc:9583]	BA17_v_BA20-37	Other_Cortical_Regions	0.048917	-0.0744939
ENSG00000100368.13_2	BA20-37	0.0157804	No	ENSG00000100368	CSF2RB	CSF2RB	protein_coding	22	1	q12.3	37309670	37336491	colony stimulating factor 2 receptor, beta, low-affinity (granulocyte-macrophage) [Source:HGNC Symbol;Acc:2436]	BA17_v_BA20-37	Other_Cortical_Regions	0.00132683	-0.281441
ENSG00000102890.14_1	BA17	0.0157804	No	ENSG00000102890	ELMO3	ELMO3	protein_coding	16	1	q22.1	67233014	67237932	engulfment and cell motility 3 [Source:HGNC Symbol;Acc:17289]	BA17_v_BA20-37	BA17_BA39-40	0.122176	0.187103
ENSG00000104369.4_1	BA20-37	0.0157804	No	ENSG00000104369	JPH1	JPH1	protein_coding	8	-1	q21.11	75146935	75233563	junctophilin 1 [Source:HGNC Symbol;Acc:14201]	BA17_v_BA20-37	Other_Cortical_Regions	0.0224806	-0.110988
ENSG00000108557.17_2	BA17	0.0157804	Yes	ENSG00000108557	RAI1	RAI1	protein_coding	17	1	p11.2	17584787	17714767	retinoic acid induced 1 [Source:HGNC Symbol;Acc:9834]	BA17_v_BA20-37	BA17_BA39-40	0.00831332	0.0985874
ENSG00000117020.16_2	BA17	0.0157804	No	ENSG00000117020	AKT3	AKT3	protein_coding	1	-1	q44	243651535	244014381	v-akt murine thymoma viral oncogene homolog 3 [Source:HGNC Symbol;Acc:393]	BA17_v_BA20-37	BA17_BA39-40	0.000268014	0.0927888
ENSG00000117151.12_1	BA20-37	0.0157804	No	ENSG00000117151	CTBS	CTBS	protein_coding	1	-1	p22.3	85015289	85040163	chitobiase, di-N-acetyl- [Source:HGNC Symbol;Acc:2496]	BA17_v_BA20-37	Other_Cortical_Regions	0.00684794	-0.110738
ENSG00000124788.17_2	BA17	0.0157804	No	ENSG00000124788	ATXN1	ATXN1	protein_coding	6	-1	p22.3	16299343	16761722	ataxin 1 [Source:HGNC Symbol;Acc:10548]	BA17_v_BA20-37	BA17_BA39-40	0.193332	0.0364835
ENSG00000140463.13_2	BA20-37	0.0157804	No	ENSG00000140463	BBS4	BBS4	protein_coding	15	1	q24.1	72978527	73030817	Bardet-Biedl syndrome 4 [Source:HGNC Symbol;Acc:969]	BA17_v_BA20-37	Other_Cortical_Regions	2.09052e-08	-0.131783
ENSG00000140464.19_2	BA17	0.0157804	No	ENSG00000140464	PML	PML	protein_coding	15	1	q24.1	74287014	74340153	promyelocytic leukemia [Source:HGNC Symbol;Acc:9113]	BA17_v_BA20-37	BA17_BA39-40	0.542644	0.0292814
ENSG00000143442.21_2	BA17	0.0157804	Yes	ENSG00000143442	POGZ	POGZ	protein_coding	1	-1	q21.3	151375200	151431941	pogo transposable element with ZNF domain [Source:HGNC Symbol;Acc:18801]	BA17_v_BA20-37	BA17_BA39-40	0.340928	0.0260314
ENSG00000165140.9_1	BA20-37	0.0157804	No	ENSG00000165140	FBP1	FBP1	protein_coding	9	-1	q22.32	97365415	97402531	fructose-1,6-bisphosphatase 1 [Source:HGNC Symbol;Acc:3606]	BA17_v_BA20-37	Other_Cortical_Regions	0.000130275	-0.514493
ENSG00000166347.18_2	BA20-37	0.0157804	No	ENSG00000166347	CYB5A	CYB5A	protein_coding	18	-1	q22.3	71920530	71959251	cytochrome b5 type A (microsomal) [Source:HGNC Symbol;Acc:2570]	BA17_v_BA20-37	Other_Cortical_Regions	0.0273536	-0.0732831
ENSG00000171345.13_1	BA20-37	0.0157804	No	ENSG00000171345	KRT19	KRT19	protein_coding	17	-1	q21.2	39679869	39684560	keratin 19 [Source:HGNC Symbol;Acc:6436]	BA17_v_BA20-37	Other_Cortical_Regions	0.0352299	-0.397891
ENSG00000172766.18_1	BA17	0.0157804	No	ENSG00000172766	NAA16	NAA16	protein_coding	13	1	q14.11	41885341	41951166	N(alpha)-acetyltransferase 16, NatA auxiliary subunit [Source:HGNC Symbol;Acc:26164]	BA17_v_BA20-37	BA17_BA39-40	0.0185999	0.0686744
ENSG00000176984.6_1	BA20-37	0.0157804	No	ENSG00000176984	AP000679.2		protein_coding	11	1	q23.3	120039685	120042387	Uncharacterized protein [Source:UniProtKB/TrEMBL;Acc:E7EMW9]	BA17_v_BA20-37	Other_Cortical_Regions	0.0403213	-0.287802
ENSG00000185024.16_2	BA17	0.0157804	No	ENSG00000185024	BRF1	BRF1	protein_coding	14	-1	q32.33	105675623	105781926	BRF1, RNA polymerase III transcription initiation factor 90 kDa subunit [Source:HGNC Symbol;Acc:11551]	BA17_v_BA20-37	NA	NA	NA
ENSG00000185236.11_1	BA17	0.0157804	No	ENSG00000185236	RAB11B	RAB11B	protein_coding	19	1	p13.2	8454865	8469318	RAB11B, member RAS oncogene family [Source:HGNC Symbol;Acc:9761]	BA17_v_BA20-37	BA17_BA39-40	0.0804716	0.0663652
ENSG00000185306.12_2	BA20-37	0.0157804	No	ENSG00000185306	C12orf56	C12orf56	protein_coding	12	-1	q14.2	64660217	64784972	chromosome 12 open reading frame 56 [Source:HGNC Symbol;Acc:26967]	BA17_v_BA20-37	Other_Cortical_Regions	0.00322154	-0.520345
ENSG00000205659.10_2	BA17	0.0157804	No	ENSG00000205659	LIN52	LIN52	protein_coding	14	1	q24.3	74551499	74667936	lin-52 homolog (C. elegans) [Source:HGNC Symbol;Acc:19856]	BA17_v_BA20-37	NA	NA	NA
ENSG00000213090.2_1	BA17	0.0157804	No	ENSG00000213090	AC007256.5		pseudogene	2	-1	q33.1	202275267	202278031		BA17_v_BA20-37	BA17_BA39-40	0.0359083	0.0917151
ENSG00000224717.1_1	BA20-37	0.0157804	No	ENSG00000224717	RP11-576D8.4		lincRNA	1	1	q32.1	205425057	205438152		BA17_v_BA20-37	Other_Cortical_Regions	0.0419721	-0.406665
ENSG00000225855.6_1	BA20-37	0.0157804	No	ENSG00000225855	RUSC1-AS1	RUSC1-AS1	antisense	1	-1	q22	155286654	155293967	RUSC1 antisense RNA 1 [Source:HGNC Symbol;Acc:26680]	BA17_v_BA20-37	Other_Cortical_Regions	1.35234e-05	-0.320916
ENSG00000231995.2_1	BA20-37	0.0157804	No	ENSG00000231995	RP11-111F5.2		pseudogene	9	1	p11.2	46577620	46578220		BA17_v_BA20-37	Other_Cortical_Regions	0.50835	-0.0475316
ENSG00000234469.4_1	BA17	0.0157804	No	ENSG00000234469	AC002365.1		protein_coding	X	1	p22.2	9935392	9936134	Homo sapiens uncharacterized LOC100288814 (LOC100288814), mRNA. [Source:RefSeq mRNA;Acc:NM_001195081]	BA17_v_BA20-37	NA	NA	NA
ENSG00000234913.1_2	BA17	0.0157804	No	ENSG00000234913	XXbac-B476C20.13		sense_intronic	22	-1	q11.21	18487036	18490074		BA17_v_BA20-37	BA17_BA39-40	0.0109618	0.160905
ENSG00000239500.2_1	BA20-37	0.0157804	No	ENSG00000239500	RP1-169K13.3		pseudogene	X	-1	q24	117250142	117250763		BA17_v_BA20-37	Other_Cortical_Regions	0.0282499	-0.463774
ENSG00000251313.1_1	BA17	0.0157804	No	ENSG00000251313	RP11-747H12.5		pseudogene	4	1	p16.1	9032012	9032792		BA17_v_BA20-37	NA	NA	NA
ENSG00000266473.1_1	BA20-37	0.0157804	No	ENSG00000266473	RP11-401F2.3		antisense	17	1	q24.2	65240953	65241922		BA17_v_BA20-37	Other_Cortical_Regions	0.213962	-0.223881
ENSG00000269935.1_1	BA20-37	0.0157804	No	ENSG00000269935	RP11-482M8.3		antisense	16	-1	q24.2	87634132	87635796		BA17_v_BA20-37	NA	NA	NA
ENSG00000273328.5_2	BA20-37	0.0157804	No	ENSG00000273328	RP11-141M3.5		processed_transcript	3	1	p22.1	42850906	42949597		BA17_v_BA20-37	Other_Cortical_Regions	0.698994	-0.0761279
ENSG00000205189.11_1	BA24	0.000152588	No	ENSG00000205189	ZBTB10	ZBTB10	protein_coding	8	1	q21.13	81397854	81438500	zinc finger and BTB domain containing 10 [Source:HGNC Symbol;Acc:30953]	BA17_v_BA24	Other_Cortical_Regions	0.00976211	-0.0675017
ENSG00000261020.1_1	BA17	0.000213623	No	ENSG00000261020	RP11-744K17.1		lincRNA	17	1	p11.2	21919351	21924060		BA17_v_BA24	BA17_BA39-40	0.0472097	0.355936
ENSG00000143156.13_1	BA24	0.000289917	No	ENSG00000143156	NME7	NME7	protein_coding	1	-1	q24.2	169101769	169337205	NME/NM23 family member 7 [Source:HGNC Symbol;Acc:20461]	BA17_v_BA24	Other_Cortical_Regions	0.0909313	-0.0546698
ENSG00000259867.5_2	BA24	0.000289917	No	ENSG00000259867	RP11-525K10.3		antisense	16	-1	q23.2	80188950	80597032		BA17_v_BA24	Other_Cortical_Regions	0.000628478	-0.582454
ENSG00000272463.1_1	BA24	0.00038147	No	ENSG00000272463	RP11-532F6.3		lincRNA	6	-1	p25.3	708592	711405		BA17_v_BA24	Other_Cortical_Regions	0.107442	-0.209448
ENSG00000012211.12_2	BA24	0.00050354	No	ENSG00000012211	PRICKLE3	PRICKLE3	protein_coding	X	-1	p11.23	49031151	49042845	prickle homolog 3 (Drosophila) [Source:HGNC Symbol;Acc:6645]	BA17_v_BA24	Other_Cortical_Regions	0.00822086	-0.230156
ENSG00000127920.5_1	BA24	0.00050354	No	ENSG00000127920	GNG11	GNG11	protein_coding	7	1	q21.3	93551011	93557922	guanine nucleotide binding protein (G protein), gamma 11 [Source:HGNC Symbol;Acc:4403]	BA17_v_BA24	Other_Cortical_Regions	0.0471415	-0.13829
ENSG00000142675.17_1	BA17	0.000656128	No	ENSG00000142675	CNKSR1	CNKSR1	protein_coding	1	1	p36.11	26503894	26516377	connector enhancer of kinase suppressor of Ras 1 [Source:HGNC Symbol;Acc:19700]	BA17_v_BA24	BA17_BA39-40	0.0105042	0.162528
ENSG00000179133.12_2	BA24	0.000656128	No	ENSG00000179133	C10orf67	C10orf67	protein_coding	10	-1	p12.2	23556124	23633774	chromosome 10 open reading frame 67 [Source:HGNC Symbol;Acc:28716]	BA17_v_BA24	Other_Cortical_Regions	0.012518	-0.224172
ENSG00000227878.2_1	BA24	0.000656128	No	ENSG00000227878	AC114760.1		pseudogene	2	-1	q32.3	196928036	196928687		BA17_v_BA24	Other_Cortical_Regions	0.494805	-0.139496
ENSG00000260442.5_1	BA17	0.000656128	No	ENSG00000260442	RP11-22P6.3		antisense	16	-1	p11.2	28890278	28891241		BA17_v_BA24	BA17_BA39-40	0.00395302	0.402566
ENSG00000111321.10_1	BA24	0.000839233	No	ENSG00000111321	LTBR	LTBR	protein_coding	12	1	p13.31	6484211	6500733	lymphotoxin beta receptor (TNFR superfamily, member 3) [Source:HGNC Symbol;Acc:6718]	BA17_v_BA24	Other_Cortical_Regions	0.000391115	-0.223771
ENSG00000113360.16_2	BA17	0.000839233	No	ENSG00000113360	DROSHA	DROSHA	protein_coding	5	-1	p13.3	31400604	31532303	drosha, ribonuclease type III [Source:HGNC Symbol;Acc:17904]	BA17_v_BA24	BA17_BA39-40	0.230937	0.0280488
ENSG00000260878.1_1	BA24	0.000839233	No	ENSG00000260878	RP11-320H14.1		sense_overlapping	4	-1	p12	46245565	46246232		BA17_v_BA24	Other_Cortical_Regions	0.0728127	-0.128759
ENSG00000145649.7_1	BA24	0.00106812	No	ENSG00000145649	GZMA	GZMA	protein_coding	5	1	q11.2	54398476	54406080	granzyme A (granzyme 1, cytotoxic T-lymphocyte-associated serine esterase 3) [Source:HGNC Symbol;Acc:4708]	BA17_v_BA24	Other_Cortical_Regions	0.444089	-0.168049
ENSG00000174720.15_2	BA17	0.00106812	No	ENSG00000174720	LARP7	LARP7	protein_coding	4	1	q25	113558120	113578748	La ribonucleoprotein domain family, member 7 [Source:HGNC Symbol;Acc:24912]	BA17_v_BA24	BA17_BA39-40	0.0391887	0.063281
ENSG00000239473.1_1	BA24	0.00106812	No	ENSG00000239473	RPL7P38	RPL7P38	pseudogene	12	1	q21.31	80422673	80423411	ribosomal protein L7 pseudogene 38 [Source:HGNC Symbol;Acc:36731]	BA17_v_BA24	Other_Cortical_Regions	0.00945992	-0.363987
ENSG00000250397.2_1	BA24	0.00106812	No	ENSG00000250397	RP11-1391J7.1		antisense	11	-1	p15.5	856880	859795		BA17_v_BA24	Other_Cortical_Regions	0.13099	-0.154984
ENSG00000130812.10_1	BA24	0.00134277	No	ENSG00000130812	ANGPTL6	ANGPTL6	protein_coding	19	-1	p13.2	10203014	10213472	angiopoietin-like 6 [Source:HGNC Symbol;Acc:23140]	BA17_v_BA24	Other_Cortical_Regions	0.0532768	-0.177434
ENSG00000147654.14_2	BA17	0.00134277	No	ENSG00000147654	EBAG9	EBAG9	protein_coding	8	1	q23.2	110551940	110578225	estrogen receptor binding site associated, antigen, 9 [Source:HGNC Symbol;Acc:3123]	BA17_v_BA24	BA17_BA39-40	0.615976	0.013872
ENSG00000164929.16_1	BA24	0.00134277	No	ENSG00000164929	BAALC	BAALC	protein_coding	8	1	q22.3	104152938	104242533	brain and acute leukemia, cytoplasmic [Source:HGNC Symbol;Acc:14333]	BA17_v_BA24	Other_Cortical_Regions	0.00333977	-0.109048
ENSG00000171729.13_1	BA24	0.00134277	No	ENSG00000171729	TMEM51	TMEM51	protein_coding	1	1	p36.21	15479028	15546976	transmembrane protein 51 [Source:HGNC Symbol;Acc:25488]	BA17_v_BA24	Other_Cortical_Regions	0.00359315	-0.173396
ENSG00000233932.4_2	BA17	0.00134277	No	ENSG00000233932	CTXN2	CTXN2	protein_coding	15	1	q21.1	48483736	48495953	cortexin 2 [Source:HGNC Symbol;Acc:31109]	BA17_v_BA24	BA17_BA39-40	3.02901e-05	0.266112
ENSG00000176716.4_1	BA17	0.00167847	No	ENSG00000176716	OR10AB1P	OR10AB1P	pseudogene	11	1	p15.4	7749632	7750935	olfactory receptor, family 10, subfamily AB, member 1 pseudogene [Source:HGNC Symbol;Acc:14804]	BA17_v_BA24	BA17_BA39-40	0.0478419	0.362057
ENSG00000236698.1_1	BA17	0.00167847	No	ENSG00000236698	EIF1AXP1	EIF1AXP1	pseudogene	1	-1	p36.13	17012116	17012550	eukaryotic translation initiation factor 1A, X-linked pseudogene 1 [Source:HGNC Symbol;Acc:19900]	BA17_v_BA24	BA17_BA39-40	0.0191954	0.288236
ENSG00000257803.2_1	BA24	0.00167847	No	ENSG00000257803	RP11-575G13.2		pseudogene	12	1	q23.1	100972522	100973975		BA17_v_BA24	Other_Cortical_Regions	0.00860759	-0.464263
ENSG00000259288.6_2	BA17	0.00167847	No	ENSG00000259288	RP11-133K1.2		protein_coding	15	1	q15.1	40509629	40568597	Uncharacterized protein [Source:UniProtKB/TrEMBL;Acc:H3BSN5]	BA17_v_BA24	BA17_BA39-40	0.169828	0.422994
ENSG00000124019.9_1	BA24	0.00209045	No	ENSG00000124019	FAM124B	FAM124B	protein_coding	2	-1	q36.2	225243415	225266802	family with sequence similarity 124B [Source:HGNC Symbol;Acc:26224]	BA17_v_BA24	Other_Cortical_Regions	0.279519	-0.113947
ENSG00000154330.12_2	BA24	0.00209045	No	ENSG00000154330	PGM5	PGM5	protein_coding	9	1	q21.11	70943224	71145977	phosphoglucomutase 5 [Source:HGNC Symbol;Acc:8908]	BA17_v_BA24	Other_Cortical_Regions	0.00615547	-0.217037
ENSG00000164346.9_2	BA17	0.00209045	No	ENSG00000164346	NSA2	NSA2	protein_coding	5	1	q13.3	74062817	74072737	NSA2 ribosome biogenesis homolog (S. cerevisiae) [Source:HGNC Symbol;Acc:30728]	BA17_v_BA24	BA17_BA39-40	0.086104	0.0548798
ENSG00000164841.4_1	BA24	0.00209045	No	ENSG00000164841	TMEM74	TMEM74	protein_coding	8	-1	q23.1	109619079	109799844	transmembrane protein 74 [Source:HGNC Symbol;Acc:26409]	BA17_v_BA24	Other_Cortical_Regions	0.0220375	-0.110841
ENSG00000167103.11_1	BA24	0.00209045	No	ENSG00000167103	PIP5KL1	PIP5KL1	protein_coding	9	-1	q34.11	130683158	130693076	phosphatidylinositol-4-phosphate 5-kinase-like 1 [Source:HGNC Symbol;Acc:28711]	BA17_v_BA24	NA	NA	NA
ENSG00000212125.2_1	BA17	0.00209045	No	ENSG00000212125	TAS2R15	TAS2R15	pseudogene	12	-1	p13.2	11117024	11117951	taste receptor, type 2, member 15 pseudogene [Source:HGNC Symbol;Acc:19106]	BA17_v_BA24	BA17_BA39-40	6.88227e-05	0.173761
ENSG00000273338.1_1	BA24	0.00209045	No	ENSG00000273338	RP11-386I14.4		antisense	1	-1	p31.1	78470030	78470238		BA17_v_BA24	Other_Cortical_Regions	0.000495139	-0.641232
ENSG00000094963.13_1	BA24	0.00257874	No	ENSG00000094963	FMO2	FMO2	protein_coding	1	1	q24.3	171154347	171181822	flavin containing monooxygenase 2 (non-functional) [Source:HGNC Symbol;Acc:3770]	BA17_v_BA24	Other_Cortical_Regions	0.284026	-0.126384
ENSG00000117791.15_1	BA24	0.00257874	No	ENSG00000117791	2020-03-02	2020-03-02	protein_coding	1	1	q41	220921567	220958150	mitochondrial amidoxime reducing component 2 [Source:HGNC Symbol;Acc:26064]	BA17_v_BA24	Other_Cortical_Regions	0.00816916	-0.0948196
ENSG00000133561.15_1	BA24	0.00257874	No	ENSG00000133561	GIMAP6	GIMAP6	protein_coding	7	-1	q36.1	150322463	150329473	GTPase, IMAP family member 6 [Source:HGNC Symbol;Acc:21918]	BA17_v_BA24	Other_Cortical_Regions	0.00966205	-0.177587
ENSG00000139329.4_1	BA24	0.00257874	No	ENSG00000139329	LUM	LUM	protein_coding	12	-1	q21.33	91496406	91505608	lumican [Source:HGNC Symbol;Acc:6724]	BA17_v_BA24	Other_Cortical_Regions	0.0159239	-0.33976
ENSG00000140932.9_1	BA24	0.00257874	No	ENSG00000140932	CMTM2	CMTM2	protein_coding	16	1	q21	66613351	66622178	CKLF-like MARVEL transmembrane domain containing 2 [Source:HGNC Symbol;Acc:19173]	BA17_v_BA24	Other_Cortical_Regions	0.00226736	-0.439392
ENSG00000151748.14_2	BA17	0.00257874	Yes	ENSG00000151748	SAV1	SAV1	protein_coding	14	-1	q22.1	51098776	51135049	salvador homolog 1 (Drosophila) [Source:HGNC Symbol;Acc:17795]	BA17_v_BA24	BA17_BA39-40	0.142186	0.050275
ENSG00000171863.12_1	BA17	0.00257874	No	ENSG00000171863	RPS7	RPS7	protein_coding	2	1	p25.3	3622795	3628509	ribosomal protein S7 [Source:HGNC Symbol;Acc:10440]	BA17_v_BA24	BA17_BA39-40	0.0983311	0.0494973
ENSG00000188993.3_1	BA24	0.00257874	No	ENSG00000188993	LRRC66	LRRC66	protein_coding	4	-1	q12	52859868	52883786	leucine rich repeat containing 66 [Source:HGNC Symbol;Acc:34299]	BA17_v_BA24	Other_Cortical_Regions	0.216345	-0.0870585
ENSG00000206532.2_1	BA24	0.00257874	No	ENSG00000206532	RP11-553A10.1		protein_coding	3	-1	q13.13	110607231	110612323	Uncharacterized protein [Source:UniProtKB/TrEMBL;Acc:H7C4H0]	BA17_v_BA24	Other_Cortical_Regions	0.892437	-0.0152678
ENSG00000225784.5	BA17	0.00257874	No	ENSG00000225784	RP11-592B15.4		pseudogene	10	-1	q11.23	51287081	51371070		BA17_v_BA24	BA17_BA39-40	0.00275688	0.0962366
ENSG00000233555.2_1	BA17	0.00257874	No	ENSG00000233555	RP11-452D2.1		pseudogene	9	-1	q13	68176988	68177568		BA17_v_BA24	BA17_BA39-40	0.426548	0.0942489
ENSG00000238276.5_1	BA24	0.00257874	No	ENSG00000238276	RP11-245J24.1		processed_transcript	10	1	q26.11	120001076	120027222		BA17_v_BA24	Other_Cortical_Regions	2.96065e-06	-0.607117
ENSG00000239219.2_2	BA17	0.00257874	No	ENSG00000239219	RP11-379K17.4		antisense	3	-1	q26.2	169657141	169684522		BA17_v_BA24	BA17_BA39-40	0.96863	0.0049874
ENSG00000255622.3_1	BA24	0.00257874	No	ENSG00000255622	PCDHB17		protein_coding	5	1	q31.3	140535577	140538639	Protocadherin-psi1; Uncharacterized protein [Source:UniProtKB/TrEMBL;Acc:Q96T98]	BA17_v_BA24	Other_Cortical_Regions	0.0694709	-0.100704
ENSG00000103018.16_2	BA24	0.00315857	No	ENSG00000103018	CYB5B	CYB5B	protein_coding	16	1	q22.1	69458428	69500169	cytochrome b5 type B (outer mitochondrial membrane) [Source:HGNC Symbol;Acc:24374]	BA17_v_BA24	Other_Cortical_Regions	0.0110247	-0.0643244
ENSG00000124257.6_1	BA17	0.00315857	No	ENSG00000124257	NEURL2	NEURL2	protein_coding	20	-1	q13.12	44517264	44519926	neuralized E3 ubiquitin protein ligase 2 [Source:HGNC Symbol;Acc:16156]	BA17_v_BA24	BA17_BA39-40	0.00764246	0.185999
ENSG00000125971.16_1	BA17	0.00315857	No	ENSG00000125971	DYNLRB1	DYNLRB1	protein_coding	20	1	q11.22	33104214	33128762	dynein, light chain, roadblock-type 1 [Source:HGNC Symbol;Acc:15468]	BA17_v_BA24	BA17_BA39-40	0.229775	0.0483247
ENSG00000152223.12_2	BA24	0.00315857	No	ENSG00000152223	EPG5	EPG5	protein_coding	18	-1	q21.1	43427574	43547240	ectopic P-granules autophagy protein 5 homolog (C. elegans) [Source:HGNC Symbol;Acc:29331]	BA17_v_BA24	Other_Cortical_Regions	0.523815	-0.0138789
ENSG00000153291.15_1	BA17	0.00315857	No	ENSG00000153291	SLC25A27	SLC25A27	protein_coding	6	1	p12.3	46620678	46645930	solute carrier family 25, member 27 [Source:HGNC Symbol;Acc:21065]	BA17_v_BA24	BA17_BA39-40	0.00607019	0.0953867
ENSG00000163735.6_1	BA17	0.00315857	No	ENSG00000163735	CXCL5	CXCL5	protein_coding	4	-1	q13.3	74861359	74864496	chemokine (C-X-C motif) ligand 5 [Source:HGNC Symbol;Acc:10642]	BA17_v_BA24	BA17_BA39-40	0.00261635	0.389919
ENSG00000164591.13_1	BA17	0.00315857	No	ENSG00000164591	MYOZ3	MYOZ3	protein_coding	5	1	q33.1	150040436	150058927	myozenin 3 [Source:HGNC Symbol;Acc:18565]	BA17_v_BA24	NA	NA	NA
ENSG00000165480.15_1	BA17	0.00315857	No	ENSG00000165480	SKA3	SKA3	protein_coding	13	-1	q12.11	21727734	21750741	spindle and kinetochore associated complex subunit 3 [Source:HGNC Symbol;Acc:20262]	BA17_v_BA24	BA17_BA39-40	0.829747	0.0334375
ENSG00000186340.14_2	BA17	0.00315857	No	ENSG00000186340	THBS2	THBS2	protein_coding	6	-1	q27	169615875	169654139	thrombospondin 2 [Source:HGNC Symbol;Acc:11786]	BA17_v_BA24	NA	NA	NA
ENSG00000188612.11_2	BA24	0.00315857	No	ENSG00000188612	SUMO2	SUMO2	protein_coding	17	-1	q25.1	73163408	73179078	small ubiquitin-like modifier 2 [Source:HGNC Symbol;Acc:11125]	BA17_v_BA24	Other_Cortical_Regions	0.0657304	-0.043902
ENSG00000224420.3_2	BA24	0.00315857	No	ENSG00000224420	ADM5	ADM5	protein_coding	19	1	q13.33	50191921	50193832	adrenomedullin 5 (putative) [Source:HGNC Symbol;Acc:27293]	BA17_v_BA24	Other_Cortical_Regions	0.0115032	-0.260186
ENSG00000234618.1_1	BA17	0.00315857	No	ENSG00000234618	RPSAP9	RPSAP9	pseudogene	9	1	q21.13	79013615	79014502	ribosomal protein SA pseudogene 9 [Source:HGNC Symbol;Acc:31463]	BA17_v_BA24	BA17_BA39-40	0.177754	0.0997414
ENSG00000245008.3_1	BA24	0.00315857	No	ENSG00000245008	RP11-744N12.3		antisense	11	-1	q24.3	128499548	128556817		BA17_v_BA24	NA	NA	NA
ENSG00000256663.1_1	BA17	0.00315857	No	ENSG00000256663	RP11-424C20.2		pseudogene	12	1	p12.2	20704524	20705946		BA17_v_BA24	BA17_BA39-40	0.0353937	0.310425
ENSG00000258967.1_1	BA24	0.00315857	No	ENSG00000258967	HMGN1P3	HMGN1P3	pseudogene	14	-1	q24.1	69354502	69354801	high mobility group nucleosome binding domain 1 pseudogene 3 [Source:HGNC Symbol;Acc:23343]	BA17_v_BA24	Other_Cortical_Regions	0.337426	-0.182415
ENSG00000021461.16_1	BA17	0.00384521	No	ENSG00000021461	CYP3A43	CYP3A43	protein_coding	7	1	q22.1	99425636	99463718	cytochrome P450, family 3, subfamily A, polypeptide 43 [Source:HGNC Symbol;Acc:17450]	BA17_v_BA24	BA17_BA39-40	0.00272613	0.458896
ENSG00000041802.10_1	BA17	0.00384521	No	ENSG00000041802	LSG1	LSG1	protein_coding	3	-1	q29	194361517	194393206	large 60S subunit nuclear export GTPase 1 [Source:HGNC Symbol;Acc:25652]	BA17_v_BA24	BA17_BA39-40	0.000685747	0.0753714
ENSG00000071889.16_2	BA17	0.00384521	No	ENSG00000071889	FAM3A	FAM3A	protein_coding	X	-1	q28	153733350	153744566	family with sequence similarity 3, member A [Source:HGNC Symbol;Acc:13749]	BA17_v_BA24	BA17_BA39-40	0.154502	0.040724
ENSG00000100351.16_2	BA24	0.00384521	No	ENSG00000100351	GRAP2	GRAP2	protein_coding	22	1	q13.1	40297086	40369725	GRB2-related adaptor protein 2 [Source:HGNC Symbol;Acc:4563]	BA17_v_BA24	Other_Cortical_Regions	0.000951448	-0.548763
ENSG00000122862.4_1	BA24	0.00384521	No	ENSG00000122862	SRGN	SRGN	protein_coding	10	1	q22.1	70847862	70864567	serglycin [Source:HGNC Symbol;Acc:9361]	BA17_v_BA24	Other_Cortical_Regions	0.368383	-0.101265
ENSG00000132429.9_1	BA17	0.00384521	No	ENSG00000132429	POPDC3	POPDC3	protein_coding	6	-1	q21	105606155	105627870	popeye domain containing 3 [Source:HGNC Symbol;Acc:17649]	BA17_v_BA24	BA17_BA39-40	0.000406518	0.254647
ENSG00000135870.11_2	BA17	0.00384521	No	ENSG00000135870	RC3H1	RC3H1	protein_coding	1	-1	q25.1	173900352	173991435	ring finger and CCCH-type domains 1 [Source:HGNC Symbol;Acc:29434]	BA17_v_BA24	BA17_BA39-40	0.0320953	0.0480876
ENSG00000166317.11_1	BA24	0.00384521	No	ENSG00000166317	SYNPO2L	SYNPO2L	protein_coding	10	-1	q22.2	75404639	75423561	synaptopodin 2-like [Source:HGNC Symbol;Acc:23532]	BA17_v_BA24	Other_Cortical_Regions	0.293649	-0.196784
ENSG00000185803.8_1	BA24	0.00384521	No	ENSG00000185803	SLC52A2	SLC52A2	protein_coding	8	1	q24.3	145577795	145584932	solute carrier family 52 (riboflavin transporter), member 2 [Source:HGNC Symbol;Acc:30224]	BA17_v_BA24	Other_Cortical_Regions	0.00402209	-0.0962457
ENSG00000223874.1_2	BA24	0.00384521	No	ENSG00000223874	AC007557.1		protein_coding	2	1	q35	217735495	217736362	HCG1816075; Uncharacterized protein [Source:UniProtKB/TrEMBL;Acc:C9J1J8]	BA17_v_BA24	Other_Cortical_Regions	0.0101978	-0.482005
ENSG00000235248.2_1	BA24	0.00384521	No	ENSG00000235248	OR13C1P	OR13C1P	pseudogene	9	-1	q31.1	107419035	107419997	olfactory receptor, family 13, subfamily C, member 1 pseudogene [Source:HGNC Symbol;Acc:14699]	BA17_v_BA24	Other_Cortical_Regions	0.0137927	-0.39444
ENSG00000244716.3_1	BA17	0.00384521	No	ENSG00000244716	RP11-20O24.4		pseudogene	1	1	p13.3	109534878	109535489		BA17_v_BA24	BA17_BA39-40	0.0206853	0.108292
ENSG00000256902.1_1	BA24	0.00384521	No	ENSG00000256902	RP11-986G18.1		pseudogene	12	-1	p13.33	2861763	2862298		BA17_v_BA24	Other_Cortical_Regions	0.183475	-0.235322
ENSG00000260136.5_1	BA24	0.00384521	No	ENSG00000260136	CTD-2270L9.4		lincRNA	16	1	p12.2	23464079	23468927		BA17_v_BA24	Other_Cortical_Regions	0.0578701	-0.264856
ENSG00000266405.3_1	BA24	0.00384521	No	ENSG00000266405	CBX3P2	CBX3P2	pseudogene	18	-1	p11.32	2652169	2655394	chromobox homolog 3 pseudogene 2 [Source:HGNC Symbol;Acc:42874]	BA17_v_BA24	Other_Cortical_Regions	0.00560164	-0.276133
ENSG00000266916.5_2	BA17	0.00384521	No	ENSG00000266916	CTD-3064H18.1		antisense	19	-1	q13.12	37988063	37997948		BA17_v_BA24	BA17_BA39-40	0.312811	0.0761523
ENSG00000268543.1_1	BA17	0.00384521	No	ENSG00000268543	CTD-2619J13.16		lincRNA	19	1	q13.43	58929927	58930677		BA17_v_BA24	BA17_BA39-40	0.0715585	0.206388
ENSG00000272420.1_2	BA24	0.00384521	No	ENSG00000272420	RP4-740C4.7		sense_intronic	1	-1	p36.33	2294500	2295067		BA17_v_BA24	Other_Cortical_Regions	0.236771	-0.116372
ENSG00000104973.15_2	BA17	0.00463867	No	ENSG00000104973	MED25	MED25	protein_coding	19	1	q13.33	50321539	50342073	mediator complex subunit 25 [Source:HGNC Symbol;Acc:28845]	BA17_v_BA24	BA17_BA39-40	0.0231794	0.0736891
ENSG00000111361.12_1	BA17	0.00463867	No	ENSG00000111361	EIF2B1	EIF2B1	protein_coding	12	-1	q24.31	124104953	124118313	eukaryotic translation initiation factor 2B, subunit 1 alpha, 26kDa [Source:HGNC Symbol;Acc:3257]	BA17_v_BA24	BA17_BA39-40	0.0174065	0.0451935
ENSG00000118965.14_2	BA17	0.00463867	No	ENSG00000118965	WDR35	WDR35	protein_coding	2	-1	p24.1	20110021	20189892	WD repeat domain 35 [Source:HGNC Symbol;Acc:29250]	BA17_v_BA24	BA17_BA39-40	0.00761763	0.0564572
ENSG00000119314.15_2	BA24	0.00463867	No	ENSG00000119314	PTBP3	PTBP3	protein_coding	9	-1	q32	114980715	115095947	polypyrimidine tract binding protein 3 [Source:HGNC Symbol;Acc:10253]	BA17_v_BA24	Other_Cortical_Regions	0.000196063	-0.109664
ENSG00000125304.8_1	BA24	0.00463867	No	ENSG00000125304	TM9SF2	TM9SF2	protein_coding	13	1	q32.3	100153671	100216260	transmembrane 9 superfamily member 2 [Source:HGNC Symbol;Acc:11865]	BA17_v_BA24	Other_Cortical_Regions	0.0759943	-0.0450552
ENSG00000125787.11_1	BA24	0.00463867	No	ENSG00000125787	GNRH2	GNRH2	protein_coding	20	1	p13	3024268	3026393	gonadotropin-releasing hormone 2 [Source:HGNC Symbol;Acc:4420]	BA17_v_BA24	NA	NA	NA
ENSG00000150281.6_1	BA24	0.00463867	No	ENSG00000150281	CTF1	CTF1	protein_coding	16	1	p11.2	30907928	30914881	cardiotrophin 1 [Source:HGNC Symbol;Acc:2499]	BA17_v_BA24	Other_Cortical_Regions	0.153684	-0.151399
ENSG00000166889.13_1	BA17	0.00463867	No	ENSG00000166889	PATL1	PATL1	protein_coding	11	-1	q12.1	59404189	59436453	protein associated with topoisomerase II homolog 1 (yeast) [Source:HGNC Symbol;Acc:26721]	BA17_v_BA24	BA17_BA39-40	0.0479558	0.0717138
ENSG00000166965.12_2	BA24	0.00463867	No	ENSG00000166965	RCCD1	RCCD1	protein_coding	15	1	q26.1	91498100	91506349	RCC1 domain containing 1 [Source:HGNC Symbol;Acc:30457]	BA17_v_BA24	NA	NA	NA
ENSG00000167083.6_1	BA17	0.00463867	No	ENSG00000167083	GNGT2	GNGT2	protein_coding	17	-1	q21.32	47280153	47287936	guanine nucleotide binding protein (G protein), gamma transducing activity polypeptide 2 [Source:HGNC Symbol;Acc:4412]	BA17_v_BA24	BA17_BA39-40	0.00221337	0.457084
ENSG00000167208.14_1	BA24	0.00463867	No	ENSG00000167208	SNX20	SNX20	protein_coding	16	-1	q12.1	50700211	50715264	sorting nexin 20 [Source:HGNC Symbol;Acc:30390]	BA17_v_BA24	Other_Cortical_Regions	0.0010584	-0.465379
ENSG00000173269.13_2	BA24	0.00463867	No	ENSG00000173269	MMRN2	MMRN2	protein_coding	10	-1	q23.2	88695297	88729238	multimerin 2 [Source:HGNC Symbol;Acc:19888]	BA17_v_BA24	Other_Cortical_Regions	0.0370292	-0.147558
ENSG00000177103.13_2	BA17	0.00463867	No	ENSG00000177103	DSCAML1	DSCAML1	protein_coding	11	-1	q23.3	117298489	117688240	Down syndrome cell adhesion molecule like 1 [Source:HGNC Symbol;Acc:14656]	BA17_v_BA24	BA17_BA39-40	0.125182	0.0797437
ENSG00000177406.4_1	BA24	0.00463867	No	ENSG00000177406	RP11-218M22.1		antisense	12	1	p13.33	740057	772872		BA17_v_BA24	Other_Cortical_Regions	0.026129	-0.112968
ENSG00000181019.12_1	BA24	0.00463867	No	ENSG00000181019	NQO1	NQO1	protein_coding	16	-1	q22.1	69740899	69760854	NAD(P)H dehydrogenase, quinone 1 [Source:HGNC Symbol;Acc:2874]	BA17_v_BA24	Other_Cortical_Regions	1.87922e-06	-0.359329
ENSG00000198633.10_1	BA24	0.00463867	Yes	ENSG00000198633	ZNF534	ZNF534	protein_coding	19	1	q13.41	52932440	52955568	zinc finger protein 534 [Source:HGNC Symbol;Acc:26337]	BA17_v_BA24	Other_Cortical_Regions	0.0177867	-0.139961
ENSG00000198954.7_2	BA17	0.00463867	No	ENSG00000198954	KIAA1279	KIAA1279	protein_coding	10	1	q22.1	70748487	70776738	KIAA1279 [Source:HGNC Symbol;Acc:23419]	BA17_v_BA24	BA17_BA39-40	0.0265822	0.0561139
ENSG00000229388.1_1	BA17	0.00463867	No	ENSG00000229388	RP11-442N24__B.1		lincRNA	1	1	p35.3	28969740	28975093		BA17_v_BA24	NA	NA	NA
ENSG00000231616.8_2	BA17	0.00463867	No	ENSG00000231616	RP11-575L7.4		antisense	9	1	q21.32	86446501	86483335		BA17_v_BA24	NA	NA	NA
ENSG00000249249.1_1	BA17	0.00463867	No	ENSG00000249249	AC010226.4		antisense	5	1	q22.3	114937754	114956356		BA17_v_BA24	BA17_BA39-40	0.0455901	0.208789
ENSG00000249348.1_1	BA17	0.00463867	No	ENSG00000249348	UGDH-AS1	UGDH-AS1	antisense	4	1	p14	39529639	39596327	UGDH antisense RNA 1 [Source:HGNC Symbol;Acc:40601]	BA17_v_BA24	NA	NA	NA
ENSG00000258525.1_1	BA17	0.00463867	No	ENSG00000258525	RP11-829H16.3		antisense	14	-1	q12	31345385	31359014		BA17_v_BA24	BA17_BA39-40	0.428524	0.114309
ENSG00000261061.1_2	BA17	0.00463867	No	ENSG00000261061	RP11-303E16.2		sense_intronic	16	1	q23.2	81064375	81065090		BA17_v_BA24	BA17_BA39-40	0.113865	0.153573
ENSG00000058799.13_1	BA17	0.00556946	No	ENSG00000058799	YIPF1	YIPF1	protein_coding	1	-1	p32.3	54317392	54356407	Yip1 domain family, member 1 [Source:HGNC Symbol;Acc:25231]	BA17_v_BA24	NA	NA	NA
ENSG00000062716.11_2	BA17	0.00556946	No	ENSG00000062716	VMP1	VMP1	protein_coding	17	1	q23.1	57784553	57919616	vacuole membrane protein 1 [Source:HGNC Symbol;Acc:29559]	BA17_v_BA24	BA17_BA39-40	0.127462	0.0722977
ENSG00000100393.11_2	BA17	0.00556946	Yes	ENSG00000100393	EP300	EP300	protein_coding	22	1	q13.2	41487790	41576081	E1A binding protein p300 [Source:HGNC Symbol;Acc:3373]	BA17_v_BA24	BA17_BA39-40	0.492021	0.019669
ENSG00000105227.14_1	BA24	0.00556946	No	ENSG00000105227	PRX	PRX	protein_coding	19	-1	q13.2	40899675	40919273	periaxin [Source:HGNC Symbol;Acc:13797]	BA17_v_BA24	Other_Cortical_Regions	0.102793	-0.119354
ENSG00000145979.17_2	BA17	0.00556946	No	ENSG00000145979	TBC1D7	TBC1D7	protein_coding	6	-1	p24.1	13266774	13328815	TBC1 domain family, member 7 [Source:HGNC Symbol;Acc:21066]	BA17_v_BA24	BA17_BA39-40	0.00304699	0.097622
ENSG00000153563.15_1	BA24	0.00556946	No	ENSG00000153563	CD8A	CD8A	protein_coding	2	-1	p11.2	87011729	87035519	CD8a molecule [Source:HGNC Symbol;Acc:1706]	BA17_v_BA24	Other_Cortical_Regions	0.00181107	-0.175989
ENSG00000159337.6_1	BA17	0.00556946	No	ENSG00000159337	PLA2G4D	PLA2G4D	protein_coding	15	-1	q15.1	42359207	42386752	phospholipase A2, group IVD (cytosolic) [Source:HGNC Symbol;Acc:30038]	BA17_v_BA24	BA17_BA39-40	0.254354	0.194845
ENSG00000160352.11	BA17	0.00556946	No	ENSG00000160352	ZNF714	ZNF714	protein_coding	19	1	p12	21264965	21308073	zinc finger protein 714 [Source:HGNC Symbol;Acc:27124]	BA17_v_BA24	BA17_BA39-40	0.00928916	0.0961258
ENSG00000169031.18_1	BA24	0.00556946	No	ENSG00000169031	COL4A3	COL4A3	protein_coding	2	1	q36.3	228029281	228179508	collagen, type IV, alpha 3 (Goodpasture antigen) [Source:HGNC Symbol;Acc:2204]	BA17_v_BA24	Other_Cortical_Regions	0.0718206	-0.133916
ENSG00000170584.10_1	BA17	0.00556946	No	ENSG00000170584	NUDCD2	NUDCD2	protein_coding	5	-1	q34	162873532	162887146	NudC domain containing 2 [Source:HGNC Symbol;Acc:30535]	BA17_v_BA24	BA17_BA39-40	0.00355466	0.0677545
ENSG00000177873.12_1	BA17	0.00556946	Yes	ENSG00000177873	ZNF619	ZNF619	protein_coding	3	1	p22.1	40518604	40531727	zinc finger protein 619 [Source:HGNC Symbol;Acc:26910]	BA17_v_BA24	BA17_BA39-40	0.100174	0.0757227
ENSG00000178878.12_2	BA24	0.00556946	No	ENSG00000178878	APOLD1	APOLD1	protein_coding	12	1	p13.1	12878851	12982909	apolipoprotein L domain containing 1 [Source:HGNC Symbol;Acc:25268]	BA17_v_BA24	Other_Cortical_Regions	0.0774012	-0.155944
ENSG00000186377.7_1	BA24	0.00556946	No	ENSG00000186377	CYP4X1	CYP4X1	protein_coding	1	1	p33	47427036	47516423	cytochrome P450, family 4, subfamily X, polypeptide 1 [Source:HGNC Symbol;Acc:20244]	BA17_v_BA24	Other_Cortical_Regions	0.131402	-0.0999063
ENSG00000187848.12_2	BA24	0.00556946	No	ENSG00000187848	P2RX2	P2RX2	protein_coding	12	1	q24.33	133195366	133198972	purinergic receptor P2X, ligand-gated ion channel, 2 [Source:HGNC Symbol;Acc:15459]	BA17_v_BA24	Other_Cortical_Regions	2.11166e-07	-1.14864
ENSG00000206432.4_1	BA24	0.00556946	No	ENSG00000206432	TMEM200C	TMEM200C	protein_coding	18	-1	p11.31	5882071	5895954	transmembrane protein 200C [Source:HGNC Symbol;Acc:37208]	BA17_v_BA24	Other_Cortical_Regions	0.0190577	-0.124567
ENSG00000215472.10_2	BA17	0.00556946	No	ENSG00000215472	RPL17-C18orf32	RPL17-C18orf32	protein_coding	18	-1	q21.1	47008051	47017956	RPL17-C18orf32 readthrough [Source:HGNC Symbol;Acc:44661]	BA17_v_BA24	BA17_BA39-40	0.796213	0.052973
ENSG00000226055.2_1	BA17	0.00556946	No	ENSG00000226055	PAICSP1	PAICSP1	pseudogene	9	1	p13.2	37878113	37879490	phosphoribosylaminoimidazole carboxylase, phosphoribosylaminoimidazole succinocarboxamide synthetase pseudogene 1 [Source:HGNC Symbol;Acc:8588]	BA17_v_BA24	BA17_BA39-40	0.426131	0.139677
ENSG00000228126.1_1	BA24	0.00556946	No	ENSG00000228126	LINC00568	LINC00568	lincRNA	1	1	q21.3	150488233	150490508	long intergenic non-protein coding RNA 568 [Source:HGNC Symbol;Acc:43713]	BA17_v_BA24	Other_Cortical_Regions	0.502075	-0.0815104
ENSG00000232573.1_1	BA17	0.00556946	No	ENSG00000232573	RPL3P4	RPL3P4	pseudogene	14	-1	q32.2	99439216	99439638	ribosomal protein L3 pseudogene 4 [Source:HGNC Symbol;Acc:19805]	BA17_v_BA24	BA17_BA39-40	0.393891	0.0440207
ENSG00000232702.3_1	BA17	0.00556946	No	ENSG00000232702	RP3-437C15.1		pseudogene	6	-1	p12.3	51274879	51275335		BA17_v_BA24	BA17_BA39-40	0.82223	0.0162693
ENSG00000249176.1_1	BA24	0.00556946	No	ENSG00000249176	RP11-304F15.5		pseudogene	17	1	q21.33	48016486	48017183		BA17_v_BA24	Other_Cortical_Regions	0.141046	-0.285814
ENSG00000253266.1_1	BA24	0.00556946	No	ENSG00000253266	RP11-128L5.1		lincRNA	8	1	q24.3	142065389	142070695		BA17_v_BA24	Other_Cortical_Regions	0.0271227	-0.37558
ENSG00000258807.5_2	BA17	0.00556946	No	ENSG00000258807	RP11-1152H15.1		lincRNA	14	-1	q31.3	88176763	88338635		BA17_v_BA24	BA17_BA39-40	0.0991915	0.339377
ENSG00000261175.5_1	BA17	0.00556946	No	ENSG00000261175	CTD-2015G9.2		lincRNA	16	1	q24.1	86755697	86771432		BA17_v_BA24	BA17_BA39-40	6.13476e-05	0.604414
ENSG00000268598.1_1	BA17	0.00556946	No	ENSG00000268598	VN1R80P	VN1R80P	pseudogene	19	1	p12	21246730	21247067	vomeronasal 1 receptor 80 pseudogene [Source:HGNC Symbol;Acc:37329]	BA17_v_BA24	BA17_BA39-40	0.207526	0.254114
ENSG00000269053.1_2	BA24	0.00556946	No	ENSG00000269053	CTD-2521M24.8		antisense	19	-1	p13.11	17530114	17530583		BA17_v_BA24	Other_Cortical_Regions	0.00809102	-0.527321
ENSG00000019169.10_2	BA24	0.00665283	No	ENSG00000019169	MARCO	MARCO	protein_coding	2	1	q14.2	119699742	119752236	macrophage receptor with collagenous structure [Source:HGNC Symbol;Acc:6895]	BA17_v_BA24	Other_Cortical_Regions	0.526881	-0.193716
ENSG00000043355.11_2	BA24	0.00665283	Yes	ENSG00000043355	ZIC2	ZIC2	protein_coding	13	1	q32.3	100634026	100639018	Zic family member 2 [Source:HGNC Symbol;Acc:12873]	BA17_v_BA24	Other_Cortical_Regions	0.0386867	-0.201172
ENSG00000077713.18_2	BA24	0.00665283	No	ENSG00000077713	SLC25A43	SLC25A43	protein_coding	X	1	q24	118533023	118588441	solute carrier family 25, member 43 [Source:HGNC Symbol;Acc:30557]	BA17_v_BA24	Other_Cortical_Regions	0.000725174	-0.151081
ENSG00000087589.16_1	BA24	0.00665283	No	ENSG00000087589	CASS4	CASS4	protein_coding	20	1	q13.2	54987168	55034396	Cas scaffolding protein family member 4 [Source:HGNC Symbol;Acc:15878]	BA17_v_BA24	Other_Cortical_Regions	0.00102779	-0.235889
ENSG00000099246.16_1	BA24	0.00665283	No	ENSG00000099246	RAB18	RAB18	protein_coding	10	1	p12.1	27793197	27831143	RAB18, member RAS oncogene family [Source:HGNC Symbol;Acc:14244]	BA17_v_BA24	Other_Cortical_Regions	0.357925	-0.0201039
ENSG00000099821.13_1	BA17	0.00665283	No	ENSG00000099821	POLRMT	POLRMT	protein_coding	19	-1	p13.3	617223	633597	polymerase (RNA) mitochondrial (DNA directed) [Source:HGNC Symbol;Acc:9200]	BA17_v_BA24	BA17_BA39-40	0.0160677	0.0588308
ENSG00000102317.17_1	BA24	0.00665283	No	ENSG00000102317	RBM3	RBM3	protein_coding	X	1	p11.23	48432837	48437454	RNA binding motif (RNP1, RRM) protein 3 [Source:HGNC Symbol;Acc:9900]	BA17_v_BA24	Other_Cortical_Regions	0.856876	0.0120431
ENSG00000106459.14_1	BA17	0.00665283	Yes	ENSG00000106459	NRF1	NRF1	protein_coding	7	1	q32.2	129251555	129396922	nuclear respiratory factor 1 [Source:HGNC Symbol;Acc:7996]	BA17_v_BA24	BA17_BA39-40	0.202215	0.0322348
ENSG00000131097.6_1	BA24	0.00665283	No	ENSG00000131097	HIGD1B	HIGD1B	protein_coding	17	1	q21.31	42923721	42927848	HIG1 hypoxia inducible domain family, member 1B [Source:HGNC Symbol;Acc:24318]	BA17_v_BA24	NA	NA	NA
ENSG00000135821.17_2	BA24	0.00665283	No	ENSG00000135821	GLUL	GLUL	protein_coding	1	-1	q25.3	182350839	182361341	glutamate-ammonia ligase [Source:HGNC Symbol;Acc:4341]	BA17_v_BA24	Other_Cortical_Regions	0.000891264	-0.195239
ENSG00000156304.14_2	BA17	0.00665283	No	ENSG00000156304	SCAF4	SCAF4	protein_coding	21	-1	q22.11	33043346	33104388	SR-related CTD-associated factor 4 [Source:HGNC Symbol;Acc:19304]	BA17_v_BA24	BA17_BA39-40	0.325948	0.0333706
ENSG00000156650.12_1	BA24	0.00665283	No	ENSG00000156650	KAT6B	KAT6B	protein_coding	10	1	q22.2	76585340	76792380	K(lysine) acetyltransferase 6B [Source:HGNC Symbol;Acc:17582]	BA17_v_BA24	Other_Cortical_Regions	0.0089377	-0.0648396
ENSG00000159197.3_1	BA24	0.00665283	No	ENSG00000159197	KCNE2	KCNE2	protein_coding	21	1	q22.11	35736323	35743688	potassium voltage-gated channel, Isk-related family, member 2 [Source:HGNC Symbol;Acc:6242]	BA17_v_BA24	Other_Cortical_Regions	0.176347	-0.226838
ENSG00000163960.11_1	BA17	0.00665283	No	ENSG00000163960	UBXN7	UBXN7	protein_coding	3	-1	q29	196074533	196159345	UBX domain protein 7 [Source:HGNC Symbol;Acc:29119]	BA17_v_BA24	BA17_BA39-40	0.0541798	0.0428429
ENSG00000171587.14_2	BA17	0.00665283	No	ENSG00000171587	DSCAM	DSCAM	protein_coding	21	-1	q22.2	41382926	42219065	Down syndrome cell adhesion molecule [Source:HGNC Symbol;Acc:3039]	BA17_v_BA24	BA17_BA39-40	0.0324418	0.0844525
ENSG00000173376.13_1	BA24	0.00665283	No	ENSG00000173376	NDNF	NDNF	protein_coding	4	-1	q27	121956768	121994176	neuron-derived neurotrophic factor [Source:HGNC Symbol;Acc:26256]	BA17_v_BA24	NA	NA	NA
ENSG00000177791.11_1	BA24	0.00665283	No	ENSG00000177791	MYOZ1	MYOZ1	protein_coding	10	-1	q22.2	75391412	75401515	myozenin 1 [Source:HGNC Symbol;Acc:13752]	BA17_v_BA24	Other_Cortical_Regions	0.00421176	-0.362683
ENSG00000180357.9_2	BA17	0.00665283	No	ENSG00000180357	ZNF609	ZNF609	protein_coding	15	1	q22.31	64752941	64978264	zinc finger protein 609 [Source:HGNC Symbol;Acc:29003]	BA17_v_BA24	BA17_BA39-40	0.124311	0.0286505
ENSG00000184669.7_1	BA24	0.00665283	No	ENSG00000184669	OR7E14P	OR7E14P	pseudogene	11	1	p15.1	17035545	17074583	olfactory receptor, family 7, subfamily E, member 14 pseudogene [Source:HGNC Symbol;Acc:8385]	BA17_v_BA24	Other_Cortical_Regions	0.228658	-0.23584
ENSG00000185745.9_1	BA17	0.00665283	No	ENSG00000185745	IFIT1	IFIT1	protein_coding	10	1	q23.31	91152303	91163745	interferon-induced protein with tetratricopeptide repeats 1 [Source:HGNC Symbol;Acc:5407]	BA17_v_BA24	BA17_BA39-40	0.0740082	0.107906
ENSG00000186765.11_1	BA24	0.00665283	No	ENSG00000186765	FSCN2	FSCN2	protein_coding	17	1	q25.3	79495422	79504156	fascin homolog 2, actin-bundling protein, retinal (Strongylocentrotus purpuratus) [Source:HGNC Symbol;Acc:3960]	BA17_v_BA24	Other_Cortical_Regions	0.12121	-0.170703
ENSG00000187017.15_2	BA24	0.00665283	No	ENSG00000187017	ESPN	ESPN	protein_coding	1	1	p36.31	6484848	6521430	espin [Source:HGNC Symbol;Acc:13281]	BA17_v_BA24	Other_Cortical_Regions	0.00113658	-0.610575
ENSG00000188021.8_2	BA17	0.00665283	No	ENSG00000188021	UBQLN2	UBQLN2	protein_coding	X	1	p11.21	56590026	56593443	ubiquilin 2 [Source:HGNC Symbol;Acc:12509]	BA17_v_BA24	BA17_BA39-40	0.359822	0.0397095
ENSG00000188452.13_2	BA17	0.00665283	No	ENSG00000188452	CERKL	CERKL	protein_coding	2	-1	q31.3	182401403	182545392	ceramide kinase-like [Source:HGNC Symbol;Acc:21699]	BA17_v_BA24	BA17_BA39-40	0.00473681	0.364277
ENSG00000198363.16_2	BA24	0.00665283	No	ENSG00000198363	ASPH	ASPH	protein_coding	8	-1	q12.3	62413116	62627155	aspartate beta-hydroxylase [Source:HGNC Symbol;Acc:757]	BA17_v_BA24	Other_Cortical_Regions	0.00863402	-0.0864202
ENSG00000204283.3_1	BA24	0.00665283	No	ENSG00000204283	FLJ45079		protein_coding	17	-1	q25.3	75875109	75878659		BA17_v_BA24	Other_Cortical_Regions	1.39819e-07	-0.886934
ENSG00000225193.5_1	BA24	0.00665283	No	ENSG00000225193	RPS12P26	RPS12P26	pseudogene	15	1	q26.1	90749804	90750199	ribosomal protein S12 pseudogene 26 [Source:HGNC Symbol;Acc:36320]	BA17_v_BA24	Other_Cortical_Regions	0.0420999	-0.201812
ENSG00000230701.2_1	BA24	0.00665283	No	ENSG00000230701	FBXW4P1	FBXW4P1	pseudogene	22	1	q11.23	23605323	23606541	F-box and WD repeat domain containing 4 pseudogene 1 [Source:HGNC Symbol;Acc:13609]	BA17_v_BA24	Other_Cortical_Regions	0.0359821	-0.122244
ENSG00000232457.4_1	BA17	0.00665283	No	ENSG00000232457	SLC16A6P1	SLC16A6P1	pseudogene	17	1	q24.1	62936720	62952664	SLC16A6 pseudogene 1 [Source:HGNC Symbol;Acc:48932]	BA17_v_BA24	BA17_BA39-40	0.395673	0.150638
ENSG00000234571.1_2	BA24	0.00665283	No	ENSG00000234571	RP5-998N21.4		lincRNA	1	-1	q21.2	149372292	149379646		BA17_v_BA24	Other_Cortical_Regions	0.974648	0.00543288
ENSG00000236671.7_1	BA17	0.00665283	No	ENSG00000236671	PRKG1-AS1	PRKG1-AS1	antisense	10	-1	q21.1	53990502	54073888	PRKG1 antisense RNA 1 [Source:HGNC Symbol;Acc:45029]	BA17_v_BA24	BA17_BA39-40	0.000113907	0.54083
ENSG00000240527.1_2	BA24	0.00665283	No	ENSG00000240527	RP11-429G19.3		sense_intronic	10	1	q24.1	97593265	97633515		BA17_v_BA24	Other_Cortical_Regions	0.0462763	-0.347174
ENSG00000243914.1_1	BA17	0.00665283	No	ENSG00000243914	RPL5P14	RPL5P14	pseudogene	5	1	p13.3	31847377	31848254	ribosomal protein L5 pseudogene 14 [Source:HGNC Symbol;Acc:35924]	BA17_v_BA24	BA17_BA39-40	0.66269	0.0564365
ENSG00000248309.6_2	BA24	0.00665283	No	ENSG00000248309	MEF2C-AS1	MEF2C-AS1	antisense	5	1	q14.3	88179145	88762215	MEF2C antisense RNA 1 [Source:HGNC Symbol;Acc:48908]	BA17_v_BA24	Other_Cortical_Regions	0.399215	-0.0464441
ENSG00000257307.1_1	BA17	0.00665283	No	ENSG00000257307	RP11-317N8.4		pseudogene	14	1	q13.2	36350207	36350915		BA17_v_BA24	BA17_BA39-40	0.1148	0.220032
ENSG00000262539.1_1	BA17	0.00665283	No	ENSG00000262539	RP11-259G18.3		pseudogene	17	-1	q21.31	44336917	44337972		BA17_v_BA24	BA17_BA39-40	0.158242	0.288727
ENSG00000271857.1_1	BA17	0.00665283	No	ENSG00000271857	RP1-244F24.1		antisense	6	-1	p21.1	45388816	45389742		BA17_v_BA24	BA17_BA39-40	0.0126581	0.335987
ENSG00000023287.12_2	BA17	0.00790405	No	ENSG00000023287	RB1CC1	RB1CC1	protein_coding	8	-1	q11.23	53535016	53658403	RB1-inducible coiled-coil 1 [Source:HGNC Symbol;Acc:15574]	BA17_v_BA24	BA17_BA39-40	0.227187	0.0418268
ENSG00000100147.13_1	BA17	0.00790405	No	ENSG00000100147	CCDC134	CCDC134	protein_coding	22	1	q13.2	42196683	42222303	coiled-coil domain containing 134 [Source:HGNC Symbol;Acc:26185]	BA17_v_BA24	BA17_BA39-40	0.0208062	0.110032
ENSG00000100711.13_1	BA24	0.00790405	No	ENSG00000100711	ZFYVE21	ZFYVE21	protein_coding	14	1	q32.33	104182067	104200005	zinc finger, FYVE domain containing 21 [Source:HGNC Symbol;Acc:20760]	BA17_v_BA24	Other_Cortical_Regions	0.0373252	-0.0554429
ENSG00000104147.8_1	BA17	0.00790405	No	ENSG00000104147	OIP5	OIP5	protein_coding	15	-1	q15.1	41601466	41624819	Opa interacting protein 5 [Source:HGNC Symbol;Acc:20300]	BA17_v_BA24	BA17_BA39-40	0.00641905	0.492398
ENSG00000119042.16_1	BA17	0.00790405	Yes	ENSG00000119042	SATB2	SATB2	protein_coding	2	-1	q33.1	200134223	200335989	SATB homeobox 2 [Source:HGNC Symbol;Acc:21637]	BA17_v_BA24	BA17_BA39-40	0.146813	0.102473
ENSG00000120656.11_1	BA17	0.00790405	Yes	ENSG00000120656	TAF12	TAF12	protein_coding	1	-1	p35.3	28915835	28969597	TAF12 RNA polymerase II, TATA box binding protein (TBP)-associated factor, 20kDa [Source:HGNC Symbol;Acc:11545]	BA17_v_BA24	NA	NA	NA
ENSG00000128272.14_1	BA17	0.00790405	Yes	ENSG00000128272	ATF4	ATF4	protein_coding	22	1	q13.1	39915700	39918691	activating transcription factor 4 [Source:HGNC Symbol;Acc:786]	BA17_v_BA24	BA17_BA39-40	0.00246535	0.0970801
ENSG00000132010.15_2	BA17	0.00790405	Yes	ENSG00000132010	ZNF20	ZNF20	protein_coding	19	-1	p13.2	12203658	12251222	zinc finger protein 20 [Source:HGNC Symbol;Acc:12992]	BA17_v_BA24	BA17_BA39-40	0.0765792	0.231822
ENSG00000141232.4_2	BA17	0.00790405	No	ENSG00000141232	TOB1	TOB1	protein_coding	17	-1	q21.33	48939584	48945339	transducer of ERBB2, 1 [Source:HGNC Symbol;Acc:11979]	BA17_v_BA24	BA17_BA39-40	0.608736	0.0247306
ENSG00000153406.13_1	BA17	0.00790405	No	ENSG00000153406	NMRAL1	NMRAL1	protein_coding	16	-1	p13.3	4511681	4545764	NmrA-like family domain containing 1 [Source:HGNC Symbol;Acc:24987]	BA17_v_BA24	BA17_BA39-40	0.113672	0.0502235
ENSG00000163126.14_2	BA17	0.00790405	No	ENSG00000163126	ANKRD23	ANKRD23	protein_coding	2	-1	q11.2	97490263	97523671	ankyrin repeat domain 23 [Source:HGNC Symbol;Acc:24470]	BA17_v_BA24	BA17_BA39-40	0.101376	0.100422
ENSG00000163975.11_2	BA24	0.00790405	No	ENSG00000163975	MFI2	MFI2	protein_coding	3	-1	q29	196715492	196756687	antigen p97 (melanoma associated) identified by monoclonal antibodies 133.2 and 96.5 [Source:HGNC Symbol;Acc:7037]	BA17_v_BA24	Other_Cortical_Regions	0.544126	-0.0383937
ENSG00000166394.14_1	BA17	0.00790405	No	ENSG00000166394	CYB5R2	CYB5R2	protein_coding	11	-1	p15.4	7686331	7698453	cytochrome b5 reductase 2 [Source:HGNC Symbol;Acc:24376]	BA17_v_BA24	NA	NA	NA
ENSG00000170364.12_1	BA17	0.00790405	No	ENSG00000170364	SETMAR	SETMAR	protein_coding	3	1	p26.1	4344988	4359251	SET domain and mariner transposase fusion gene [Source:HGNC Symbol;Acc:10762]	BA17_v_BA24	BA17_BA39-40	0.0584502	0.0522416
ENSG00000171469.10_2	BA17	0.00790405	Yes	ENSG00000171469	ZNF561	ZNF561	protein_coding	19	-1	p13.2	9715356	9732075	zinc finger protein 561 [Source:HGNC Symbol;Acc:28684]	BA17_v_BA24	BA17_BA39-40	0.0267265	0.0519307
ENSG00000172339.9_1	BA17	0.00790405	No	ENSG00000172339	ALG14	ALG14	protein_coding	1	-1	p21.3	95439963	95538501	ALG14, UDP-N-acetylglucosaminyltransferase subunit [Source:HGNC Symbol;Acc:28287]	BA17_v_BA24	BA17_BA39-40	0.118246	0.0488354
ENSG00000177788.5_2	BA24	0.00790405	No	ENSG00000177788	RP5-1061H20.4		lincRNA	1	-1	q42.13	229394028	229406775		BA17_v_BA24	Other_Cortical_Regions	0.123664	-0.13109
ENSG00000182718.16_2	BA24	0.00790405	No	ENSG00000182718	ANXA2	ANXA2	protein_coding	15	-1	q22.2	60639333	60695082	annexin A2 [Source:HGNC Symbol;Acc:537]	BA17_v_BA24	Other_Cortical_Regions	0.00184971	-0.424173
ENSG00000196139.13_2	BA24	0.00790405	No	ENSG00000196139	AKR1C3	AKR1C3	protein_coding	10	1	p15.1	5077546	5149878	aldo-keto reductase family 1, member C3 [Source:HGNC Symbol;Acc:386]	BA17_v_BA24	Other_Cortical_Regions	3.676e-06	-0.271233
ENSG00000204352.2_1	BA24	0.00790405	No	ENSG00000204352	C9orf129	C9orf129	protein_coding	9	-1	q22.31	96080481	96108696	chromosome 9 open reading frame 129 [Source:HGNC Symbol;Acc:31116]	BA17_v_BA24	Other_Cortical_Regions	0.0074175	-0.101244
ENSG00000223382.4_1	BA17	0.00790405	No	ENSG00000223382	RP1-65J11.1		lincRNA	1	1	p35.2	31297075	31307131		BA17_v_BA24	BA17_BA39-40	0.000785779	0.563793
ENSG00000228172.5_1	BA17	0.00790405	No	ENSG00000228172	RP1-317E23.3		antisense	1	-1	p36.11	26143240	26146263		BA17_v_BA24	BA17_BA39-40	0.0951357	0.177578
ENSG00000230903.5	BA17	0.00790405	No	ENSG00000230903	RPL9P8	RPL9P8	pseudogene	15	-1	q25.2	83041000	83125316	ribosomal protein L9 pseudogene 8 [Source:HGNC Symbol;Acc:30334]	BA17_v_BA24	BA17_BA39-40	0.064734	0.099983
ENSG00000232022.7_1	BA17	0.00790405	No	ENSG00000232022	RP5-1109J22.1		pseudogene	1	1	p33	46897801	46911193		BA17_v_BA24	BA17_BA39-40	0.0294667	0.370535
ENSG00000234912.10_2	BA24	0.00790405	No	ENSG00000234912	LINC00338	LINC00338	processed_transcript	17	1	q25.2	75082798	75091068	long intergenic non-protein coding RNA 338 [Source:HGNC Symbol;Acc:33099]	BA17_v_BA24	Other_Cortical_Regions	0.019119	-0.0744883
ENSG00000241983.2	BA17	0.00790405	No	ENSG00000241983	RN7SL566P	RN7SL566P	misc_RNA	19	1	q13.2	39859793	39860086	RNA, 7SL, cytoplasmic 566, pseudogene [Source:HGNC Symbol;Acc:46582]	BA17_v_BA24	BA17_BA39-40	0.592215	0.111412
ENSG00000243989.8_2	BA24	0.00790405	No	ENSG00000243989	ACY1	ACY1	protein_coding	3	1	p21.2	52009066	52023213	aminoacylase 1 [Source:HGNC Symbol;Acc:177]	BA17_v_BA24	Other_Cortical_Regions	0.224083	-0.0631266
ENSG00000256050.2_1	BA17	0.00790405	No	ENSG00000256050	RP11-982M15.6		lincRNA	14	1	q32.33	105147483	105151269		BA17_v_BA24	BA17_BA39-40	0.11322	0.221239
ENSG00000261996.1_1	BA17	0.00790405	No	ENSG00000261996	CTC-281F24.1		antisense	17	-1	p13.1	6556783	6558328		BA17_v_BA24	BA17_BA39-40	7.86701e-06	0.716241
ENSG00000263934.4_1	BA24	0.00790405	No	ENSG00000263934	SNORD3A	SNORD3A	lincRNA	17	1	p11.2	19091329	19092027	small nucleolar RNA, C/D box 3A [Source:HGNC Symbol;Acc:33189]	BA17_v_BA24	NA	NA	NA
ENSG00000269044.2_2	BA17	0.00790405	No	ENSG00000269044	CTC-429P9.3		sense_intronic	19	-1	p13.11	16744614	16746080		BA17_v_BA24	BA17_BA39-40	0.094186	0.0622761
ENSG00000269510.1	BA17	0.00790405	No	ENSG00000269510	FLJ00273		protein_coding	9	-1	p13.3	35042390	35042824		BA17_v_BA24	BA17_BA39-40	0.476147	0.208713
ENSG00000269657.1	BA17	0.00790405	No	ENSG00000269657	AC079210.1		protein_coding	17	1	q24.2	66539369	66542970	Uncharacterized protein; cDNA FLJ45097 fis, clone BRAWH3031054 [Source:UniProtKB/TrEMBL;Acc:Q6ZSZ7]	BA17_v_BA24	BA17_BA39-40	0.00278229	0.207071
ENSG00000271880.1_2	BA24	0.00790405	No	ENSG00000271880	RP11-96C23.5		processed_transcript	10	1	q23.2	88730498	88769883		BA17_v_BA24	Other_Cortical_Regions	0.866709	0.0343671
ENSG00000272923.1_2	BA24	0.00790405	No	ENSG00000272923	RP11-391L3.1		lincRNA	16	1	q23.2	81419068	81421165		BA17_v_BA24	Other_Cortical_Regions	0.228093	-0.387169
ENSG00000003400.14_2	BA24	0.00933838	No	ENSG00000003400	CASP10	CASP10	protein_coding	2	1	q33.1	202047604	202094129	caspase 10, apoptosis-related cysteine peptidase [Source:HGNC Symbol;Acc:1500]	BA17_v_BA24	Other_Cortical_Regions	0.00630792	-0.183008
ENSG00000058673.15_2	BA17	0.00933838	Yes	ENSG00000058673	ZC3H11A	ZC3H11A	protein_coding	1	1	q32.1	203764782	203823252	zinc finger CCCH-type containing 11A [Source:HGNC Symbol;Acc:29093]	BA17_v_BA24	BA17_BA39-40	0.411199	0.0187917
ENSG00000059378.12_1	BA24	0.00933838	No	ENSG00000059378	PARP12	PARP12	protein_coding	7	-1	q34	139723544	139763521	poly (ADP-ribose) polymerase family, member 12 [Source:HGNC Symbol;Acc:21919]	BA17_v_BA24	Other_Cortical_Regions	0.459458	-0.0528609
ENSG00000081248.10_1	BA24	0.00933838	No	ENSG00000081248	CACNA1S	CACNA1S	protein_coding	1	-1	q32.1	201008642	201081694	calcium channel, voltage-dependent, L type, alpha 1S subunit [Source:HGNC Symbol;Acc:1397]	BA17_v_BA24	Other_Cortical_Regions	5.02007e-09	-0.561936
ENSG00000092096.15_2	BA17	0.00933838	No	ENSG00000092096	SLC22A17	SLC22A17	protein_coding	14	-1	q11.2	23815515	23822121	solute carrier family 22, member 17 [Source:HGNC Symbol;Acc:23095]	BA17_v_BA24	BA17_BA39-40	0.0248282	0.0949285
ENSG00000104321.10_1	BA24	0.00933838	No	ENSG00000104321	TRPA1	TRPA1	protein_coding	8	-1	q13.3	72932152	72987852	transient receptor potential cation channel, subfamily A, member 1 [Source:HGNC Symbol;Acc:497]	BA17_v_BA24	Other_Cortical_Regions	0.0185711	-0.381749
ENSG00000105825.11_1	BA24	0.00933838	No	ENSG00000105825	TFPI2	TFPI2	protein_coding	7	-1	q21.3	93514709	93520303	tissue factor pathway inhibitor 2 [Source:HGNC Symbol;Acc:11761]	BA17_v_BA24	Other_Cortical_Regions	0.179774	-0.306996
ENSG00000116586.11_1	BA24	0.00933838	No	ENSG00000116586	LAMTOR2	LAMTOR2	protein_coding	1	1	q22	156024543	156028301	late endosomal/lysosomal adaptor, MAPK and MTOR activator 2 [Source:HGNC Symbol;Acc:29796]	BA17_v_BA24	Other_Cortical_Regions	0.000705989	-0.0968262
ENSG00000118194.18_2	BA24	0.00933838	No	ENSG00000118194	TNNT2	TNNT2	protein_coding	1	-1	q32.1	201328136	201346890	troponin T type 2 (cardiac) [Source:HGNC Symbol;Acc:11949]	BA17_v_BA24	Other_Cortical_Regions	0.363865	-0.168343
ENSG00000122707.11_1	BA24	0.00933838	No	ENSG00000122707	RECK	RECK	protein_coding	9	1	p13.3	36036430	36124448	reversion-inducing-cysteine-rich protein with kazal motifs [Source:HGNC Symbol;Acc:11345]	BA17_v_BA24	Other_Cortical_Regions	0.0188545	-0.0677371
ENSG00000123892.11_2	BA24	0.00933838	No	ENSG00000123892	RAB38	RAB38	protein_coding	11	-1	q14.2	87846410	87908635	RAB38, member RAS oncogene family [Source:HGNC Symbol;Acc:9776]	BA17_v_BA24	Other_Cortical_Regions	0.0616683	-0.303694
ENSG00000130303.12_2	BA24	0.00933838	No	ENSG00000130303	BST2	BST2	protein_coding	19	-1	p13.11	17513748	17516457	bone marrow stromal cell antigen 2 [Source:HGNC Symbol;Acc:1119]	BA17_v_BA24	Other_Cortical_Regions	0.0944408	-0.13757
ENSG00000136104.19_2	BA17	0.00933838	No	ENSG00000136104	RNASEH2B	RNASEH2B	protein_coding	13	1	q14.3	51483814	51544592	ribonuclease H2, subunit B [Source:HGNC Symbol;Acc:25671]	BA17_v_BA24	BA17_BA39-40	0.0340867	0.0634829
ENSG00000136144.11_1	BA17	0.00933838	No	ENSG00000136144	RCBTB1	RCBTB1	protein_coding	13	-1	q14.2	50106082	50159719	regulator of chromosome condensation (RCC1) and BTB (POZ) domain containing protein 1 [Source:HGNC Symbol;Acc:18243]	BA17_v_BA24	BA17_BA39-40	0.434547	0.0268469
ENSG00000137106.17_2	BA17	0.00933838	No	ENSG00000137106	GRHPR	GRHPR	protein_coding	9	1	p13.2	37422663	37436987	glyoxylate reductase/hydroxypyruvate reductase [Source:HGNC Symbol;Acc:4570]	BA17_v_BA24	BA17_BA39-40	0.411766	0.0280464
ENSG00000137168.7_1	BA17	0.00933838	No	ENSG00000137168	PPIL1	PPIL1	protein_coding	6	-1	p21.2	36822603	36842800	peptidylprolyl isomerase (cyclophilin)-like 1 [Source:HGNC Symbol;Acc:9260]	BA17_v_BA24	BA17_BA39-40	0.048389	0.0509643
ENSG00000137563.11_1	BA17	0.00933838	No	ENSG00000137563	GGH	GGH	protein_coding	8	-1	q12.3	63927638	63951730	gamma-glutamyl hydrolase (conjugase, folylpolygammaglutamyl hydrolase) [Source:HGNC Symbol;Acc:4248]	BA17_v_BA24	BA17_BA39-40	0.0055073	0.117709
ENSG00000154608.14_2	BA17	0.00933838	No	ENSG00000154608	CEP170P1	CEP170P1	pseudogene	4	1	q26	119388745	119476483	centrosomal protein 170kDa pseudogene 1 [Source:HGNC Symbol;Acc:28364]	BA17_v_BA24	BA17_BA39-40	0.0378213	0.0530542
ENSG00000163531.15_2	BA17	0.00933838	No	ENSG00000163531	NFASC	NFASC	protein_coding	1	1	q32.1	204797779	204991950	neurofascin [Source:HGNC Symbol;Acc:29866]	BA17_v_BA24	BA17_BA39-40	0.310069	0.0546361
ENSG00000169684.13_2	BA17	0.00933838	No	ENSG00000169684	CHRNA5	CHRNA5	protein_coding	15	1	q25.1	78857862	78887611	cholinergic receptor, nicotinic, alpha 5 (neuronal) [Source:HGNC Symbol;Acc:1959]	BA17_v_BA24	NA	NA	NA
ENSG00000173163.10_2	BA17	0.00933838	Yes	ENSG00000173163	COMMD1	COMMD1	protein_coding	2	1	p15	62115859	62374382	copper metabolism (Murr1) domain containing 1 [Source:HGNC Symbol;Acc:23024]	BA17_v_BA24	BA17_BA39-40	8.28661e-05	0.0918144
ENSG00000184350.9_1	BA24	0.00933838	No	ENSG00000184350	MRGPRE	MRGPRE	protein_coding	11	-1	p15.4	3248928	3253616	MAS-related GPR, member E [Source:HGNC Symbol;Acc:30694]	BA17_v_BA24	Other_Cortical_Regions	0.697104	-0.0904941
ENSG00000186288.5_2	BA17	0.00933838	No	ENSG00000186288	PABPC1L2A	PABPC1L2A	protein_coding	X	-1	q13.2	72297115	72299351	poly(A) binding protein, cytoplasmic 1-like 2A [Source:HGNC Symbol;Acc:27989]	BA17_v_BA24	BA17_BA39-40	0.149636	0.0882443
ENSG00000188379.6_1	BA17	0.00933838	No	ENSG00000188379	IFNA2	IFNA2	protein_coding	9	-1	p21.3	21384254	21385396	interferon, alpha 2 [Source:HGNC Symbol;Acc:5423]	BA17_v_BA24	BA17_BA39-40	0.0619495	0.366288
ENSG00000196381.10_2	BA17	0.00933838	Yes	ENSG00000196381	ZNF781	ZNF781	protein_coding	19	-1	q13.12	38158652	38183223	zinc finger protein 781 [Source:HGNC Symbol;Acc:26745]	BA17_v_BA24	BA17_BA39-40	0.018862	0.090084
ENSG00000196504.15_2	BA17	0.00933838	No	ENSG00000196504	PRPF40A	PRPF40A	protein_coding	2	-1	q23.3	153508107	153574511	PRP40 pre-mRNA processing factor 40 homolog A (S. cerevisiae) [Source:HGNC Symbol;Acc:16463]	BA17_v_BA24	BA17_BA39-40	0.362043	0.0215142
ENSG00000203804.4_1	BA24	0.00933838	No	ENSG00000203804	ADAMTSL4-AS1	ADAMTSL4-AS1	protein_coding	1	-1	q21.3	150533480	150533969	ADAMTSL4 antisense RNA 1 [Source:HGNC Symbol;Acc:32041]	BA17_v_BA24	Other_Cortical_Regions	0.639114	-0.0420697
ENSG00000205795.4_1	BA24	0.00933838	No	ENSG00000205795	CYS1	CYS1	protein_coding	2	-1	p25.1	10196907	10221071	cystin 1 [Source:HGNC Symbol;Acc:18525]	BA17_v_BA24	Other_Cortical_Regions	0.161666	-0.0816903
ENSG00000213160.9_2	BA24	0.00933838	No	ENSG00000213160	KLHL23	KLHL23	protein_coding	2	1	q31.1	170550998	170633499	kelch-like family member 23 [Source:HGNC Symbol;Acc:27506]	BA17_v_BA24	Other_Cortical_Regions	0.146997	-0.0519271
ENSG00000224822.1_2	BA24	0.00933838	No	ENSG00000224822	THRB-IT1	THRB-IT1	sense_intronic	3	-1	p24.2	24496627	24500925	THRB intronic transcript 1 (non-protein coding) [Source:HGNC Symbol;Acc:41390]	BA17_v_BA24	Other_Cortical_Regions	0.304404	-0.0711595
ENSG00000229267.2_2	BA17	0.00933838	No	ENSG00000229267	AC072062.1		antisense	2	1	q35	215674953	215827998		BA17_v_BA24	NA	NA	NA
ENSG00000230806.1_1	BA24	0.00933838	No	ENSG00000230806	RP11-343N15.1		lincRNA	1	-1	p11.2	121102017	121140666		BA17_v_BA24	Other_Cortical_Regions	0.0229919	-0.404088
ENSG00000238084.4_1	BA24	0.00933838	No	ENSG00000238084	RP3-469D22.1		pseudogene	1	1	p36.11	25725203	25725771		BA17_v_BA24	Other_Cortical_Regions	0.0185477	-0.366667
ENSG00000250764.1_1	BA17	0.00933838	No	ENSG00000250764	CTD-2152M20.2		antisense	5	-1	p13.3	32103551	32122047		BA17_v_BA24	BA17_BA39-40	0.0104929	0.411081
ENSG00000251628.1_1	BA17	0.00933838	No	ENSG00000251628	RP11-371M22.1		lincRNA	5	1	q22.3	113391703	113392871		BA17_v_BA24	BA17_BA39-40	0.00269121	0.441575
ENSG00000253894.1_1	BA17	0.00933838	No	ENSG00000253894	RP11-45K10.2		lincRNA	8	1	q12.3	64378407	64388040		BA17_v_BA24	BA17_BA39-40	1.32722e-05	0.722461
ENSG00000255413.1_1	BA24	0.00933838	No	ENSG00000255413	RP11-436P7.2		pseudogene	8	1	p22	13599318	13600290		BA17_v_BA24	Other_Cortical_Regions	0.0407498	-0.399122
ENSG00000258484.3_2	BA17	0.00933838	No	ENSG00000258484	SPESP1	SPESP1	protein_coding	15	1	q23	69110560	69239150	sperm equatorial segment protein 1 [Source:HGNC Symbol;Acc:15570]	BA17_v_BA24	BA17_BA39-40	0.568302	0.0645464
ENSG00000259797.1_2	BA24	0.00933838	No	ENSG00000259797	RP11-96D1.3		sense_intronic	16	1	q22.1	68350704	68352939		BA17_v_BA24	Other_Cortical_Regions	0.671521	-0.089581
ENSG00000261140.1_2	BA17	0.00933838	No	ENSG00000261140	RP11-20I23.6		antisense	16	-1	p13.3	2619044	2621937		BA17_v_BA24	BA17_BA39-40	0.0220767	0.283568
ENSG00000262202.4_1	BA24	0.00933838	No	ENSG00000262202	SNORD3D	SNORD3D	lincRNA	17	-1	p11.2	19015313	19015949	small nucleolar RNA, C/D box 3D [Source:HGNC Symbol;Acc:33192]	BA17_v_BA24	NA	NA	NA
ENSG00000264278.1_2	BA24	0.00933838	No	ENSG00000264278	RP11-162A12.2		protein_coding	18	-1	q23	74506688	74534251	Uncharacterized protein [Source:UniProtKB/TrEMBL;Acc:J3QQK0]	BA17_v_BA24	Other_Cortical_Regions	0.192345	-0.168033
ENSG00000272232.1	BA17	0.00933838	No	ENSG00000272232	Metazoa_SRP		misc_RNA	9	-1	q21.12	73194081	73194377	Metazoan signal recognition particle RNA [Source:RFAM;Acc:RF00017]	BA17_v_BA24	BA17_BA39-40	0.000924959	0.550848
ENSG00000036565.14_2	BA24	0.0109863	No	ENSG00000036565	SLC18A1	SLC18A1	protein_coding	8	-1	p21.3	20002366	20040717	solute carrier family 18 (vesicular monoamine transporter), member 1 [Source:HGNC Symbol;Acc:10934]	BA17_v_BA24	Other_Cortical_Regions	0.0480002	-0.383241
ENSG00000074219.13_2	BA24	0.0109863	Yes	ENSG00000074219	TEAD2	TEAD2	protein_coding	19	-1	q13.33	49843852	49865714	TEA domain family member 2 [Source:HGNC Symbol;Acc:11715]	BA17_v_BA24	Other_Cortical_Regions	0.00569234	-0.234725
ENSG00000081052.11_1	BA24	0.0109863	No	ENSG00000081052	COL4A4	COL4A4	protein_coding	2	-1	q36.3	227867427	228028829	collagen, type IV, alpha 4 [Source:HGNC Symbol;Acc:2206]	BA17_v_BA24	Other_Cortical_Regions	0.145873	-0.107211
ENSG00000099804.8_1	BA24	0.0109863	No	ENSG00000099804	CDC34	CDC34	protein_coding	19	1	p13.3	531714	542097	cell division cycle 34 [Source:HGNC Symbol;Acc:1734]	BA17_v_BA24	Other_Cortical_Regions	0.0269224	-0.0583962
ENSG00000100612.13_1	BA17	0.0109863	No	ENSG00000100612	DHRS7	DHRS7	protein_coding	14	-1	q23.1	60610838	60636574	dehydrogenase/reductase (SDR family) member 7 [Source:HGNC Symbol;Acc:21524]	BA17_v_BA24	BA17_BA39-40	0.000548259	0.0973547
ENSG00000110583.12_1	BA24	0.0109863	No	ENSG00000110583	NAA40	NAA40	protein_coding	11	1	q13.1	63706431	63724800	N(alpha)-acetyltransferase 40, NatD catalytic subunit [Source:HGNC Symbol;Acc:25845]	BA17_v_BA24	Other_Cortical_Regions	0.462917	-0.0201108
ENSG00000114439.18_2	BA17	0.0109863	Yes	ENSG00000114439	BBX	BBX	protein_coding	3	1	q13.12	107241783	107530171	bobby sox homolog (Drosophila) [Source:HGNC Symbol;Acc:14422]	BA17_v_BA24	BA17_BA39-40	0.351863	0.0488024
ENSG00000115129.13_1	BA24	0.0109863	No	ENSG00000115129	TP53I3	TP53I3	protein_coding	2	-1	p23.3	24300303	24308731	tumor protein p53 inducible protein 3 [Source:HGNC Symbol;Acc:19373]	BA17_v_BA24	Other_Cortical_Regions	0.00353677	-0.193971
ENSG00000116455.13_2	BA24	0.0109863	No	ENSG00000116455	WDR77	WDR77	protein_coding	1	-1	p13.2	111982512	111991998	WD repeat domain 77 [Source:HGNC Symbol;Acc:29652]	BA17_v_BA24	Other_Cortical_Regions	0.48187	-0.0216401
ENSG00000119514.6_2	BA17	0.0109863	No	ENSG00000119514	GALNT12	GALNT12	protein_coding	9	1	q22.33	101569981	101612363	UDP-N-acetyl-alpha-D-galactosamine:polypeptide N-acetylgalactosaminyltransferase 12 (GalNAc-T12) [Source:HGNC Symbol;Acc:19877]	BA17_v_BA24	BA17_BA39-40	0.0682573	0.153116
ENSG00000119630.13_1	BA24	0.0109863	No	ENSG00000119630	PGF	PGF	protein_coding	14	-1	q24.3	75408537	75422487	placental growth factor [Source:HGNC Symbol;Acc:8893]	BA17_v_BA24	Other_Cortical_Regions	0.225999	-0.127665
ENSG00000127329.15_2	BA24	0.0109863	No	ENSG00000127329	PTPRB	PTPRB	protein_coding	12	-1	q15	70910630	71031220	protein tyrosine phosphatase, receptor type, B [Source:HGNC Symbol;Acc:9665]	BA17_v_BA24	Other_Cortical_Regions	0.23672	-0.064107
ENSG00000131732.11_1	BA17	0.0109863	No	ENSG00000131732	ZCCHC9	ZCCHC9	protein_coding	5	1	q14.1	80597409	80609116	zinc finger, CCHC domain containing 9 [Source:HGNC Symbol;Acc:25424]	BA17_v_BA24	BA17_BA39-40	0.000740065	0.0936045
ENSG00000133104.12_1	BA17	0.0109863	No	ENSG00000133104	SPG20	SPG20	protein_coding	13	-1	q13.3	36875775	36944317	spastic paraplegia 20 (Troyer syndrome) [Source:HGNC Symbol;Acc:18514]	BA17_v_BA24	BA17_BA39-40	0.0320089	0.0682032
ENSG00000133835.14_2	BA17	0.0109863	No	ENSG00000133835	HSD17B4	HSD17B4	protein_coding	5	1	q23.1	118788138	118972894	hydroxysteroid (17-beta) dehydrogenase 4 [Source:HGNC Symbol;Acc:5213]	BA17_v_BA24	BA17_BA39-40	0.00757141	0.0776895
ENSG00000135525.18_2	BA17	0.0109863	No	ENSG00000135525	MAP7	MAP7	protein_coding	6	-1	q23.3	136663875	136871957	microtubule-associated protein 7 [Source:HGNC Symbol;Acc:6869]	BA17_v_BA24	NA	NA	NA
ENSG00000144857.14_2	BA24	0.0109863	No	ENSG00000144857	BOC	BOC	protein_coding	3	1	q13.2	112929850	113006303	BOC cell adhesion associated, oncogene regulated [Source:HGNC Symbol;Acc:17173]	BA17_v_BA24	Other_Cortical_Regions	0.0060333	-0.13044
ENSG00000149100.12_2	BA17	0.0109863	No	ENSG00000149100	EIF3M	EIF3M	protein_coding	11	1	p13	32605344	32627808	eukaryotic translation initiation factor 3, subunit M [Source:HGNC Symbol;Acc:24460]	BA17_v_BA24	BA17_BA39-40	0.0214843	0.0468976
ENSG00000155380.11_2	BA17	0.0109863	No	ENSG00000155380	SLC16A1	SLC16A1	protein_coding	1	-1	p13.2	113454469	113499635	solute carrier family 16 (monocarboxylate transporter), member 1 [Source:HGNC Symbol;Acc:10922]	BA17_v_BA24	BA17_BA39-40	0.944264	0.00573104
ENSG00000156968.8_2	BA17	0.0109863	No	ENSG00000156968	MPV17L	MPV17L	protein_coding	16	1	p13.11	15489611	15507125	MPV17 mitochondrial membrane protein-like [Source:HGNC Symbol;Acc:26827]	BA17_v_BA24	BA17_BA39-40	0.311565	0.0321111
ENSG00000165934.12_1	BA17	0.0109863	No	ENSG00000165934	CPSF2	CPSF2	protein_coding	14	1	q32.12	92588281	92630755	cleavage and polyadenylation specific factor 2, 100kDa [Source:HGNC Symbol;Acc:2325]	BA17_v_BA24	NA	NA	NA
ENSG00000166106.3_1	BA24	0.0109863	No	ENSG00000166106	ADAMTS15	ADAMTS15	protein_coding	11	1	q24.3	130318869	130346532	ADAM metallopeptidase with thrombospondin type 1 motif, 15 [Source:HGNC Symbol;Acc:16305]	BA17_v_BA24	Other_Cortical_Regions	0.000549043	-0.334782
ENSG00000174196.5	BA17	0.0109863	No	ENSG00000174196	FAM21D	FAM21D	protein_coding	10	1	q11.23	51187938	51192032	family with sequence similarity 21, member D [Source:HGNC Symbol;Acc:23418]	BA17_v_BA24	BA17_BA39-40	3.17533e-05	0.119907
ENSG00000174640.12_1	BA24	0.0109863	No	ENSG00000174640	SLCO2A1	SLCO2A1	protein_coding	3	-1	q22.2	133651540	133771028	solute carrier organic anion transporter family, member 2A1 [Source:HGNC Symbol;Acc:10955]	BA17_v_BA24	Other_Cortical_Regions	0.0107674	-0.249476
ENSG00000187922.13_2	BA24	0.0109863	No	ENSG00000187922	LCN10	LCN10	protein_coding	9	-1	q34.3	139632619	139637808	lipocalin 10 [Source:HGNC Symbol;Acc:20892]	BA17_v_BA24	Other_Cortical_Regions	0.301877	-0.201816
ENSG00000188856.6_1	BA17	0.0109863	No	ENSG00000188856	RPSAP47	RPSAP47	pseudogene	8	1	q21.13	81471105	81471992	ribosomal protein SA pseudogene 47 [Source:HGNC Symbol;Acc:36162]	BA17_v_BA24	BA17_BA39-40	0.118083	0.151972
ENSG00000196636.7_1	BA17	0.0109863	No	ENSG00000196636	ACN9	ACN9	protein_coding	7	1	q21.3	96745902	96811075	ACN9 homolog (S. cerevisiae) [Source:HGNC Symbol;Acc:21752]	BA17_v_BA24	BA17_BA39-40	0.0339589	0.0799159
ENSG00000197405.7_2	BA24	0.0109863	No	ENSG00000197405	C5AR1	C5AR1	protein_coding	19	1	q13.32	47793280	47825323	complement component 5a receptor 1 [Source:HGNC Symbol;Acc:1338]	BA17_v_BA24	Other_Cortical_Regions	6.92961e-05	-0.471756
ENSG00000204261.8_2	BA24	0.0109863	No	ENSG00000204261	TAPSAR1	TAPSAR1	lincRNA	6	1	p21.32	32811863	32814272	TAP1 and PSMB8 antisense RNA 1 [Source:HGNC Symbol;Acc:39758]	BA17_v_BA24	Other_Cortical_Regions	0.0955044	-0.154969
ENSG00000225057.2_1	BA24	0.0109863	No	ENSG00000225057	AC096574.4		processed_transcript	2	1	q37.3	239140325	239164274		BA17_v_BA24	Other_Cortical_Regions	0.0102846	-0.469619
ENSG00000225190.9_2	BA17	0.0109863	No	ENSG00000225190	PLEKHM1	PLEKHM1	protein_coding	17	-1	q21.31	43513266	43568115	pleckstrin homology domain containing, family M (with RUN domain) member 1 [Source:HGNC Symbol;Acc:29017]	BA17_v_BA24	BA17_BA39-40	0.0508997	0.0516907
ENSG00000225447.1_1	BA17	0.0109863	No	ENSG00000225447	RPS15AP10	RPS15AP10	pseudogene	1	-1	p34.1	46111488	46111869	ribosomal protein S15a pseudogene 10 [Source:HGNC Symbol;Acc:37001]	BA17_v_BA24	NA	NA	NA
ENSG00000228649.8_1	BA24	0.0109863	No	ENSG00000228649	AC005682.5		processed_transcript	7	1	p15.3	22893797	22901021		BA17_v_BA24	Other_Cortical_Regions	0.213937	-0.22739
ENSG00000229944.3_1	BA17	0.0109863	No	ENSG00000229944	AC004797.1		pseudogene	17	-1	q21.33	47500970	47502298		BA17_v_BA24	BA17_BA39-40	0.116173	0.0748408
ENSG00000231920.1_1	BA24	0.0109863	No	ENSG00000231920	NEBL-AS1	NEBL-AS1	antisense	10	1	p12.31	21462943	21463977	NEBL antisense RNA 1 [Source:HGNC Symbol;Acc:44899]	BA17_v_BA24	Other_Cortical_Regions	8.23159e-05	-0.419287
ENSG00000232237.3_1	BA24	0.0109863	No	ENSG00000232237	ASCL5	ASCL5	protein_coding	1	-1	q32.1	201083081	201096312	achaete-scute family bHLH transcription factor 5 [Source:HGNC Symbol;Acc:33169]	BA17_v_BA24	Other_Cortical_Regions	0.241679	-0.187141
ENSG00000232284.7_2	BA24	0.0109863	No	ENSG00000232284	GNG12-AS1	GNG12-AS1	antisense	1	1	p31.3	68297986	68668670	GNG12 antisense RNA 1 [Source:HGNC Symbol;Acc:43938]	BA17_v_BA24	Other_Cortical_Regions	1.08968e-05	-0.713218
ENSG00000236018.2_1	BA17	0.0109863	No	ENSG00000236018	RP4-814D15.1		pseudogene	7	-1	q36.3	156990294	156991205		BA17_v_BA24	NA	NA	NA
ENSG00000236888.1_1	BA24	0.0109863	No	ENSG00000236888	RPS20P5	RPS20P5	pseudogene	1	-1	p32.2	58071519	58071878	ribosomal protein S20 pseudogene 5 [Source:HGNC Symbol;Acc:36367]	BA17_v_BA24	Other_Cortical_Regions	0.241208	-0.190127
ENSG00000258405.9_2	BA24	0.0109863	No	ENSG00000258405	ZNF578	ZNF578	protein_coding	19	1	q13.41	52956829	53015407	zinc finger protein 578 [Source:HGNC Symbol;Acc:26449]	BA17_v_BA24	Other_Cortical_Regions	0.147028	-0.077341
ENSG00000260685.1_1	BA24	0.0109863	No	ENSG00000260685	RP11-326L17.1		pseudogene	15	-1	q24.2	76242805	76243485		BA17_v_BA24	NA	NA	NA
ENSG00000264940.4_1	BA24	0.0109863	No	ENSG00000264940	SNORD3C	SNORD3C	lincRNA	17	-1	p11.2	19092978	19093558	small nucleolar RNA, C/D box 3C [Source:HGNC Symbol;Acc:33191]	BA17_v_BA24	Other_Cortical_Regions	0.258022	-0.135162
ENSG00000270059.1_2	BA17	0.0109863	No	ENSG00000270059	RP11-88H12.2		sense_intronic	3	-1	p14.1	65344943	65345392		BA17_v_BA24	BA17_BA39-40	0.0849194	0.18293
ENSG00000270277.1_2	BA17	0.0109863	No	ENSG00000270277	RP11-65L3.2		antisense	2	1	q31.2	179413611	179415408		BA17_v_BA24	BA17_BA39-40	0.00153719	0.188746
ENSG00000272235.1_1	BA24	0.0109863	No	ENSG00000272235	RP11-22L13.1		lincRNA	1	-1	p36.32	3223200	3226660		BA17_v_BA24	Other_Cortical_Regions	0.000967707	-0.545411
ENSG00000273001.1_1	BA24	0.0109863	No	ENSG00000273001	RP11-118K6.3		lincRNA	10	-1	p15.2	3107616	3108193		BA17_v_BA24	Other_Cortical_Regions	0.0775944	-0.200793
ENSG00000103540.16_2	BA17	0.0128632	No	ENSG00000103540	CCP110	CCP110	protein_coding	16	1	p12.3	19535133	19564730	centriolar coiled coil protein 110kDa [Source:HGNC Symbol;Acc:24342]	BA17_v_BA24	BA17_BA39-40	0.738008	0.0205682
ENSG00000106526.10_2	BA24	0.0128632	No	ENSG00000106526	ACTR3C	ACTR3C	protein_coding	7	-1	q36.1	149941005	150020814	ARP3 actin-related protein 3 homolog C (yeast) [Source:HGNC Symbol;Acc:37282]	BA17_v_BA24	Other_Cortical_Regions	0.312403	-0.0460813
ENSG00000108878.4_1	BA24	0.0128632	No	ENSG00000108878	CACNG1	CACNG1	protein_coding	17	1	q24.2	65040706	65052909	calcium channel, voltage-dependent, gamma subunit 1 [Source:HGNC Symbol;Acc:1405]	BA17_v_BA24	Other_Cortical_Regions	0.0318673	-0.400887
ENSG00000112837.16_2	BA24	0.0128632	Yes	ENSG00000112837	TBX18	TBX18	protein_coding	6	-1	q14.3	85397069	85474237	T-box 18 [Source:HGNC Symbol;Acc:11595]	BA17_v_BA24	Other_Cortical_Regions	0.0606266	-0.235792
ENSG00000115539.13_2	BA17	0.0128632	No	ENSG00000115539	PDCL3	PDCL3	protein_coding	2	1	q11.2	101179152	101193197	phosducin-like 3 [Source:HGNC Symbol;Acc:28860]	BA17_v_BA24	BA17_BA39-40	0.234787	0.0471545
ENSG00000121022.13_2	BA17	0.0128632	Yes	ENSG00000121022	COPS5	COPS5	protein_coding	8	-1	q13.1	67955314	67996018	COP9 signalosome subunit 5 [Source:HGNC Symbol;Acc:2240]	BA17_v_BA24	BA17_BA39-40	2.86145e-05	0.090843
ENSG00000121858.10_1	BA24	0.0128632	No	ENSG00000121858	TNFSF10	TNFSF10	protein_coding	3	-1	q26.31	172223298	172241297	tumor necrosis factor (ligand) superfamily, member 10 [Source:HGNC Symbol;Acc:11925]	BA17_v_BA24	Other_Cortical_Regions	0.424718	-0.088535
ENSG00000124920.13_2	BA17	0.0128632	Yes	ENSG00000124920	MYRF	MYRF	protein_coding	11	1	q12.2	61520114	61555990	myelin regulatory factor [Source:HGNC Symbol;Acc:1181]	BA17_v_BA24	NA	NA	NA
ENSG00000128567.16_1	BA24	0.0128632	No	ENSG00000128567	PODXL	PODXL	protein_coding	7	-1	q32.3	131185021	131242976	podocalyxin-like [Source:HGNC Symbol;Acc:9171]	BA17_v_BA24	Other_Cortical_Regions	0.0373889	-0.122581
ENSG00000134077.15_2	BA17	0.0128632	No	ENSG00000134077	THUMPD3	THUMPD3	protein_coding	3	1	p25.3	9404526	9428475	THUMP domain containing 3 [Source:HGNC Symbol;Acc:24493]	BA17_v_BA24	BA17_BA39-40	0.113168	0.0369688
ENSG00000135917.13_1	BA24	0.0128632	No	ENSG00000135917	SLC19A3	SLC19A3	protein_coding	2	-1	q36.3	228549926	228582728	solute carrier family 19 (thiamine transporter), member 3 [Source:HGNC Symbol;Acc:16266]	BA17_v_BA24	Other_Cortical_Regions	0.0750888	-0.123066
ENSG00000137312.14_1	BA17	0.0128632	No	ENSG00000137312	FLOT1	FLOT1	protein_coding	6	-1	p21.33	30695486	30710510	flotillin 1 [Source:HGNC Symbol;Acc:3757]	BA17_v_BA24	BA17_BA39-40	0.233906	0.0341665
ENSG00000137463.4_2	BA17	0.0128632	No	ENSG00000137463	MGARP	MGARP	protein_coding	4	-1	q31.1	140187317	140201492	mitochondria-localized glutamic acid-rich protein [Source:HGNC Symbol;Acc:29969]	BA17_v_BA24	BA17_BA39-40	0.0442084	0.180684
ENSG00000138032.20_2	BA17	0.0128632	No	ENSG00000138032	PPM1B	PPM1B	protein_coding	2	1	p21	44395108	44471523	protein phosphatase, Mg2+/Mn2+ dependent, 1B [Source:HGNC Symbol;Acc:9276]	BA17_v_BA24	NA	NA	NA
ENSG00000138760.8_1	BA17	0.0128632	No	ENSG00000138760	SCARB2	SCARB2	protein_coding	4	-1	q21.1	77079890	77135046	scavenger receptor class B, member 2 [Source:HGNC Symbol;Acc:1665]	BA17_v_BA24	BA17_BA39-40	0.122888	0.0603233
ENSG00000139291.13_2	BA24	0.0128632	No	ENSG00000139291	TMEM19	TMEM19	protein_coding	12	1	q21.1	72079867	72097836	transmembrane protein 19 [Source:HGNC Symbol;Acc:25605]	BA17_v_BA24	Other_Cortical_Regions	0.411357	-0.0237724
ENSG00000143374.15_2	BA17	0.0128632	No	ENSG00000143374	TARS2	TARS2	protein_coding	1	1	q21.3	150459887	150480078	threonyl-tRNA synthetase 2, mitochondrial (putative) [Source:HGNC Symbol;Acc:30740]	BA17_v_BA24	BA17_BA39-40	0.000244813	0.0901789
ENSG00000152404.15_2	BA17	0.0128632	No	ENSG00000152404	CWF19L2	CWF19L2	protein_coding	11	-1	q22.3	107197071	107328572	CWF19-like 2, cell cycle control (S. pombe) [Source:HGNC Symbol;Acc:26508]	BA17_v_BA24	BA17_BA39-40	0.0206201	0.0629844
ENSG00000161405.16_1	BA17	0.0128632	Yes	ENSG00000161405	IKZF3	IKZF3	protein_coding	17	-1	q12	37921198	38020441	IKAROS family zinc finger 3 (Aiolos) [Source:HGNC Symbol;Acc:13178]	BA17_v_BA24	BA17_BA39-40	0.556617	0.080116
ENSG00000162654.8_1	BA24	0.0128632	No	ENSG00000162654	GBP4	GBP4	protein_coding	1	-1	p22.2	89646831	89664615	guanylate binding protein 4 [Source:HGNC Symbol;Acc:20480]	BA17_v_BA24	Other_Cortical_Regions	0.317745	-0.0859504
ENSG00000163421.8_2	BA24	0.0128632	No	ENSG00000163421	PROK2	PROK2	protein_coding	3	-1	p13	71820807	71834357	prokineticin 2 [Source:HGNC Symbol;Acc:18455]	BA17_v_BA24	Other_Cortical_Regions	0.000854496	-0.635428
ENSG00000167355.7_2	BA24	0.0128632	No	ENSG00000167355	AC104389.28		processed_transcript	11	-1	p15.4	5326206	5526882		BA17_v_BA24	Other_Cortical_Regions	1.19872e-06	-0.877785
ENSG00000171016.11_1	BA24	0.0128632	No	ENSG00000171016	PYGO1	PYGO1	protein_coding	15	-1	q21.3	55831088	55881145	pygopus family PHD finger 1 [Source:HGNC Symbol;Acc:30256]	BA17_v_BA24	NA	NA	NA
ENSG00000176444.18_1	BA17	0.0128632	No	ENSG00000176444	CLK2	CLK2	protein_coding	1	-1	q22	155232659	155248282	CDC-like kinase 2 [Source:HGNC Symbol;Acc:2069]	BA17_v_BA24	BA17_BA39-40	0.0101749	0.0649951
ENSG00000179262.9_1	BA17	0.0128632	No	ENSG00000179262	RAD23A	RAD23A	protein_coding	19	1	p13.2	13056669	13064456	RAD23 homolog A (S. cerevisiae) [Source:HGNC Symbol;Acc:9812]	BA17_v_BA24	NA	NA	NA
ENSG00000181908.5_1	BA24	0.0128632	No	ENSG00000181908	AP003774.4		protein_coding	11	1	q13.1	64216546	64219126	HCG1652096, isoform CRA_a; Uncharacterized protein; cDNA FLJ37045 fis, clone BRACE2012185 [Source:UniProtKB/TrEMBL;Acc:Q8N9J4]	BA17_v_BA24	Other_Cortical_Regions	0.0794854	-0.129564
ENSG00000188554.13_1	BA17	0.0128632	No	ENSG00000188554	NBR1	NBR1	protein_coding	17	1	q21.31	41322498	41363708	neighbor of BRCA1 gene 1 [Source:HGNC Symbol;Acc:6746]	BA17_v_BA24	NA	NA	NA
ENSG00000188933.14_1	BA24	0.0128632	No	ENSG00000188933	USP32P1	USP32P1	pseudogene	17	1	p11.2	16689803	16707769	ubiquitin specific peptidase 32 pseudogene 1 [Source:HGNC Symbol;Acc:43570]	BA17_v_BA24	Other_Cortical_Regions	0.0804329	-0.108338
ENSG00000197457.9_1	BA24	0.0128632	No	ENSG00000197457	STMN3	STMN3	protein_coding	20	-1	q13.33	62271061	62284780	stathmin-like 3 [Source:HGNC Symbol;Acc:15926]	BA17_v_BA24	Other_Cortical_Regions	0.749801	-0.0170321
ENSG00000198719.8_1	BA17	0.0128632	No	ENSG00000198719	DLL1	DLL1	protein_coding	6	-1	q27	170591294	170599561	delta-like 1 (Drosophila) [Source:HGNC Symbol;Acc:2908]	BA17_v_BA24	BA17_BA39-40	0.435	0.0618439
ENSG00000198799.11_2	BA17	0.0128632	No	ENSG00000198799	LRIG2	LRIG2	protein_coding	1	1	p13.2	113615831	113674882	leucine-rich repeats and immunoglobulin-like domains 2 [Source:HGNC Symbol;Acc:20889]	BA17_v_BA24	BA17_BA39-40	0.0692704	0.0457106
ENSG00000215174.2_2	BA17	0.0128632	No	ENSG00000215174	RP13-487C10.1		pseudogene	X	-1	p11.21	57703500	57706693		BA17_v_BA24	BA17_BA39-40	0.000413951	0.328614
ENSG00000227811.2_1	BA24	0.0128632	No	ENSG00000227811	FAM212B-AS1	FAM212B-AS1	antisense	1	1	p13.2	112282463	112290420	FAM212B antisense RNA 1 [Source:HGNC Symbol;Acc:49446]	BA17_v_BA24	Other_Cortical_Regions	0.00497921	-0.209475
ENSG00000228962.1_1	BA24	0.0128632	No	ENSG00000228962	HCG23	HCG23	antisense	6	1	p21.32	32358287	32361463	HLA complex group 23 (non-protein coding) [Source:HGNC Symbol;Acc:19713]	BA17_v_BA24	Other_Cortical_Regions	0.011539	-0.345532
ENSG00000233205.1_1	BA24	0.0128632	No	ENSG00000233205	AC108479.2		pseudogene	2	1	p11.2	88272175	88272601		BA17_v_BA24	Other_Cortical_Regions	0.00022982	-0.559602
ENSG00000235720.1_1	BA17	0.0128632	No	ENSG00000235720	RP11-340I6.6		pseudogene	7	1	q11.21	63353664	63355019		BA17_v_BA24	BA17_BA39-40	0.483536	0.0519423
ENSG00000236296.7_1	BA24	0.0128632	No	ENSG00000236296	GUSBP5	GUSBP5	pseudogene	4	1	q31.21	144480625	144570458	glucuronidase, beta pseudogene 5 [Source:HGNC Symbol;Acc:42319]	BA17_v_BA24	Other_Cortical_Regions	0.112409	-0.112588
ENSG00000236603.2_1	BA17	0.0128632	No	ENSG00000236603	RANP1	RANP1	pseudogene	6	1	p21.33	30453717	30454367	RAN, member RAS oncogene family pseudogene 1 [Source:HGNC Symbol;Acc:21631]	BA17_v_BA24	BA17_BA39-40	0.156125	0.0843506
ENSG00000237550.4	BA17	0.0128632	No	ENSG00000237550	UBE2Q2P6	UBE2Q2P6	pseudogene	15	-1	q25.2	82664459	82748784	ubiquitin-conjugating enzyme E2Q family member 2 pseudogene 6 [Source:HGNC Symbol;Acc:49412]	BA17_v_BA24	BA17_BA39-40	0.133977	0.0935146
ENSG00000238099.2_1	BA24	0.0128632	No	ENSG00000238099	RP11-12A2.3		lincRNA	6	-1	q24.1	139791301	139794192		BA17_v_BA24	Other_Cortical_Regions	0.0120925	-0.417851
ENSG00000260417.1_1	BA24	0.0128632	No	ENSG00000260417	CTD-2542L18.1		lincRNA	16	1	q24.1	85625872	85629326		BA17_v_BA24	Other_Cortical_Regions	0.0808537	-0.167296
ENSG00000261716.1_1	BA17	0.0128632	No	ENSG00000261716	RP11-196G18.22		sense_overlapping	1	-1	q21.2	149816065	149820591		BA17_v_BA24	BA17_BA39-40	0.0367293	0.0982189
ENSG00000262089.1_2	BA17	0.0128632	No	ENSG00000262089	RP11-589P10.5		lincRNA	17	-1	p13.1	6897961	6898508		BA17_v_BA24	BA17_BA39-40	0.0209698	0.417954
ENSG00000270831.1_1	BA17	0.0128632	No	ENSG00000270831	NF1P1	NF1P1	pseudogene	15	-1	q11.2	21122015	21140987	neurofibromin 1 pseudogene 1 [Source:HGNC Symbol;Acc:7772]	BA17_v_BA24	BA17_BA39-40	0.156898	0.187161
ENSG00000272644.1_1	BA17	0.0128632	No	ENSG00000272644	RP11-33O4.1		lincRNA	2	-1	q35	219934076	219934531		BA17_v_BA24	BA17_BA39-40	0.0439823	0.314441
ENSG00000272880.1_1	BA24	0.0128632	No	ENSG00000272880	RP11-33M22.2		lincRNA	1	1	q25.3	181781840	181782396		BA17_v_BA24	Other_Cortical_Regions	0.0524415	-0.307839
ENSG00000273419.1_1	BA17	0.0128632	No	ENSG00000273419	RP4-751H13.7		antisense	7	-1	q36.1	149555489	149559581		BA17_v_BA24	BA17_BA39-40	0.0222161	0.21979
ENSG00000008226.19_2	BA24	0.0149994	No	ENSG00000008226	DLEC1	DLEC1	protein_coding	3	1	p22.2	38080696	38165516	deleted in lung and esophageal cancer 1 [Source:HGNC Symbol;Acc:2899]	BA17_v_BA24	Other_Cortical_Regions	0.0524604	-0.153774
ENSG00000040199.18_1	BA24	0.0149994	No	ENSG00000040199	PHLPP2	PHLPP2	protein_coding	16	-1	q22.2	71671738	71758604	PH domain and leucine rich repeat protein phosphatase 2 [Source:HGNC Symbol;Acc:29149]	BA17_v_BA24	Other_Cortical_Regions	0.220257	-0.0359362
ENSG00000065621.14_1	BA24	0.0149994	No	ENSG00000065621	GSTO2	GSTO2	protein_coding	10	1	q25.1	106028631	106064703	glutathione S-transferase omega 2 [Source:HGNC Symbol;Acc:23064]	BA17_v_BA24	Other_Cortical_Regions	0.565461	-0.0291753
ENSG00000066044.14_2	BA17	0.0149994	No	ENSG00000066044	ELAVL1	ELAVL1	protein_coding	19	-1	p13.2	8023463	8070543	ELAV like RNA binding protein 1 [Source:HGNC Symbol;Acc:3312]	BA17_v_BA24	NA	NA	NA
ENSG00000078269.13_2	BA17	0.0149994	No	ENSG00000078269	SYNJ2	SYNJ2	protein_coding	6	1	q25.3	158402888	158520208	synaptojanin 2 [Source:HGNC Symbol;Acc:11504]	BA17_v_BA24	NA	NA	NA
ENSG00000080573.6_1	BA24	0.0149994	No	ENSG00000080573	COL5A3	COL5A3	protein_coding	19	-1	p13.2	10070237	10121147	collagen, type V, alpha 3 [Source:HGNC Symbol;Acc:14864]	BA17_v_BA24	Other_Cortical_Regions	0.0559455	-0.124953
ENSG00000085552.16_1	BA24	0.0149994	No	ENSG00000085552	IGSF9	IGSF9	protein_coding	1	-1	q23.2	159896829	159915386	immunoglobulin superfamily, member 9 [Source:HGNC Symbol;Acc:18132]	BA17_v_BA24	Other_Cortical_Regions	0.570056	-0.108857
ENSG00000087303.17_2	BA24	0.0149994	No	ENSG00000087303	NID2	NID2	protein_coding	14	-1	q22.1	52471521	52535712	nidogen 2 (osteonidogen) [Source:HGNC Symbol;Acc:13389]	BA17_v_BA24	Other_Cortical_Regions	0.000113924	-0.317909
ENSG00000094631.18_2	BA24	0.0149994	No	ENSG00000094631	HDAC6	HDAC6	protein_coding	X	1	p11.23	48659784	48683392	histone deacetylase 6 [Source:HGNC Symbol;Acc:14064]	BA17_v_BA24	Other_Cortical_Regions	0.0658279	-0.0420264
ENSG00000100003.17_2	BA24	0.0149994	No	ENSG00000100003	SEC14L2	SEC14L2	protein_coding	22	1	q12.2	30792846	30821305	SEC14-like 2 (S. cerevisiae) [Source:HGNC Symbol;Acc:10699]	BA17_v_BA24	Other_Cortical_Regions	0.00371612	-0.0926694
ENSG00000103066.12_2	BA24	0.0149994	No	ENSG00000103066	PLA2G15	PLA2G15	protein_coding	16	1	q22.1	68279207	68294961	phospholipase A2, group XV [Source:HGNC Symbol;Acc:17163]	BA17_v_BA24	Other_Cortical_Regions	0.0843661	-0.0678097
ENSG00000103381.11_1	BA17	0.0149994	No	ENSG00000103381	CPPED1	CPPED1	protein_coding	16	-1	p13.12	12756919	12897874	calcineurin-like phosphoesterase domain containing 1 [Source:HGNC Symbol;Acc:25632]	BA17_v_BA24	NA	NA	NA
ENSG00000107362.13_1	BA17	0.0149994	No	ENSG00000107362	ABHD17B	ABHD17B	protein_coding	9	-1	q21.13	74477368	74525847	abhydrolase domain containing 17B [Source:HGNC Symbol;Acc:24278]	BA17_v_BA24	BA17_BA39-40	0.144611	0.0804498
ENSG00000109919.9_1	BA24	0.0149994	No	ENSG00000109919	MTCH2	MTCH2	protein_coding	11	-1	p11.2	47638867	47664175	mitochondrial carrier 2 [Source:HGNC Symbol;Acc:17587]	BA17_v_BA24	Other_Cortical_Regions	0.232186	-0.0305879
ENSG00000112186.11_1	BA17	0.0149994	No	ENSG00000112186	CAP2	CAP2	protein_coding	6	1	p22.3	17393447	17558023	CAP, adenylate cyclase-associated protein, 2 (yeast) [Source:HGNC Symbol;Acc:20039]	BA17_v_BA24	BA17_BA39-40	0.132141	0.102231
ENSG00000115282.19_1	BA17	0.0149994	No	ENSG00000115282	TTC31	TTC31	protein_coding	2	1	p13.1	74710200	74722013	tetratricopeptide repeat domain 31 [Source:HGNC Symbol;Acc:25759]	BA17_v_BA24	BA17_BA39-40	0.0746651	0.0678969
ENSG00000115896.15_1	BA17	0.0149994	No	ENSG00000115896	PLCL1	PLCL1	protein_coding	2	1	q33.1	198669426	199437305	phospholipase C-like 1 [Source:HGNC Symbol;Acc:9063]	BA17_v_BA24	BA17_BA39-40	0.315709	0.0660558
ENSG00000117000.8_1	BA24	0.0149994	Yes	ENSG00000117000	RLF	RLF	protein_coding	1	1	p34.2	40627045	40706593	rearranged L-myc fusion [Source:HGNC Symbol;Acc:10025]	BA17_v_BA24	NA	NA	NA
ENSG00000126524.9_1	BA17	0.0149994	No	ENSG00000126524	SBDS	SBDS	protein_coding	7	-1	q11.21	66452664	66460588	Shwachman-Bodian-Diamond syndrome [Source:HGNC Symbol;Acc:19440]	BA17_v_BA24	BA17_BA39-40	0.31821	0.0282918
ENSG00000133069.15_2	BA17	0.0149994	No	ENSG00000133069	TMCC2	TMCC2	protein_coding	1	1	q32.1	205197304	205242471	transmembrane and coiled-coil domain family 2 [Source:HGNC Symbol;Acc:24239]	BA17_v_BA24	BA17_BA39-40	0.00783725	0.0996151
ENSG00000133226.16_2	BA17	0.0149994	No	ENSG00000133226	SRRM1	SRRM1	protein_coding	1	1	p36.11	24958207	24999758	serine/arginine repetitive matrix 1 [Source:HGNC Symbol;Acc:16638]	BA17_v_BA24	BA17_BA39-40	0.317058	0.0323246
ENSG00000136536.14_1	BA24	0.0149994	No	ENSG00000136536	2020-03-07	2020-03-07	protein_coding	2	1	q24.2	160569000	160627538	membrane-associated ring finger (C3HC4) 7, E3 ubiquitin protein ligase [Source:HGNC Symbol;Acc:17393]	BA17_v_BA24	Other_Cortical_Regions	0.442394	-0.0183605
ENSG00000144580.13_2	BA17	0.0149994	No	ENSG00000144580	RQCD1	RQCD1	protein_coding	2	1	q35	219433303	219461803	RCD1 required for cell differentiation1 homolog (S. pombe) [Source:HGNC Symbol;Acc:10445]	BA17_v_BA24	BA17_BA39-40	0.0955044	0.0329174
ENSG00000145623.12_2	BA24	0.0149994	No	ENSG00000145623	OSMR	OSMR	protein_coding	5	1	p13.1	38845960	38945698	oncostatin M receptor [Source:HGNC Symbol;Acc:8507]	BA17_v_BA24	Other_Cortical_Regions	0.0005932	-0.304636
ENSG00000146350.13_2	BA24	0.0149994	No	ENSG00000146350	TBC1D32	TBC1D32	protein_coding	6	-1	q22.31	121400640	121655891	TBC1 domain family, member 32 [Source:HGNC Symbol;Acc:21485]	BA17_v_BA24	Other_Cortical_Regions	0.0989668	-0.0439554
ENSG00000148826.8_1	BA17	0.0149994	Yes	ENSG00000148826	NKX6-2	NKX6-2	protein_coding	10	-1	q26.3	134598297	134599556	NK6 homeobox 2 [Source:HGNC Symbol;Acc:19321]	BA17_v_BA24	BA17_BA39-40	0.338585	0.177608
ENSG00000152240.12_1	BA17	0.0149994	No	ENSG00000152240	HAUS1	HAUS1	protein_coding	18	1	q21.1	43684298	43708299	HAUS augmin-like complex, subunit 1 [Source:HGNC Symbol;Acc:25174]	BA17_v_BA24	BA17_BA39-40	0.0853407	0.0836893
ENSG00000155868.7_2	BA17	0.0149994	No	ENSG00000155868	MED7	MED7	protein_coding	5	-1	q33.3	156564423	156586030	mediator complex subunit 7 [Source:HGNC Symbol;Acc:2378]	BA17_v_BA24	BA17_BA39-40	2.81579e-06	0.101044
ENSG00000167755.13_2	BA17	0.0149994	No	ENSG00000167755	KLK6	KLK6	protein_coding	19	-1	q13.41	51461887	51472929	kallikrein-related peptidase 6 [Source:HGNC Symbol;Acc:6367]	BA17_v_BA24	NA	NA	NA
ENSG00000168389.17_2	BA24	0.0149994	No	ENSG00000168389	MFSD2A	MFSD2A	protein_coding	1	1	p34.2	40420802	40435638	major facilitator superfamily domain containing 2A [Source:HGNC Symbol;Acc:25897]	BA17_v_BA24	Other_Cortical_Regions	0.333664	-0.0656752
ENSG00000168763.15_1	BA17	0.0149994	No	ENSG00000168763	CNNM3	CNNM3	protein_coding	2	1	q11.2	97481982	97499648	cyclin M3 [Source:HGNC Symbol;Acc:104]	BA17_v_BA24	BA17_BA39-40	0.284256	0.0395604
ENSG00000170043.11_2	BA17	0.0149994	No	ENSG00000170043	TRAPPC1	TRAPPC1	protein_coding	17	-1	p13.1	7833663	7835441	trafficking protein particle complex 1 [Source:HGNC Symbol;Acc:19894]	BA17_v_BA24	NA	NA	NA
ENSG00000170775.2_1	BA17	0.0149994	No	ENSG00000170775	GPR37	GPR37	protein_coding	7	-1	q31.33	124386051	124405681	G protein-coupled receptor 37 (endothelin receptor type B-like) [Source:HGNC Symbol;Acc:4494]	BA17_v_BA24	NA	NA	NA
ENSG00000172037.13_1	BA24	0.0149994	No	ENSG00000172037	LAMB2	LAMB2	protein_coding	3	-1	p21.31	49158547	49170551	laminin, beta 2 (laminin S) [Source:HGNC Symbol;Acc:6487]	BA17_v_BA24	Other_Cortical_Regions	0.00440858	-0.146044
ENSG00000176890.15_1	BA17	0.0149994	No	ENSG00000176890	TYMS	TYMS	protein_coding	18	1	p11.32	657604	673578	thymidylate synthetase [Source:HGNC Symbol;Acc:12441]	BA17_v_BA24	BA17_BA39-40	0.118866	0.239404
ENSG00000178301.3_1	BA17	0.0149994	No	ENSG00000178301	AQP11	AQP11	protein_coding	11	1	q14.1	77300436	77321400	aquaporin 11 [Source:HGNC Symbol;Acc:19940]	BA17_v_BA24	BA17_BA39-40	0.0160391	0.0939422
ENSG00000178734.5_2	BA17	0.0149994	No	ENSG00000178734	C13orf45	C13orf45	protein_coding	13	1	q22.2	76445187	76457947	chromosome 13 open reading frame 45 [Source:HGNC Symbol;Acc:44370]	BA17_v_BA24	BA17_BA39-40	0.00182265	0.568527
ENSG00000180613.10_2	BA17	0.0149994	Yes	ENSG00000180613	GSX2	GSX2	protein_coding	4	1	q12	54965690	54968672	GS homeobox 2 [Source:HGNC Symbol;Acc:24959]	BA17_v_BA24	BA17_BA39-40	0.0962142	0.276027
ENSG00000182318.5_1	BA17	0.0149994	Yes	ENSG00000182318	ZSCAN22	ZSCAN22	protein_coding	19	1	q13.43	58838385	58853698	zinc finger and SCAN domain containing 22 [Source:HGNC Symbol;Acc:4929]	BA17_v_BA24	NA	NA	NA
ENSG00000184232.8_1	BA24	0.0149994	No	ENSG00000184232	OAF	OAF	protein_coding	11	1	q23.3	120081475	120101041	OAF homolog (Drosophila) [Source:HGNC Symbol;Acc:28752]	BA17_v_BA24	Other_Cortical_Regions	0.000208652	-0.247769
ENSG00000197694.14_2	BA17	0.0149994	No	ENSG00000197694	SPTAN1	SPTAN1	protein_coding	9	1	q34.11	131314866	131395941	spectrin, alpha, non-erythrocytic 1 [Source:HGNC Symbol;Acc:11273]	BA17_v_BA24	BA17_BA39-40	0.0338029	0.0630768
ENSG00000212124.2_2	BA17	0.0149994	No	ENSG00000212124	TAS2R19	TAS2R19	protein_coding	12	-1	p13.2	11174218	11175219	taste receptor, type 2, member 19 [Source:HGNC Symbol;Acc:19108]	BA17_v_BA24	BA17_BA39-40	0.00109837	0.167153
ENSG00000213790.2_1	BA24	0.0149994	No	ENSG00000213790	OLA1P1	OLA1P1	pseudogene	22	-1	q13.2	42503769	42504957	Obg-like ATPase 1 pseudogene 1 [Source:HGNC Symbol;Acc:45274]	BA17_v_BA24	Other_Cortical_Regions	0.473749	-0.0838861
ENSG00000218672.1_1	BA17	0.0149994	No	ENSG00000218672	AC008060.7		protein_coding	7	1	q36.3	155174771	155189051	HCG2000720; Hypothetical gene supported by AK054822; Uncharacterized protein [Source:UniProtKB/TrEMBL;Acc:A4D251]	BA17_v_BA24	BA17_BA39-40	0.0259679	0.469618
ENSG00000219693.3_1	BA17	0.0149994	No	ENSG00000219693	RP11-262H14.11		pseudogene	9	1	q13	66544359	66545745		BA17_v_BA24	BA17_BA39-40	0.11388	0.234552
ENSG00000224614.1_1	BA17	0.0149994	No	ENSG00000224614	TNK2-AS1	TNK2-AS1	antisense	3	1	q29	195634947	195638128	TNK2 antisense RNA 1 [Source:HGNC Symbol;Acc:49093]	BA17_v_BA24	BA17_BA39-40	0.32512	0.197788
ENSG00000225506.2_2	BA17	0.0149994	No	ENSG00000225506	CYP4A22-AS1	CYP4A22-AS1	lincRNA	1	-1	p33	47562325	47644943	CYP4A22 antisense RNA 1 [Source:HGNC Symbol;Acc:43715]	BA17_v_BA24	BA17_BA39-40	0.0133023	0.389976
ENSG00000226129.1	BA24	0.0149994	No	ENSG00000226129	RP11-157L3.5		pseudogene	9	1	p11.2	46117312	46117651		BA17_v_BA24	Other_Cortical_Regions	0.0130945	-0.426576
ENSG00000228485.1_2	BA17	0.0149994	No	ENSG00000228485	GRK5-IT1	GRK5-IT1	sense_intronic	10	1	q26.11	120968043	120971272	GRK5 intronic transcript 1 (non-protein coding) [Source:HGNC Symbol;Acc:49478]	BA17_v_BA24	BA17_BA39-40	0.448885	0.165345
ENSG00000228755.1_1	BA24	0.0149994	No	ENSG00000228755	PABPC1P8	PABPC1P8	pseudogene	10	-1	q11.21	42775182	42777267	poly(A) binding protein, cytoplasmic 1 pseudogene 8 [Source:HGNC Symbol;Acc:37988]	BA17_v_BA24	Other_Cortical_Regions	0.528138	-0.125495
ENSG00000235271.5_1	BA24	0.0149994	No	ENSG00000235271	RP1-90L6.3		lincRNA	22	1	q12.1	27299255	27316574		BA17_v_BA24	Other_Cortical_Regions	0.0987469	-0.299182
ENSG00000237233.2_1	BA24	0.0149994	No	ENSG00000237233	RP11-809M12.1		antisense	10	1	q21.2	63212397	63241714		BA17_v_BA24	Other_Cortical_Regions	4.73994e-05	-0.654178
ENSG00000241506.1_1	BA17	0.0149994	No	ENSG00000241506	PSMC1P1	PSMC1P1	pseudogene	3	1	p14.1	68684856	68686175	proteasome (prosome, macropain) 26S subunit, ATPase, 1 pseudogene 1 [Source:HGNC Symbol;Acc:30147]	BA17_v_BA24	BA17_BA39-40	0.0210152	0.0758211
ENSG00000244491.1_2	BA17	0.0149994	No	ENSG00000244491	RP3-508I15.18		antisense	22	1	q13.1	39130730	39134770		BA17_v_BA24	NA	NA	NA
ENSG00000247131.5_1	BA17	0.0149994	No	ENSG00000247131	RP11-588G21.2		antisense	12	-1	q15	70107413	70132348		BA17_v_BA24	NA	NA	NA
ENSG00000251468.2_1	BA17	0.0149994	No	ENSG00000251468	RP11-369K16.1		pseudogene	8	1	p22	12815896	12819709		BA17_v_BA24	BA17_BA39-40	0.000628978	0.428264
ENSG00000256980.4_2	BA17	0.0149994	No	ENSG00000256980	KHDC1L	KHDC1L	protein_coding	6	-1	q13	73933267	73935493	KH homology domain containing 1-like [Source:HGNC Symbol;Acc:37274]	BA17_v_BA24	BA17_BA39-40	0.0980484	0.288527
ENSG00000259251.2_1	BA24	0.0149994	No	ENSG00000259251	RP11-643M14.1		antisense	15	1	q22.2	62352702	62354633		BA17_v_BA24	Other_Cortical_Regions	0.000164208	-0.331652
ENSG00000260075.1_1	BA17	0.0149994	No	ENSG00000260075	NSFP1	NSFP1	pseudogene	17	1	q21.31	44450221	44564507	N-ethylmaleimide-sensitive factor pseudogene 1 [Source:HGNC Symbol;Acc:31405]	BA17_v_BA24	BA17_BA39-40	0.0270482	0.113609
ENSG00000263004.1_1	BA17	0.0149994	No	ENSG00000263004	RP11-166P13.3		lincRNA	17	-1	q22	55155659	55162385		BA17_v_BA24	BA17_BA39-40	0.271438	0.141536
ENSG00000263276.1_2	BA17	0.0149994	No	ENSG00000263276	RP11-96D1.10		sense_overlapping	16	1	q22.1	68258616	68261637		BA17_v_BA24	BA17_BA39-40	0.0159479	0.212549
ENSG00000266258.1_1	BA24	0.0149994	No	ENSG00000266258	RP11-41O4.1		protein_coding	18	1	q22.2	68002675	68019695	Uncharacterized protein [Source:UniProtKB/TrEMBL;Acc:J3QQP7]	BA17_v_BA24	Other_Cortical_Regions	0.254354	-0.223773
ENSG00000267796.7_2	BA17	0.0149994	No	ENSG00000267796	LIN37	LIN37	protein_coding	19	1	q13.12	36239262	36245420	lin-37 homolog (C. elegans) [Source:HGNC Symbol;Acc:33234]	BA17_v_BA24	BA17_BA39-40	0.0329585	0.0805885
ENSG00000270557.1_2	BA24	0.0149994	No	ENSG00000270557	RP11-546J1.1		lincRNA	2	1	q24.1	158734195	158735077		BA17_v_BA24	Other_Cortical_Regions	0.55392	-0.0478147
ENSG00000272182.1_1	BA17	0.0149994	No	ENSG00000272182	RP11-802O23.3		antisense	3	1	p14.3	58413982	58414542		BA17_v_BA24	BA17_BA39-40	0.515948	0.0816866
ENSG00000272922.1_1	BA24	0.0149994	No	ENSG00000272922	RP11-329B9.5		lincRNA	3	1	q27.1	184460606	184461072		BA17_v_BA24	NA	NA	NA
ENSG00000126226.21_2	BA17	3.33786e-06	No	ENSG00000126226	PCID2	PCID2	protein_coding	13	-1	q34	113831891	113863029	PCI domain containing 2 [Source:HGNC Symbol;Acc:25653]	BA17_v_BA4-6	BA17_BA39-40	0.000459245	0.0834547
ENSG00000233932.4_2	BA17	0.000127792	No	ENSG00000233932	CTXN2	CTXN2	protein_coding	15	1	q21.1	48483736	48495953	cortexin 2 [Source:HGNC Symbol;Acc:31109]	BA17_v_BA4-6	BA17_BA39-40	3.02901e-05	0.266112
ENSG00000178031.16_2	BA17	0.000214815	No	ENSG00000178031	ADAMTSL1	ADAMTSL1	protein_coding	9	1	p22.2	18473892	18910948	ADAMTS-like 1 [Source:HGNC Symbol;Acc:14632]	BA17_v_BA4-6	BA17_BA39-40	2.76077e-07	0.381145
ENSG00000169297.7_1	BA4-6	0.000298023	Yes	ENSG00000169297	NR0B1	NR0B1	protein_coding	X	-1	p21.2	30322323	30327715	nuclear receptor subfamily 0, group B, member 1 [Source:HGNC Symbol;Acc:7960]	BA17_v_BA4-6	Other_Cortical_Regions	9.41969e-05	-0.400222
ENSG00000114784.3_1	BA17	0.000475168	No	ENSG00000114784	EIF1B	EIF1B	protein_coding	3	1	p22.1	40351175	40353915	eukaryotic translation initiation factor 1B [Source:HGNC Symbol;Acc:30792]	BA17_v_BA4-6	BA17_BA39-40	0.000175243	0.121961
ENSG00000118156.12_1	BA4-6	0.000475168	Yes	ENSG00000118156	ZNF541	ZNF541	protein_coding	19	-1	q13.33	48023942	48059113	zinc finger protein 541 [Source:HGNC Symbol;Acc:25294]	BA17_v_BA4-6	NA	NA	NA
ENSG00000125741.4_2	BA17	0.000638723	No	ENSG00000125741	OPA3	OPA3	protein_coding	19	-1	q13.32	46030685	46105470	optic atrophy 3 (autosomal recessive, with chorea and spastic paraplegia) [Source:HGNC Symbol;Acc:8142]	BA17_v_BA4-6	BA17_BA39-40	8.51643e-06	0.125531
ENSG00000172348.14_1	BA17	0.000638723	No	ENSG00000172348	RCAN2	RCAN2	protein_coding	6	-1	p12.3	46188475	46459709	regulator of calcineurin 2 [Source:HGNC Symbol;Acc:3041]	BA17_v_BA4-6	BA17_BA39-40	9.2853e-08	0.283844
ENSG00000178449.8_2	BA17	0.000638723	No	ENSG00000178449	COX14	COX14	protein_coding	12	1	q13.12	50505762	50514240	cytochrome c oxidase assembly homolog 14 (S. cerevisiae) [Source:HGNC Symbol;Acc:28216]	BA17_v_BA4-6	BA17_BA39-40	0.00547965	0.0806318
ENSG00000102030.15_2	BA4-6	0.000737667	No	ENSG00000102030	NAA10	NAA10	protein_coding	X	-1	q28	153194695	153200676	N(alpha)-acetyltransferase 10, NatA catalytic subunit [Source:HGNC Symbol;Acc:18704]	BA17_v_BA4-6	Other_Cortical_Regions	0.000509306	-0.0696633
ENSG00000130193.7_1	BA17	0.000737667	No	ENSG00000130193	THEM6	THEM6	protein_coding	8	1	q24.3	143808621	143818345	thioesterase superfamily member 6 [Source:HGNC Symbol;Acc:29656]	BA17_v_BA4-6	BA17_BA39-40	0.00043109	0.109524
ENSG00000127125.8_2	BA4-6	0.000849485	No	ENSG00000127125	PPCS	PPCS	protein_coding	1	1	p34.2	42921788	42939056	phosphopantothenoylcysteine synthetase [Source:HGNC Symbol;Acc:25686]	BA17_v_BA4-6	Other_Cortical_Regions	0.281047	-0.0313722
ENSG00000132874.14_2	BA4-6	0.000849485	No	ENSG00000132874	SLC14A2	SLC14A2	protein_coding	18	1	q12.3	42792960	43263072	solute carrier family 14 (urea transporter), member 2 [Source:HGNC Symbol;Acc:10919]	BA17_v_BA4-6	NA	NA	NA
ENSG00000149100.12_2	BA17	0.000849485	No	ENSG00000149100	EIF3M	EIF3M	protein_coding	11	1	p13	32605344	32627808	eukaryotic translation initiation factor 3, subunit M [Source:HGNC Symbol;Acc:24460]	BA17_v_BA4-6	BA17_BA39-40	0.0214843	0.0468976
ENSG00000237879.1_1	BA17	0.000849485	No	ENSG00000237879	LINC00398	LINC00398	lincRNA	13	1	q12.3	31377343	31384782	long intergenic non-protein coding RNA 398 [Source:HGNC Symbol;Acc:42727]	BA17_v_BA4-6	BA17_BA39-40	0.000392992	0.519471
ENSG00000138463.8_1	BA4-6	0.000975847	No	ENSG00000138463	DIRC2	DIRC2	protein_coding	3	1	q21.1	122513642	122599986	disrupted in renal carcinoma 2 [Source:HGNC Symbol;Acc:16628]	BA17_v_BA4-6	Other_Cortical_Regions	1.9692e-06	-0.127807
ENSG00000158286.12_1	BA4-6	0.000975847	No	ENSG00000158286	RNF207	RNF207	protein_coding	1	1	p36.31	6265535	6281359	ring finger protein 207 [Source:HGNC Symbol;Acc:32947]	BA17_v_BA4-6	Other_Cortical_Regions	0.000271303	-0.199308
ENSG00000169019.10_1	BA17	0.000975847	No	ENSG00000169019	COMMD8	COMMD8	protein_coding	4	-1	p12	47452885	47465736	COMM domain containing 8 [Source:HGNC Symbol;Acc:26036]	BA17_v_BA4-6	BA17_BA39-40	0.000415197	0.132266
ENSG00000188227.12_2	BA4-6	0.000975847	Yes	ENSG00000188227	ZNF793	ZNF793	protein_coding	19	1	q13.12	37997841	38039664	zinc finger protein 793 [Source:HGNC Symbol;Acc:33115]	BA17_v_BA4-6	Other_Cortical_Regions	0.000196656	-0.08137
ENSG00000202198.1	BA4-6	0.000975847	No	ENSG00000202198	RN7SK	RN7SK	misc_RNA	6	1	p12.2	52860418	52860748	RNA, 7SK small nuclear [Source:HGNC Symbol;Acc:10037]	BA17_v_BA4-6	Other_Cortical_Regions	0.294155	-0.642534
ENSG00000249212.1_1	BA4-6	0.000975847	No	ENSG00000249212	ATP1B1P1	ATP1B1P1	pseudogene	4	1	p13	42031226	42032140	ATPase, Na+/K+ transporting, beta 1 polypeptide pseudogene 1 [Source:HGNC Symbol;Acc:809]	BA17_v_BA4-6	Other_Cortical_Regions	0.143668	-0.117439
ENSG00000037241.7_2	BA17	0.00111842	No	ENSG00000037241	RPL26L1	RPL26L1	protein_coding	5	1	q35.1	172385732	172396774	ribosomal protein L26-like 1 [Source:HGNC Symbol;Acc:17050]	BA17_v_BA4-6	BA17_BA39-40	0.0802454	0.0586867
ENSG00000077713.18_2	BA4-6	0.00111842	No	ENSG00000077713	SLC25A43	SLC25A43	protein_coding	X	1	q24	118533023	118588441	solute carrier family 25, member 43 [Source:HGNC Symbol;Acc:30557]	BA17_v_BA4-6	Other_Cortical_Regions	0.000725174	-0.151081
ENSG00000101126.15_2	BA17	0.00111842	Yes	ENSG00000101126	ADNP	ADNP	protein_coding	20	-1	q13.13	49505585	49547958	activity-dependent neuroprotector homeobox [Source:HGNC Symbol;Acc:15766]	BA17_v_BA4-6	BA17_BA39-40	0.399162	0.0186669
ENSG00000138111.14_2	BA4-6	0.00111842	No	ENSG00000138111	TMEM180	TMEM180	protein_coding	10	1	q24.32	104221149	104236802	transmembrane protein 180 [Source:HGNC Symbol;Acc:26196]	BA17_v_BA4-6	Other_Cortical_Regions	0.18795	-0.0559056
ENSG00000151413.16_2	BA4-6	0.00111842	No	ENSG00000151413	NUBPL	NUBPL	protein_coding	14	1	q12	31959162	32330430	nucleotide binding protein-like [Source:HGNC Symbol;Acc:20278]	BA17_v_BA4-6	Other_Cortical_Regions	0.00069972	-0.0937513
ENSG00000160193.11_1	BA17	0.00111842	No	ENSG00000160193	WDR4	WDR4	protein_coding	21	-1	q22.3	44263204	44299678	WD repeat domain 4 [Source:HGNC Symbol;Acc:12756]	BA17_v_BA4-6	BA17_BA39-40	0.000306961	0.11882
ENSG00000161243.8_2	BA4-6	0.00111842	No	ENSG00000161243	FBXO27	FBXO27	protein_coding	19	-1	q13.2	39481354	39523425	F-box protein 27 [Source:HGNC Symbol;Acc:18753]	BA17_v_BA4-6	Other_Cortical_Regions	0.0955044	-0.0662168
ENSG00000167700.8_1	BA17	0.00111842	No	ENSG00000167700	MFSD3	MFSD3	protein_coding	8	1	q24.3	145734457	145736596	major facilitator superfamily domain containing 3 [Source:HGNC Symbol;Acc:25157]	BA17_v_BA4-6	BA17_BA39-40	2.64001e-09	0.210692
ENSG00000106993.11_1	BA17	0.00127864	No	ENSG00000106993	CDC37L1	CDC37L1	protein_coding	9	1	p24.1	4679559	4708398	cell division cycle 37-like 1 [Source:HGNC Symbol;Acc:17179]	BA17_v_BA4-6	BA17_BA39-40	0.00578291	0.0823083
ENSG00000112130.16_1	BA17	0.00127864	No	ENSG00000112130	RNF8	RNF8	protein_coding	6	1	p21.2	37321748	37362514	ring finger protein 8, E3 ubiquitin protein ligase [Source:HGNC Symbol;Acc:10071]	BA17_v_BA4-6	BA17_BA39-40	1.85774e-06	0.113109
ENSG00000137642.12_1	BA17	0.00127864	No	ENSG00000137642	SORL1	SORL1	protein_coding	11	1	q24.1	121322912	121504402	sortilin-related receptor, L(DLR class) A repeats containing [Source:HGNC Symbol;Acc:11185]	BA17_v_BA4-6	BA17_BA39-40	1.66479e-11	0.222428
ENSG00000148935.10_2	BA17	0.00127864	No	ENSG00000148935	GAS2	GAS2	protein_coding	11	1	p14.3	22647188	22834601	growth arrest-specific 2 [Source:HGNC Symbol;Acc:4167]	BA17_v_BA4-6	BA17_BA39-40	2.35307e-07	0.23643
ENSG00000151093.7_1	BA17	0.00127864	No	ENSG00000151093	OXSM	OXSM	protein_coding	3	1	p24.2	25824408	25836025	3-oxoacyl-ACP synthase, mitochondrial [Source:HGNC Symbol;Acc:26063]	BA17_v_BA4-6	BA17_BA39-40	2.74313e-05	0.152452
ENSG00000164591.13_1	BA17	0.00127864	No	ENSG00000164591	MYOZ3	MYOZ3	protein_coding	5	1	q33.1	150040436	150058927	myozenin 3 [Source:HGNC Symbol;Acc:18565]	BA17_v_BA4-6	NA	NA	NA
ENSG00000183114.7_1	BA17	0.00127864	No	ENSG00000183114	FAM43B	FAM43B	protein_coding	1	1	p36.12	20878932	20881512	family with sequence similarity 43, member B [Source:HGNC Symbol;Acc:31791]	BA17_v_BA4-6	BA17_BA39-40	0.0627268	0.109959
ENSG00000236360.2_1	BA4-6	0.00127864	No	ENSG00000236360	RP11-334A14.2		pseudogene	1	-1	p32.3	53458868	53459374		BA17_v_BA4-6	Other_Cortical_Regions	0.0477773	-0.311915
ENSG00000265142.7_2	BA17	0.00127864	No	ENSG00000265142	MIR1-2	MIR133A1	antisense	18	-1	q11.2	19405448	19411371	microRNA 1-2 [Source:HGNC Symbol;Acc:31500]	BA17_v_BA4-6	BA17_BA39-40	4.86992e-09	0.769246
ENSG00000137880.5_1	BA17	0.00145841	No	ENSG00000137880	GCHFR	GCHFR	protein_coding	15	1	q15.1	41056218	41059906	GTP cyclohydrolase I feedback regulator [Source:HGNC Symbol;Acc:4194]	BA17_v_BA4-6	BA17_BA39-40	0.00127301	0.216591
ENSG00000206127.10_2	BA4-6	0.00145841	No	ENSG00000206127	GOLGA8O	GOLGA8O	protein_coding	15	-1	q13.3	32737307	32747835	golgin A8 family, member O [Source:HGNC Symbol;Acc:44406]	BA17_v_BA4-6	Other_Cortical_Regions	1.0123e-05	-0.236091
ENSG00000240225.10_1	BA17	0.00145841	No	ENSG00000240225	ZNF542	ZNF542	pseudogene	19	1	q13.43	56879468	56891197	zinc finger protein 542 [Source:HGNC Symbol;Acc:25393]	BA17_v_BA4-6	BA17_BA39-40	0.000303983	0.101897
ENSG00000261418.1_1	BA17	0.00145841	No	ENSG00000261418	RP11-529J17.3		pseudogene	15	1	q11.2	23675986	23680359		BA17_v_BA4-6	NA	NA	NA
ENSG00000096060.14_1	BA17	0.00165987	No	ENSG00000096060	FKBP5	FKBP5	protein_coding	6	-1	p21.31	35541362	35696360	FK506 binding protein 5 [Source:HGNC Symbol;Acc:3721]	BA17_v_BA4-6	BA17_BA39-40	0.259567	0.130317
ENSG00000116580.18_1	BA17	0.00165987	Yes	ENSG00000116580	GON4L	GON4L	protein_coding	1	-1	q22	155719508	155829191	gon-4-like (C. elegans) [Source:HGNC Symbol;Acc:25973]	BA17_v_BA4-6	BA17_BA39-40	1.32531e-06	0.0893704
ENSG00000160951.3_1	BA4-6	0.00165987	No	ENSG00000160951	PTGER1	PTGER1	protein_coding	19	-1	p13.12	14583278	14586174	prostaglandin E receptor 1 (subtype EP1), 42kDa [Source:HGNC Symbol;Acc:9593]	BA17_v_BA4-6	Other_Cortical_Regions	0.324852	-0.201555
ENSG00000175895.3_1	BA4-6	0.00165987	No	ENSG00000175895	PLEKHF2	PLEKHF2	protein_coding	8	1	q22.1	96146032	96168912	pleckstrin homology domain containing, family F (with FYVE domain) member 2 [Source:HGNC Symbol;Acc:20757]	BA17_v_BA4-6	Other_Cortical_Regions	0.045246	-0.0975996
ENSG00000007255.10_1	BA4-6	0.00188494	No	ENSG00000007255	TRAPPC6A	TRAPPC6A	protein_coding	19	-1	q13.32	45666186	45681495	trafficking protein particle complex 6A [Source:HGNC Symbol;Acc:23069]	BA17_v_BA4-6	Other_Cortical_Regions	0.00293168	-0.130518
ENSG00000103342.12_2	BA17	0.00188494	No	ENSG00000103342	GSPT1	GSPT1	protein_coding	16	-1	p13.13	11961985	12009939	G1 to S phase transition 1 [Source:HGNC Symbol;Acc:4621]	BA17_v_BA4-6	BA17_BA39-40	0.0273545	0.043186
ENSG00000113739.10_1	BA17	0.00188494	No	ENSG00000113739	STC2	STC2	protein_coding	5	-1	q35.1	172741716	172756506	stanniocalcin 2 [Source:HGNC Symbol;Acc:11374]	BA17_v_BA4-6	BA17_BA39-40	2.27254e-06	0.646371
ENSG00000187608.8_2	BA4-6	0.00188494	No	ENSG00000187608	ISG15	ISG15	protein_coding	1	1	p36.33	948803	949920	ISG15 ubiquitin-like modifier [Source:HGNC Symbol;Acc:4053]	BA17_v_BA4-6	Other_Cortical_Regions	0.345386	-0.0981044
ENSG00000245164.6_1	BA17	0.00188494	No	ENSG00000245164	LINC00861	LINC00861	lincRNA	8	-1	q24.13	126934552	126963493	long intergenic non-protein coding RNA 861 [Source:HGNC Symbol;Acc:45133]	BA17_v_BA4-6	BA17_BA39-40	0.0176829	0.45919
ENSG00000102032.12_2	BA4-6	0.00213599	No	ENSG00000102032	RENBP	RENBP	protein_coding	X	-1	q28	153200716	153210232	renin binding protein [Source:HGNC Symbol;Acc:9959]	BA17_v_BA4-6	Other_Cortical_Regions	2.58381e-08	-0.284761
ENSG00000144857.14_2	BA4-6	0.00213599	No	ENSG00000144857	BOC	BOC	protein_coding	3	1	q13.2	112929850	113006303	BOC cell adhesion associated, oncogene regulated [Source:HGNC Symbol;Acc:17173]	BA17_v_BA4-6	Other_Cortical_Regions	0.0060333	-0.13044
ENSG00000146648.16_2	BA17	0.00213599	No	ENSG00000146648	EGFR	EGFR	protein_coding	7	1	p11.2	55086714	55324313	epidermal growth factor receptor [Source:HGNC Symbol;Acc:3236]	BA17_v_BA4-6	BA17_BA39-40	0.0353937	0.127673
ENSG00000148926.9_2	BA17	0.00213599	No	ENSG00000148926	ADM	ADM	protein_coding	11	1	p15.4	10326227	10328944	adrenomedullin [Source:HGNC Symbol;Acc:259]	BA17_v_BA4-6	BA17_BA39-40	0.045585	0.251933
ENSG00000150995.18_2	BA17	0.00213599	No	ENSG00000150995	ITPR1	ITPR1	protein_coding	3	1	p26.1	4535032	4889524	inositol 1,4,5-trisphosphate receptor, type 1 [Source:HGNC Symbol;Acc:6180]	BA17_v_BA4-6	BA17_BA39-40	1.58134e-07	0.300679
ENSG00000215440.11_2	BA4-6	0.00213599	No	ENSG00000215440	NPEPL1	NPEPL1	protein_coding	20	1	q13.32	57264187	57294294	aminopeptidase-like 1 [Source:HGNC Symbol;Acc:16244]	BA17_v_BA4-6	Other_Cortical_Regions	0.000856594	-0.127573
ENSG00000217416.4_1	BA17	0.00213599	No	ENSG00000217416	ISCA1P1	ISCA1P1	pseudogene	5	-1	q12.1	62072704	62073090	iron-sulfur cluster assembly 1 pseudogene 1 [Source:HGNC Symbol;Acc:33263]	BA17_v_BA4-6	BA17_BA39-40	0.00134215	0.201108
ENSG00000248290.1_1	BA17	0.00213599	No	ENSG00000248290	TNXA	TNXA	pseudogene	6	-1	p21.33	31976391	31980249	tenascin XA (pseudogene) [Source:HGNC Symbol;Acc:11975]	BA17_v_BA4-6	BA17_BA39-40	3.14755e-05	0.302473
ENSG00000268543.1_1	BA17	0.00213599	No	ENSG00000268543	CTD-2619J13.16		lincRNA	19	1	q13.43	58929927	58930677		BA17_v_BA4-6	BA17_BA39-40	0.0715585	0.206388
ENSG00000038210.12_2	BA4-6	0.00241566	No	ENSG00000038210	PI4K2B	PI4K2B	protein_coding	4	1	p15.2	25162263	25280714	phosphatidylinositol 4-kinase type 2 beta [Source:HGNC Symbol;Acc:18215]	BA17_v_BA4-6	Other_Cortical_Regions	7.2937e-07	-0.235266
ENSG00000102547.18_1	BA17	0.00241566	No	ENSG00000102547	CAB39L	CAB39L	protein_coding	13	-1	q14.2	49882786	50018262	calcium binding protein 39-like [Source:HGNC Symbol;Acc:20290]	BA17_v_BA4-6	BA17_BA39-40	0.000492845	0.104887
ENSG00000110955.8_2	BA17	0.00241566	No	ENSG00000110955	ATP5B	ATP5B	protein_coding	12	-1	q13.3	57031959	57039798	ATP synthase, H+ transporting, mitochondrial F1 complex, beta polypeptide [Source:HGNC Symbol;Acc:830]	BA17_v_BA4-6	BA17_BA39-40	1.79493e-09	0.191177
ENSG00000138363.14_2	BA17	0.00241566	No	ENSG00000138363	ATIC	ATIC	protein_coding	2	1	q35	216176540	216214487	5-aminoimidazole-4-carboxamide ribonucleotide formyltransferase/IMP cyclohydrolase [Source:HGNC Symbol;Acc:794]	BA17_v_BA4-6	NA	NA	NA
ENSG00000161544.9_2	BA4-6	0.00241566	No	ENSG00000161544	CYGB	CYGB	protein_coding	17	-1	q25.1	74523438	74547257	cytoglobin [Source:HGNC Symbol;Acc:16505]	BA17_v_BA4-6	Other_Cortical_Regions	0.615839	-0.0341089
ENSG00000173227.13_2	BA17	0.00241566	No	ENSG00000173227	SYT12	SYT12	protein_coding	11	1	q13.2	66774249	66818334	synaptotagmin XII [Source:HGNC Symbol;Acc:18381]	BA17_v_BA4-6	BA17_BA39-40	2.52218e-07	0.315257
ENSG00000177791.11_1	BA4-6	0.00241566	No	ENSG00000177791	MYOZ1	MYOZ1	protein_coding	10	-1	q22.2	75391412	75401515	myozenin 1 [Source:HGNC Symbol;Acc:13752]	BA17_v_BA4-6	Other_Cortical_Regions	0.00421176	-0.362683
ENSG00000197497.10_2	BA4-6	0.00241566	Yes	ENSG00000197497	ZNF665	ZNF665	protein_coding	19	-1	q13.42	53662466	53696639	zinc finger protein 665 [Source:HGNC Symbol;Acc:25885]	BA17_v_BA4-6	Other_Cortical_Regions	0.000693798	-0.163924
ENSG00000235703.5_2	BA4-6	0.00241566	No	ENSG00000235703	LINC00894	LINC00894	antisense	X	1	q28	149106846	149392815	long intergenic non-protein coding RNA 894 [Source:HGNC Symbol;Acc:48579]	BA17_v_BA4-6	Other_Cortical_Regions	0.00500865	-0.108792
ENSG00000254507.2_1	BA17	0.00241566	No	ENSG00000254507	RP11-481A20.10		pseudogene	8	-1	p23.1	11860909	11861591		BA17_v_BA4-6	BA17_BA39-40	3.81676e-05	0.434019
ENSG00000260818.2_1	BA4-6	0.00241566	No	ENSG00000260818	UNGP1	UNGP1	pseudogene	16	1	q12.1	51311763	51313023	uracil-DNA glycosylase pseudogene 1 [Source:HGNC Symbol;Acc:18579]	BA17_v_BA4-6	Other_Cortical_Regions	0.000586989	-0.511036
ENSG00000061656.9_1	BA17	0.00272632	No	ENSG00000061656	SPAG4	SPAG4	protein_coding	20	1	q11.22	34203814	34208971	sperm associated antigen 4 [Source:HGNC Symbol;Acc:11214]	BA17_v_BA4-6	BA17_BA39-40	6.12274e-09	0.432477
ENSG00000116030.16_1	BA17	0.00272632	Yes	ENSG00000116030	SUMO1	SUMO1	protein_coding	2	-1	q33.1	203070903	203103331	small ubiquitin-like modifier 1 [Source:HGNC Symbol;Acc:12502]	BA17_v_BA4-6	BA17_BA39-40	0.0013419	0.0786278
ENSG00000124615.17_2	BA17	0.00272632	No	ENSG00000124615	MOCS1	MOCS1	protein_coding	6	-1	p21.2	39867354	39902290	molybdenum cofactor synthesis 1 [Source:HGNC Symbol;Acc:7190]	BA17_v_BA4-6	BA17_BA39-40	0.00046416	0.104778
ENSG00000134077.15_2	BA17	0.00272632	No	ENSG00000134077	THUMPD3	THUMPD3	protein_coding	3	1	p25.3	9404526	9428475	THUMP domain containing 3 [Source:HGNC Symbol;Acc:24493]	BA17_v_BA4-6	BA17_BA39-40	0.113168	0.0369688
ENSG00000165632.7_1	BA17	0.00272632	Yes	ENSG00000165632	TAF3	TAF3	protein_coding	10	1	p14	7860467	8058590	TAF3 RNA polymerase II, TATA box binding protein (TBP)-associated factor, 140kDa [Source:HGNC Symbol;Acc:17303]	BA17_v_BA4-6	BA17_BA39-40	0.0431621	0.0609772
ENSG00000169302.14_1	BA4-6	0.00272632	No	ENSG00000169302	STK32A	STK32A	protein_coding	5	1	q32	146614526	146767415	serine/threonine kinase 32A [Source:HGNC Symbol;Acc:28317]	BA17_v_BA4-6	Other_Cortical_Regions	2.19034e-07	-0.243224
ENSG00000175073.7_1	BA17	0.00272632	No	ENSG00000175073	VCPIP1	VCPIP1	protein_coding	8	-1	q13.1	67540722	67579452	valosin containing protein (p97)/p47 complex interacting protein 1 [Source:HGNC Symbol;Acc:30897]	BA17_v_BA4-6	BA17_BA39-40	5.61042e-08	0.127984
ENSG00000184925.11_1	BA4-6	0.00272632	No	ENSG00000184925	LCN12	LCN12	protein_coding	9	1	q34.3	139844003	139849949	lipocalin 12 [Source:HGNC Symbol;Acc:28733]	BA17_v_BA4-6	Other_Cortical_Regions	0.0224946	-0.17882
ENSG00000213513.3_1	BA17	0.00272632	No	ENSG00000213513	RP13-39P12.2		pseudogene	10	-1	q22.3	79540095	79541634		BA17_v_BA4-6	BA17_BA39-40	0.0319775	0.233958
ENSG00000221818.8_1	BA4-6	0.00272632	Yes	ENSG00000221818	EBF2	EBF2	protein_coding	8	-1	p21.2	25699246	25902913	early B-cell factor 2 [Source:HGNC Symbol;Acc:19090]	BA17_v_BA4-6	NA	NA	NA
ENSG00000233029.3	BA4-6	0.00272632	No	ENSG00000233029	RP11-439A17.9		antisense	1	1	p11.2	120925634	120933000		BA17_v_BA4-6	Other_Cortical_Regions	0.128674	-0.171813
ENSG00000261556.9_2	BA17	0.00272632	No	ENSG00000261556	RP11-296I10.6		pseudogene	16	-1	q22.1	70253477	70279519		BA17_v_BA4-6	BA17_BA39-40	0.268842	0.0415535
ENSG00000273352.1_2	BA4-6	0.00272632	No	ENSG00000273352	RP11-61L19.3		sense_intronic	18	1	p11.22	9519447	9520197		BA17_v_BA4-6	Other_Cortical_Regions	0.369325	-0.128009
ENSG00000121022.13_2	BA17	0.00307083	Yes	ENSG00000121022	COPS5	COPS5	protein_coding	8	-1	q13.1	67955314	67996018	COP9 signalosome subunit 5 [Source:HGNC Symbol;Acc:2240]	BA17_v_BA4-6	BA17_BA39-40	2.86145e-05	0.090843
ENSG00000123307.3_1	BA17	0.00307083	Yes	ENSG00000123307	NEUROD4	NEUROD4	protein_coding	12	1	q13.2	55413729	55423798	neuronal differentiation 4 [Source:HGNC Symbol;Acc:13802]	BA17_v_BA4-6	BA17_BA39-40	4.16279e-07	0.962641
ENSG00000124571.17_2	BA17	0.00307083	No	ENSG00000124571	XPO5	XPO5	protein_coding	6	-1	p21.1	43490072	43543812	exportin 5 [Source:HGNC Symbol;Acc:17675]	BA17_v_BA4-6	BA17_BA39-40	0.00629376	0.0462661
ENSG00000130592.9	BA4-6	0.00307083	No	ENSG00000130592	LSP1	LSP1	protein_coding	11	1	p15.5	1874200	1913497	lymphocyte-specific protein 1 [Source:HGNC Symbol;Acc:6707]	BA17_v_BA4-6	Other_Cortical_Regions	6.89113e-05	-0.384312
ENSG00000181856.14_1	BA4-6	0.00307083	No	ENSG00000181856	SLC2A4	SLC2A4	protein_coding	17	1	p13.1	7184986	7191576	solute carrier family 2 (facilitated glucose transporter), member 4 [Source:HGNC Symbol;Acc:11009]	BA17_v_BA4-6	Other_Cortical_Regions	0.0113583	-0.26117
ENSG00000204634.12_2	BA17	0.00307083	No	ENSG00000204634	TBC1D8	TBC1D8	protein_coding	2	-1	q11.2	101624079	101869328	TBC1 domain family, member 8 (with GRAM domain) [Source:HGNC Symbol;Acc:17791]	BA17_v_BA4-6	BA17_BA39-40	4.07785e-05	0.165643
ENSG00000260912.1_1	BA4-6	0.00307083	No	ENSG00000260912	RP11-363E7.4		sense_overlapping	9	1	p22.1	19453207	19455171		BA17_v_BA4-6	Other_Cortical_Regions	0.875353	-0.0127428
ENSG00000272333.5_1	BA4-6	0.00307083	Yes	ENSG00000272333	KMT2B		protein_coding	19	1	q13.12	36208921	36229779	Histone-lysine N-methyltransferase 2B [Source:UniProtKB/Swiss-Prot;Acc:Q9UMN6]	BA17_v_BA4-6	Other_Cortical_Regions	0.116125	-0.057019
ENSG00000068383.18_1	BA17	0.00345254	No	ENSG00000068383	INPP5A	INPP5A	protein_coding	10	1	q26.3	134351324	134596979	inositol polyphosphate-5-phosphatase, 40kDa [Source:HGNC Symbol;Acc:6076]	BA17_v_BA4-6	BA17_BA39-40	2.41203e-05	0.187287
ENSG00000100612.13_1	BA17	0.00345254	No	ENSG00000100612	DHRS7	DHRS7	protein_coding	14	-1	q23.1	60610838	60636574	dehydrogenase/reductase (SDR family) member 7 [Source:HGNC Symbol;Acc:21524]	BA17_v_BA4-6	BA17_BA39-40	0.000548259	0.0973547
ENSG00000111647.12_2	BA17	0.00345254	No	ENSG00000111647	UHRF1BP1L	UHRF1BP1L	protein_coding	12	-1	q23.1	100422233	100536626	UHRF1 binding protein 1-like [Source:HGNC Symbol;Acc:29102]	BA17_v_BA4-6	BA17_BA39-40	3.24131e-08	0.133938
ENSG00000149922.10_1	BA17	0.00345254	Yes	ENSG00000149922	TBX6	TBX6	protein_coding	16	-1	p11.2	30097114	30103208	T-box 6 [Source:HGNC Symbol;Acc:11605]	BA17_v_BA4-6	BA17_BA39-40	0.17185	0.150005
ENSG00000175054.14_2	BA17	0.00345254	No	ENSG00000175054	ATR	ATR	protein_coding	3	-1	q23	142168077	142297668	ataxia telangiectasia and Rad3 related [Source:HGNC Symbol;Acc:882]	BA17_v_BA4-6	BA17_BA39-40	8.04669e-05	0.0818497
ENSG00000188352.12_2	BA17	0.00345254	No	ENSG00000188352	FOCAD	FOCAD	protein_coding	9	1	p21.3	20658308	20995954	focadhesin [Source:HGNC Symbol;Acc:23377]	BA17_v_BA4-6	BA17_BA39-40	1.89033e-12	0.205784
ENSG00000217769.4_1	BA4-6	0.00345254	No	ENSG00000217769	RP11-76H14.2		pseudogene	6	1	q14.3	87606836	87607139		BA17_v_BA4-6	Other_Cortical_Regions	0.382859	-0.148392
ENSG00000232006.8_1	BA17	0.00345254	No	ENSG00000232006	AC005537.2		processed_transcript	7	-1	p14.1	42993734	43099149		BA17_v_BA4-6	BA17_BA39-40	1.54438e-08	0.644187
ENSG00000107593.16_2	BA4-6	0.00387406	No	ENSG00000107593	PKD2L1	PKD2L1	protein_coding	10	-1	q24.31	102047903	102090243	polycystic kidney disease 2-like 1 [Source:HGNC Symbol;Acc:9011]	BA17_v_BA4-6	Other_Cortical_Regions	0.0311666	-0.328916
ENSG00000115317.11_1	BA17	0.00387406	No	ENSG00000115317	HTRA2	HTRA2	protein_coding	2	1	p13.1	74756504	74760472	HtrA serine peptidase 2 [Source:HGNC Symbol;Acc:14348]	BA17_v_BA4-6	BA17_BA39-40	1.70453e-08	0.125298
ENSG00000124164.15_1	BA17	0.00387406	No	ENSG00000124164	VAPB	VAPB	protein_coding	20	1	q13.32	56964178	57026157	VAMP (vesicle-associated membrane protein)-associated protein B and C [Source:HGNC Symbol;Acc:12649]	BA17_v_BA4-6	BA17_BA39-40	2.9817e-08	0.159064
ENSG00000136828.18_2	BA17	0.00387406	No	ENSG00000136828	RALGPS1	RALGPS1	protein_coding	9	1	q33.3	129677053	129985445	Ral GEF with PH domain and SH3 binding motif 1 [Source:HGNC Symbol;Acc:16851]	BA17_v_BA4-6	BA17_BA39-40	0.00145541	0.0803005
ENSG00000168824.14_1	BA17	0.00387406	No	ENSG00000168824	NSG1		protein_coding	4	1	p16.3	4349867	4420785	Homo sapiens neuron specific gene family member 1 (NSG1), transcript variant 3, mRNA. [Source:RefSeq mRNA;Acc:NM_001287763]	BA17_v_BA4-6	BA17_BA39-40	9.42723e-07	0.31697
ENSG00000179397.17_1	BA4-6	0.00387406	No	ENSG00000179397	C1orf101	C1orf101	protein_coding	1	1	q44	244617679	244804479	chromosome 1 open reading frame 101 [Source:HGNC Symbol;Acc:28491]	BA17_v_BA4-6	Other_Cortical_Regions	0.00138449	-0.157184
ENSG00000179933.5_1	BA17	0.00387406	No	ENSG00000179933	C14orf119	C14orf119	protein_coding	14	1	q11.2	23563974	23569665	chromosome 14 open reading frame 119 [Source:HGNC Symbol;Acc:20270]	BA17_v_BA4-6	BA17_BA39-40	0.0181821	0.0663205
ENSG00000180233.10_2	BA4-6	0.00387406	No	ENSG00000180233	ZNRF2	ZNRF2	protein_coding	7	1	p14.3	30323923	30452118	zinc and ring finger 2 [Source:HGNC Symbol;Acc:22316]	BA17_v_BA4-6	Other_Cortical_Regions	1.80989e-08	-0.135888
ENSG00000183036.10_1	BA17	0.00387406	No	ENSG00000183036	PCP4	PCP4	protein_coding	21	1	q22.2	41239243	41301322	Purkinje cell protein 4 [Source:HGNC Symbol;Acc:8742]	BA17_v_BA4-6	BA17_BA39-40	0.00015781	0.409836
ENSG00000185203.12_1	BA17	0.00387406	No	ENSG00000185203	WASIR1	WASIR1	antisense	X	-1	q28	155244288	155246502	WASH and IL9R antisense RNA 1 [Source:HGNC Symbol;Acc:38513]	BA17_v_BA4-6	BA17_BA39-40	0.0560732	0.321094
ENSG00000196510.12_2	BA17	0.00387406	No	ENSG00000196510	ANAPC7	ANAPC7	protein_coding	12	-1	q24.11	110810705	110841535	anaphase promoting complex subunit 7 [Source:HGNC Symbol;Acc:17380]	BA17_v_BA4-6	BA17_BA39-40	0.000944196	0.0673335
ENSG00000223551.1_1	BA4-6	0.00387406	No	ENSG00000223551	TMSB4XP4	TMSB4XP4	pseudogene	9	1	q34.11	131104432	131105049	thymosin beta 4, X-linked pseudogene 4 [Source:HGNC Symbol;Acc:11886]	BA17_v_BA4-6	Other_Cortical_Regions	0.358049	-0.0940405
ENSG00000224546.2_1	BA17	0.00387406	No	ENSG00000224546	EIF4BP3	EIF4BP3	pseudogene	9	1	q22.32	98908289	98910138	eukaryotic translation initiation factor 4B pseudogene 3 [Source:HGNC Symbol;Acc:37936]	BA17_v_BA4-6	BA17_BA39-40	0.00637162	0.132406
ENSG00000226627.1_1	BA17	0.00387406	No	ENSG00000226627	SHANK2-AS1	SHANK2-AS1	antisense	11	1	q13.4	70477199	70481595	SHANK2 antisense RNA 1 [Source:HGNC Symbol;Acc:40014]	BA17_v_BA4-6	BA17_BA39-40	5.8784e-06	0.640085
ENSG00000227939.1_1	BA17	0.00387406	No	ENSG00000227939	RPL3P2	RPL3P2	pseudogene	6	1	p21.33	31248094	31249296	ribosomal protein L3 pseudogene 2 [Source:HGNC Symbol;Acc:17834]	BA17_v_BA4-6	BA17_BA39-40	0.0550574	0.264756
ENSG00000254335.1_1	BA17	0.00387406	No	ENSG00000254335	CDH12P1	CDH12P1	pseudogene	5	-1	q13.2	70156112	70156406	cadherin 12 (N-cadherin 2) pseudogene 1 [Source:HGNC Symbol;Acc:37698]	BA17_v_BA4-6	BA17_BA39-40	0.00886647	0.413452
ENSG00000259941.1_1	BA17	0.00387406	No	ENSG00000259941	RP11-48G14.2		lincRNA	15	-1	q21.3	56686519	56688983		BA17_v_BA4-6	BA17_BA39-40	0.000400506	0.603009
ENSG00000270177.1_1	BA4-6	0.00387406	No	ENSG00000270177	CTD-2410N18.3		lincRNA	5	1	q31.1	133562101	133563518		BA17_v_BA4-6	Other_Cortical_Regions	0.147028	-0.108471
ENSG00000011260.13_1	BA17	0.00433898	No	ENSG00000011260	UTP18	UTP18	protein_coding	17	1	q21.33	49337889	49375297	UTP18 small subunit (SSU) processome component homolog (yeast) [Source:HGNC Symbol;Acc:24274]	BA17_v_BA4-6	BA17_BA39-40	0.000411432	0.0861575
ENSG00000067334.13_1	BA17	0.00433898	No	ENSG00000067334	DNTTIP2	DNTTIP2	protein_coding	1	-1	p22.1	94333373	94345474	deoxynucleotidyltransferase, terminal, interacting protein 2 [Source:HGNC Symbol;Acc:24013]	BA17_v_BA4-6	BA17_BA39-40	0.21345	0.0327958
ENSG00000100422.13_1	BA17	0.00433898	No	ENSG00000100422	CERK	CERK	protein_coding	22	-1	q13.31	47080308	47134158	ceramide kinase [Source:HGNC Symbol;Acc:19256]	BA17_v_BA4-6	BA17_BA39-40	3.47416e-12	0.247835
ENSG00000111716.12_2	BA17	0.00433898	No	ENSG00000111716	LDHB	LDHB	protein_coding	12	-1	p12.1	21788276	21910791	lactate dehydrogenase B [Source:HGNC Symbol;Acc:6541]	BA17_v_BA4-6	BA17_BA39-40	5.49358e-06	0.117982
ENSG00000115977.18_2	BA17	0.00433898	No	ENSG00000115977	AAK1	AAK1	protein_coding	2	-1	p13.3	69688532	69901481	AP2 associated kinase 1 [Source:HGNC Symbol;Acc:19679]	BA17_v_BA4-6	BA17_BA39-40	1.65425e-06	0.171324
ENSG00000122512.14_1	BA17	0.00433898	No	ENSG00000122512	PMS2	PMS2	protein_coding	7	-1	p22.1	6012870	6048756	PMS2 postmeiotic segregation increased 2 (S. cerevisiae) [Source:HGNC Symbol;Acc:9122]	BA17_v_BA4-6	BA17_BA39-40	0.0781824	0.0419983
ENSG00000122779.17_2	BA4-6	0.00433898	No	ENSG00000122779	TRIM24	TRIM24	protein_coding	7	1	q33	138145079	138274738	tripartite motif containing 24 [Source:HGNC Symbol;Acc:11812]	BA17_v_BA4-6	Other_Cortical_Regions	2.8153e-09	-0.133898
ENSG00000132017.10_2	BA4-6	0.00433898	No	ENSG00000132017	DCAF15	DCAF15	protein_coding	19	1	p13.12	14063304	14072254	DDB1 and CUL4 associated factor 15 [Source:HGNC Symbol;Acc:25095]	BA17_v_BA4-6	Other_Cortical_Regions	3.90549e-10	-0.215037
ENSG00000139116.18_2	BA17	0.00433898	No	ENSG00000139116	KIF21A	KIF21A	protein_coding	12	-1	q12	39687030	39837192	kinesin family member 21A [Source:HGNC Symbol;Acc:19349]	BA17_v_BA4-6	BA17_BA39-40	0.00190205	0.0952855
ENSG00000163512.13_1	BA17	0.00433898	No	ENSG00000163512	AZI2	AZI2	protein_coding	3	-1	p24.1	28356494	28390618	5-azacytidine induced 2 [Source:HGNC Symbol;Acc:24002]	BA17_v_BA4-6	BA17_BA39-40	0.000211298	0.081845
ENSG00000163681.14_2	BA17	0.00433898	No	ENSG00000163681	SLMAP	SLMAP	protein_coding	3	1	p14.3	57741177	57914895	sarcolemma associated protein [Source:HGNC Symbol;Acc:16643]	BA17_v_BA4-6	BA17_BA39-40	0.00355993	0.0516929
ENSG00000166965.12_2	BA4-6	0.00433898	No	ENSG00000166965	RCCD1	RCCD1	protein_coding	15	1	q26.1	91498100	91506349	RCC1 domain containing 1 [Source:HGNC Symbol;Acc:30457]	BA17_v_BA4-6	NA	NA	NA
ENSG00000169635.9_1	BA4-6	0.00433898	Yes	ENSG00000169635	HIC2	HIC2	protein_coding	22	1	q11.21	21771693	21805752	hypermethylated in cancer 2 [Source:HGNC Symbol;Acc:18595]	BA17_v_BA4-6	Other_Cortical_Regions	0.0490406	-0.0776372
ENSG00000175040.5_2	BA17	0.00433898	No	ENSG00000175040	CHST2	CHST2	protein_coding	3	1	q24	142838173	142841800	carbohydrate (N-acetylglucosamine-6-O) sulfotransferase 2 [Source:HGNC Symbol;Acc:1970]	BA17_v_BA4-6	BA17_BA39-40	0.00968595	0.102155
ENSG00000177098.8_1	BA17	0.00433898	No	ENSG00000177098	SCN4B	SCN4B	protein_coding	11	-1	q23.3	118004092	118023603	sodium channel, voltage-gated, type IV, beta subunit [Source:HGNC Symbol;Acc:10592]	BA17_v_BA4-6	BA17_BA39-40	3.04877e-12	0.507155
ENSG00000178922.16_1	BA4-6	0.00433898	No	ENSG00000178922	HYI	HYI	protein_coding	1	-1	p34.2	43916824	43919660	hydroxypyruvate isomerase (putative) [Source:HGNC Symbol;Acc:26948]	BA17_v_BA4-6	Other_Cortical_Regions	3.90744e-09	-0.221224
ENSG00000196365.11_1	BA17	0.00433898	No	ENSG00000196365	LONP1	LONP1	protein_coding	19	-1	p13.3	5691845	5720583	lon peptidase 1, mitochondrial [Source:HGNC Symbol;Acc:9479]	BA17_v_BA4-6	BA17_BA39-40	4.90672e-05	0.0809049
ENSG00000204022.9_1	BA17	0.00433898	No	ENSG00000204022	LIPJ	LIPJ	protein_coding	10	1	q23.31	90346510	90366733	lipase, family member J [Source:HGNC Symbol;Acc:21773]	BA17_v_BA4-6	BA17_BA39-40	0.0399503	0.247454
ENSG00000231920.1_1	BA4-6	0.00433898	No	ENSG00000231920	NEBL-AS1	NEBL-AS1	antisense	10	1	p12.31	21462943	21463977	NEBL antisense RNA 1 [Source:HGNC Symbol;Acc:44899]	BA17_v_BA4-6	Other_Cortical_Regions	8.23159e-05	-0.419287
ENSG00000235082.2_1	BA17	0.00433898	No	ENSG00000235082	SUMO1P3	SUMO1P3	pseudogene	1	1	q23.2	160287193	160287496	SUMO1 pseudogene 3 [Source:HGNC Symbol;Acc:33150]	BA17_v_BA4-6	BA17_BA39-40	0.844607	0.0358142
ENSG00000075151.20_2	BA17	0.00485134	No	ENSG00000075151	EIF4G3	EIF4G3	protein_coding	1	-1	p36.12	21132963	21503377	eukaryotic translation initiation factor 4 gamma, 3 [Source:HGNC Symbol;Acc:3298]	BA17_v_BA4-6	NA	NA	NA
ENSG00000134899.18_2	BA17	0.00485134	No	ENSG00000134899	ERCC5	ERCC5	protein_coding	13	1	q33.1	103497194	103528345	excision repair cross-complementing rodent repair deficiency, complementation group 5 [Source:HGNC Symbol;Acc:3437]	BA17_v_BA4-6	BA17_BA39-40	0.0105863	0.0672864
ENSG00000141385.9_2	BA17	0.00485134	No	ENSG00000141385	AFG3L2	AFG3L2	protein_coding	18	-1	p11.21	12328943	12377313	AFG3-like AAA ATPase 2 [Source:HGNC Symbol;Acc:315]	BA17_v_BA4-6	BA17_BA39-40	2.17061e-06	0.106865
ENSG00000142149.8_2	BA17	0.00485134	No	ENSG00000142149	HUNK	HUNK	protein_coding	21	1	q22.11	33245628	33416946	hormonally up-regulated Neu-associated kinase [Source:HGNC Symbol;Acc:13326]	BA17_v_BA4-6	BA17_BA39-40	1.77011e-05	0.273669
ENSG00000164332.7_1	BA17	0.00485134	No	ENSG00000164332	UBLCP1	UBLCP1	protein_coding	5	1	q33.3	158690089	158713044	ubiquitin-like domain containing CTD phosphatase 1 [Source:HGNC Symbol;Acc:28110]	BA17_v_BA4-6	BA17_BA39-40	0.0003241	0.120719
ENSG00000167874.6_1	BA4-6	0.00485134	No	ENSG00000167874	TMEM88	TMEM88	protein_coding	17	1	p13.1	7758383	7759417	transmembrane protein 88 [Source:HGNC Symbol;Acc:32371]	BA17_v_BA4-6	Other_Cortical_Regions	0.357306	-0.0952353
ENSG00000169976.6_1	BA17	0.00485134	No	ENSG00000169976	SF3B5	SF3B5	protein_coding	6	-1	q24.2	144416018	144416754	splicing factor 3b, subunit 5, 10kDa [Source:HGNC Symbol;Acc:21083]	BA17_v_BA4-6	BA17_BA39-40	0.0192911	0.0605911
ENSG00000172586.7_1	BA17	0.00485134	No	ENSG00000172586	CHCHD1	CHCHD1	protein_coding	10	1	q22.2	75541805	75543410	coiled-coil-helix-coiled-coil-helix domain containing 1 [Source:HGNC Symbol;Acc:23518]	BA17_v_BA4-6	BA17_BA39-40	0.0319775	0.0680838
ENSG00000173641.17_2	BA17	0.00485134	No	ENSG00000173641	HSPB7	HSPB7	protein_coding	1	-1	p36.13	16340523	16346089	heat shock 27kDa protein family, member 7 (cardiovascular) [Source:HGNC Symbol;Acc:5249]	BA17_v_BA4-6	NA	NA	NA
ENSG00000179165.10_1	BA4-6	0.00485134	No	ENSG00000179165	PXT1	PXT1	protein_coding	6	-1	p21.31	36358328	36410666	peroxisomal, testis specific 1 [Source:HGNC Symbol;Acc:18312]	BA17_v_BA4-6	Other_Cortical_Regions	0.00595387	-0.504106
ENSG00000213373.7_1	BA4-6	0.00485134	No	ENSG00000213373	LINC00671	LINC00671	lincRNA	17	-1	q21.31	41026687	41050751	long intergenic non-protein coding RNA 671 [Source:HGNC Symbol;Acc:44339]	BA17_v_BA4-6	Other_Cortical_Regions	0.0416295	-0.372165
ENSG00000240563.1_1	BA4-6	0.00485134	No	ENSG00000240563	L1TD1	L1TD1	protein_coding	1	1	p31.3	62660503	62678000	LINE-1 type transposase domain containing 1 [Source:HGNC Symbol;Acc:25595]	BA17_v_BA4-6	Other_Cortical_Regions	2.38358e-07	-0.885031
ENSG00000256581.1_2	BA17	0.00485134	No	ENSG00000256581	NLRP9P	NLRP9P	pseudogene	12	1	q24.33	129497881	129501208	NLR family, pyrin domain containing 9 pseudogene [Source:HGNC Symbol;Acc:29888]	BA17_v_BA4-6	BA17_BA39-40	0.000259191	0.400268
ENSG00000259290.1_2	BA17	0.00485134	No	ENSG00000259290	RP11-687M24.7		sense_intronic	11	1	q24.2	125058011	125061300		BA17_v_BA4-6	BA17_BA39-40	0.00013384	0.672367
ENSG00000109576.13_1	BA4-6	0.00541449	No	ENSG00000109576	AADAT	AADAT	protein_coding	4	-1	q33	170981373	171012850	aminoadipate aminotransferase [Source:HGNC Symbol;Acc:17929]	BA17_v_BA4-6	Other_Cortical_Regions	0.204043	-0.0533463
ENSG00000120899.17_2	BA17	0.00541449	No	ENSG00000120899	PTK2B	PTK2B	protein_coding	8	1	p21.2	27168999	27316903	protein tyrosine kinase 2 beta [Source:HGNC Symbol;Acc:9612]	BA17_v_BA4-6	BA17_BA39-40	2.65296e-05	0.244133
ENSG00000128965.11_1	BA17	0.00541449	No	ENSG00000128965	CHAC1	CHAC1	protein_coding	15	1	q15.1	41245160	41248710	ChaC, cation transport regulator homolog 1 (E. coli) [Source:HGNC Symbol;Acc:28680]	BA17_v_BA4-6	BA17_BA39-40	0.00287456	0.206716
ENSG00000143110.11_1	BA17	0.00541449	No	ENSG00000143110	C1orf162	C1orf162	protein_coding	1	1	p13.2	112016414	112021134	chromosome 1 open reading frame 162 [Source:HGNC Symbol;Acc:28344]	BA17_v_BA4-6	BA17_BA39-40	0.0298326	0.14893
ENSG00000157764.12_2	BA17	0.00541449	No	ENSG00000157764	BRAF	BRAF	protein_coding	7	-1	q34	140419127	140624564	v-raf murine sarcoma viral oncogene homolog B [Source:HGNC Symbol;Acc:1097]	BA17_v_BA4-6	BA17_BA39-40	7.88431e-06	0.111544
ENSG00000229212.7_1	BA17	0.00541449	No	ENSG00000229212	RP11-561C5.4		pseudogene	15	-1	q25.3	85747141	85778026		BA17_v_BA4-6	BA17_BA39-40	0.0143028	0.122958
ENSG00000229585.4_1	BA17	0.00541449	No	ENSG00000229585	RPL21P44	RPL21P44	pseudogene	4	-1	q12	54852754	54853225	ribosomal protein L21 pseudogene 44 [Source:HGNC Symbol;Acc:33820]	BA17_v_BA4-6	BA17_BA39-40	0.0291689	0.257788
ENSG00000236334.1	BA17	0.00541449	No	ENSG00000236334	PPIAL4G	PPIAL4G	protein_coding	1	-1	q21.1	143767144	143767881	peptidylprolyl isomerase A (cyclophilin A)-like 4G [Source:HGNC Symbol;Acc:33996]	BA17_v_BA4-6	BA17_BA39-40	0.134135	0.272916
ENSG00000239899.2	BA4-6	0.00541449	No	ENSG00000239899	RN7SL674P	RN7SL674P	misc_RNA	2	1	p25.1	11724899	11725176	RNA, 7SL, cytoplasmic 674, pseudogene [Source:HGNC Symbol;Acc:46690]	BA17_v_BA4-6	Other_Cortical_Regions	0.293255	-0.080777
ENSG00000249249.1_1	BA17	0.00541449	No	ENSG00000249249	AC010226.4		antisense	5	1	q22.3	114937754	114956356		BA17_v_BA4-6	BA17_BA39-40	0.0455901	0.208789
ENSG00000250166.2_1	BA4-6	0.00541449	No	ENSG00000250166	RP11-268P4.5		lincRNA	12	1	p12.1	22754359	22771801		BA17_v_BA4-6	Other_Cortical_Regions	3.29839e-05	-0.664323
ENSG00000271782.1	BA17	0.00541449	No	ENSG00000271782	RP5-850O15.4		lincRNA	1	-1	p32.3	50902700	50902978		BA17_v_BA4-6	BA17_BA39-40	0.0181961	0.405682
ENSG00000271858.5_2	BA17	0.00541449	No	ENSG00000271858	XXcos-LUCA11.4		antisense	3	1	p21.31	50402765	50405628		BA17_v_BA4-6	BA17_BA39-40	0.00780506	0.221758
ENSG00000109680.10_2	BA17	0.00603271	No	ENSG00000109680	TBC1D19	TBC1D19	protein_coding	4	1	p15.2	26578059	26756973	TBC1 domain family, member 19 [Source:HGNC Symbol;Acc:25624]	BA17_v_BA4-6	BA17_BA39-40	2.54109e-05	0.0981987
ENSG00000137822.12_1	BA17	0.00603271	No	ENSG00000137822	TUBGCP4	TUBGCP4	protein_coding	15	1	q15.3	43661419	43699293	tubulin, gamma complex associated protein 4 [Source:HGNC Symbol;Acc:16691]	BA17_v_BA4-6	BA17_BA39-40	1.52815e-09	0.21421
ENSG00000142396.10_2	BA17	0.00603271	No	ENSG00000142396	ERVK3-1	ERVK3-1	processed_transcript	19	1	q13.43	58816715	58827023	endogenous retrovirus group K3, member 1 [Source:HGNC Symbol;Acc:30466]	BA17_v_BA4-6	BA17_BA39-40	0.0246643	0.0550854
ENSG00000154813.9_1	BA17	0.00603271	No	ENSG00000154813	DPH3	DPH3	protein_coding	3	-1	p25.1	16299485	16306479	diphthamide biosynthesis 3 [Source:HGNC Symbol;Acc:27717]	BA17_v_BA4-6	BA17_BA39-40	1.48265e-06	0.126072
ENSG00000162757.4_1	BA4-6	0.00603271	No	ENSG00000162757	C1orf74	C1orf74	protein_coding	1	-1	q32.2	209955661	209957904	chromosome 1 open reading frame 74 [Source:HGNC Symbol;Acc:26319]	BA17_v_BA4-6	NA	NA	NA
ENSG00000173163.10_2	BA17	0.00603271	Yes	ENSG00000173163	COMMD1	COMMD1	protein_coding	2	1	p15	62115859	62374382	copper metabolism (Murr1) domain containing 1 [Source:HGNC Symbol;Acc:23024]	BA17_v_BA4-6	BA17_BA39-40	8.28661e-05	0.0918144
ENSG00000185829.16_2	BA17	0.00603271	No	ENSG00000185829	ARL17A	ARL17A	protein_coding	17	-1	q21.31	44594068	44657088	ADP-ribosylation factor-like 17A [Source:HGNC Symbol;Acc:24096]	BA17_v_BA4-6	NA	NA	NA
ENSG00000229789.1	BA17	0.00603271	No	ENSG00000229789	RP11-391M20.1		pseudogene	9	1	q21.11	68726629	68745997		BA17_v_BA4-6	BA17_BA39-40	0.151115	0.218147
ENSG00000232081.1_2	BA4-6	0.00603271	No	ENSG00000232081	LARGE-IT1	LARGE-IT1	sense_intronic	22	-1	q12.3	34119818	34120898	LARGE intronic transcript 1 (non-protein coding) [Source:HGNC Symbol;Acc:41357]	BA17_v_BA4-6	Other_Cortical_Regions	0.303149	-0.177076
ENSG00000232810.3_1	BA4-6	0.00603271	Yes	ENSG00000232810	TNF	TNF	protein_coding	6	1	p21.33	31543344	31546113	tumor necrosis factor [Source:HGNC Symbol;Acc:11892]	BA17_v_BA4-6	Other_Cortical_Regions	0.37544	-0.197659
ENSG00000251628.1_1	BA17	0.00603271	No	ENSG00000251628	RP11-371M22.1		lincRNA	5	1	q22.3	113391703	113392871		BA17_v_BA4-6	BA17_BA39-40	0.00269121	0.441575
ENSG00000255152.8_2	BA4-6	0.00603271	No	ENSG00000255152	MSH5-SAPCD1	MSH5-SAPCD1	protein_coding	6	1	p21.33	31707797	31732628	MSH5-SAPCD1 readthrough (NMD candidate) [Source:HGNC Symbol;Acc:41994]	BA17_v_BA4-6	Other_Cortical_Regions	0.00020307	-0.667733
ENSG00000101883.4_1	BA17	0.00671053	Yes	ENSG00000101883	RHOXF1	RHOXF1	protein_coding	X	-1	q24	119243011	119249847	Rhox homeobox family, member 1 [Source:HGNC Symbol;Acc:29993]	BA17_v_BA4-6	BA17_BA39-40	2.99826e-05	0.628189
ENSG00000102606.17_2	BA17	0.00671053	No	ENSG00000102606	ARHGEF7	ARHGEF7	protein_coding	13	1	q34	111766906	111958084	Rho guanine nucleotide exchange factor (GEF) 7 [Source:HGNC Symbol;Acc:15607]	BA17_v_BA4-6	BA17_BA39-40	0.0145889	0.0677659
ENSG00000111785.18_2	BA17	0.00671053	No	ENSG00000111785	RIC8B	RIC8B	protein_coding	12	1	q23.3	107168373	107283090	RIC8 guanine nucleotide exchange factor B [Source:HGNC Symbol;Acc:25555]	BA17_v_BA4-6	BA17_BA39-40	0.053594	0.0484233
ENSG00000119421.6_1	BA17	0.00671053	No	ENSG00000119421	NDUFA8	NDUFA8	protein_coding	9	-1	q33.2	124894745	124922098	NADH dehydrogenase (ubiquinone) 1 alpha subcomplex, 8, 19kDa [Source:HGNC Symbol;Acc:7692]	BA17_v_BA4-6	BA17_BA39-40	0.00128896	0.0935557
ENSG00000119778.14_2	BA17	0.00671053	No	ENSG00000119778	ATAD2B	ATAD2B	protein_coding	2	-1	p23.3	23971534	24149984	ATPase family, AAA domain containing 2B [Source:HGNC Symbol;Acc:29230]	BA17_v_BA4-6	BA17_BA39-40	0.948646	0.00267578
ENSG00000123094.15_2	BA17	0.00671053	No	ENSG00000123094	RASSF8	RASSF8	protein_coding	12	1	p12.1	26111962	26232825	Ras association (RalGDS/AF-6) domain family (N-terminal) member 8 [Source:HGNC Symbol;Acc:13232]	BA17_v_BA4-6	BA17_BA39-40	0.0541413	0.0732381
ENSG00000131408.13_2	BA17	0.00671053	Yes	ENSG00000131408	NR1H2	NR1H2	protein_coding	19	1	q13.33	50832910	50886239	nuclear receptor subfamily 1, group H, member 2 [Source:HGNC Symbol;Acc:7965]	BA17_v_BA4-6	BA17_BA39-40	4.2177e-11	0.14236
ENSG00000144026.11_2	BA4-6	0.00671053	Yes	ENSG00000144026	ZNF514	ZNF514	protein_coding	2	-1	q11.1	95813075	95831158	zinc finger protein 514 [Source:HGNC Symbol;Acc:25894]	BA17_v_BA4-6	Other_Cortical_Regions	0.0169556	-0.0748697
ENSG00000145919.10_1	BA17	0.00671053	No	ENSG00000145919	BOD1	BOD1	protein_coding	5	-1	q35.2	173034517	173043663	biorientation of chromosomes in cell division 1 [Source:HGNC Symbol;Acc:25114]	BA17_v_BA4-6	BA17_BA39-40	0.00260064	0.0572911
ENSG00000156873.15_2	BA17	0.00671053	No	ENSG00000156873	PHKG2	PHKG2	protein_coding	16	1	p11.2	30759591	30772490	phosphorylase kinase, gamma 2 (testis) [Source:HGNC Symbol;Acc:8931]	BA17_v_BA4-6	BA17_BA39-40	5.90702e-08	0.132348
ENSG00000174197.12	BA17	0.00671053	Yes	ENSG00000174197	MGA	MGA	protein_coding	15	1	q15.1	41913422	42062141	MGA, MAX dimerization protein [Source:HGNC Symbol;Acc:14010]	BA17_v_BA4-6	BA17_BA39-40	0.625629	0.0126557
ENSG00000178951.8_2	BA17	0.00671053	Yes	ENSG00000178951	ZBTB7A	ZBTB7A	protein_coding	19	-1	p13.3	4044362	4066943	zinc finger and BTB domain containing 7A [Source:HGNC Symbol;Acc:18078]	BA17_v_BA4-6	BA17_BA39-40	1.62886e-05	0.165614
ENSG00000179912.20_2	BA17	0.00671053	No	ENSG00000179912	R3HDM2	R3HDM2	protein_coding	12	-1	q13.3	57643392	57824788	R3H domain containing 2 [Source:HGNC Symbol;Acc:29167]	BA17_v_BA4-6	BA17_BA39-40	0.178923	0.0525016
ENSG00000182195.7_1	BA4-6	0.00671053	No	ENSG00000182195	LDOC1	LDOC1	protein_coding	X	-1	q27.1	140269934	140271310	leucine zipper, down-regulated in cancer 1 [Source:HGNC Symbol;Acc:6548]	BA17_v_BA4-6	Other_Cortical_Regions	0.198672	-0.0680637
ENSG00000182952.4_2	BA17	0.00671053	No	ENSG00000182952	HMGN4	HMGN4	protein_coding	6	1	p22.2	26538633	26546482	high mobility group nucleosomal binding domain 4 [Source:HGNC Symbol;Acc:4989]	BA17_v_BA4-6	BA17_BA39-40	0.00662984	0.0673424
ENSG00000183049.12_1	BA17	0.00671053	Yes	ENSG00000183049	CAMK1D	CAMK1D	protein_coding	10	1	p13	12391481	12877545	calcium/calmodulin-dependent protein kinase ID [Source:HGNC Symbol;Acc:19341]	BA17_v_BA4-6	BA17_BA39-40	0.000460251	0.182831
ENSG00000223963.2_2	BA17	0.00671053	No	ENSG00000223963	PRKRIRP8	PRKRIRP8	pseudogene	1	-1	q43	240932720	240934834	protein-kinase, interferon-inducible double stranded RNA dependent inhibitor, repressor of (P58 repressor) pseudogene 8 [Source:HGNC Symbol;Acc:39572]	BA17_v_BA4-6	BA17_BA39-40	0.000574416	0.268318
ENSG00000226581.1_2	BA4-6	0.00671053	No	ENSG00000226581	RP11-340I6.8		lincRNA	7	1	q11.21	63361201	63378372		BA17_v_BA4-6	Other_Cortical_Regions	0.0503102	-0.329509
ENSG00000234832.1_1	BA4-6	0.00671053	No	ENSG00000234832	RP3-322G13.7		antisense	20	-1	p11.21	23327578	23332123		BA17_v_BA4-6	Other_Cortical_Regions	0.469104	-0.154421
ENSG00000250397.2_1	BA4-6	0.00671053	No	ENSG00000250397	RP11-1391J7.1		antisense	11	-1	p15.5	856880	859795		BA17_v_BA4-6	Other_Cortical_Regions	0.13099	-0.154984
ENSG00000250479.8_1	BA17	0.00671053	No	ENSG00000250479	CHCHD10	CHCHD10	protein_coding	22	-1	q11.23	24108021	24110630	coiled-coil-helix-coiled-coil-helix domain containing 10 [Source:HGNC Symbol;Acc:15559]	BA17_v_BA4-6	NA	NA	NA
ENSG00000253676.1_1	BA4-6	0.00671053	No	ENSG00000253676	TAGLN2P1	TAGLN2P1	pseudogene	8	-1	q23.1	107709655	107710241	transgelin 2 pseudogene 1 [Source:HGNC Symbol;Acc:21739]	BA17_v_BA4-6	Other_Cortical_Regions	0.688044	-0.071638
ENSG00000259426.5_1	BA4-6	0.00671053	No	ENSG00000259426	RP11-253M7.1		antisense	15	-1	q23	69689243	69707368		BA17_v_BA4-6	Other_Cortical_Regions	0.0112003	-0.429925
ENSG00000265015.1_1	BA4-6	0.00671053	No	ENSG00000265015	RP11-454P7.3		pseudogene	18	-1	p11.21	15196998	15197774		BA17_v_BA4-6	Other_Cortical_Regions	0.209704	-0.15468
ENSG00000272681.2_1	BA17	0.00671053	No	ENSG00000272681	FAM223B	FAM223B	protein_coding	HG1497_PATCH	-1	q28	153800943	153801650	family with sequence similarity 223, member B (non-protein coding) [Source:HGNC Symbol;Acc:34048]	BA17_v_BA4-6	BA17_BA39-40	0.682758	0.0892407
ENSG00000065183.15_1	BA17	0.00745201	No	ENSG00000065183	WDR3	WDR3	protein_coding	1	1	p12	118472343	118509165	WD repeat domain 3 [Source:HGNC Symbol;Acc:12755]	BA17_v_BA4-6	BA17_BA39-40	0.00259676	0.0727168
ENSG00000100401.19_2	BA17	0.00745201	No	ENSG00000100401	RANGAP1	RANGAP1	protein_coding	22	-1	q13.2	41641615	41682255	Ran GTPase activating protein 1 [Source:HGNC Symbol;Acc:9854]	BA17_v_BA4-6	BA17_BA39-40	0.00272272	0.0971046
ENSG00000129595.12_2	BA4-6	0.00745201	No	ENSG00000129595	EPB41L4A	EPB41L4A	protein_coding	5	-1	q22.2	111478138	111755013	erythrocyte membrane protein band 4.1 like 4A [Source:HGNC Symbol;Acc:13278]	BA17_v_BA4-6	Other_Cortical_Regions	0.130992	-0.073178
ENSG00000133706.17_1	BA17	0.00745201	No	ENSG00000133706	LARS	LARS	protein_coding	5	-1	q32	145492601	145562223	leucyl-tRNA synthetase [Source:HGNC Symbol;Acc:6512]	BA17_v_BA4-6	BA17_BA39-40	0.00670665	0.0419042
ENSG00000140006.11_1	BA17	0.00745201	No	ENSG00000140006	WDR89	WDR89	protein_coding	14	-1	q23.2	64063757	64108579	WD repeat domain 89 [Source:HGNC Symbol;Acc:20489]	BA17_v_BA4-6	BA17_BA39-40	0.286641	0.0325298
ENSG00000157653.11_1	BA4-6	0.00745201	No	ENSG00000157653	C9orf43	C9orf43	protein_coding	9	1	q32	116172334	116191964	chromosome 9 open reading frame 43 [Source:HGNC Symbol;Acc:23570]	BA17_v_BA4-6	Other_Cortical_Regions	0.0329969	-0.186631
ENSG00000162244.10_2	BA4-6	0.00745201	No	ENSG00000162244	RPL29	RPL29	protein_coding	3	-1	p21.2	52027616	52029958	ribosomal protein L29 [Source:HGNC Symbol;Acc:10331]	BA17_v_BA4-6	Other_Cortical_Regions	0.00160258	-0.0855188
ENSG00000168538.15_1	BA17	0.00745201	No	ENSG00000168538	TRAPPC11	TRAPPC11	protein_coding	4	1	q35.1	184580420	184634745	trafficking protein particle complex 11 [Source:HGNC Symbol;Acc:25751]	BA17_v_BA4-6	BA17_BA39-40	0.000357861	0.062834
ENSG00000173258.12_2	BA17	0.00745201	Yes	ENSG00000173258	ZNF483	ZNF483	protein_coding	9	1	q31.3	114287439	114340124	zinc finger protein 483 [Source:HGNC Symbol;Acc:23384]	BA17_v_BA4-6	BA17_BA39-40	0.00841507	0.101266
ENSG00000179855.5_1	BA4-6	0.00745201	No	ENSG00000179855	GIPC3	GIPC3	protein_coding	19	1	p13.3	3585551	3593539	GIPC PDZ domain containing family, member 3 [Source:HGNC Symbol;Acc:18183]	BA17_v_BA4-6	Other_Cortical_Regions	0.0139581	-0.252766
ENSG00000204338.8_1	BA17	0.00745201	No	ENSG00000204338	CYP21A1P	CYP21A1P	pseudogene	6	1	p21.33	31973413	31976228	cytochrome P450, family 21, subfamily A, polypeptide 1 pseudogene [Source:HGNC Symbol;Acc:2599]	BA17_v_BA4-6	BA17_BA39-40	0.970262	-0.00652821
ENSG00000245468.3_1	BA4-6	0.00745201	No	ENSG00000245468	RP11-367J11.3		lincRNA	4	-1	p16.1	7096298	7105112		BA17_v_BA4-6	Other_Cortical_Regions	0.13519	-0.212695
ENSG00000248909.1_1	BA17	0.00745201	No	ENSG00000248909	HMGB1P21	HMGB1P21	pseudogene	5	-1	q14.1	77940088	77940668	high mobility group box 1 pseudogene 21 [Source:HGNC Symbol;Acc:39106]	BA17_v_BA4-6	BA17_BA39-40	0.136166	0.179502
ENSG00000251201.8_2	BA17	0.00745201	No	ENSG00000251201	TMED7-TICAM2	TMED7-TICAM2	protein_coding	5	-1	q22.3	114914339	114961858	TMED7-TICAM2 readthrough [Source:HGNC Symbol;Acc:33945]	BA17_v_BA4-6	BA17_BA39-40	0.105868	0.558953
ENSG00000258469.1_1	BA4-6	0.00745201	No	ENSG00000258469	CHMP4BP1	CHMP4BP1	pseudogene	14	1	q22.3	55765362	55765949	charged multivesicular body protein 4B pseudogene 1 [Source:HGNC Symbol;Acc:43616]	BA17_v_BA4-6	Other_Cortical_Regions	0.0932996	-0.142943
ENSG00000258920.1_1	BA4-6	0.00745201	No	ENSG00000258920	FOXN3-AS1	FOXN3-AS1	antisense	14	1	q32.11	89883698	89886137	FOXN3 antisense RNA 1 [Source:HGNC Symbol;Acc:44290]	BA17_v_BA4-6	Other_Cortical_Regions	0.000271887	-0.326156
ENSG00000269416.5_1	BA4-6	0.00745201	No	ENSG00000269416	CTB-175P5.4		lincRNA	19	-1	p12	23582035	23598877		BA17_v_BA4-6	Other_Cortical_Regions	4.28683e-05	-0.714234
ENSG00000081181.7_1	BA17	0.00826216	No	ENSG00000081181	ARG2	ARG2	protein_coding	14	1	q24.1	68086515	68118437	arginase 2 [Source:HGNC Symbol;Acc:664]	BA17_v_BA4-6	BA17_BA39-40	2.76077e-07	0.27115
ENSG00000100889.11_1	BA4-6	0.00826216	No	ENSG00000100889	PCK2	PCK2	protein_coding	14	1	q11.2	24563262	24579807	phosphoenolpyruvate carboxykinase 2 (mitochondrial) [Source:HGNC Symbol;Acc:8725]	BA17_v_BA4-6	Other_Cortical_Regions	0.0263591	-0.121316
ENSG00000108932.11_1	BA17	0.00826216	No	ENSG00000108932	SLC16A6	SLC16A6	protein_coding	17	-1	q24.2	66263167	66287408	solute carrier family 16, member 6 [Source:HGNC Symbol;Acc:10927]	BA17_v_BA4-6	BA17_BA39-40	8.52366e-07	0.319298
ENSG00000113790.10_2	BA4-6	0.00826216	No	ENSG00000113790	EHHADH	EHHADH	protein_coding	3	-1	q27.2	184908412	184999778	enoyl-CoA, hydratase/3-hydroxyacyl CoA dehydrogenase [Source:HGNC Symbol;Acc:3247]	BA17_v_BA4-6	Other_Cortical_Regions	0.227318	-0.0571954
ENSG00000119636.15_2	BA17	0.00826216	No	ENSG00000119636	CCDC176	CCDC176	protein_coding	14	1	q24.3	74486056	74549566	coiled-coil domain containing 176 [Source:HGNC Symbol;Acc:19855]	BA17_v_BA4-6	BA17_BA39-40	0.00273074	0.0969688
ENSG00000124299.13_1	BA17	0.00826216	No	ENSG00000124299	PEPD	PEPD	protein_coding	19	-1	q13.11	33877856	34012700	peptidase D [Source:HGNC Symbol;Acc:8840]	BA17_v_BA4-6	BA17_BA39-40	0.00142218	0.0980726
ENSG00000127415.12_2	BA4-6	0.00826216	No	ENSG00000127415	IDUA	IDUA	protein_coding	4	1	p16.3	980785	998316	iduronidase, alpha-L- [Source:HGNC Symbol;Acc:5391]	BA17_v_BA4-6	Other_Cortical_Regions	0.0728096	-0.0766902
ENSG00000130640.13_2	BA17	0.00826216	No	ENSG00000130640	TUBGCP2	TUBGCP2	protein_coding	10	-1	q26.3	135093135	135125841	tubulin, gamma complex associated protein 2 [Source:HGNC Symbol;Acc:18599]	BA17_v_BA4-6	BA17_BA39-40	0.000725612	0.0678878
ENSG00000135956.8_1	BA17	0.00826216	No	ENSG00000135956	TMEM127	TMEM127	protein_coding	2	-1	q11.2	96914254	96931732	transmembrane protein 127 [Source:HGNC Symbol;Acc:26038]	BA17_v_BA4-6	BA17_BA39-40	9.18309e-06	0.139582
ENSG00000162643.12_2	BA17	0.00826216	No	ENSG00000162643	WDR63	WDR63	protein_coding	1	1	p22.3	85464830	85598821	WD repeat domain 63 [Source:HGNC Symbol;Acc:30711]	BA17_v_BA4-6	BA17_BA39-40	0.0006832	0.410896
ENSG00000174145.7_1	BA4-6	0.00826216	No	ENSG00000174145	KIAA1239	KIAA1239	protein_coding	4	1	p14	37245842	37451087	KIAA1239 [Source:HGNC Symbol;Acc:29229]	BA17_v_BA4-6	Other_Cortical_Regions	0.319829	-0.115044
ENSG00000245526.9_2	BA4-6	0.00826216	No	ENSG00000245526	LINC00461	LINC00461	lincRNA	5	-1	q14.3	87803363	87986858	long intergenic non-protein coding RNA 461 [Source:HGNC Symbol;Acc:42810]	BA17_v_BA4-6	Other_Cortical_Regions	0.151099	-0.0533006
ENSG00000246263.2_1	BA17	0.00826216	No	ENSG00000246263	KB-431C1.4		antisense	8	1	q22.3	103251622	103265561		BA17_v_BA4-6	BA17_BA39-40	0.234856	0.0758938
ENSG00000248485.1_1	BA17	0.00826216	No	ENSG00000248485	PCP4L1	PCP4L1	protein_coding	1	1	q23.3	161228517	161255240	Purkinje cell protein 4 like 1 [Source:HGNC Symbol;Acc:20448]	BA17_v_BA4-6	BA17_BA39-40	0.000875345	0.248439
ENSG00000249684.5_2	BA4-6	0.00826216	No	ENSG00000249684	RP11-423H2.3		antisense	5	1	q35.3	177377336	177390961		BA17_v_BA4-6	Other_Cortical_Regions	0.00856624	-0.321064
ENSG00000252010.1	BA17	0.00826216	No	ENSG00000252010	SCARNA5	SCARNA5	snoRNA	2	1	q37.1	234184373	234184648	small Cajal body-specific RNA 5 [Source:HGNC Symbol;Acc:32561]	BA17_v_BA4-6	BA17_BA39-40	0.00933181	0.12625
ENSG00000255418.5_1	BA17	0.00826216	No	ENSG00000255418	RP11-266A24.1		lincRNA	11	1	p14.3	23186446	23224707		BA17_v_BA4-6	NA	NA	NA
ENSG00000256464.1_1	BA17	0.00826216	No	ENSG00000256464	RP11-613F22.5		pseudogene	11	-1	p15.1	18511790	18512502		BA17_v_BA4-6	BA17_BA39-40	0.681089	0.0551562
ENSG00000269986.1_2	BA4-6	0.00826216	No	ENSG00000269986	RP11-96H17.3		sense_intronic	16	-1	q21	63100430	63100894		BA17_v_BA4-6	Other_Cortical_Regions	0.269294	-0.224468
ENSG00000069849.10_1	BA17	0.00914621	No	ENSG00000069849	ATP1B3	ATP1B3	protein_coding	3	1	q23	141594966	141645356	ATPase, Na+/K+ transporting, beta 3 polypeptide [Source:HGNC Symbol;Acc:806]	BA17_v_BA4-6	BA17_BA39-40	0.00122635	0.138081
ENSG00000073614.12_2	BA17	0.00914621	Yes	ENSG00000073614	KDM5A	KDM5A	protein_coding	12	-1	p13.33	389295	498620	lysine (K)-specific demethylase 5A [Source:HGNC Symbol;Acc:9886]	BA17_v_BA4-6	BA17_BA39-40	0.0614238	0.0336949
ENSG00000100664.10_1	BA17	0.00914621	No	ENSG00000100664	EIF5	EIF5	protein_coding	14	1	q32.32	103799881	103811362	eukaryotic translation initiation factor 5 [Source:HGNC Symbol;Acc:3299]	BA17_v_BA4-6	BA17_BA39-40	0.00302989	0.0655037
ENSG00000118308.15_2	BA4-6	0.00914621	No	ENSG00000118308	LRMP	LRMP	protein_coding	12	1	p12.1	25173936	25261268	lymphoid-restricted membrane protein [Source:HGNC Symbol;Acc:6690]	BA17_v_BA4-6	Other_Cortical_Regions	3.73018e-05	-0.286435
ENSG00000122335.13_1	BA17	0.00914621	No	ENSG00000122335	SERAC1	SERAC1	protein_coding	6	-1	q25.3	158530536	158589312	serine active site containing 1 [Source:HGNC Symbol;Acc:21061]	BA17_v_BA4-6	BA17_BA39-40	0.00132023	0.102107
ENSG00000125877.12_1	BA17	0.00914621	No	ENSG00000125877	ITPA	ITPA	protein_coding	20	1	p13	3189514	3204516	inosine triphosphatase (nucleoside triphosphate pyrophosphatase) [Source:HGNC Symbol;Acc:6176]	BA17_v_BA4-6	BA17_BA39-40	0.000114555	0.133866
ENSG00000131981.15_1	BA4-6	0.00914621	No	ENSG00000131981	LGALS3	LGALS3	protein_coding	14	1	q22.3	55590828	55612126	lectin, galactoside-binding, soluble, 3 [Source:HGNC Symbol;Acc:6563]	BA17_v_BA4-6	Other_Cortical_Regions	0.00178574	-0.217155
ENSG00000136856.17_2	BA17	0.00914621	No	ENSG00000136856	SLC2A8	SLC2A8	protein_coding	9	1	q33.3	130159421	130170703	solute carrier family 2 (facilitated glucose transporter), member 8 [Source:HGNC Symbol;Acc:13812]	BA17_v_BA4-6	BA17_BA39-40	0.0188745	0.0734234
ENSG00000166411.13_2	BA17	0.00914621	No	ENSG00000166411	IDH3A	IDH3A	protein_coding	15	1	q25.1	78423840	78464291	isocitrate dehydrogenase 3 (NAD+) alpha [Source:HGNC Symbol;Acc:5384]	BA17_v_BA4-6	NA	NA	NA
ENSG00000171135.13_2	BA17	0.00914621	No	ENSG00000171135	JAGN1	JAGN1	protein_coding	3	1	p25.3	9932238	9936033	jagunal homolog 1 (Drosophila) [Source:HGNC Symbol;Acc:26926]	BA17_v_BA4-6	BA17_BA39-40	0.00931535	0.0820289
ENSG00000171864.4_1	BA4-6	0.00914621	No	ENSG00000171864	PRND	PRND	protein_coding	20	1	p13	4702556	4709106	prion protein 2 (dublet) [Source:HGNC Symbol;Acc:15748]	BA17_v_BA4-6	Other_Cortical_Regions	1.47859e-05	-0.833442
ENSG00000182934.11_2	BA17	0.00914621	No	ENSG00000182934	SRPR	SRPR	protein_coding	11	-1	q24.2	126132814	126139039	signal recognition particle receptor (docking protein) [Source:HGNC Symbol;Acc:11307]	BA17_v_BA4-6	BA17_BA39-40	0.000213143	0.10678
ENSG00000184990.12_1	BA17	0.00914621	No	ENSG00000184990	SIVA1	SIVA1	protein_coding	14	1	q32.33	105219437	105234831	SIVA1, apoptosis-inducing factor [Source:HGNC Symbol;Acc:17712]	BA17_v_BA4-6	BA17_BA39-40	0.0279467	0.0587292
ENSG00000187536.4_1	BA4-6	0.00914621	No	ENSG00000187536	TPM3P7	TPM3P7	pseudogene	2	-1	p23.3	26032794	26033525	tropomyosin 3 pseudogene 7 [Source:HGNC Symbol;Acc:39170]	BA17_v_BA4-6	Other_Cortical_Regions	0.00958908	-0.250069
ENSG00000196116.7_1	BA17	0.00914621	No	ENSG00000196116	TDRD7	TDRD7	protein_coding	9	1	q22.33	100174232	100258407	tudor domain containing 7 [Source:HGNC Symbol;Acc:30831]	BA17_v_BA4-6	BA17_BA39-40	0.26496	0.0287989
ENSG00000198719.8_1	BA17	0.00914621	No	ENSG00000198719	DLL1	DLL1	protein_coding	6	-1	q27	170591294	170599561	delta-like 1 (Drosophila) [Source:HGNC Symbol;Acc:2908]	BA17_v_BA4-6	BA17_BA39-40	0.435	0.0618439
ENSG00000230490.2_2	BA17	0.00914621	No	ENSG00000230490	RP11-141M1.3		lincRNA	13	-1	q13.2	33929343	34250905		BA17_v_BA4-6	BA17_BA39-40	0.00619066	0.506306
ENSG00000233205.1_1	BA4-6	0.00914621	No	ENSG00000233205	AC108479.2		pseudogene	2	1	p11.2	88272175	88272601		BA17_v_BA4-6	Other_Cortical_Regions	0.00022982	-0.559602
ENSG00000235454.1_1	BA17	0.00914621	No	ENSG00000235454	RP11-678B3.2		pseudogene	7	1	p12.1	53929926	53931032		BA17_v_BA4-6	BA17_BA39-40	0.207838	0.133882
ENSG00000241839.9_2	BA4-6	0.00914621	No	ENSG00000241839	PLEKHO2	PLEKHO2	protein_coding	15	1	q22.31	65134088	65160206	pleckstrin homology domain containing, family O member 2 [Source:HGNC Symbol;Acc:30026]	BA17_v_BA4-6	Other_Cortical_Regions	0.000144384	-0.205483
ENSG00000254783.1_1	BA17	0.00914621	No	ENSG00000254783	RP11-320L11.2		pseudogene	11	1	q14.2	85994969	85995710		BA17_v_BA4-6	BA17_BA39-40	0.148098	0.0965132
ENSG00000255224.1_1	BA4-6	0.00914621	No	ENSG00000255224	CTD-3065J16.9		antisense	8	-1	q24.3	145132905	145134168		BA17_v_BA4-6	Other_Cortical_Regions	0.0346487	-0.15278
ENSG00000262801.5_2	BA4-6	0.00914621	No	ENSG00000262801	U91319.1		lincRNA	16	1	p13.12	13340173	13656775		BA17_v_BA4-6	Other_Cortical_Regions	0.000282071	-0.467468
ENSG00000266288.1_1	BA17	0.00914621	No	ENSG00000266288	CTD-3096M3.2		lincRNA	18	-1	p11.31	5381640	5385329		BA17_v_BA4-6	BA17_BA39-40	0.0642561	0.274344
ENSG00000267325.1_1	BA4-6	0.00914621	No	ENSG00000267325	RP11-397A16.2		lincRNA	18	-1	q21.2	53443958	53448952		BA17_v_BA4-6	Other_Cortical_Regions	0.183199	-0.0760724
ENSG00000272159.1_1	BA4-6	0.00914621	No	ENSG00000272159	RP11-350N15.6		antisense	8	-1	p11.23	38265566	38266260		BA17_v_BA4-6	Other_Cortical_Regions	0.449261	-0.111468
ENSG00000108599.14_2	BA17	0.0101092	No	ENSG00000108599	AKAP10	AKAP10	protein_coding	17	-1	p11.2	19807615	19881656	A kinase (PRKA) anchor protein 10 [Source:HGNC Symbol;Acc:368]	BA17_v_BA4-6	BA17_BA39-40	7.88431e-06	0.0772437
ENSG00000117971.11_2	BA4-6	0.0101092	No	ENSG00000117971	CHRNB4	CHRNB4	protein_coding	15	-1	q25.1	78916461	79020096	cholinergic receptor, nicotinic, beta 4 (neuronal) [Source:HGNC Symbol;Acc:1964]	BA17_v_BA4-6	Other_Cortical_Regions	9.93227e-09	-1.069
ENSG00000124785.8_1	BA17	0.0101092	No	ENSG00000124785	NRN1	NRN1	protein_coding	6	-1	p25.1	5998232	6007200	neuritin 1 [Source:HGNC Symbol;Acc:17972]	BA17_v_BA4-6	BA17_BA39-40	0.000954105	0.234939
ENSG00000125449.6_1	BA17	0.0101092	No	ENSG00000125449	ARMC7	ARMC7	protein_coding	17	1	q25.1	73106047	73126360	armadillo repeat containing 7 [Source:HGNC Symbol;Acc:26168]	BA17_v_BA4-6	BA17_BA39-40	0.00442512	0.107869
ENSG00000131149.18_2	BA17	0.0101092	No	ENSG00000131149	GSE1	GSE1	protein_coding	16	1	q24.1	85645015	85709810	Gse1 coiled-coil protein [Source:HGNC Symbol;Acc:28979]	BA17_v_BA4-6	BA17_BA39-40	5.97281e-05	0.161304
ENSG00000137766.16_2	BA17	0.0101092	No	ENSG00000137766	UNC13C	UNC13C	protein_coding	15	1	q21.3	54305101	54920806	unc-13 homolog C (C. elegans) [Source:HGNC Symbol;Acc:23149]	BA17_v_BA4-6	BA17_BA39-40	0.000353195	0.234621
ENSG00000142233.11_1	BA17	0.0101092	No	ENSG00000142233	NTN5	NTN5	protein_coding	19	-1	q13.33	49164664	49176338	netrin 5 [Source:HGNC Symbol;Acc:25208]	BA17_v_BA4-6	BA17_BA39-40	0.572524	0.0682161
ENSG00000149506.11_2	BA17	0.0101092	No	ENSG00000149506	ZP1	ZP1	protein_coding	11	1	q12.2	60635035	60643166	zona pellucida glycoprotein 1 (sperm receptor) [Source:HGNC Symbol;Acc:13187]	BA17_v_BA4-6	BA17_BA39-40	0.0399922	0.375902
ENSG00000159111.12_1	BA4-6	0.0101092	No	ENSG00000159111	MRPL10	MRPL10	protein_coding	17	-1	q21.32	45900638	45908900	mitochondrial ribosomal protein L10 [Source:HGNC Symbol;Acc:14055]	BA17_v_BA4-6	Other_Cortical_Regions	0.00915938	-0.0593137
ENSG00000165555.9_1	BA4-6	0.0101092	No	ENSG00000165555	NOXRED1	NOXRED1	protein_coding	14	-1	q24.3	77860364	77889860	NADP-dependent oxidoreductase domain containing 1 [Source:HGNC Symbol;Acc:20487]	BA17_v_BA4-6	Other_Cortical_Regions	0.013816	-0.265747
ENSG00000166741.7_2	BA17	0.0101092	No	ENSG00000166741	NNMT	NNMT	protein_coding	11	1	q23.2	114128509	114184007	nicotinamide N-methyltransferase [Source:HGNC Symbol;Acc:7861]	BA17_v_BA4-6	BA17_BA39-40	0.0167235	0.273926
ENSG00000167363.13_2	BA17	0.0101092	No	ENSG00000167363	FN3K	FN3K	protein_coding	17	1	q25.3	80693451	80709073	fructosamine 3 kinase [Source:HGNC Symbol;Acc:24822]	BA17_v_BA4-6	BA17_BA39-40	0.0990955	0.0791003
ENSG00000167515.10_1	BA4-6	0.0101092	No	ENSG00000167515	TRAPPC2L	TRAPPC2L	protein_coding	16	1	q24.3	88922628	88929094	trafficking protein particle complex 2-like [Source:HGNC Symbol;Acc:30887]	BA17_v_BA4-6	Other_Cortical_Regions	0.0136427	-0.0596448
ENSG00000171680.20_2	BA4-6	0.0101092	No	ENSG00000171680	PLEKHG5	PLEKHG5	protein_coding	1	-1	p36.31	6526152	6580121	pleckstrin homology domain containing, family G (with RhoGef domain) member 5 [Source:HGNC Symbol;Acc:29105]	BA17_v_BA4-6	NA	NA	NA
ENSG00000176595.3_2	BA17	0.0101092	No	ENSG00000176595	KBTBD11	KBTBD11	protein_coding	8	1	p23.3	1922044	1955102	kelch repeat and BTB (POZ) domain containing 11 [Source:HGNC Symbol;Acc:29104]	BA17_v_BA4-6	BA17_BA39-40	0.000221085	0.120596
ENSG00000180938.5_1	BA4-6	0.0101092	Yes	ENSG00000180938	ZNF572	ZNF572	protein_coding	8	1	q24.13	125985540	125991631	zinc finger protein 572 [Source:HGNC Symbol;Acc:26758]	BA17_v_BA4-6	Other_Cortical_Regions	2.59717e-06	-0.273173
ENSG00000184227.7_1	BA4-6	0.0101092	No	ENSG00000184227	ACOT1	ACOT1	protein_coding	14	1	q24.3	74003818	74010498	acyl-CoA thioesterase 1 [Source:HGNC Symbol;Acc:33128]	BA17_v_BA4-6	Other_Cortical_Regions	0.484939	-0.0422951
ENSG00000188856.6_1	BA17	0.0101092	No	ENSG00000188856	RPSAP47	RPSAP47	pseudogene	8	1	q21.13	81471105	81471992	ribosomal protein SA pseudogene 47 [Source:HGNC Symbol;Acc:36162]	BA17_v_BA4-6	BA17_BA39-40	0.118083	0.151972
ENSG00000204920.10_1	BA17	0.0101092	Yes	ENSG00000204920	ZNF155	ZNF155	protein_coding	19	1	q13.31	44472014	44502477	zinc finger protein 155 [Source:HGNC Symbol;Acc:12940]	BA17_v_BA4-6	NA	NA	NA
ENSG00000213338.3_1	BA17	0.0101092	No	ENSG00000213338	ATF4P1	ATF4P1	pseudogene	X	-1	q28	153850679	153851751	activating transcription factor 4 pseudogene 1 [Source:HGNC Symbol;Acc:789]	BA17_v_BA4-6	BA17_BA39-40	0.036725	0.349518
ENSG00000226766.1_1	BA17	0.0101092	No	ENSG00000226766	FABP7P1	FABP7P1	pseudogene	1	-1	q44	243787968	243788358	fatty acid binding protein 7, brain pseudogene 1 [Source:HGNC Symbol;Acc:41951]	BA17_v_BA4-6	BA17_BA39-40	0.271135	0.0972212
ENSG00000227911.3_2	BA17	0.0101092	No	ENSG00000227911	RP11-141M1.1		lincRNA	13	-1	q13.1	33907816	33909414		BA17_v_BA4-6	BA17_BA39-40	0.124194	0.255051
ENSG00000231824.3_2	BA17	0.0101092	No	ENSG00000231824	C18orf42	C18orf42	protein_coding	18	-1	p11.31	5145284	5197502	chromosome 18 open reading frame 42 [Source:HGNC Symbol;Acc:28285]	BA17_v_BA4-6	BA17_BA39-40	2.71482e-06	0.689599
ENSG00000251639.2_1	BA4-6	0.0101092	No	ENSG00000251639	RP11-20I20.1		pseudogene	4	-1	p16.3	1093804	1095346		BA17_v_BA4-6	Other_Cortical_Regions	0.142443	-0.26306
ENSG00000254505.9_2	BA4-6	0.0101092	No	ENSG00000254505	CHMP4A	CHMP4A	protein_coding	14	-1	q12	24678789	24683075	charged multivesicular body protein 4A [Source:HGNC Symbol;Acc:20274]	BA17_v_BA4-6	Other_Cortical_Regions	0.216426	-0.0424331
ENSG00000271320.1_2	BA4-6	0.0101092	No	ENSG00000271320	RP11-1152H14.1		lincRNA	2	1	q24.1	158774224	158774883		BA17_v_BA4-6	Other_Cortical_Regions	0.204944	-0.177167
ENSG00000078053.16_2	BA17	0.0111566	No	ENSG00000078053	AMPH	AMPH	protein_coding	7	-1	p14.1	38423305	38671167	amphiphysin [Source:HGNC Symbol;Acc:471]	BA17_v_BA4-6	BA17_BA39-40	0.00223365	0.190401
ENSG00000089060.11_1	BA4-6	0.0111566	No	ENSG00000089060	SLC8B1	SLC8B1	protein_coding	12	-1	q24.13	113736564	113797298	solute carrier family 8 (sodium/lithium/calcium exchanger), member B1 [Source:HGNC Symbol;Acc:26175]	BA17_v_BA4-6	Other_Cortical_Regions	7.69711e-05	-0.139236
ENSG00000104892.16_1	BA4-6	0.0111566	No	ENSG00000104892	KLC3	KLC3	protein_coding	19	1	q13.32	45836692	45854778	kinesin light chain 3 [Source:HGNC Symbol;Acc:20717]	BA17_v_BA4-6	Other_Cortical_Regions	0.0177688	-0.400296
ENSG00000112584.13_1	BA17	0.0111566	No	ENSG00000112584	FAM120B	FAM120B	protein_coding	6	1	q27	170599791	170716153	family with sequence similarity 120B [Source:HGNC Symbol;Acc:21109]	BA17_v_BA4-6	BA17_BA39-40	0.260053	0.0213604
ENSG00000113889.11_1	BA17	0.0111566	No	ENSG00000113889	KNG1	KNG1	protein_coding	3	1	q27.3	186435065	186461743	kininogen 1 [Source:HGNC Symbol;Acc:6383]	BA17_v_BA4-6	NA	NA	NA
ENSG00000117450.13_1	BA4-6	0.0111566	No	ENSG00000117450	PRDX1	PRDX1	protein_coding	1	-1	p34.1	45976708	45988719	peroxiredoxin 1 [Source:HGNC Symbol;Acc:9352]	BA17_v_BA4-6	Other_Cortical_Regions	2.74328e-06	-0.138165
ENSG00000136881.11_1	BA17	0.0111566	No	ENSG00000136881	BAAT	BAAT	protein_coding	9	-1	q31.1	104122699	104145801	bile acid CoA: amino acid N-acyltransferase (glycine N-choloyltransferase) [Source:HGNC Symbol;Acc:932]	BA17_v_BA4-6	BA17_BA39-40	0.000515154	0.271767
ENSG00000141504.11_1	BA17	0.0111566	No	ENSG00000141504	SAT2	SAT2	protein_coding	17	-1	p13.1	7529552	7531194	spermidine/spermine N1-acetyltransferase family member 2 [Source:HGNC Symbol;Acc:23160]	BA17_v_BA4-6	BA17_BA39-40	7.35335e-07	0.118776
ENSG00000147684.7_1	BA17	0.0111566	No	ENSG00000147684	NDUFB9	NDUFB9	protein_coding	8	1	q24.13	125551344	125580751	NADH dehydrogenase (ubiquinone) 1 beta subcomplex, 9, 22kDa [Source:HGNC Symbol;Acc:7704]	BA17_v_BA4-6	BA17_BA39-40	2.52041e-06	0.130511
ENSG00000157625.15_1	BA17	0.0111566	Yes	ENSG00000157625	TAB3	TAB3	protein_coding	X	-1	p21.2	30845559	30993201	TGF-beta activated kinase 1/MAP3K7 binding protein 3 [Source:HGNC Symbol;Acc:30681]	BA17_v_BA4-6	BA17_BA39-40	0.00199841	0.0778154
ENSG00000158402.18_2	BA4-6	0.0111566	No	ENSG00000158402	CDC25C	CDC25C	protein_coding	5	-1	q31.2	137620954	137674044	cell division cycle 25C [Source:HGNC Symbol;Acc:1727]	BA17_v_BA4-6	Other_Cortical_Regions	0.561703	-0.117457
ENSG00000164841.4_1	BA4-6	0.0111566	No	ENSG00000164841	TMEM74	TMEM74	protein_coding	8	-1	q23.1	109619079	109799844	transmembrane protein 74 [Source:HGNC Symbol;Acc:26409]	BA17_v_BA4-6	Other_Cortical_Regions	0.0220375	-0.110841
ENSG00000166002.2	BA17	0.0111566	No	ENSG00000166002	SMCO4	SMCO4	protein_coding	11	-1	q21	93211638	93276674	single-pass membrane protein with coiled-coil domains 4 [Source:HGNC Symbol;Acc:24810]	BA17_v_BA4-6	BA17_BA39-40	0.000256	0.292961
ENSG00000175093.4_1	BA17	0.0111566	No	ENSG00000175093	SPSB4	SPSB4	protein_coding	3	1	q23	140770244	140867453	splA/ryanodine receptor domain and SOCS box containing 4 [Source:HGNC Symbol;Acc:30630]	BA17_v_BA4-6	BA17_BA39-40	2.61848e-05	0.311038
ENSG00000189152.10_2	BA4-6	0.0111566	No	ENSG00000189152	GRAPL	GRAPL	protein_coding	17	1	p11.2	19030782	19062489	GRB2-related adaptor protein-like [Source:HGNC Symbol;Acc:37240]	BA17_v_BA4-6	Other_Cortical_Regions	0.499863	-0.102728
ENSG00000197329.11_1	BA4-6	0.0111566	Yes	ENSG00000197329	PELI1	PELI1	protein_coding	2	-1	p14	64319786	64371588	pellino E3 ubiquitin protein ligase 1 [Source:HGNC Symbol;Acc:8827]	BA17_v_BA4-6	Other_Cortical_Regions	4.56323e-11	-0.23689
ENSG00000227815.2_1	BA4-6	0.0111566	No	ENSG00000227815	RP11-195C7.3		pseudogene	1	1	q25.2	176241619	176242538		BA17_v_BA4-6	Other_Cortical_Regions	0.260978	-0.235263
ENSG00000235831.6_1	BA17	0.0111566	No	ENSG00000235831	BHLHE40-AS1	BHLHE40-AS1	antisense	3	-1	p26.1	4938493	5021646	BHLHE40 antisense RNA 1 [Source:HGNC Symbol;Acc:44471]	BA17_v_BA4-6	BA17_BA39-40	0.000594538	0.298418
ENSG00000237285.1_1	BA4-6	0.0111566	No	ENSG00000237285	HNRNPA1P2	HNRNPA1P2	pseudogene	6	1	p21.32	32292996	32293955	heterogeneous nuclear ribonucleoprotein A1 pseudogene 2 [Source:HGNC Symbol;Acc:13958]	BA17_v_BA4-6	Other_Cortical_Regions	0.00140663	-0.478192
ENSG00000244165.1_2	BA4-6	0.0111566	No	ENSG00000244165	P2RY11	P2RY11	protein_coding	19	1	p13.2	10222214	10226048	purinergic receptor P2Y, G-protein coupled, 11 [Source:HGNC Symbol;Acc:8540]	BA17_v_BA4-6	Other_Cortical_Regions	0.206906	-0.0495608
ENSG00000248466.1_1	BA17	0.0111566	No	ENSG00000248466	RP11-640B6.1		pseudogene	4	-1	p14	36066682	36067348		BA17_v_BA4-6	BA17_BA39-40	0.0134959	0.356704
ENSG00000248727.5_1	BA17	0.0111566	No	ENSG00000248727	CTC-236F12.4		protein_coding	5	-1	q11.2	55753622	55777773	Uncharacterized protein [Source:UniProtKB/TrEMBL;Acc:E5RJ82]	BA17_v_BA4-6	BA17_BA39-40	0.00235279	0.571352
ENSG00000254629.1_1	BA4-6	0.0111566	No	ENSG00000254629	RP11-160H12.3		pseudogene	11	-1	q14.1	83501020	83502621		BA17_v_BA4-6	Other_Cortical_Regions	0.0370197	-0.144523
ENSG00000255182.2_2	BA4-6	0.0111566	No	ENSG00000255182	CTD-2517M22.14		processed_transcript	8	-1	q24.3	145721001	145730827		BA17_v_BA4-6	Other_Cortical_Regions	0.611963	-0.040675
ENSG00000255413.1_1	BA4-6	0.0111566	No	ENSG00000255413	RP11-436P7.2		pseudogene	8	1	p22	13599318	13600290		BA17_v_BA4-6	Other_Cortical_Regions	0.0407498	-0.399122
ENSG00000260372.6_2	BA4-6	0.0111566	No	ENSG00000260372	AQP4-AS1	AQP4-AS1	antisense	18	1	q11.2	24235706	24770662	AQP4 antisense RNA 1 [Source:HGNC Symbol;Acc:26399]	BA17_v_BA4-6	Other_Cortical_Regions	0.741512	-0.0214146
ENSG00000267303.1_2	BA17	0.0111566	No	ENSG00000267303	CTD-2369P2.12		protein_coding	19	-1	p13.2	10426147	10431354	Uncharacterized protein [Source:UniProtKB/TrEMBL;Acc:K7EQG2]	BA17_v_BA4-6	BA17_BA39-40	0.291306	0.404796
ENSG00000272100.1_1	BA17	0.0111566	No	ENSG00000272100	RP11-155O18.6		antisense	1	1	p32.3	52819159	52819549		BA17_v_BA4-6	BA17_BA39-40	0.0165018	0.381449
ENSG00000008869.11_1	BA17	0.0122945	No	ENSG00000008869	HEATR5B	HEATR5B	protein_coding	2	-1	p22.2	37195526	37311485	HEAT repeat containing 5B [Source:HGNC Symbol;Acc:29273]	BA17_v_BA4-6	BA17_BA39-40	0.00272329	0.0647091
ENSG00000090060.17_1	BA4-6	0.0122945	No	ENSG00000090060	PAPOLA	PAPOLA	protein_coding	14	1	q32.2	96967770	97033448	poly(A) polymerase alpha [Source:HGNC Symbol;Acc:14981]	BA17_v_BA4-6	Other_Cortical_Regions	0.20513	-0.0269932
ENSG00000101365.20_2	BA17	0.0122945	No	ENSG00000101365	IDH3B	IDH3B	protein_coding	20	-1	p13	2639041	2644865	isocitrate dehydrogenase 3 (NAD+) beta [Source:HGNC Symbol;Acc:5385]	BA17_v_BA4-6	BA17_BA39-40	1.20506e-05	0.109072
ENSG00000113615.12_1	BA4-6	0.0122945	No	ENSG00000113615	SEC24A	SEC24A	protein_coding	5	1	q31.1	133984479	134063513	SEC24 family member A [Source:HGNC Symbol;Acc:10703]	BA17_v_BA4-6	Other_Cortical_Regions	0.175243	-0.0332022
ENSG00000115993.12_2	BA17	0.0122945	No	ENSG00000115993	TRAK2	TRAK2	protein_coding	2	-1	q33.1	202241930	202316302	trafficking protein, kinesin binding 2 [Source:HGNC Symbol;Acc:13206]	BA17_v_BA4-6	BA17_BA39-40	0.116328	0.0689866
ENSG00000116035.2_1	BA17	0.0122945	Yes	ENSG00000116035	VAX2	VAX2	protein_coding	2	1	p13.3	71127720	71160576	ventral anterior homeobox 2 [Source:HGNC Symbol;Acc:12661]	BA17_v_BA4-6	BA17_BA39-40	0.0367192	0.340721
ENSG00000120875.8_1	BA17	0.0122945	No	ENSG00000120875	DUSP4	DUSP4	protein_coding	8	-1	p12	29190581	29208185	dual specificity phosphatase 4 [Source:HGNC Symbol;Acc:3070]	BA17_v_BA4-6	BA17_BA39-40	0.0207861	0.24788
ENSG00000125630.15_1	BA17	0.0122945	No	ENSG00000125630	POLR1B	POLR1B	protein_coding	2	1	q13	113299492	113334635	polymerase (RNA) I polypeptide B, 128kDa [Source:HGNC Symbol;Acc:20454]	BA17_v_BA4-6	BA17_BA39-40	0.02261	0.0533588
ENSG00000137168.7_1	BA17	0.0122945	No	ENSG00000137168	PPIL1	PPIL1	protein_coding	6	-1	p21.2	36822603	36842800	peptidylprolyl isomerase (cyclophilin)-like 1 [Source:HGNC Symbol;Acc:9260]	BA17_v_BA4-6	BA17_BA39-40	0.048389	0.0509643
ENSG00000152556.15_2	BA17	0.0122945	No	ENSG00000152556	PFKM	PFKM	protein_coding	12	1	q13.11	48498922	48540187	phosphofructokinase, muscle [Source:HGNC Symbol;Acc:8877]	BA17_v_BA4-6	BA17_BA39-40	1.40035e-07	0.15818
ENSG00000167258.13_1	BA17	0.0122945	No	ENSG00000167258	CDK12	CDK12	protein_coding	17	1	q12	37617764	37721160	cyclin-dependent kinase 12 [Source:HGNC Symbol;Acc:24224]	BA17_v_BA4-6	BA17_BA39-40	0.120718	0.0354278
ENSG00000173660.11_1	BA17	0.0122945	No	ENSG00000173660	UQCRH	UQCRH	protein_coding	1	1	p34.1	46769303	46782448	ubiquinol-cytochrome c reductase hinge protein [Source:HGNC Symbol;Acc:12590]	BA17_v_BA4-6	BA17_BA39-40	7.11213e-07	0.160513
ENSG00000177294.6_1	BA17	0.0122945	No	ENSG00000177294	FBXO39	FBXO39	protein_coding	17	1	p13.1	6679542	6700420	F-box protein 39 [Source:HGNC Symbol;Acc:28565]	BA17_v_BA4-6	BA17_BA39-40	0.00110675	0.594819
ENSG00000185803.8_1	BA4-6	0.0122945	No	ENSG00000185803	SLC52A2	SLC52A2	protein_coding	8	1	q24.3	145577795	145584932	solute carrier family 52 (riboflavin transporter), member 2 [Source:HGNC Symbol;Acc:30224]	BA17_v_BA4-6	Other_Cortical_Regions	0.00402209	-0.0962457
ENSG00000186765.11_1	BA4-6	0.0122945	No	ENSG00000186765	FSCN2	FSCN2	protein_coding	17	1	q25.3	79495422	79504156	fascin homolog 2, actin-bundling protein, retinal (Strongylocentrotus purpuratus) [Source:HGNC Symbol;Acc:3960]	BA17_v_BA4-6	Other_Cortical_Regions	0.12121	-0.170703
ENSG00000197641.11_2	BA4-6	0.0122945	No	ENSG00000197641	SERPINB13	SERPINB13	protein_coding	18	1	q21.33	61254223	61271873	serpin peptidase inhibitor, clade B (ovalbumin), member 13 [Source:HGNC Symbol;Acc:8944]	BA17_v_BA4-6	Other_Cortical_Regions	0.0305948	-0.410967
ENSG00000212712.2_1	BA17	0.0122945	No	ENSG00000212712	AP002414.1		pseudogene	18	-1	p11.21	12056675	12057821		BA17_v_BA4-6	BA17_BA39-40	3.41344e-07	0.814116
ENSG00000221932.6_1	BA4-6	0.0122945	No	ENSG00000221932	HEPN1	HEPN1	protein_coding	11	1	q24.2	124789146	124790573	hepatocellular carcinoma, down-regulated 1 [Source:HGNC Symbol;Acc:34400]	BA17_v_BA4-6	NA	NA	NA
ENSG00000223584.1_1	BA17	0.0122945	No	ENSG00000223584	TVP23CP1	TVP23CP1	pseudogene	7	1	q21.13	90261220	90261882	TVP23C pseudogene 1 [Source:HGNC Symbol;Acc:44646]	BA17_v_BA4-6	BA17_BA39-40	0.055568	0.336262
ENSG00000226478.3_1	BA17	0.0122945	No	ENSG00000226478	UPF3AP1	UPF3AP1	pseudogene	17	-1	p11.2	16648945	16650075	UPF3A pseudogene 1 [Source:HGNC Symbol;Acc:30568]	BA17_v_BA4-6	BA17_BA39-40	0.318774	0.0949473
ENSG00000226877.7_2	BA4-6	0.0122945	No	ENSG00000226877	RP11-575L7.2		antisense	9	1	q21.32	86444571	86452776		BA17_v_BA4-6	Other_Cortical_Regions	0.328976	-0.171725
ENSG00000227671.4_1	BA4-6	0.0122945	No	ENSG00000227671	MIR3916	MIR3916	pseudogene	1	-1	q44	247353153	247374158	microRNA 3916 [Source:HGNC Symbol;Acc:38912]	BA17_v_BA4-6	NA	NA	NA
ENSG00000228061.5_1	BA4-6	0.0122945	No	ENSG00000228061	Z83001.1		antisense	11	-1	p13	31658875	31789501		BA17_v_BA4-6	Other_Cortical_Regions	0.00903745	-0.39922
ENSG00000230903.5	BA17	0.0122945	No	ENSG00000230903	RPL9P8	RPL9P8	pseudogene	15	-1	q25.2	83041000	83125316	ribosomal protein L9 pseudogene 8 [Source:HGNC Symbol;Acc:30334]	BA17_v_BA4-6	BA17_BA39-40	0.064734	0.099983
ENSG00000248161.5_2	BA17	0.0122945	No	ENSG00000248161	RP11-499E18.1		lincRNA	4	-1	q24	103339759	103371167		BA17_v_BA4-6	BA17_BA39-40	0.0600862	0.163552
ENSG00000256341.1_2	BA4-6	0.0122945	No	ENSG00000256341	RP11-21A7A.3		antisense	11	-1	q13.1	63885744	63886682		BA17_v_BA4-6	NA	NA	NA
ENSG00000257803.2_1	BA4-6	0.0122945	No	ENSG00000257803	RP11-575G13.2		pseudogene	12	1	q23.1	100972522	100973975		BA17_v_BA4-6	Other_Cortical_Regions	0.00860759	-0.464263
ENSG00000260585.1_1	BA17	0.0122945	No	ENSG00000260585	RP13-192B19.2		lincRNA	X	1	q25	121005722	121010718		BA17_v_BA4-6	BA17_BA39-40	0.000904712	0.269771
ENSG00000262766.1_2	BA17	0.0122945	No	ENSG00000262766	RP11-196G11.4		sense_intronic	16	1	p11.2	31129399	31130068		BA17_v_BA4-6	BA17_BA39-40	0.0804999	0.208036
ENSG00000264007.1_2	BA17	0.0122945	No	ENSG00000264007	RP11-68I3.10		sense_intronic	17	-1	q11.2	27948635	27949272		BA17_v_BA4-6	BA17_BA39-40	0.000187446	0.436964
ENSG00000264456.1_2	BA4-6	0.0122945	No	ENSG00000264456	RP11-848P1.2		sense_intronic	17	1	q11.2	29298670	29300330		BA17_v_BA4-6	Other_Cortical_Regions	0.0429177	-0.244295
ENSG00000265241.6_2	BA4-6	0.0122945	No	ENSG00000265241	RBM8A		protein_coding	HG1287_PATCH	-1	q21.1	146607983	146613951	RNA-binding protein 8A [Source:UniProtKB/Swiss-Prot;Acc:Q9Y5S9]	BA17_v_BA4-6	Other_Cortical_Regions	2.07005e-07	-0.102824
ENSG00000267254.5_1	BA4-6	0.0122945	No	ENSG00000267254	CTD-2162K18.5		antisense	19	1	q13.12	37288420	37319017		BA17_v_BA4-6	Other_Cortical_Regions	0.0477422	-0.100122
ENSG00000271757.1_2	BA17	0.0122945	No	ENSG00000271757	RP11-111M22.5		sense_intronic	11	1	q13.5	76103240	76103949		BA17_v_BA4-6	BA17_BA39-40	0.0176748	0.218343
ENSG00000061794.12_2	BA17	0.0135286	No	ENSG00000061794	MRPS35	MRPS35	protein_coding	12	1	p11.22	27863706	27909228	mitochondrial ribosomal protein S35 [Source:HGNC Symbol;Acc:16635]	BA17_v_BA4-6	BA17_BA39-40	0.0175966	0.0516524
ENSG00000085721.12_1	BA17	0.0135286	No	ENSG00000085721	RRN3	RRN3	protein_coding	16	-1	p13.11	15153879	15188174	RRN3 RNA polymerase I transcription factor homolog (S. cerevisiae) [Source:HGNC Symbol;Acc:30346]	BA17_v_BA4-6	BA17_BA39-40	0.840201	-0.00628441
ENSG00000089022.13_1	BA17	0.0135286	No	ENSG00000089022	MAPKAPK5	MAPKAPK5	protein_coding	12	1	q24.12	112279782	112334343	mitogen-activated protein kinase-activated protein kinase 5 [Source:HGNC Symbol;Acc:6889]	BA17_v_BA4-6	BA17_BA39-40	0.00139287	0.0592078
ENSG00000089597.16_1	BA17	0.0135286	No	ENSG00000089597	GANAB	GANAB	protein_coding	11	-1	q12.3	62392298	62414104	glucosidase, alpha; neutral AB [Source:HGNC Symbol;Acc:4138]	BA17_v_BA4-6	BA17_BA39-40	0.36217	0.0244793
ENSG00000099725.14_1	BA4-6	0.0135286	No	ENSG00000099725	PRKY	PRKY	pseudogene	Y	1	p11.2	7142013	7249589	protein kinase, Y-linked, pseudogene [Source:HGNC Symbol;Acc:9444]	BA17_v_BA4-6	Other_Cortical_Regions	0.622097	-0.0648126
ENSG00000100425.18_1	BA17	0.0135286	No	ENSG00000100425	BRD1	BRD1	protein_coding	22	-1	q13.33	50166931	50221160	bromodomain containing 1 [Source:HGNC Symbol;Acc:1102]	BA17_v_BA4-6	BA17_BA39-40	0.256786	0.0296579
ENSG00000126749.14_2	BA4-6	0.0135286	No	ENSG00000126749	EMG1	EMG1	protein_coding	12	1	p13.31	7072408	7105520	EMG1 N1-specific pseudouridine methyltransferase [Source:HGNC Symbol;Acc:16912]	BA17_v_BA4-6	Other_Cortical_Regions	0.0132429	-0.0664147
ENSG00000129158.10_2	BA17	0.0135286	No	ENSG00000129158	SERGEF	SERGEF	protein_coding	11	-1	p15.1	17809595	18034709	secretion regulating guanine nucleotide exchange factor [Source:HGNC Symbol;Acc:17499]	BA17_v_BA4-6	BA17_BA39-40	5.19166e-08	0.162279
ENSG00000143376.12_1	BA17	0.0135286	No	ENSG00000143376	SNX27	SNX27	protein_coding	1	1	q21.3	151584541	151671567	sorting nexin family member 27 [Source:HGNC Symbol;Acc:20073]	BA17_v_BA4-6	BA17_BA39-40	2.09785e-06	0.10629
ENSG00000147123.10_1	BA17	0.0135286	No	ENSG00000147123	NDUFB11	NDUFB11	protein_coding	X	-1	p11.23	47001615	47004903	NADH dehydrogenase (ubiquinone) 1 beta subcomplex, 11, 17.3kDa [Source:HGNC Symbol;Acc:20372]	BA17_v_BA4-6	BA17_BA39-40	1.81071e-05	0.101522
ENSG00000165637.13_1	BA17	0.0135286	No	ENSG00000165637	VDAC2	VDAC2	protein_coding	10	1	q22.2	76969912	76991206	voltage-dependent anion channel 2 [Source:HGNC Symbol;Acc:12672]	BA17_v_BA4-6	BA17_BA39-40	1.59516e-06	0.119974
ENSG00000179943.7_1	BA17	0.0135286	Yes	ENSG00000179943	FIZ1	FIZ1	protein_coding	19	-1	q13.42	56102746	56113336	FLT3-interacting zinc finger 1 [Source:HGNC Symbol;Acc:25917]	BA17_v_BA4-6	BA17_BA39-40	1.26266e-06	0.145207
ENSG00000180182.10_1	BA17	0.0135286	No	ENSG00000180182	MED14	MED14	protein_coding	X	-1	p11.4	40507558	40595110	mediator complex subunit 14 [Source:HGNC Symbol;Acc:2370]	BA17_v_BA4-6	NA	NA	NA
ENSG00000181472.4_1	BA17	0.0135286	Yes	ENSG00000181472	ZBTB2	ZBTB2	protein_coding	6	-1	q25.1	151685252	151712683	zinc finger and BTB domain containing 2 [Source:HGNC Symbol;Acc:20868]	BA17_v_BA4-6	BA17_BA39-40	0.272764	0.0342753
ENSG00000196468.5	BA4-6	0.0135286	No	ENSG00000196468	FGF16	FGF16	protein_coding	X	1	q21.1	76709648	76712769	fibroblast growth factor 16 [Source:HGNC Symbol;Acc:3672]	BA17_v_BA4-6	Other_Cortical_Regions	1.74025e-05	-0.765205
ENSG00000205810.8_2	BA4-6	0.0135286	No	ENSG00000205810	KLRC3	KLRC3	protein_coding	12	-1	p13.2	10564911	10573194	killer cell lectin-like receptor subfamily C, member 3 [Source:HGNC Symbol;Acc:6376]	BA17_v_BA4-6	Other_Cortical_Regions	0.0607386	-0.321943
ENSG00000213420.7_1	BA4-6	0.0135286	No	ENSG00000213420	GPC2	GPC2	protein_coding	7	-1	q22.1	99767229	99774995	glypican 2 [Source:HGNC Symbol;Acc:4450]	BA17_v_BA4-6	Other_Cortical_Regions	8.39585e-05	-0.28168
ENSG00000223427.1_1	BA17	0.0135286	No	ENSG00000223427	AC016716.1		pseudogene	2	-1	p12	80389554	80390261		BA17_v_BA4-6	BA17_BA39-40	0.237564	0.187223
ENSG00000224050.1_1	BA17	0.0135286	No	ENSG00000224050	RP1-90G24.6		lincRNA	22	1	q12.3	32669407	32673173		BA17_v_BA4-6	BA17_BA39-40	4.45397e-05	0.693833
ENSG00000228218.1_1	BA17	0.0135286	No	ENSG00000228218	ATF4P3	ATF4P3	pseudogene	17	-1	q25.1	74221832	74222887	activating transcription factor 4 pseudogene 3 [Source:HGNC Symbol;Acc:788]	BA17_v_BA4-6	BA17_BA39-40	0.055183	0.109178
ENSG00000232093.1_1	BA17	0.0135286	No	ENSG00000232093	RP11-307C12.11		antisense	1	-1	q22	155017667	155018594		BA17_v_BA4-6	BA17_BA39-40	0.180019	0.256859
ENSG00000233673.6_2	BA17	0.0135286	No	ENSG00000233673	ANAPC1P1	ANAPC1P1	pseudogene	2	1	p11.2	87098424	87149816	anaphase promoting complex subunit 1 pseudogene 1 [Source:HGNC Symbol;Acc:44150]	BA17_v_BA4-6	BA17_BA39-40	0.0321559	0.152632
ENSG00000238276.5_1	BA4-6	0.0135286	No	ENSG00000238276	RP11-245J24.1		processed_transcript	10	1	q26.11	120001076	120027222		BA17_v_BA4-6	Other_Cortical_Regions	2.96065e-06	-0.607117
ENSG00000253282.1_1	BA4-6	0.0135286	No	ENSG00000253282	KB-1410C5.3		lincRNA	8	1	q22.3	102299673	102306011		BA17_v_BA4-6	Other_Cortical_Regions	0.0188156	-0.413691
ENSG00000257800.1_1	BA17	0.0135286	No	ENSG00000257800	FNBP1P1	FNBP1P1	pseudogene	2	1	p13.1	74347807	74350345	formin binding protein 1 pseudogene 1 [Source:HGNC Symbol;Acc:44528]	BA17_v_BA4-6	NA	NA	NA
ENSG00000258422.5_1	BA17	0.0135286	No	ENSG00000258422	RP11-486O13.2		antisense	14	1	q24.2	70653840	70696904		BA17_v_BA4-6	BA17_BA39-40	0.0127063	0.410453
ENSG00000263002.7_1	BA17	0.0135286	Yes	ENSG00000263002	ZNF234	ZNF234	protein_coding	19	1	q13.31	44645710	44663156	zinc finger protein 234 [Source:HGNC Symbol;Acc:13027]	BA17_v_BA4-6	BA17_BA39-40	0.12503	0.036964
ENSG00000267009.6_2	BA17	0.0135286	No	ENSG00000267009	RP11-120M18.2		processed_transcript	17	1	q24.2	66409764	66521090		BA17_v_BA4-6	BA17_BA39-40	0.00533285	0.438939
ENSG00000065427.14_2	BA17	0.0148652	No	ENSG00000065427	KARS	KARS	protein_coding	16	-1	q23.1	75661622	75682541	lysyl-tRNA synthetase [Source:HGNC Symbol;Acc:6215]	BA17_v_BA4-6	BA17_BA39-40	0.00342225	0.057227
ENSG00000081760.16_2	BA4-6	0.0148652	No	ENSG00000081760	AACS	AACS	protein_coding	12	1	q24.31	125549925	125627873	acetoacetyl-CoA synthetase [Source:HGNC Symbol;Acc:21298]	BA17_v_BA4-6	Other_Cortical_Regions	0.679395	0.0229797
ENSG00000087206.16_2	BA17	0.0148652	No	ENSG00000087206	UIMC1	UIMC1	protein_coding	5	-1	q35.2	176332006	176449634	ubiquitin interaction motif containing 1 [Source:HGNC Symbol;Acc:30298]	BA17_v_BA4-6	BA17_BA39-40	0.0479144	0.0592653
ENSG00000096092.5_1	BA17	0.0148652	No	ENSG00000096092	TMEM14A	TMEM14A	protein_coding	6	1	p12.2	52535907	52551386	transmembrane protein 14A [Source:HGNC Symbol;Acc:21076]	BA17_v_BA4-6	BA17_BA39-40	0.000126447	0.15978
ENSG00000099957.16_2	BA17	0.0148652	No	ENSG00000099957	P2RX6	P2RX6	protein_coding	22	1	q11.21	21364097	21383119	purinergic receptor P2X, ligand-gated ion channel, 6 [Source:HGNC Symbol;Acc:8538]	BA17_v_BA4-6	BA17_BA39-40	5.46619e-11	0.432647
ENSG00000100218.11_1	BA17	0.0148652	No	ENSG00000100218	RTDR1	RTDR1	protein_coding	22	-1	q11.22	23401593	23487208	rhabdoid tumor deletion region gene 1 [Source:HGNC Symbol;Acc:13437]	BA17_v_BA4-6	BA17_BA39-40	2.8289e-05	0.255922
ENSG00000100351.16_2	BA4-6	0.0148652	No	ENSG00000100351	GRAP2	GRAP2	protein_coding	22	1	q13.1	40297086	40369725	GRB2-related adaptor protein 2 [Source:HGNC Symbol;Acc:4563]	BA17_v_BA4-6	Other_Cortical_Regions	0.000951448	-0.548763
ENSG00000100483.13_1	BA17	0.0148652	No	ENSG00000100483	VCPKMT	VCPKMT	protein_coding	14	-1	q21.3	50575350	50583318	valosin containing protein lysine (K) methyltransferase [Source:HGNC Symbol;Acc:20352]	BA17_v_BA4-6	BA17_BA39-40	4.90974e-05	0.154804
ENSG00000104332.11_2	BA4-6	0.0148652	No	ENSG00000104332	SFRP1	SFRP1	protein_coding	8	-1	p11.21	41119481	41167016	secreted frizzled-related protein 1 [Source:HGNC Symbol;Acc:10776]	BA17_v_BA4-6	Other_Cortical_Regions	0.000294321	-0.274574
ENSG00000108878.4_1	BA4-6	0.0148652	No	ENSG00000108878	CACNG1	CACNG1	protein_coding	17	1	q24.2	65040706	65052909	calcium channel, voltage-dependent, gamma subunit 1 [Source:HGNC Symbol;Acc:1405]	BA17_v_BA4-6	Other_Cortical_Regions	0.0318673	-0.400887
ENSG00000110048.11_1	BA17	0.0148652	No	ENSG00000110048	OSBP	OSBP	protein_coding	11	-1	q12.1	59341871	59383617	oxysterol binding protein [Source:HGNC Symbol;Acc:8503]	BA17_v_BA4-6	BA17_BA39-40	0.214169	0.0267104
ENSG00000117020.16_2	BA17	0.0148652	No	ENSG00000117020	AKT3	AKT3	protein_coding	1	-1	q44	243651535	244014381	v-akt murine thymoma viral oncogene homolog 3 [Source:HGNC Symbol;Acc:393]	BA17_v_BA4-6	BA17_BA39-40	0.000268014	0.0927888
ENSG00000117151.12_1	BA4-6	0.0148652	No	ENSG00000117151	CTBS	CTBS	protein_coding	1	-1	p22.3	85015289	85040163	chitobiase, di-N-acetyl- [Source:HGNC Symbol;Acc:2496]	BA17_v_BA4-6	Other_Cortical_Regions	0.00684794	-0.110738
ENSG00000124198.8_1	BA17	0.0148652	No	ENSG00000124198	ARFGEF2	ARFGEF2	protein_coding	20	1	q13.13	47538427	47653230	ADP-ribosylation factor guanine nucleotide-exchange factor 2 (brefeldin A-inhibited) [Source:HGNC Symbol;Acc:15853]	BA17_v_BA4-6	BA17_BA39-40	1.35045e-08	0.147752
ENSG00000125485.17_2	BA17	0.0148652	No	ENSG00000125485	DDX31	DDX31	protein_coding	9	-1	q34.13	135468384	135545788	DEAD (Asp-Glu-Ala-Asp) box polypeptide 31 [Source:HGNC Symbol;Acc:16715]	BA17_v_BA4-6	NA	NA	NA
ENSG00000131171.12_2	BA17	0.0148652	No	ENSG00000131171	SH3BGRL	SH3BGRL	protein_coding	X	1	q21.1	80457442	80554046	SH3 domain binding glutamic acid-rich protein like [Source:HGNC Symbol;Acc:10823]	BA17_v_BA4-6	BA17_BA39-40	8.87059e-05	0.109235
ENSG00000140043.11_2	BA4-6	0.0148652	No	ENSG00000140043	PTGR2	PTGR2	protein_coding	14	1	q24.3	74318547	74353530	prostaglandin reductase 2 [Source:HGNC Symbol;Acc:20149]	BA17_v_BA4-6	Other_Cortical_Regions	4.90858e-05	-0.141612
ENSG00000153107.11_1	BA17	0.0148652	No	ENSG00000153107	ANAPC1	ANAPC1	protein_coding	2	-1	q13	112523848	112642267	anaphase promoting complex subunit 1 [Source:HGNC Symbol;Acc:19988]	BA17_v_BA4-6	BA17_BA39-40	1.42443e-06	0.0920486
ENSG00000169895.5_1	BA17	0.0148652	No	ENSG00000169895	SYAP1	SYAP1	protein_coding	X	1	p22.2	16737755	16783459	synapse associated protein 1 [Source:HGNC Symbol;Acc:16273]	BA17_v_BA4-6	BA17_BA39-40	5.41876e-05	0.0889409
ENSG00000171863.12_1	BA17	0.0148652	No	ENSG00000171863	RPS7	RPS7	protein_coding	2	1	p25.3	3622795	3628509	ribosomal protein S7 [Source:HGNC Symbol;Acc:10440]	BA17_v_BA4-6	BA17_BA39-40	0.0983311	0.0494973
ENSG00000180332.6_1	BA4-6	0.0148652	No	ENSG00000180332	KCTD4	KCTD4	protein_coding	13	-1	q14.12	45766988	45775175	potassium channel tetramerization domain containing 4 [Source:HGNC Symbol;Acc:23227]	BA17_v_BA4-6	Other_Cortical_Regions	2.47749e-13	-0.723472
ENSG00000184368.15_1	BA17	0.0148652	No	ENSG00000184368	MAP7D2	MAP7D2	protein_coding	X	-1	p22.12	20024831	20135035	MAP7 domain containing 2 [Source:HGNC Symbol;Acc:25899]	BA17_v_BA4-6	NA	NA	NA
ENSG00000185272.13_1	BA17	0.0148652	No	ENSG00000185272	RBM11	RBM11	protein_coding	21	1	q11.2	15588451	15600693	RNA binding motif protein 11 [Source:HGNC Symbol;Acc:9897]	BA17_v_BA4-6	BA17_BA39-40	0.0988653	0.0879655
ENSG00000185721.11_2	BA17	0.0148652	No	ENSG00000185721	DRG1	DRG1	protein_coding	22	1	q12.2	31795509	31924726	developmentally regulated GTP binding protein 1 [Source:HGNC Symbol;Acc:3029]	BA17_v_BA4-6	BA17_BA39-40	0.0100368	0.0599214
ENSG00000198824.5_1	BA17	0.0148652	No	ENSG00000198824	CHAMP1	CHAMP1	protein_coding	13	1	q34	115079988	115092796	chromosome alignment maintaining phosphoprotein 1 [Source:HGNC Symbol;Acc:20311]	BA17_v_BA4-6	BA17_BA39-40	0.443835	0.032631
ENSG00000214279.12_2	BA4-6	0.0148652	No	ENSG00000214279	RP11-108K14.4		pseudogene	10	1	q26.3	135267432	135337062		BA17_v_BA4-6	Other_Cortical_Regions	0.213753	-0.0886196
ENSG00000225401.2_1	BA17	0.0148652	No	ENSG00000225401	TGIF2P1	TGIF2P1	pseudogene	1	-1	q44	244558278	244558962	TGFB-induced factor homeobox 2 pseudogene 1 [Source:HGNC Symbol;Acc:33317]	BA17_v_BA4-6	BA17_BA39-40	0.0642426	0.282987
ENSG00000225595.2_1	BA4-6	0.0148652	No	ENSG00000225595	XXbac-BPG308K3.6		lincRNA	6	-1	p22.1	28827402	28832407		BA17_v_BA4-6	Other_Cortical_Regions	0.00445176	-0.501873
ENSG00000228789.6_1	BA4-6	0.0148652	No	ENSG00000228789	HCG22	HCG22	lincRNA	6	1	p21.33	31021227	31027667	HLA complex group 22 [Source:HGNC Symbol;Acc:27780]	BA17_v_BA4-6	Other_Cortical_Regions	0.00176684	-0.563176
ENSG00000236240.1_2	BA4-6	0.0148652	No	ENSG00000236240	GPC5-IT1	GPC5-IT1	sense_intronic	13	1	q31.3	93136859	93162347	GPC5 intronic transcript 1 (non-protein coding) [Source:HGNC Symbol;Acc:41340]	BA17_v_BA4-6	Other_Cortical_Regions	0.000558828	-0.472109
ENSG00000237606.2_1	BA4-6	0.0148652	No	ENSG00000237606	RP11-203P23.2		pseudogene	7	1	q22.2	104466783	104467243		BA17_v_BA4-6	Other_Cortical_Regions	0.0125768	-0.457269
ENSG00000249109.1_1	BA17	0.0148652	No	ENSG00000249109	RP11-1026M7.2		protein_coding	5	1	q35.3	177209198	177221397	Uncharacterized protein [Source:UniProtKB/TrEMBL;Acc:D6RHG6]	BA17_v_BA4-6	BA17_BA39-40	0.045932	0.173762
ENSG00000250227.1_1	BA17	0.0148652	No	ENSG00000250227	TRIM60P14	TRIM60P14	pseudogene	4	1	q32.3	165836717	165838135	tripartite motif containing 60 pseudogene 14 [Source:HGNC Symbol;Acc:38486]	BA17_v_BA4-6	BA17_BA39-40	0.213212	0.21637
ENSG00000260735.1_2	BA4-6	0.0148652	No	ENSG00000260735	RP11-72I8.1		antisense	16	1	p13.11	15188268	15203054		BA17_v_BA4-6	NA	NA	NA
ENSG00000267629.3_2	BA17	0.0148652	No	ENSG00000267629	AC138430.4		processed_transcript	19	-1	p13.11	19366451	19384178		BA17_v_BA4-6	BA17_BA39-40	3.33067e-10	0.967492
ENSG00000269514.1_1	BA4-6	0.0148652	No	ENSG00000269514	DKFZP779L1853		protein_coding	12	1	q13.11	48592170	48595814		BA17_v_BA4-6	Other_Cortical_Regions	0.0687811	-0.103065
ENSG00000270878.1_1	BA17	0.0148652	No	ENSG00000270878	CTD-2302E22.5		pseudogene	14	-1	q23.2	64060749	64062009		BA17_v_BA4-6	BA17_BA39-40	0.189169	0.119581
ENSG00000271653.1_1	BA4-6	0.0148652	No	ENSG00000271653	RP11-259K5.1		lincRNA	3	1	p22.2	37258270	37259479		BA17_v_BA4-6	Other_Cortical_Regions	0.31334	-0.135006
ENSG00000273071.1_2	BA17	0.0148652	No	ENSG00000273071	RP11-337C18.10		processed_transcript	1	1	q21.1	146644765	146724314		BA17_v_BA4-6	BA17_BA39-40	0.233614	0.264645
ENSG00000273073.1_1	BA17	0.0148652	No	ENSG00000273073	RP11-109E12.1		lincRNA	2	-1	q21.1	132219394	132221188		BA17_v_BA4-6	BA17_BA39-40	0.114959	0.283487
ENSG00000100478.14_2	BA17	0.0163112	No	ENSG00000100478	AP4S1	AP4S1	protein_coding	14	1	q12	31494312	31562818	adaptor-related protein complex 4, sigma 1 subunit [Source:HGNC Symbol;Acc:575]	BA17_v_BA4-6	BA17_BA39-40	0.0035594	0.0898948
ENSG00000102302.7_1	BA4-6	0.0163112	No	ENSG00000102302	FGD1	FGD1	protein_coding	X	-1	p11.22	54471887	54522599	FYVE, RhoGEF and PH domain containing 1 [Source:HGNC Symbol;Acc:3663]	BA17_v_BA4-6	Other_Cortical_Regions	0.0689423	-0.0784723
ENSG00000105255.10_1	BA17	0.0163112	No	ENSG00000105255	FSD1	FSD1	protein_coding	19	1	p13.3	4304597	4323840	fibronectin type III and SPRY domain containing 1 [Source:HGNC Symbol;Acc:13745]	BA17_v_BA4-6	BA17_BA39-40	0.00268726	0.129622
ENSG00000106105.13_1	BA17	0.0163112	No	ENSG00000106105	GARS	GARS	protein_coding	7	1	p14.3	30634297	30673649	glycyl-tRNA synthetase [Source:HGNC Symbol;Acc:4162]	BA17_v_BA4-6	BA17_BA39-40	0.000293106	0.13513
ENSG00000108587.15_2	BA17	0.0163112	No	ENSG00000108587	GOSR1	GOSR1	protein_coding	17	1	q11.2	28804380	28854610	golgi SNAP receptor complex member 1 [Source:HGNC Symbol;Acc:4430]	BA17_v_BA4-6	BA17_BA39-40	0.00132805	0.0512325
ENSG00000131844.15_1	BA4-6	0.0163112	No	ENSG00000131844	MCCC2	MCCC2	protein_coding	5	1	q13.2	70883115	70954531	methylcrotonoyl-CoA carboxylase 2 (beta) [Source:HGNC Symbol;Acc:6937]	BA17_v_BA4-6	Other_Cortical_Regions	0.00616665	-0.0823312
ENSG00000135940.6_1	BA17	0.0163112	No	ENSG00000135940	COX5B	COX5B	protein_coding	2	1	q11.2	98262503	98264846	cytochrome c oxidase subunit Vb [Source:HGNC Symbol;Acc:2269]	BA17_v_BA4-6	BA17_BA39-40	3.59712e-05	0.10549
ENSG00000137807.13_1	BA17	0.0163112	No	ENSG00000137807	KIF23	KIF23	protein_coding	15	1	q23	69706585	69740764	kinesin family member 23 [Source:HGNC Symbol;Acc:6392]	BA17_v_BA4-6	BA17_BA39-40	0.00335938	0.255341
ENSG00000138413.13_1	BA4-6	0.0163112	No	ENSG00000138413	IDH1	IDH1	protein_coding	2	-1	q34	209100951	209130798	isocitrate dehydrogenase 1 (NADP+), soluble [Source:HGNC Symbol;Acc:5382]	BA17_v_BA4-6	Other_Cortical_Regions	0.00742134	-0.102249
ENSG00000140522.11_1	BA4-6	0.0163112	No	ENSG00000140522	RLBP1	RLBP1	protein_coding	15	-1	q26.1	89753100	89764982	retinaldehyde binding protein 1 [Source:HGNC Symbol;Acc:10024]	BA17_v_BA4-6	Other_Cortical_Regions	0.0660292	-0.175081
ENSG00000140932.9_1	BA4-6	0.0163112	No	ENSG00000140932	CMTM2	CMTM2	protein_coding	16	1	q21	66613351	66622178	CKLF-like MARVEL transmembrane domain containing 2 [Source:HGNC Symbol;Acc:19173]	BA17_v_BA4-6	Other_Cortical_Regions	0.00226736	-0.439392
ENSG00000140941.12_1	BA17	0.0163112	No	ENSG00000140941	MAP1LC3B	MAP1LC3B	protein_coding	16	1	q24.2	87417601	87438385	microtubule-associated protein 1 light chain 3 beta [Source:HGNC Symbol;Acc:13352]	BA17_v_BA4-6	BA17_BA39-40	1.5021e-06	0.113698
ENSG00000149541.9_1	BA17	0.0163112	No	ENSG00000149541	B3GAT3	B3GAT3	protein_coding	11	-1	q12.3	62382768	62389647	beta-1,3-glucuronyltransferase 3 (glucuronosyltransferase I) [Source:HGNC Symbol;Acc:923]	BA17_v_BA4-6	BA17_BA39-40	0.000252475	0.0939667
ENSG00000153208.16_1	BA4-6	0.0163112	No	ENSG00000153208	MERTK	MERTK	protein_coding	2	1	q13	112656056	112787138	c-mer proto-oncogene tyrosine kinase [Source:HGNC Symbol;Acc:7027]	BA17_v_BA4-6	Other_Cortical_Regions	0.0196356	-0.140118
ENSG00000156603.14_1	BA17	0.0163112	No	ENSG00000156603	MED19	MED19	protein_coding	11	-1	q12.1	57471186	57479693	mediator complex subunit 19 [Source:HGNC Symbol;Acc:29600]	BA17_v_BA4-6	BA17_BA39-40	0.340116	0.0317399
ENSG00000162981.13_1	BA17	0.0163112	No	ENSG00000162981	FAM84A	FAM84A	protein_coding	2	1	p24.3	14772810	14790933	family with sequence similarity 84, member A [Source:HGNC Symbol;Acc:20743]	BA17_v_BA4-6	BA17_BA39-40	9.46943e-06	0.260696
ENSG00000182531.7_1	BA4-6	0.0163112	No	ENSG00000182531	OR7E115P	OR7E115P	pseudogene	10	-1	p13	15049860	15050883	olfactory receptor, family 7, subfamily E, member 115 pseudogene [Source:HGNC Symbol;Acc:15127]	BA17_v_BA4-6	Other_Cortical_Regions	0.0451185	-0.374322
ENSG00000182912.6_1	BA4-6	0.0163112	No	ENSG00000182912	C21orf90	C21orf90	protein_coding	21	1	q22.3	45937099	45945835	chromosome 21 open reading frame 90 [Source:HGNC Symbol;Acc:16428]	BA17_v_BA4-6	Other_Cortical_Regions	0.0695495	-0.312114
ENSG00000188786.9_1	BA17	0.0163112	Yes	ENSG00000188786	MTF1	MTF1	protein_coding	1	-1	p34.3	38275239	38325292	metal-regulatory transcription factor 1 [Source:HGNC Symbol;Acc:7428]	BA17_v_BA4-6	NA	NA	NA
ENSG00000198551.9_2	BA17	0.0163112	Yes	ENSG00000198551	ZNF627	ZNF627	protein_coding	19	1	p13.2	11670189	11729950	zinc finger protein 627 [Source:HGNC Symbol;Acc:30570]	BA17_v_BA4-6	BA17_BA39-40	0.0270703	0.0619551
ENSG00000198939.7_2	BA17	0.0163112	Yes	ENSG00000198939	ZFP2	ZFP2	protein_coding	5	1	q35.3	178322895	178360213	ZFP2 zinc finger protein [Source:HGNC Symbol;Acc:26138]	BA17_v_BA4-6	NA	NA	NA
ENSG00000203760.8_1	BA4-6	0.0163112	No	ENSG00000203760	CENPW	CENPW	protein_coding	6	1	q22.32	126661320	126670021	centromere protein W [Source:HGNC Symbol;Acc:21488]	BA17_v_BA4-6	Other_Cortical_Regions	0.0001406	-0.418492
ENSG00000225513.1_1	BA4-6	0.0163112	No	ENSG00000225513	RP11-165N19.2		pseudogene	9	-1	q32	114935802	114936251		BA17_v_BA4-6	Other_Cortical_Regions	0.413152	-0.159035
ENSG00000226833.5_1	BA4-6	0.0163112	No	ENSG00000226833	AC097724.3		antisense	2	-1	p23.2	28931819	28959071		BA17_v_BA4-6	Other_Cortical_Regions	0.37422	-0.177872
ENSG00000229419.1_2	BA17	0.0163112	No	ENSG00000229419	RALGAPA1P	RALGAPA1P	pseudogene	9	1	q31.2	108282409	108288640	Ral GTPase activating protein, alpha subunit 1 (catalytic) pseudogene [Source:HGNC Symbol;Acc:23203]	BA17_v_BA4-6	BA17_BA39-40	0.248038	0.0288658
ENSG00000232499.2_1	BA17	0.0163112	No	ENSG00000232499	RP11-512F24.1		pseudogene	1	1	p13.2	113992322	113993350		BA17_v_BA4-6	BA17_BA39-40	0.0596489	0.21298
ENSG00000244053.1_1	BA17	0.0163112	No	ENSG00000244053	RPL13AP2	RPL13AP2	pseudogene	14	-1	q21.3	47669778	47670307	ribosomal protein L13a pseudogene 2 [Source:HGNC Symbol;Acc:19675]	BA17_v_BA4-6	BA17_BA39-40	0.213909	0.172614
ENSG00000254547.1_1	BA4-6	0.0163112	No	ENSG00000254547	RP11-738O11.13		pseudogene	11	-1	q11	55635045	55642013		BA17_v_BA4-6	Other_Cortical_Regions	0.361432	-0.164202
ENSG00000255647.3_1	BA4-6	0.0163112	No	ENSG00000255647	AC093510.1		pseudogene	5	1	q14.3	89705817	89706485		BA17_v_BA4-6	NA	NA	NA
ENSG00000256542.2_2	BA4-6	0.0163112	No	ENSG00000256542	RP13-895J2.3		antisense	12	1	q24.33	132853935	132855447		BA17_v_BA4-6	NA	NA	NA
[truncated: 2,887 more rows]

## Sheet: ARI_Gene_Group_Enrichment
	Neural_Cell_Type								TF_BindingSite_Enrichment
[truncated: 3 more rows]

## Sheet: ARI_Gene_Group_GO
ARI_Gene_Group	GO_Term	Description	FDR corrected p-value	NegLog10FDR	InGroup_InGOTerm
[truncated: 20 more rows]
