# Supplementary material for: Broad transcriptomic dysregulation occurs across the cerebral cortex in ASD
Source: Nature. 2022 Nov 2;611(7936):532–9. doi: 10.1038/s41586-022-05377-7 (PMC9668748; doi:10.1038/s41586-022-05377-7)
Supplement: Supplementary file 7 — Results from gene and isoform-level WGCNA. WGCNA module assignment and module membership (kME values), along with gene annotation, for all genes assessed. [file 41586_2022_5377_MOESM7_ESM.xlsx]

## Sheet: SupplementaryData5
Supplementary Data 5
Sheet	Description
Gene_Level	WGCNA module assignment and module membership (kME values), along with gene annotation, for all genes assessed.
Isoform_Level	WGCNA module assignment and kME values, along with gene annotation, for all isoforms assessed.

## Sheet: Gene_Level
ensembl_gene_id	WGCNA_module	external_gene_name	hgnc_symbol	gene_biotype	chromosome_name	strand	band	start_position	end_position	description	kME1_turquoise	kME2_blue	kME3_brown	kME4_yellow	kME5_green	kME6_red	kME7_black	kME8_pink	kME9_magenta	kME10_purple	kME11_greenyellow	kME12_tan	kME13_salmon	kME14_cyan	kME15_midnightblue	kME16_lightcyan	kME17_grey60	kME18_lightgreen	kME19_lightyellow	kME20_royalblue	kME21_darkred	kME22_darkgreen	kME23_darkturquoise	kME24_darkgrey	kME25_orange	kME26_darkorange	kME27_white	kME28_saddlebrown	kME29_steelblue	kME30_paleturquoise	kME31_violet	kME32_darkmagenta	kME33_sienna3	kME34_plum1	kME35_mediumpurple3
ENSG00000000003	M2_blue	TSPAN6	TSPAN6	protein_coding	X	-1	q22.1	99883667	99894988	tetraspanin 6 [Source:HGNC Symbol;Acc:11858]	-0.107561	0.657658	-0.50009	0.329395	-0.322482	-0.39051	0.485649	0.322054	-0.0557685	0.338301	-0.020284	-0.246444	0.285227	-0.253243	0.422808	0.373761	-0.491672	-0.161469	-0.0843015	-0.111624	0.616573	0.449215	-0.481016	0.0471671	-0.221593	-0.0394315	0.313532	0.263743	0.335914	0.342076	-0.320149	0.229215	0.00540851	-0.0687005	0.234982
ENSG00000000005	M0_grey	TNMD	TNMD	protein_coding	X	1	q22.1	99839799	99854882	tenomodulin [Source:HGNC Symbol;Acc:17757]	-0.100669	-0.0195107	0.0318379	0.026274	0.0526331	-0.0732644	0.00111944	0.0219827	-0.00217095	0.174566	0.0150333	-0.0438262	0.0735802	0.109446	-0.0674088	0.0454147	0.0145746	-0.0107322	0.0772595	0.00162311	0.0538558	0.0212812	-0.0224921	0.0862568	-0.0458662	0.0317198	-0.0795648	0.0729143	-0.0285906	0.06377	-0.00415469	-0.0727318	-0.0958654	-0.0309751	0.100245
ENSG00000000419	M0_grey	DPM1	DPM1	protein_coding	20	-1	q13.13	49551404	49575092	dolichyl-phosphate mannosyltransferase polypeptide 1, catalytic subunit [Source:HGNC Symbol;Acc:3005]	-0.0247664	-0.208717	0.27331	-0.171386	0.0940876	0.178044	-0.0163203	0.0275737	-0.145018	0.00235381	-0.0983151	0.0366977	0.10302	0.0296122	-0.0412071	-0.183131	0.179592	-0.0933038	-0.108074	-0.190837	-0.101533	-0.248347	0.14135	-0.0865024	0.114353	-0.0643536	0.0736883	-0.0403824	-0.199332	-0.164574	0.0551863	0.0499456	-0.0731557	0.354639	-0.178602
ENSG00000000457	M0_grey	SCYL3	SCYL3	protein_coding	1	-1	q24.2	169818772	169863408	SCY1-like 3 (S. cerevisiae) [Source:HGNC Symbol;Acc:19285]	-0.094268	-0.382269	0.363453	-0.124957	0.320379	0.0528645	-0.399152	-0.0476532	-0.412181	0.0422074	0.0803391	-0.219284	0.0485941	0.337465	-0.316543	-0.0463787	0.121968	0.148601	0.183913	-0.186798	-0.160003	-0.0471829	0.257717	0.366552	0.388295	-0.0470034	-0.187835	0.16777	-0.0283954	0.0343474	-0.0707998	-0.432588	-0.306013	-0.0920733	0.0720451
ENSG00000000460	M0_grey	C1orf112	C1orf112	protein_coding	1	1	q24.2	169631245	169823221	chromosome 1 open reading frame 112 [Source:HGNC Symbol;Acc:25565]	0.40537	-0.104527	-0.183642	-0.211279	-0.317332	0.262067	-0.0221466	0.189315	-0.110636	0.0794528	-0.376207	-0.110037	-0.0188787	-0.251825	0.333934	-0.270825	-0.157686	0.26094	-0.370874	0.0406552	-0.0137484	-0.073231	0.219424	0.234567	0.345959	-0.307224	0.29648	0.217598	0.0376657	-0.168012	-0.254545	0.0221662	0.324179	0.107648	-0.307625
ENSG00000000938	M7_black	FGR	FGR	protein_coding	1	-1	p36.11	27938575	27961788	feline Gardner-Rasheed sarcoma viral oncogene homolog [Source:HGNC Symbol;Acc:3697]	-0.155901	0.250674	-0.422004	0.134283	-0.364232	-0.188549	0.706511	0.368627	0.160393	0.515198	-0.169034	0.0539857	0.207942	-0.32409	0.3649	0.0806888	-0.254889	-0.154648	-0.219814	0.0344625	0.439346	-0.0568282	-0.470122	-0.0863042	-0.315352	-0.0591021	0.273538	0.107273	-0.141665	0.0310886	-0.0557509	0.434418	0.0676247	0.318781	-0.0282498
ENSG00000000971	M0_grey	CFH	CFH	protein_coding	1	1	q31.3	196621008	196716634	complement factor H [Source:HGNC Symbol;Acc:4883]	-0.167769	0.129983	-0.350252	0.0997133	-0.33496	-0.080206	0.557236	0.373182	0.0921185	0.774272	-0.182996	0.0183467	0.159508	-0.279921	0.302081	0.0618932	-0.221728	-0.0533662	-0.233236	0.0245387	0.365239	-0.0648673	-0.390892	0.0735165	-0.128727	-0.0745355	0.321392	0.254755	-0.106424	-0.00769495	-0.0986991	0.282314	0.112168	0.268417	-0.0446922
ENSG00000001036	M15_midnightblue	FUCA2	FUCA2	protein_coding	6	-1	q24.2	143815948	143832827	fucosidase, alpha-L- 2, plasma [Source:HGNC Symbol;Acc:4008]	0.346037	0.350291	-0.449376	-0.0256605	-0.463956	-0.087116	0.41439	0.355965	-0.223604	0.275341	-0.36721	-0.312839	0.315796	-0.355218	0.682706	-0.0190658	-0.47443	-0.143024	-0.353634	-0.26253	0.463122	0.250114	-0.04663	0.100243	0.00430188	-0.349939	0.361208	0.233814	0.164619	0.0995657	-0.468268	0.215396	0.225734	0.167191	-0.127502
ENSG00000001084	M1_turquoise	GCLC	GCLC	protein_coding	6	-1	p12.1	53362139	53481768	glutamate-cysteine ligase, catalytic subunit [Source:HGNC Symbol;Acc:4311]	0.66126	0.107658	-0.0531736	-0.322218	-0.16418	0.147325	0.0478002	-0.0442341	-0.301743	-0.13173	-0.304924	-0.174768	0.0191102	-0.171593	0.410706	-0.303842	-0.110201	-0.106388	-0.245017	-0.304258	-0.0194292	0.126928	0.449446	0.0183097	0.157799	-0.30147	0.0522699	-0.17086	0.171785	-0.107629	-0.24573	0.059327	0.259058	0.0359592	-0.306709
ENSG00000001167	M15_midnightblue	NFYA	NFYA	protein_coding	6	1	p21.1	41040684	41067715	nuclear transcription factor Y, alpha [Source:HGNC Symbol;Acc:7804]	0.446979	0.371133	-0.419467	0.0398267	-0.491619	0.18106	0.336716	0.0476926	0.176361	-0.120007	-0.208794	0.164058	-0.168733	-0.560671	0.578841	-0.100688	-0.164485	0.0144141	-0.4535	0.140787	0.0814187	-0.0152852	-0.013725	-0.261592	-0.00609677	0.0038778	0.378617	-0.198631	0.171184	-0.205936	-0.0496634	0.485373	0.59672	0.161647	-0.28535
ENSG00000001460	M0_grey	STPG1	STPG1	protein_coding	1	-1	p36.11	24683489	24743424	sperm-tail PG-rich repeat containing 1 [Source:HGNC Symbol;Acc:28070]	0.0573965	-0.477369	0.593704	-0.374359	0.394531	0.411026	-0.422659	-0.341399	0.0626285	-0.316654	0.0666043	0.330161	-0.357448	0.210998	-0.422392	-0.380036	0.590861	-0.0388878	0.0690108	-0.0816268	-0.60967	-0.373024	0.483468	-0.129232	0.132596	0.095755	-0.409213	-0.307725	-0.2323	-0.370317	0.466697	-0.122625	0.000722002	0.161349	-0.268013
ENSG00000001461	M23_darkturquoise	NIPAL3	NIPAL3	protein_coding	1	1	p36.11	24742284	24799466	NIPA-like domain containing 3 [Source:HGNC Symbol;Acc:25233]	0.645973	-0.335226	0.376142	-0.506577	0.227169	0.283515	-0.376823	-0.259802	-0.296326	-0.321812	-0.134773	-0.11076	-0.154881	0.138166	-0.0174774	-0.461852	0.199403	-0.0440817	-0.0416187	-0.290433	-0.397447	-0.0810116	0.810675	0.0925618	0.258413	-0.229773	-0.242616	-0.177452	-0.0529056	-0.234046	-0.0373914	-0.225326	0.0837855	-0.0484116	-0.323574
ENSG00000001497	M18_lightgreen	LAS1L	LAS1L	protein_coding	X	-1	q12	64732462	64754655	LAS1-like (S. cerevisiae) [Source:HGNC Symbol;Acc:25726]	0.23558	-0.188588	0.10802	-0.173392	-0.0924898	0.323852	-0.288608	-0.195645	-0.0166488	-0.147544	-0.132266	0.0516431	-0.30449	-0.00617041	-0.0999763	-0.311713	0.18749	0.753347	-0.165267	0.490192	-0.338832	-0.133533	0.259878	0.170772	0.52905	0.0616615	0.0790437	-0.170892	0.208545	-0.255467	0.00377378	-0.162167	0.160614	-0.0743244	-0.247932
ENSG00000001561	M1_turquoise	ENPP4	ENPP4	protein_coding	6	1	p21.1	46097730	46114436	ectonucleotide pyrophosphatase/phosphodiesterase 4 (putative) [Source:HGNC Symbol;Acc:3359]	0.598674	-0.156638	0.235544	-0.323638	0.106066	0.18939	-0.182399	-0.18309	-0.289229	-0.288506	-0.0645122	-0.0617622	-0.130837	-0.00612881	0.113621	-0.303197	0.140821	-0.127946	-0.0949356	-0.322134	-0.263825	-0.0942981	0.636415	-0.0495305	0.141815	-0.0613861	-0.156225	-0.196199	-0.0337265	-0.217283	-0.0204973	-0.0619407	0.121335	-0.054028	-0.240467
ENSG00000001617	M32_darkmagenta	SEMA3F	SEMA3F	protein_coding	3	1	p21.31	50192478	50226508	sema domain, immunoglobulin domain (Ig), short basic domain, secreted, (semaphorin) 3F [Source:HGNC Symbol;Acc:10728]	-0.0962313	0.193363	-0.168116	-0.116486	-0.307406	0.161544	0.517262	0.116552	0.30602	0.241305	-0.280404	0.371467	-0.0484472	-0.358069	0.242088	-0.213525	0.119894	-0.155062	-0.347581	0.0167854	0.0988093	-0.239112	-0.262253	-0.28595	-0.263662	-0.000738011	0.1425	-0.222837	-0.0975266	-0.24544	0.268642	0.559774	0.224997	0.520025	-0.315798
ENSG00000001626	M1_turquoise	CFTR	CFTR	protein_coding	7	1	q31.2	117105838	117356025	cystic fibrosis transmembrane conductance regulator (ATP-binding cassette sub-family C, member 7) [Source:HGNC Symbol;Acc:1884]	0.521272	-0.150355	0.0171647	-0.412126	0.0101741	-0.00345384	-0.24685	-0.168421	-0.339614	0.000191869	-0.343553	-0.466569	0.167943	0.257213	0.0907082	-0.297031	-0.209809	0.223352	0.0508077	-0.0302278	-0.0378398	0.294097	0.459779	0.44254	0.357984	-0.524985	-0.106452	-0.0451114	0.133359	0.137417	-0.477589	-0.407926	-0.014183	-0.286544	-0.108185
ENSG00000001629	M1_turquoise	ANKIB1	ANKIB1	protein_coding	7	1	q21.2	91875548	92030698	ankyrin repeat and IBR domain containing 1 [Source:HGNC Symbol;Acc:22215]	0.68998	0.212487	-0.282615	-0.158381	-0.351229	0.129986	0.0581879	0.0174367	-0.0541498	-0.17255	-0.350113	-0.156849	-0.0213287	-0.218404	0.506813	-0.138984	-0.248217	0.0892907	-0.265464	0.0705694	0.0303397	0.267076	0.289882	0.0864946	0.162938	-0.320322	0.300056	-0.0353926	0.245213	-0.00901687	-0.33855	0.0438414	0.475573	-0.127975	-0.17426
ENSG00000001630	M0_grey	CYP51A1	CYP51A1	protein_coding	7	-1	q21.2	91741465	91772266	cytochrome P450, family 51, subfamily A, polypeptide 1 [Source:HGNC Symbol;Acc:2649]	0.186868	0.0565838	0.18995	-0.206011	0.236829	-0.163918	-0.199574	-0.249546	-0.469397	-0.0318703	-0.0178477	-0.431396	0.295159	0.313506	-0.0198702	-0.044514	-0.137597	-0.117803	0.194029	-0.26647	0.0928381	0.3617	0.26748	0.262828	0.177206	-0.243306	-0.198863	-0.172725	0.214448	0.23681	-0.326209	-0.290323	-0.197495	-0.234427	0.0871367
ENSG00000001631	M6_red	KRIT1	KRIT1	protein_coding	7	-1	q21.2	91828283	91875480	KRIT1, ankyrin repeat containing [Source:HGNC Symbol;Acc:1573]	0.23835	-0.256106	0.279946	-0.451443	-0.130418	0.771138	-0.239623	-0.187157	0.172013	-0.275177	-0.324717	0.456948	-0.513138	-0.206305	-0.0284975	-0.562826	0.500608	0.174774	-0.433197	0.0778376	-0.608477	-0.402419	0.433312	-0.136512	0.384238	-0.0268909	0.15048	-0.279396	-0.00436485	-0.603367	0.336411	0.159762	0.556717	0.3534	-0.577562
ENSG00000002016	M0_grey	RAD52	RAD52	protein_coding	12	-1	p13.33	1021243	1099219	RAD52 homolog (S. cerevisiae) [Source:HGNC Symbol;Acc:9824]	0.140941	0.0152268	-0.217841	-0.0364308	-0.312335	0.266114	0.065938	0.0604723	0.441631	-0.0281558	-0.20996	0.247135	-0.242977	-0.254172	0.154178	-0.176053	0.0142431	0.409704	-0.274231	0.606836	-0.131143	-0.0840939	-0.0233923	-0.020027	0.104157	-0.00631244	0.230627	-0.0390929	0.0501648	-0.203062	0.0717959	0.203455	0.464614	0.0528393	-0.207638
ENSG00000002330	M0_grey	BAD	BAD	protein_coding	11	-1	q13.1	64037302	64052176	BCL2-associated agonist of cell death [Source:HGNC Symbol;Acc:936]	-0.236936	-0.205986	0.153855	0.0974766	0.481063	-0.542021	-0.264394	-0.154758	-0.137333	0.156312	0.235189	-0.530748	0.45861	0.69812	-0.429163	0.359873	-0.277341	0.0571446	0.689338	0.0842629	0.239274	0.51	-0.0531375	0.484664	-0.0414502	-0.20199	-0.353161	0.111777	-0.0316203	0.661564	-0.349741	-0.643988	-0.605398	-0.582126	0.60952
ENSG00000002549	M0_grey	LAP3	LAP3	protein_coding	4	1	p15.32	17578815	17609595	leucine aminopeptidase 3 [Source:HGNC Symbol;Acc:18449]	0.092627	0.366374	-0.342412	0.00655957	-0.387251	-0.0237153	0.614019	0.416514	-0.0737129	0.17257	-0.269871	-0.042286	0.16351	-0.346942	0.547617	0.00922224	-0.244245	-0.271202	-0.304731	-0.158058	0.349865	0.0740427	-0.172511	-0.140654	-0.133939	-0.206957	0.382792	0.171886	-0.0122269	0.00135622	-0.142886	0.361094	0.225213	0.306789	-0.104838
ENSG00000002586	M2_blue	CD99	CD99	protein_coding	X	1	p22.33	2609220	2659350	CD99 molecule [Source:HGNC Symbol;Acc:7082]	0.0998913	0.567765	-0.486156	0.206473	-0.511428	-0.0465107	0.591983	0.356559	0.0884893	0.162259	-0.161229	0.0985779	0.0517656	-0.605795	0.656312	0.0867905	-0.274666	-0.250171	-0.445263	-0.140296	0.390171	0.0047824	-0.347119	-0.326078	-0.235882	0.0484623	0.437364	0.126366	0.13038	-0.106535	-0.0727446	0.623198	0.328008	0.383876	-0.158099
ENSG00000002587	M0_grey	HS3ST1	HS3ST1	protein_coding	4	-1	p15.33	11394774	11431389	heparan sulfate (glucosamine) 3-O-sulfotransferase 1 [Source:HGNC Symbol;Acc:5194]	-0.192469	-0.430998	0.379906	-0.402436	0.336501	0.0498672	-0.317858	-0.195864	-0.127611	-0.010933	-0.161431	-0.107132	0.232558	0.536804	-0.399971	-0.230795	0.198677	-0.0229736	0.264147	-0.0413504	-0.164668	-0.0591054	0.133645	0.199152	0.119819	-0.381901	-0.253145	-0.020289	-0.261001	0.0906909	-0.0169561	-0.349062	-0.314745	0.0426037	-0.0247963
ENSG00000002745	M0_grey	WNT16	WNT16	protein_coding	7	1	q31.31	120965421	120981158	wingless-type MMTV integration site family, member 16 [Source:HGNC Symbol;Acc:16267]	-0.103455	0.0297557	0.0887038	0.279215	0.112812	-0.105733	-0.0638483	0.116057	0.0823797	-0.0453083	0.266341	0.00837057	-0.0397112	0.0620769	-0.0781173	0.2659	0.0123286	-0.0796547	0.137851	0.0245757	-0.0162213	0.00195104	-0.0264698	-0.0535219	-0.0855237	0.228963	0.0453262	0.158063	0.0308741	0.0493214	0.048097	-0.0809353	-0.06019	-0.0981032	0.22317
ENSG00000002746	M3_brown	HECW1	HECW1	protein_coding	7	1	p14.1	43152198	43605600	HECT, C2 and WW domain containing E3 ubiquitin protein ligase 1 [Source:HGNC Symbol;Acc:22195]	-0.0776115	-0.458266	0.791697	-0.40539	0.557687	0.426932	-0.591378	-0.515282	-0.0408221	-0.326686	0.180501	0.351771	-0.461229	0.402785	-0.676209	-0.429645	0.795335	0.137301	0.20576	-0.0272443	-0.742187	-0.37212	0.479878	-0.0382854	0.277269	0.285328	-0.508402	-0.431961	-0.0490976	-0.398349	0.554642	-0.239514	-0.133545	0.0439561	-0.26367
ENSG00000002822	M0_grey	MAD1L1	MAD1L1	protein_coding	7	-1	p22.3	1855429	2272878	MAD1 mitotic arrest deficient-like 1 (yeast) [Source:HGNC Symbol;Acc:6762]	0.0331673	-0.378059	0.330934	-0.363486	0.237897	0.142917	-0.409504	-0.240788	-0.383563	0.0413493	-0.121617	-0.225396	0.0167528	0.414634	-0.316405	-0.284423	0.155017	0.338905	0.143091	-0.0543137	-0.218572	-0.045939	0.326983	0.392529	0.475041	-0.164561	-0.197926	-0.0335633	0.0227548	-0.0188069	-0.131439	-0.437654	-0.253973	-0.116091	-0.0735428
ENSG00000002834	M0_grey	LASP1	LASP1	protein_coding	17	1	q12	37026112	37078023	LIM and SH3 protein 1 [Source:HGNC Symbol;Acc:6513]	-0.370461	-0.0663104	-0.0699287	0.405754	0.437318	-0.78867	-0.0159154	0.105531	-0.0598665	0.22467	0.424689	-0.486989	0.605379	0.534006	-0.263889	0.619853	-0.425142	-0.187312	0.750022	0.0479798	0.493972	0.439532	-0.359951	0.240118	-0.433161	-0.0778251	-0.287672	0.351478	-0.253589	0.763613	-0.281411	-0.396264	-0.701648	-0.480585	0.755999
ENSG00000002919	M0_grey	SNX11	SNX11	protein_coding	17	1	q21.32	46180719	46200436	sorting nexin 11 [Source:HGNC Symbol;Acc:14975]	0.0382262	0.00339444	0.184158	-0.0752798	0.151288	0.0285918	-0.0159866	-0.0199593	-0.085538	-0.0674969	0.0538812	0.0545474	0.00492946	0.0112025	0.00555002	-0.0521333	0.120331	-0.306591	0.0169716	-0.24553	-0.0439952	-0.0778552	0.163565	-0.0863496	-0.167613	0.0635364	-0.0872417	0.00196782	-0.109333	-0.0820554	0.150792	0.115151	-0.0197314	0.112503	-0.0463701
ENSG00000002933	M7_black	TMEM176A	TMEM176A	protein_coding	7	1	q36.1	150497491	150502208	transmembrane protein 176A [Source:HGNC Symbol;Acc:24930]	0.103362	0.557976	-0.53858	0.298491	-0.518231	-0.068839	0.661676	0.408657	0.146079	0.0240308	-0.0652077	0.201524	-0.00943134	-0.671058	0.631349	0.157363	-0.255776	-0.331005	-0.422001	-0.103907	0.365649	-0.0535677	-0.392139	-0.454695	-0.377584	0.161068	0.428995	0.0677098	0.0322893	-0.116044	0.0350581	0.688831	0.363511	0.334008	-0.125437
ENSG00000003056	M0_grey	M6PR	M6PR	protein_coding	12	-1	p13.31	9092959	9102551	mannose-6-phosphate receptor (cation dependent) [Source:HGNC Symbol;Acc:6752]	-0.206227	-0.206746	0.258146	0.156507	0.16404	0.0669092	-0.0273059	0.225568	-0.0812687	-0.0195354	0.223169	0.145391	-0.0147018	-0.0275495	-0.114148	0.0717084	0.228003	-0.245556	-0.0202894	-0.349718	-0.0851446	-0.348731	0.0175975	-0.230651	-0.0350199	0.284806	0.0144002	0.225924	-0.265728	-0.171508	0.232728	0.0716788	-0.190876	0.342154	-0.0143764
ENSG00000003096	M4_yellow	KLHL13	KLHL13	protein_coding	X	-1	q24	117031776	117251303	kelch-like family member 13 [Source:HGNC Symbol;Acc:22931]	-0.16368	-0.0244976	-0.0828799	0.425673	0.0934148	-0.240944	-0.0119214	0.235115	0.0719528	-0.0192504	0.282413	-0.144331	0.183546	0.0851979	-0.0374069	0.465046	-0.237589	-0.189674	0.229457	-0.0624521	0.193174	0.131298	-0.117558	-0.0130725	-0.177033	0.0416571	0.0953851	0.371989	-0.129764	0.27976	-0.107268	-0.171315	-0.155712	-0.159965	0.412145
ENSG00000003137	M0_grey	CYP26B1	CYP26B1	protein_coding	2	-1	p13.2	72356367	72375167	cytochrome P450, family 26, subfamily B, polypeptide 1 [Source:HGNC Symbol;Acc:20581]	-0.123974	-0.336248	0.341188	-0.0475466	0.464975	-0.205593	-0.375599	-0.227509	-0.12016	-0.0502567	0.251899	-0.220931	0.149625	0.572523	-0.454616	0.0926936	0.0942637	0.0935906	0.528676	0.00311399	-0.085981	0.128403	0.164334	0.239775	0.0560614	-0.013855	-0.384669	-0.0181255	-0.0781334	0.273303	-0.0704638	-0.519909	-0.455278	-0.317948	0.273948
ENSG00000003147	M0_grey	ICA1	ICA1	protein_coding	7	-1	p21.3	8152814	8302317	islet cell autoantigen 1, 69kDa [Source:HGNC Symbol;Acc:5343]	-0.108614	-0.419112	0.613706	-0.395604	0.346755	0.388317	-0.565002	-0.405354	-0.173592	-0.176444	-0.0465603	0.105007	-0.284204	0.416985	-0.558722	-0.387603	0.545558	0.419097	0.0980032	0.0455144	-0.552352	-0.203721	0.35861	0.237839	0.567827	0.0334845	-0.225331	-0.238867	0.122974	-0.23821	0.200656	-0.408613	-0.169769	-0.00921718	-0.220825
ENSG00000003249	M14_cyan	DBNDD1	DBNDD1	protein_coding	16	-1	q24.3	90071273	90086536	dysbindin (dystrobrevin binding protein 1) domain containing 1 [Source:HGNC Symbol;Acc:28455]	-0.314225	-0.2194	0.289266	-0.0471081	0.527081	-0.428829	-0.323921	-0.303463	-0.12292	0.184013	0.226973	-0.371242	0.281142	0.760679	-0.5598	0.175332	-0.00892681	0.16781	0.691215	0.207207	0.0591525	0.388701	-0.0287642	0.477161	-0.0321562	-0.0504899	-0.56506	-0.0519858	0.0436924	0.492403	-0.133281	-0.604577	-0.634597	-0.507296	0.484516
ENSG00000003393	M0_grey	ALS2	ALS2	protein_coding	2	-1	q33.1	202565277	202645912	amyotrophic lateral sclerosis 2 (juvenile) [Source:HGNC Symbol;Acc:443]	-0.255468	-0.47998	0.56901	-0.0960549	0.413996	0.388108	-0.358841	-0.18003	0.236179	-0.231679	0.27306	0.471713	-0.394575	0.16264	-0.522308	-0.14036	0.624044	-0.0637338	0.0916537	-0.0538092	-0.583926	-0.505455	0.268675	-0.21448	0.048131	0.321816	-0.287789	-0.154932	-0.307493	-0.375045	0.596455	-0.0910821	-0.0149881	0.172484	-0.123797
ENSG00000003400	M0_grey	CASP10	CASP10	protein_coding	2	1	q33.1	202047604	202094129	caspase 10, apoptosis-related cysteine peptidase [Source:HGNC Symbol;Acc:1500]	-0.0509784	0.103142	-0.428141	0.130053	-0.230614	-0.392526	0.405256	0.450388	-0.115052	0.668534	-0.202184	-0.455726	0.506775	-0.030819	0.31302	0.224856	-0.578368	0.026062	-0.0132482	0.033222	0.603875	0.315347	-0.330349	0.449879	-0.0619722	-0.383678	0.265059	0.5274	-0.0350171	0.407069	-0.506456	-0.0734687	-0.121843	-0.0654569	0.216774
ENSG00000003402	M7_black	CFLAR	CFLAR	protein_coding	2	1	q33.1	201980827	202041410	CASP8 and FADD-like apoptosis regulator [Source:HGNC Symbol;Acc:1876]	0.0994288	0.439825	-0.782166	0.264201	-0.683721	-0.131083	0.70433	0.501007	0.172067	0.347986	-0.302362	-0.0654564	0.224369	-0.580202	0.733014	0.188019	-0.580726	-0.0984084	-0.412682	0.0969943	0.560415	0.113225	-0.453708	-0.0867623	-0.190718	-0.245371	0.570487	0.274408	0.0148032	0.0940957	-0.322584	0.46313	0.427873	0.186035	-0.0329775
ENSG00000003436	M7_black	TFPI	TFPI	protein_coding	2	-1	q32.1	188328957	188430487	tissue factor pathway inhibitor (lipoprotein-associated coagulation inhibitor) [Source:HGNC Symbol;Acc:11760]	-0.126415	0.13875	-0.470404	0.164921	-0.34722	-0.292125	0.607288	0.431622	-0.0269739	0.721198	-0.213908	-0.246955	0.422865	-0.174554	0.369206	0.176307	-0.460428	-0.0282578	-0.128192	0.017137	0.586928	0.095805	-0.428628	0.187922	-0.13999	-0.220352	0.31211	0.309135	-0.13166	0.235822	-0.34432	0.142202	-0.025045	0.161752	0.116283
ENSG00000003509	M0_grey	NDUFAF7	NDUFAF7	protein_coding	2	1	p22.2	37458774	37480546	NADH dehydrogenase (ubiquinone) complex I, assembly factor 7 [Source:HGNC Symbol;Acc:28816]	-0.256087	-0.476012	0.425016	-0.0897436	0.29857	0.233001	-0.250393	-0.166895	0.0458015	-0.181094	0.123954	0.251366	-0.140347	0.237409	-0.437601	-0.128306	0.417052	0.0831141	0.124939	0.10919	-0.387961	-0.447995	0.126075	-0.131799	0.109374	0.150236	-0.138195	-0.168058	-0.376327	-0.226227	0.344311	-0.136234	-0.130715	0.136914	-0.0553843
ENSG00000003756	M0_grey	RBM5	RBM5	protein_coding	3	1	p21.31	50126341	50156454	RNA binding motif protein 5 [Source:HGNC Symbol;Acc:9902]	0.278011	-0.198109	-0.194468	0.135881	-0.131108	-0.0168846	-0.0842822	0.098269	-0.031242	0.028428	0.0291011	-0.165825	-0.0367116	-0.105948	0.124599	0.0861274	-0.21441	0.414375	-0.0378307	0.187277	0.022068	0.0136887	0.146474	0.160573	0.243576	-0.0393537	0.0867656	0.204523	-0.0285699	0.0554722	-0.210083	-0.207704	0.090311	-0.230528	0.0636603
ENSG00000003987	M0_grey	MTMR7	MTMR7	protein_coding	8	-1	p22	17155539	17271037	myotubularin related protein 7 [Source:HGNC Symbol;Acc:7454]	0.00787494	-0.449351	0.582223	-0.0723148	0.483474	0.197251	-0.572071	-0.272762	-0.297447	-0.127154	0.302188	-0.0362238	-0.216736	0.278856	-0.45604	-0.0853172	0.350474	0.193771	0.183172	-0.166566	-0.428527	-0.158395	0.477471	0.212821	0.446309	0.217834	-0.318223	-0.0590444	0.0209632	-0.13936	0.163852	-0.432136	-0.180649	-0.138123	0.000244409
ENSG00000003989	M2_blue	SLC7A2	SLC7A2	protein_coding	8	1	p22	17354597	17428082	solute carrier family 7 (cationic amino acid transporter, y+ system), member 2 [Source:HGNC Symbol;Acc:11060]	-0.0868624	0.70019	-0.410066	0.149539	-0.438932	-0.0366038	0.658502	0.209537	0.245096	0.246054	-0.114151	0.253811	-0.0288075	-0.48738	0.473211	0.0889927	-0.108989	-0.290882	-0.338371	-0.0781835	0.355471	0.0925098	-0.425218	-0.34154	-0.387289	0.141582	0.278368	-0.0910876	0.253161	-0.0753431	0.106058	0.613014	0.31339	0.293467	-0.105032
ENSG00000004059	M5_green	ARF5	ARF5	protein_coding	7	1	q32.1	127228399	127231759	ADP-ribosylation factor 5 [Source:HGNC Symbol;Acc:658]	-0.267535	-0.474291	0.702413	-0.124701	0.790427	-0.126317	-0.577838	-0.304294	-0.287383	-0.060024	0.387415	-0.211513	0.102323	0.698827	-0.707898	0.0457986	0.291124	-0.00993887	0.58303	-0.239669	-0.252746	0.0551818	0.325704	0.275868	0.164114	0.0452111	-0.527829	0.00521028	-0.0992412	0.198091	0.106969	-0.631432	-0.650266	-0.257	0.278583
ENSG00000004139	M0_grey	SARM1	SARM1	protein_coding	17	1	q11.2	26691378	26728065	sterile alpha and TIR motif containing 1 [Source:HGNC Symbol;Acc:17074]	-0.208215	-0.124826	-0.00298648	0.251179	0.341492	-0.417974	-0.241691	-0.091327	0.0697475	0.0463901	0.348454	-0.243422	0.16619	0.440672	-0.342749	0.390379	-0.175407	0.188309	0.597906	0.278508	0.101029	0.361095	-0.0923676	0.317392	-0.103185	0.00681353	-0.345501	0.141446	0.0411418	0.48026	-0.0945346	-0.471237	-0.365124	-0.582161	0.536441
ENSG00000004142	M0_grey	POLDIP2	POLDIP2	protein_coding	17	-1	q11.2	26673659	26684545	polymerase (DNA-directed), delta interacting protein 2 [Source:HGNC Symbol;Acc:23781]	-0.16186	-0.287945	0.463083	-0.221391	0.533031	-0.198699	-0.403955	-0.258836	-0.417958	0.104778	0.116666	-0.376708	0.27113	0.611362	-0.445646	-0.0572192	0.0876968	0.11217	0.433541	-0.138898	-0.0176778	0.165641	0.19836	0.442286	0.236306	-0.118668	-0.414369	-0.00317834	0.0407164	0.280946	-0.13061	-0.490355	-0.582935	-0.213502	0.181734
ENSG00000004399	M30_paleturquoise	PLXND1	PLXND1	protein_coding	3	-1	q22.1	129274018	129325661	plexin D1 [Source:HGNC Symbol;Acc:9107]	-0.236695	-0.131495	-0.209612	0.271059	0.2658	-0.659939	0.0532356	0.0870699	-0.124417	0.357258	0.19032	-0.5746	0.672391	0.421246	-0.114114	0.443178	-0.54654	0.00576308	0.570638	0.105598	0.551256	0.406688	-0.30796	0.366464	-0.238848	-0.298302	-0.187784	0.300183	-0.261578	0.704142	-0.447157	-0.390166	-0.58158	-0.393963	0.575188
ENSG00000004455	M1_turquoise	AK2	AK2	protein_coding	1	-1	p35.1	33473585	33546597	adenylate kinase 2 [Source:HGNC Symbol;Acc:362]	0.568982	0.196744	-0.33042	-0.342739	-0.570691	0.256279	0.272254	0.12786	-0.204035	0.0468669	-0.66174	-0.137582	0.0895585	-0.36634	0.666404	-0.41174	-0.221973	0.180366	-0.556674	-0.0256243	0.133477	0.0257649	0.150434	0.108659	0.303418	-0.441624	0.419063	-0.025995	0.196793	-0.184026	-0.367051	0.25951	0.418624	0.326669	-0.46672
ENSG00000004468	M2_blue	CD38	CD38	protein_coding	4	1	p15.32	15779898	15854853	CD38 molecule [Source:HGNC Symbol;Acc:1667]	0.373073	0.515475	-0.255908	-0.10093	-0.175642	-0.260846	0.095289	-0.0932498	-0.360148	0.0793314	-0.247829	-0.516351	0.312174	0.0154248	0.386662	-0.00579499	-0.426515	0.0710366	-0.0450128	-0.117539	0.387579	0.614541	0.0530569	0.309698	0.129234	-0.334512	0.0621425	-0.0368678	0.580676	0.31771	-0.550724	-0.0849372	-0.000793356	-0.255497	0.0298591
ENSG00000004478	M0_grey	FKBP4	FKBP4	protein_coding	12	1	p13.33	2904119	2914576	FK506 binding protein 4, 59kDa [Source:HGNC Symbol;Acc:3720]	0.0361083	-0.140128	0.365058	-0.174445	0.109068	0.387326	-0.145575	-0.245229	0.361486	-0.302405	0.0301422	0.481209	-0.325967	-0.108531	-0.127237	-0.285834	0.500739	-0.174079	-0.175375	0.0239491	-0.442379	-0.402642	0.237405	-0.459867	-0.130843	0.230095	-0.0537974	-0.364827	-0.166146	-0.427351	0.491383	0.294906	0.230417	0.383768	-0.3205
ENSG00000004487	M0_grey	KDM1A	KDM1A	protein_coding	1	1	p36.12	23345941	23410182	lysine (K)-specific demethylase 1A [Source:HGNC Symbol;Acc:29079]	-0.338624	-0.152938	0.331172	0.0592617	0.19499	0.316907	-0.079806	0.013474	0.0950031	-0.224288	0.218328	0.448746	-0.217156	-0.031028	-0.239487	0.0336646	0.441236	-0.255525	0.00754155	-0.214869	-0.294296	-0.406985	-0.0185537	-0.349174	-0.0371678	0.238862	0.0464116	-0.0639714	-0.260967	-0.249046	0.519403	0.158926	0.0378906	0.362005	-0.0679369
ENSG00000004534	M18_lightgreen	RBM6	RBM6	protein_coding	3	1	p21.31	49977440	50137478	RNA binding motif protein 6 [Source:HGNC Symbol;Acc:9903]	-0.0115694	0.0114745	-0.274398	-0.0088635	-0.236515	-0.0364195	0.00326107	0.0606968	0.0380017	0.276931	-0.244783	-0.22331	0.140088	0.0390056	0.0455168	0.00704466	-0.294322	0.595805	-0.0501813	0.484031	0.188915	0.253939	-0.16641	0.417268	0.314323	-0.252506	0.184759	0.133043	0.206509	0.201514	-0.350495	-0.193158	0.0972468	-0.208749	0.0522267
ENSG00000004660	M17_grey60	CAMKK1	CAMKK1	protein_coding	17	-1	p13.2	3763609	3798185	calcium/calmodulin-dependent protein kinase kinase 1, alpha [Source:HGNC Symbol;Acc:1469]	-0.165517	-0.328918	0.630421	-0.281156	0.418618	0.352998	-0.38482	-0.392121	0.0286749	-0.231157	0.194137	0.416701	-0.414115	0.259407	-0.556433	-0.312766	0.7247	0.0730454	0.144391	-0.0931539	-0.57629	-0.368508	0.311517	-0.12403	0.135456	0.346923	-0.416809	-0.361122	-0.0376786	-0.353002	0.601708	-0.0988929	-0.142044	0.113422	-0.205509
ENSG00000004700	M0_grey	RECQL	RECQL	protein_coding	12	-1	p12.1	21621845	21654603	RecQ protein-like (DNA helicase Q1-like) [Source:HGNC Symbol;Acc:9948]	0.331179	-0.00868892	-0.222737	-0.246968	-0.371497	0.119837	0.268064	0.198665	-0.175508	0.255215	-0.474964	-0.208772	0.181466	-0.241861	0.471369	-0.245111	-0.244914	0.0324348	-0.381897	-0.170995	0.180472	-0.00804726	0.126148	0.166871	0.197955	-0.395018	0.341483	0.106435	-0.0224402	-0.0817053	-0.345326	0.106147	0.223274	0.261532	-0.270926
ENSG00000004766	M3_brown	CCDC132	CCDC132	protein_coding	7	1	q21.3	92861653	92988338	coiled-coil domain containing 132 [Source:HGNC Symbol;Acc:25956]	-0.0869208	-0.508047	0.728859	-0.164501	0.58463	0.25535	-0.614353	-0.308099	-0.0304115	-0.294975	0.26477	0.123991	-0.272167	0.407798	-0.590135	-0.123592	0.513109	-0.0427561	0.247787	-0.176663	-0.564734	-0.205945	0.471066	0.00665155	0.20512	0.182676	-0.355434	-0.0904268	-0.146362	-0.177241	0.32057	-0.389118	-0.180317	-0.07865	0.0022507
ENSG00000004776	M0_grey	HSPB6	HSPB6	protein_coding	19	-1	q13.12	36245469	36248980	heat shock protein, alpha-crystallin-related, B6 [Source:HGNC Symbol;Acc:26511]	0.210695	0.0269008	0.175204	-0.459089	-0.0262186	0.269663	-0.118469	-0.226086	-0.165108	-0.0737613	-0.348985	0.0109426	-0.063585	-0.00485555	0.0630727	-0.456937	0.175668	0.126443	-0.201179	-0.00783195	-0.146163	0.0255877	0.239958	0.0833961	0.281098	-0.227087	-0.0573743	-0.252396	0.188621	-0.150644	0.00440935	0.086303	0.15079	0.201414	-0.382145
ENSG00000004777	M35_mediumpurple3	ARHGAP33	ARHGAP33	protein_coding	19	1	q13.12	36265434	36279724	Rho GTPase activating protein 33 [Source:HGNC Symbol;Acc:23085]	-0.199382	0.112141	-0.3415	0.565983	0.167187	-0.683313	0.0882129	0.137864	0.13103	0.0637535	0.439506	-0.355367	0.358397	0.271555	-0.0684903	0.70032	-0.507726	0.0174975	0.606936	0.289137	0.43818	0.475043	-0.345297	0.11236	-0.38997	0.0499757	-0.11162	0.23804	-0.0681229	0.672918	-0.26585	-0.301098	-0.362149	-0.628514	0.768876
ENSG00000004779	M3_brown	NDUFAB1	NDUFAB1	protein_coding	16	-1	p12.2	23592323	23607677	NADH dehydrogenase (ubiquinone) 1, alpha/beta subcomplex, 1, 8kDa [Source:HGNC Symbol;Acc:7694]	-0.0492603	-0.377281	0.749166	-0.287861	0.503802	0.268108	-0.562343	-0.286108	-0.248264	-0.217882	0.12053	0.0127637	-0.174574	0.425352	-0.513664	-0.22858	0.499503	0.104503	0.180275	-0.194963	-0.470711	-0.132797	0.473374	0.170133	0.364523	0.0976098	-0.233503	-0.0912284	0.0667047	-0.155611	0.206347	-0.393714	-0.255856	-0.00640443	-0.081317
ENSG00000004799	M2_blue	PDK4	PDK4	protein_coding	7	-1	q21.3	95212811	95225803	pyruvate dehydrogenase kinase, isozyme 4 [Source:HGNC Symbol;Acc:8812]	0.28323	0.642752	-0.492254	0.0727559	-0.548643	0.0991927	0.604544	0.174072	0.241858	-0.134033	-0.198982	0.309687	-0.168206	-0.664787	0.6618	-0.0358731	-0.144562	-0.271866	-0.472136	-0.0244801	0.185872	0.0125377	-0.199275	-0.514101	-0.31056	0.0578913	0.390846	-0.219215	0.16645	-0.204419	0.0959279	0.73554	0.569602	0.271838	-0.259946
ENSG00000004838	M4_yellow	ZMYND10	ZMYND10	protein_coding	3	-1	p21.31	50378541	50384283	zinc finger, MYND-type containing 10 [Source:HGNC Symbol;Acc:19412]	-0.121257	0.0840477	-0.206045	0.367454	0.051624	-0.359114	0.0622305	0.118271	0.0857377	0.14314	0.214077	-0.230287	0.220141	0.0937555	-0.0258858	0.409852	-0.337196	-0.0576902	0.244005	0.100536	0.269103	0.28974	-0.192601	0.118319	-0.21685	0.00345123	-0.0429742	0.196642	0.0347542	0.330894	-0.208199	-0.149021	-0.171549	-0.289644	0.396345
ENSG00000004848	M0_grey	ARX	ARX	protein_coding	X	-1	p21.3	25021811	25034065	aristaless related homeobox [Source:HGNC Symbol;Acc:18060]	-0.391249	0.0343773	0.0757958	0.25103	0.223533	-0.154558	-0.0932479	0.0196577	0.0978212	-0.093005	0.335673	0.0621425	0.0106954	0.208678	-0.275832	0.31715	0.0592775	-0.0597349	0.329716	0.0318851	0.0280177	0.0726009	-0.198304	-0.0422072	-0.130588	0.203492	-0.149461	0.102726	-0.0140244	0.197402	0.173902	-0.102058	-0.212968	-0.159393	0.34033
ENSG00000004864	M1_turquoise	SLC25A13	SLC25A13	protein_coding	7	-1	q21.3	95749532	95951459	solute carrier family 25 (aspartate/glutamate carrier), member 13 [Source:HGNC Symbol;Acc:10983]	0.757061	-0.0659515	-0.0208398	-0.464373	-0.21015	0.198346	-0.202353	-0.0649677	-0.47889	0.0398505	-0.500026	-0.423059	0.0718112	-0.0420222	0.357841	-0.464212	-0.189242	0.295993	-0.32299	-0.151672	-0.0368122	0.161226	0.534617	0.440763	0.547647	-0.459989	0.0740379	0.0304142	0.303775	-0.0992119	-0.52046	-0.19867	0.177711	-0.0318192	-0.381329
ENSG00000004866	M12_tan	ST7	ST7	protein_coding	7	1	q31.2	116593292	116870157	suppression of tumorigenicity 7 [Source:HGNC Symbol;Acc:11351]	-0.282545	-0.0279009	0.20262	0.0745169	0.0416638	0.320752	-0.067984	-0.176567	0.313788	-0.155887	0.168911	0.539968	-0.363532	-0.0958183	-0.225986	-0.0457797	0.453583	-0.00523968	-0.0952572	0.165578	-0.337368	-0.357443	-0.0875807	-0.287287	-0.0162567	0.415686	-0.00491093	-0.272261	-0.0272415	-0.33223	0.518421	0.227918	0.185229	0.242895	-0.137193
ENSG00000004897	M0_grey	CDC27	CDC27	protein_coding	17	-1	q21.32	45195069	45266788	cell division cycle 27 [Source:HGNC Symbol;Acc:1728]	-0.0851054	-0.382229	0.621351	-0.0508527	0.455994	0.192647	-0.498776	-0.149152	-0.277073	-0.230421	0.279888	0.00342111	-0.158963	0.305208	-0.424333	-0.0481918	0.405038	0.0869539	0.171805	-0.242187	-0.381188	-0.223068	0.376969	0.0649371	0.336627	0.258167	-0.171943	0.031215	0.00250517	-0.14507	0.174716	-0.361259	-0.260475	-0.00959025	0.00582337
ENSG00000004939	M0_grey	SLC4A1	SLC4A1	protein_coding	17	-1	q21.31	42325753	42345509	solute carrier family 4 (anion exchanger), member 1 (Diego blood group) [Source:HGNC Symbol;Acc:11027]	0.0283511	0.227402	-0.308926	0.0876657	-0.331163	0.0107361	0.436202	0.138769	0.176813	0.241901	-0.111137	0.171538	-0.0547694	-0.40961	0.313493	-0.0272041	-0.111466	-0.120449	-0.309106	-0.000963785	0.161009	-0.109522	-0.238027	-0.20513	-0.168408	0.0661623	0.170243	-0.108386	-0.00582982	-0.152975	0.0526077	0.420915	0.255814	0.263451	-0.171279
ENSG00000004948	M0_grey	CALCR	CALCR	protein_coding	7	-1	q21.3	93053799	93204042	calcitonin receptor [Source:HGNC Symbol;Acc:1440]	-0.233001	0.00798811	-0.0611665	0.358724	0.15578	-0.348392	-0.0486671	0.205122	-0.0683514	0.156473	0.284991	-0.250446	0.243825	0.218265	-0.137612	0.441742	-0.224147	-0.0317072	0.308156	0.025619	0.256545	0.234555	-0.184466	0.168805	-0.127807	0.0773642	-0.0197389	0.404403	-0.0269581	0.372106	-0.171074	-0.288153	-0.300182	-0.318203	0.466678
ENSG00000004961	M3_brown	HCCS	HCCS	protein_coding	X	1	p22.2	11129421	11141198	holocytochrome c synthase [Source:HGNC Symbol;Acc:4837]	-0.186472	-0.44006	0.72124	-0.177468	0.605898	0.146905	-0.43283	-0.204775	-0.130537	-0.209407	0.258617	0.0914308	-0.0355893	0.448332	-0.526656	-0.107501	0.473164	-0.0964356	0.307622	-0.153506	-0.384742	-0.246417	0.319532	0.00151856	0.0965422	0.127878	-0.300651	-0.0709547	-0.208721	-0.0987305	0.301917	-0.281759	-0.327292	0.0703732	0.0206821
ENSG00000004975	M0_grey	DVL2	DVL2	protein_coding	17	-1	p13.1	7128660	7137864	dishevelled segment polarity protein 2 [Source:HGNC Symbol;Acc:3086]	0.397697	0.00843944	-0.199289	-0.293823	-0.403038	0.332635	0.0414191	-0.0419124	0.0257277	-0.0617	-0.455043	0.0775871	-0.119657	-0.301287	0.341121	-0.426078	-0.0203722	0.377927	-0.439351	0.27655	-0.114371	-0.132703	0.165847	0.0533991	0.303324	-0.231752	0.219482	-0.175621	0.104712	-0.289275	-0.0982693	0.205344	0.407411	0.209989	-0.44263
ENSG00000005007	M32_darkmagenta	UPF1	UPF1	protein_coding	19	1	p13.11	18942747	18979045	UPF1 regulator of nonsense transcripts homolog (yeast) [Source:HGNC Symbol;Acc:9962]	0.0187797	0.19821	-0.146755	0.0668223	-0.232812	0.25918	0.349429	0.0912329	0.360782	-0.247814	0.0407985	0.574856	-0.306871	-0.500302	0.282523	-0.0893719	0.229348	-0.325801	-0.293765	-0.0719608	-0.101057	-0.385473	-0.0973031	-0.643625	-0.375993	0.275883	0.113232	-0.23385	-0.198104	-0.373925	0.498485	0.66962	0.378848	0.456472	-0.261686
ENSG00000005020	M0_grey	SKAP2	SKAP2	protein_coding	7	-1	p15.2	26706681	27034858	src kinase associated phosphoprotein 2 [Source:HGNC Symbol;Acc:15687]	-0.256782	-0.0882924	0.106049	0.485552	0.337981	-0.270462	-0.00514731	0.268853	0.0934389	0.0243021	0.573874	0.0134739	0.0843536	-0.014024	-0.128322	0.485921	-0.0490899	-0.330784	0.236313	-0.18132	0.130157	-0.113988	-0.133463	-0.210069	-0.351481	0.370976	-0.0293747	0.387304	-0.318297	0.143541	0.155	0.00188379	-0.264648	-0.0489898	0.363784
ENSG00000005022	M0_grey	SLC25A5	SLC25A5	protein_coding	X	1	q24	118602363	118605282	solute carrier family 25 (mitochondrial carrier; adenine nucleotide translocator), member 5 [Source:HGNC Symbol;Acc:10991]	0.0475344	-0.0775181	0.500952	-0.596334	0.303711	0.12786	-0.342931	-0.408685	-0.363327	0.00324358	-0.290599	-0.2227	0.161081	0.445813	-0.258954	-0.443417	0.238809	0.117219	0.0907414	-0.145376	-0.146798	0.202956	0.321658	0.359967	0.395424	-0.351243	-0.24499	-0.305108	0.29559	0.0563807	-0.10855	-0.26798	-0.221815	0.0438132	-0.225525
ENSG00000005059	M28_saddlebrown	CCDC109B	CCDC109B	protein_coding	4	1	q25	110481361	110609874	coiled-coil domain containing 109B [Source:HGNC Symbol;Acc:26076]	-0.102113	0.107844	-0.409824	0.495512	-0.148279	-0.455511	0.334285	0.567789	-0.0456836	0.284933	0.144179	-0.355554	0.480966	-0.104518	0.294596	0.492971	-0.549475	-0.133724	0.0794986	-0.0309659	0.575099	0.150674	-0.365067	0.0255763	-0.280453	-0.04442	0.315186	0.589754	-0.213208	0.367239	-0.370394	0.0200038	-0.212534	-0.0236561	0.399081
ENSG00000005075	M0_grey	POLR2J	POLR2J	protein_coding	7	-1	q22.1	102113565	102119354	polymerase (RNA) II (DNA directed) polypeptide J, 13.3kDa [Source:HGNC Symbol;Acc:9197]	0.0196932	0.257743	-0.367849	0.130763	-0.288388	-0.0725805	0.247742	0.0584286	0.119353	0.000609807	-0.112286	-0.0630089	0.124825	-0.215774	0.260678	0.074101	-0.27162	0.0948054	-0.144256	0.208943	0.237313	0.109893	-0.255847	-0.0942199	-0.064315	-0.0806154	0.25163	-0.0557105	0.0678777	0.078199	-0.175571	0.217126	0.142987	0.00914173	0.00215797
ENSG00000005100	M0_grey	DHX33	DHX33	protein_coding	17	-1	p13.2	5344232	5372380	DEAH (Asp-Glu-Ala-His) box polypeptide 33 [Source:HGNC Symbol;Acc:16718]	-0.284407	-0.296219	0.468276	-0.0415048	0.450712	0.0932804	-0.297731	-0.113492	0.0457338	-0.104587	0.272955	0.191111	-0.110071	0.269073	-0.421025	-0.00842147	0.394626	-0.0535228	0.269661	-0.141988	-0.261984	-0.191476	0.166198	-0.0490837	0.0002237	0.181201	-0.332282	-0.0261135	-0.15445	-0.0507413	0.373114	-0.144027	-0.268789	0.0880131	0.0531915
ENSG00000005108	M0_grey	THSD7A	THSD7A	protein_coding	7	-1	p21.3	11409984	11871824	thrombospondin, type I, domain containing 7A [Source:HGNC Symbol;Acc:22207]	-0.517238	-0.112301	0.112722	0.123768	0.301899	-0.256773	-0.169111	0.0400596	0.0123876	0.252816	0.147938	-0.195454	0.289023	0.458205	-0.380911	0.326527	-0.0696743	0.0169866	0.450732	0.0211883	0.175753	0.28477	-0.22446	0.319728	-0.0392734	-0.17441	-0.123802	0.316779	-0.0504358	0.454133	-0.0798797	-0.415121	-0.416983	-0.249064	0.436522
ENSG00000005156	M0_grey	LIG3	LIG3	protein_coding	17	1	q12	33307513	33332083	ligase III, DNA, ATP-dependent [Source:HGNC Symbol;Acc:6600]	-0.193784	-0.190121	0.269709	0.13667	0.340935	0.023894	-0.280552	-0.246484	0.0424783	-0.0469924	0.388542	0.0956638	-0.182147	0.161673	-0.3761	0.0966228	0.235553	0.157716	0.254349	-0.00286897	-0.204866	-0.0968272	0.0901575	0.0100419	0.0806836	0.3208	-0.324562	-0.112096	0.0489921	-0.0282139	0.253324	-0.208229	-0.207513	-0.132502	0.127545
ENSG00000005175	M0_grey	RPAP3	RPAP3	protein_coding	12	-1	q13.11	48057070	48099844	RNA polymerase II associated protein 3 [Source:HGNC Symbol;Acc:26151]	-0.0208494	-0.424984	0.49236	-0.120026	0.395169	0.185442	-0.398322	-0.149433	-0.18912	-0.25046	0.194226	0.000265682	-0.0590211	0.262885	-0.331162	-0.11563	0.311784	-0.018366	0.153518	-0.179902	-0.317231	-0.237452	0.347071	-0.0274885	0.206339	0.12002	-0.209362	-0.0411897	-0.195087	-0.140466	0.125346	-0.257981	-0.171338	0.0232424	-0.0436117
ENSG00000005187	M0_grey	ACSM3	ACSM3	protein_coding	16	1	p12.3	20621565	20808903	acyl-CoA synthetase medium-chain family member 3 [Source:HGNC Symbol;Acc:10522]	-0.115792	0.0327426	-0.11405	0.0910466	-0.113186	-0.0326404	0.162881	0.156684	-0.00931046	0.2885	-0.0435468	-0.0292827	0.105054	-0.0990582	0.109621	0.0526341	-0.0903377	-0.0302051	-0.108887	-0.0324746	0.174648	-0.0349963	-0.168261	0.0677471	0.0050593	-0.00431125	0.115318	0.14319	-0.0028886	0.017046	-0.0591938	0.0748778	0.0289516	0.121231	-0.0132456
ENSG00000005189	M0_grey	AC004381.6		protein_coding	16	1	p12.3	20817751	20860987	Putative RNA exonuclease NEF-sp [Source:UniProtKB/Swiss-Prot;Acc:Q96IC2]	-0.218971	-0.0722445	0.0382814	0.273189	0.0704613	-0.0366232	-0.148053	0.0578831	-0.0762573	0.0378894	0.242675	0.00507074	-0.0770739	-0.0115786	-0.158469	0.211356	0.0354096	0.0452173	0.0493871	-0.17565	-0.0082183	-0.113022	-0.102267	0.0271695	0.117808	0.247575	-0.0463293	0.203499	0.0136994	0.00434407	0.0620178	-0.124283	-0.196055	-0.0324857	0.128146
ENSG00000005194	M3_brown	CIAPIN1	CIAPIN1	protein_coding	16	-1	q21	57462081	57481440	cytokine induced apoptosis inhibitor 1 [Source:HGNC Symbol;Acc:28050]	-0.135628	-0.486006	0.795475	-0.321486	0.619832	0.1886	-0.483537	-0.290689	-0.243257	-0.165756	0.181596	0.0478783	-0.0936086	0.48042	-0.562427	-0.234447	0.521931	-0.082517	0.266789	-0.270803	-0.443893	-0.25346	0.441471	0.0692808	0.222202	0.0746137	-0.382589	-0.135604	-0.176367	-0.139639	0.293169	-0.33233	-0.352268	0.0700016	-0.0621849
ENSG00000005206	M0_grey	SPPL2B	SPPL2B	processed_transcript	19	1	p13.3	2328614	2355099	signal peptide peptidase like 2B [Source:HGNC Symbol;Acc:30627]	0.179831	-0.266722	0.18317	-0.271961	0.135912	0.0101195	-0.392773	-0.258363	-0.346431	0.0613747	-0.144859	-0.360737	0.0346355	0.363424	-0.218582	-0.22361	-0.0281675	0.64353	0.156929	0.236659	-0.131024	0.17923	0.300902	0.603669	0.590289	-0.221063	-0.181292	-0.057427	0.271054	0.121716	-0.297763	-0.51632	-0.187184	-0.3257	-0.00313005
ENSG00000005238	M0_grey	FAM214B	FAM214B	protein_coding	9	-1	p13.3	35104109	35116338	family with sequence similarity 214, member B [Source:HGNC Symbol;Acc:25666]	0.203795	0.120172	-0.131569	0.143966	0.00462352	-0.305853	0.0554986	0.0536131	-0.189679	0.111172	0.0930413	-0.302707	0.164266	-0.0235036	0.143262	0.120578	-0.268209	0.0486174	0.0564106	-0.0697263	0.237845	0.219241	0.0523943	0.162975	-0.0498291	0.0539171	-0.171869	0.0619921	0.163452	0.178294	-0.249967	-0.057611	-0.184842	-0.189938	0.130964
ENSG00000005243	M2_blue	COPZ2	COPZ2	protein_coding	17	-1	q21.32	46103533	46115392	coatomer protein complex, subunit zeta 2 [Source:HGNC Symbol;Acc:19356]	0.155425	0.443711	-0.41625	0.0291198	-0.420004	-0.100345	0.449796	0.22152	-0.100038	0.438507	-0.277486	-0.201085	0.187409	-0.320916	0.517878	-0.00264385	-0.367674	-0.00687703	-0.308487	-0.103748	0.441823	0.263119	-0.218995	0.140585	0.0136353	-0.181798	0.345009	0.121997	0.308345	0.0957511	-0.332666	0.25983	0.176403	0.118547	-0.101548
ENSG00000005249	M3_brown	PRKAR2B	PRKAR2B	protein_coding	7	1	q22.3	106685094	106802256	protein kinase, cAMP-dependent, regulatory, type II, beta [Source:HGNC Symbol;Acc:9392]	-0.31227	-0.339171	0.660503	-0.0481485	0.593025	0.24581	-0.352247	-0.167565	0.0450489	-0.224434	0.448286	0.34369	-0.30151	0.181974	-0.570758	-0.0460754	0.57344	-0.0985346	0.188558	-0.165465	-0.457805	-0.363301	0.207542	-0.218511	0.0505262	0.366597	-0.279835	-0.147374	-0.219611	-0.244621	0.551163	-0.0871361	-0.154922	0.0995827	-0.0236141
ENSG00000005302	M0_grey	MSL3	MSL3	protein_coding	X	1	p22.2	11776278	11793870	male-specific lethal 3 homolog (Drosophila) [Source:HGNC Symbol;Acc:7370]	-0.208979	-0.41974	0.496404	-0.0832397	0.468489	0.0904598	-0.43139	-0.0704506	-0.0264459	-0.126997	0.20783	0.0742641	-0.0411074	0.363009	-0.461936	-0.00262716	0.325463	0.0114058	0.279287	-0.0639848	-0.287929	-0.160976	0.202573	0.0798822	0.108736	0.0509638	-0.221751	0.143828	-0.230333	0.010319	0.225212	-0.292697	-0.242143	-0.0263094	0.0774292
ENSG00000005339	M0_grey	CREBBP	CREBBP	protein_coding	16	-1	p13.3	3775055	3930727	CREB binding protein [Source:HGNC Symbol;Acc:2348]	-0.129274	-0.138232	0.0424531	0.0417161	0.234384	-0.0998798	-0.120167	-0.110258	0.183677	-0.0671764	0.17316	0.0474017	0.0458776	0.255212	-0.202017	0.0753333	0.0474586	0.144702	0.353832	0.380174	-0.0424992	0.0453467	-0.0608636	0.039814	-0.0746688	0.0209718	-0.205333	-0.0812234	-0.127295	0.16455	0.110118	-0.107284	-0.076178	-0.158187	0.172956
ENSG00000005379	M0_grey	BZRAP1	BZRAP1	protein_coding	17	-1	q22	56378592	56406152	benzodiazepine receptor (peripheral) associated protein 1 [Source:HGNC Symbol;Acc:16831]	-0.334705	0.116763	-0.2495	0.581114	0.167601	-0.607743	-0.0207995	0.0511257	0.149093	0.0910929	0.446333	-0.290882	0.250864	0.306163	-0.235809	0.674504	-0.384298	0.252102	0.56113	0.392497	0.360879	0.451303	-0.432818	0.209806	-0.187881	0.162023	-0.0753123	0.201673	0.101329	0.640301	-0.216999	-0.351609	-0.394129	-0.624868	0.719021
ENSG00000005381	M0_grey	MPO	MPO	protein_coding	17	-1	q22	56347217	56358296	myeloperoxidase [Source:HGNC Symbol;Acc:7218]	-0.0625396	0.0814504	0.0528594	0.136474	-0.00764636	-0.010764	0.105977	0.0380653	-0.0944575	0.0546097	0.151668	0.0698475	-0.133686	-0.137366	0.00860241	0.0470331	0.107809	0.00352409	-0.0817738	-0.166573	0.00497828	-0.13397	-0.0225868	-0.0883618	0.0365413	0.322682	-0.0551821	-0.0346468	0.0914003	-0.120751	0.112963	0.101776	-0.0804592	0.106436	-0.0272178
ENSG00000005421	M29_steelblue	PON1	PON1	protein_coding	7	-1	q21.3	94926988	95025673	paraoxonase 1 [Source:HGNC Symbol;Acc:9204]	0.0735219	0.401399	-0.189009	0.15863	-0.172637	-0.0615188	0.0763412	-0.00995227	0.0514222	0.0106651	0.0522212	-0.0297931	-0.13917	-0.18987	0.170908	0.117077	-0.124329	0.0935425	-0.0977445	0.0390344	0.100448	0.277224	-0.0814017	0.0517062	0.0465476	0.147599	0.0786351	-0.037837	0.511592	0.0447724	-0.0829492	0.068996	0.16765	-0.162773	0.0423637
ENSG00000005436	M0_grey	GCFC2	GCFC2	protein_coding	2	-1	p12	75879126	75938115	GC-rich sequence DNA-binding factor 2 [Source:HGNC Symbol;Acc:1317]	0.159826	-0.183935	-0.00676513	-0.171316	-0.0731729	0.150808	-0.15632	0.0492315	-0.187896	0.0973608	-0.177208	-0.176065	0.0024999	0.00213659	0.0626773	-0.142316	-0.0829625	0.205011	-0.132202	0.0229736	-0.0661591	0.00797712	0.167105	0.269187	0.372448	-0.204797	0.0841988	0.102125	0.0330355	-0.0416721	-0.223856	-0.183019	0.131452	-0.0653718	-0.111556
ENSG00000005448	M0_grey	WDR54	WDR54	protein_coding	2	1	p13.1	74648805	74652882	WD repeat domain 54 [Source:HGNC Symbol;Acc:25770]	-0.101146	-0.420001	0.474299	0.127667	0.467964	0.0479335	-0.374616	-0.053881	-0.138345	-0.143339	0.437444	0.0502641	-0.138465	0.177674	-0.395737	0.104372	0.285015	-0.0519762	0.21662	-0.299459	-0.275313	-0.244788	0.279211	-0.0187322	0.108483	0.299915	-0.279651	0.0975682	-0.191781	-0.075779	0.262532	-0.256839	-0.293218	-0.0240517	0.102089
ENSG00000005469	M4_yellow	CROT	CROT	protein_coding	7	1	q21.12	86974997	87029111	carnitine O-octanoyltransferase [Source:HGNC Symbol;Acc:2366]	-0.313978	0.15977	-0.055457	0.454946	0.0809917	-0.242341	0.135163	0.229478	0.184364	0.203506	0.351219	0.0367107	-0.000529684	-0.126878	-0.0362045	0.406191	-0.097415	-0.210084	0.0658221	-0.12756	0.21784	0.0480197	-0.296444	-0.0745346	-0.262514	0.367936	0.000540159	0.279912	0.0330143	0.116959	0.0842748	0.091661	-0.157637	-0.0480693	0.273742
ENSG00000005471	M0_grey	ABCB4	ABCB4	protein_coding	7	-1	q21.12	87031013	87109751	ATP-binding cassette, sub-family B (MDR/TAP), member 4 [Source:HGNC Symbol;Acc:45]	-0.0924643	0.0203725	-0.331496	0.108483	-0.262814	-0.185235	0.212304	0.39487	-0.0395215	0.375234	-0.215368	-0.234503	0.314841	-0.064364	0.220758	0.117442	-0.36127	0.0528385	-0.0964415	0.085776	0.36657	0.108596	-0.299951	0.270533	0.00556724	-0.251605	0.235682	0.440625	-0.0790868	0.19854	-0.333067	0.017345	-0.0300339	0.0839872	0.0898569
ENSG00000005483	M0_grey	KMT2E	KMT2E	protein_coding	7	1	q22.3	104654626	104754808	lysine (K)-specific methyltransferase 2E [Source:HGNC Symbol;Acc:18541]	0.202016	-0.199928	0.0942481	-0.413831	-0.067142	0.359896	-0.132719	-0.151733	-0.154749	-0.146777	-0.349452	0.0170031	0.0252014	0.104266	0.034972	-0.385799	0.15167	0.370105	-0.112687	0.26195	-0.202724	-0.138263	0.250967	0.0829602	0.384011	-0.3258	0.13872	-0.206151	-0.0761614	-0.131523	-0.0340679	-0.0507712	0.245153	0.15452	-0.282923
ENSG00000005486	M11_greenyellow	RHBDD2	RHBDD2	protein_coding	7	1	q11.23	75471920	75518244	rhomboid domain containing 2 [Source:HGNC Symbol;Acc:23082]	-0.249514	-0.151704	0.408255	0.385957	0.630048	-0.284419	-0.283546	-0.166669	-0.036533	-0.238248	0.784367	0.0521483	-0.0812822	0.304267	-0.466141	0.392723	0.222605	-0.262116	0.550687	-0.182674	-0.145371	-0.0475103	0.075861	-0.200117	-0.263132	0.5583	-0.473513	-0.0326095	-0.127222	0.126051	0.335142	-0.217624	-0.484638	-0.260769	0.418786
ENSG00000005513	M1_turquoise	SOX8	SOX8	protein_coding	16	1	p13.3	1031808	1036979	SRY (sex determining region Y)-box 8 [Source:HGNC Symbol;Acc:11203]	0.74916	0.109363	-0.233422	-0.212654	-0.221774	-0.0240043	0.0782927	0.00150248	-0.166769	-0.209078	-0.264979	-0.233898	0.0580197	-0.13903	0.462238	-0.151813	-0.270483	-0.0422605	-0.120632	-0.120058	0.06541	0.258222	0.369743	0.0311682	0.000816298	-0.336982	0.0564837	-0.0770914	0.100757	0.0626825	-0.317841	0.00992693	0.238016	-0.178212	-0.112199
ENSG00000005700	M0_grey	IBTK	IBTK	protein_coding	6	-1	q14.1	82879700	82957471	inhibitor of Bruton agammaglobulinemia tyrosine kinase [Source:HGNC Symbol;Acc:17853]	0.380831	-0.12839	0.170413	-0.331345	-0.0571101	0.381282	-0.272546	-0.142389	-0.303803	-0.116646	-0.212073	-0.0851901	-0.167558	-0.0868522	0.0986361	-0.322898	0.104111	0.207454	-0.270858	-0.261701	-0.234207	-0.039143	0.47281	0.217156	0.572877	-0.152567	0.148961	-0.0282368	0.223731	-0.203631	-0.136307	-0.125713	0.274	0.0408782	-0.313816
ENSG00000005801	M0_grey	ZNF195	ZNF195	protein_coding	11	-1	p15.4	3360491	3400448	zinc finger protein 195 [Source:HGNC Symbol;Acc:12986]	0.106819	-0.282846	0.339056	-0.312285	0.16625	0.238013	-0.367982	-0.166485	-0.303017	-0.197425	-0.153262	-0.127624	-0.033587	0.261731	-0.183647	-0.293053	0.199324	0.274252	0.0200203	0.0475036	-0.282232	-0.0373323	0.328791	0.196678	0.504985	-0.160426	-0.104929	-0.0775886	0.0688934	-0.0927679	-0.0778542	-0.288192	-0.0503165	0.0143399	-0.162211
ENSG00000005810	M5_green	MYCBP2	MYCBP2	protein_coding	13	-1	q22.3	77618792	77901185	MYC binding protein 2, E3 ubiquitin protein ligase [Source:HGNC Symbol;Acc:23386]	-0.294787	-0.512043	0.659329	0.0798663	0.758375	0.0707955	-0.571249	-0.304663	-0.0286135	-0.121499	0.579094	0.0730119	-0.175673	0.429377	-0.73384	0.109022	0.398791	0.0590299	0.443066	-0.0355913	-0.411229	-0.170599	0.258821	0.101378	0.182216	0.320105	-0.434782	-0.0926624	-0.180564	0.00209531	0.353915	-0.432249	-0.311309	-0.206693	0.201534
ENSG00000005812	M0_grey	FBXL3	FBXL3	protein_coding	13	-1	q22.3	77566740	77601330	F-box and leucine-rich repeat protein 3 [Source:HGNC Symbol;Acc:13599]	0.0796587	0.0512453	0.0631368	-0.0280374	-0.0570952	0.212819	0.0598712	0.0353971	0.0404129	-0.138492	0.0385133	0.239603	-0.180025	-0.220224	0.127895	-0.0112553	0.152735	-0.287316	-0.158815	-0.315544	-0.150409	-0.148283	0.199226	-0.206665	-0.0680978	0.0948995	0.130647	-0.0496771	-0.0379199	-0.220838	0.207679	0.178344	0.275917	0.145608	-0.118794
ENSG00000005844	M8_pink	ITGAL	ITGAL	protein_coding	16	1	p11.2	30483979	30534506	integrin, alpha L (antigen CD11A (p180), lymphocyte function-associated antigen 1; alpha polypeptide) [Source:HGNC Symbol;Acc:6148]	0.00640377	0.086477	-0.370324	0.216748	-0.31596	-0.091751	0.480034	0.825543	0.109051	0.24002	-0.0734093	0.00752851	0.147864	-0.351937	0.436674	0.182545	-0.284135	-0.159369	-0.199833	-0.0124354	0.339925	-0.0645542	-0.261981	-0.134992	-0.202539	-0.0778883	0.382191	0.588547	-0.249372	0.0279641	-0.0989351	0.284294	0.158472	0.257703	0.0478847
ENSG00000005882	M26_darkorange	PDK2	PDK2	protein_coding	17	1	q21.33	48172101	48189516	pyruvate dehydrogenase kinase, isozyme 2 [Source:HGNC Symbol;Acc:8810]	-0.172178	0.0354532	0.230788	0.246892	0.279265	0.00979436	-0.161218	-0.198667	0.217455	-0.218727	0.508191	0.34651	-0.403746	-0.0226363	-0.29502	0.173223	0.344923	-0.0549183	0.192791	-0.0669829	-0.257316	-0.0754158	0.0407296	-0.224048	-0.155301	0.578522	-0.358008	-0.165862	0.155572	-0.113607	0.484871	0.0327074	-0.104252	-0.115714	0.120643
ENSG00000005884	M0_grey	ITGA3	ITGA3	protein_coding	17	1	q21.33	48133332	48167845	integrin, alpha 3 (antigen CD49C, alpha 3 subunit of VLA-3 receptor) [Source:HGNC Symbol;Acc:6139]	-0.385804	-0.231898	0.262127	0.118688	0.292148	-0.0279322	-0.254771	-0.208882	0.0397307	0.0890414	0.292278	0.101235	-0.126244	0.254044	-0.479935	0.0512951	0.25097	0.241382	0.24936	0.128059	-0.154805	-0.194586	-0.0906042	0.114817	0.093676	0.342169	-0.326649	-0.0527251	-0.0174909	-0.038335	0.236959	-0.213677	-0.371762	-0.0444677	0.117155
ENSG00000005889	M0_grey	ZFX	ZFX	protein_coding	X	1	p22.11	24167290	24234372	zinc finger protein, X-linked [Source:HGNC Symbol;Acc:12869]	0.22389	0.157865	-0.0133466	-0.264476	-0.187914	0.26065	0.109009	-0.0553519	-0.138741	-0.0405474	-0.266189	0.0892469	-0.0996085	-0.144845	0.208319	-0.26819	0.0962054	-0.0195371	-0.234611	-0.129011	-0.066632	0.0254035	0.145617	0.00804311	0.139132	-0.105895	0.128872	-0.192664	0.222904	-0.183571	0.00368459	0.163069	0.250495	0.193311	-0.29539
ENSG00000005893	M1_turquoise	LAMP2	LAMP2	protein_coding	X	-1	q24	119561682	119603220	lysosomal-associated membrane protein 2 [Source:HGNC Symbol;Acc:6501]	0.897048	0.112326	-0.102901	-0.360417	-0.345174	0.349994	0.0528298	-0.0308701	-0.149263	-0.27331	-0.369707	0.0592675	-0.255345	-0.428558	0.555486	-0.451761	0.0256298	-0.0675915	-0.491023	-0.248744	-0.19942	-0.0789377	0.54535	-0.156345	0.151141	-0.145676	0.121761	-0.205638	0.158451	-0.388183	-0.08568	0.264703	0.499997	0.166296	-0.515684
ENSG00000005961	M12_tan	ITGA2B	ITGA2B	protein_coding	17	-1	q21.31	42449548	42466873	integrin, alpha 2b (platelet glycoprotein IIb of IIb/IIIa complex, antigen CD41) [Source:HGNC Symbol;Acc:6138]	0.108086	-0.023567	0.115818	-0.131545	-0.243796	0.583463	-0.0266683	-0.148083	0.269424	-0.26922	-0.103806	0.638669	-0.637525	-0.407712	0.024006	-0.369608	0.508937	0.200414	-0.463368	0.171728	-0.517972	-0.529498	0.135801	-0.330707	0.226931	0.367991	0.113754	-0.353919	0.0938968	-0.650256	0.50771	0.387228	0.504771	0.388386	-0.513021
ENSG00000005981	M0_grey	ASB4	ASB4	protein_coding	7	1	q21.3	95107756	95169544	ankyrin repeat and SOCS box containing 4 [Source:HGNC Symbol;Acc:16009]	0.150546	0.393678	-0.0625346	-0.121318	-0.222286	0.207146	0.0826841	-0.147346	0.0138792	-0.0150884	-0.152579	0.183601	-0.288453	-0.244794	0.150578	-0.221446	0.145592	0.103403	-0.295371	0.0751746	-0.100237	0.0793199	0.0349027	-0.045937	0.164402	0.155047	0.0668917	-0.268926	0.458636	-0.233056	0.0962168	0.25019	0.314165	0.081517	-0.281585
ENSG00000006007	M0_grey	GDE1	GDE1	protein_coding	16	-1	p12.3	19513015	19533467	glycerophosphodiester phosphodiesterase 1 [Source:HGNC Symbol;Acc:29644]	0.171499	-0.387997	0.464527	-0.196459	0.484838	-0.0430371	-0.387999	-0.1867	-0.243485	-0.142866	0.200665	-0.185358	0.00161801	0.410286	-0.321922	-0.0586532	0.172715	-0.0465855	0.337227	-0.197115	-0.2457	0.0411801	0.534543	0.175994	0.117442	-0.0276203	-0.385813	-0.0194449	-0.133473	0.0700567	0.0120208	-0.438394	-0.275095	-0.270759	0.122721
ENSG00000006015	M0_grey	C19orf60	C19orf60	protein_coding	19	1	p13.11	18699495	18703146	chromosome 19 open reading frame 60 [Source:HGNC Symbol;Acc:26098]	0.0328982	-0.368625	0.551291	-0.228057	0.325784	0.274914	-0.558755	-0.288553	-0.126231	-0.248631	0.0860134	0.102958	-0.300677	0.286155	-0.439218	-0.257539	0.469946	0.217935	0.0851057	-0.0989602	-0.498497	-0.209501	0.440785	0.151272	0.342325	0.169272	-0.263946	-0.0795746	0.0816068	-0.230009	0.237107	-0.336438	-0.169055	-0.0404055	-0.142273
ENSG00000006016	M26_darkorange	CRLF1	CRLF1	protein_coding	19	-1	p13.11	18683030	18718551	cytokine receptor-like factor 1 [Source:HGNC Symbol;Acc:2364]	-0.143101	0.187108	0.174756	0.137506	0.0766339	0.0818301	-0.0845305	-0.239748	0.18765	-0.0486112	0.289277	0.35861	-0.425016	-0.0838143	-0.209839	0.0352026	0.389801	0.0209257	0.00446047	-0.00782025	-0.233119	-0.0673199	-0.032902	-0.181431	-0.0842162	0.614478	-0.237906	-0.244748	0.324209	-0.207649	0.424195	0.134288	-0.00447082	-0.0194201	0.0012765
ENSG00000006025	M20_royalblue	OSBPL7	OSBPL7	protein_coding	17	-1	q21.32	45884738	45899200	oxysterol binding protein-like 7 [Source:HGNC Symbol;Acc:16387]	0.148827	-0.225948	0.123748	-0.0668599	0.0146266	0.241306	-0.26601	-0.18133	0.243954	-0.160526	-0.0021111	0.200308	-0.362876	-0.00156853	-0.168649	-0.195651	0.239592	0.43921	-0.0547258	0.431889	-0.377394	-0.194279	0.23578	0.0543004	0.156917	0.186274	-0.12405	-0.135071	0.0153407	-0.241877	0.195565	-0.0734038	0.127683	-0.0904619	-0.137782
ENSG00000006042	M1_turquoise	TMEM98	TMEM98	protein_coding	17	1	q11.2	31254928	31272124	transmembrane protein 98 [Source:HGNC Symbol;Acc:24529]	0.887403	0.0137548	0.00943539	-0.424183	-0.242143	0.376092	-0.110969	-0.168582	-0.176592	-0.273859	-0.355399	-0.00539465	-0.292746	-0.295723	0.390913	-0.503343	0.0705595	0.048218	-0.428045	-0.234061	-0.278858	-0.0640711	0.630472	-0.0408879	0.247372	-0.163096	0.0365909	-0.228157	0.198982	-0.37743	-0.105694	0.103794	0.425181	0.065287	-0.505759
ENSG00000006047	M0_grey	YBX2	YBX2	protein_coding	17	-1	p13.1	7191571	7197934	Y box binding protein 2 [Source:HGNC Symbol;Acc:17948]	-0.304695	0.00514903	-0.0469111	0.317672	0.19828	-0.333212	-0.0138065	-0.0556789	0.282699	-0.0137136	0.308247	-0.0106158	0.0724931	0.241952	-0.260159	0.360456	-0.0707643	0.0528848	0.390414	0.39501	0.0806538	0.166425	-0.277557	-0.0121087	-0.282455	0.192328	-0.192443	-0.0271018	-0.0838154	0.292404	0.0653025	-0.148489	-0.226419	-0.320396	0.432006
ENSG00000006062	M0_grey	MAP3K14	MAP3K14	processed_transcript	17	-1	q21.31	43340488	43394414	mitogen-activated protein kinase kinase kinase 14 [Source:HGNC Symbol;Acc:6853]	0.0236334	-0.151411	-0.062575	-0.154089	0.0441369	-0.194709	0.0874559	0.0427396	-0.0720939	0.186084	-0.178951	-0.27487	0.41216	0.205649	0.0342926	-0.0637042	-0.226738	-0.0339075	0.129357	0.0192968	0.240738	0.082085	-0.0425308	0.13806	-0.107625	-0.375825	-0.0674056	0.0541452	-0.253753	0.219015	-0.262495	-0.0692019	-0.203103	0.0741181	0.0505242
ENSG00000006071	M0_grey	ABCC8	ABCC8	protein_coding	11	-1	p15.1	17414432	17498449	ATP-binding cassette, sub-family C (CFTR/MRP), member 8 [Source:HGNC Symbol;Acc:59]	-0.124736	-0.321291	0.485945	-0.213223	0.340399	0.226069	-0.429326	-0.525372	0.047636	-0.161253	0.109944	0.2033	-0.325792	0.390579	-0.567508	-0.281348	0.532351	0.435053	0.201958	0.341088	-0.501473	-0.202296	0.222231	0.117268	0.294977	0.269618	-0.389393	-0.405936	0.087295	-0.212241	0.336031	-0.304927	-0.188821	-0.117054	-0.104835
ENSG00000006116	M19_lightyellow	CACNG3	CACNG3	protein_coding	16	1	p12.1	24266874	24374122	calcium channel, voltage-dependent, gamma subunit 3 [Source:HGNC Symbol;Acc:1407]	-0.400266	-0.199435	0.22873	0.389507	0.666782	-0.57739	-0.216255	-0.0878973	-0.0515605	0.00954704	0.698202	-0.286133	0.298354	0.60441	-0.515236	0.555644	-0.096217	-0.124925	0.836074	0.0649021	0.146883	0.252804	-0.14473	0.121839	-0.291901	0.231924	-0.47317	0.12712	-0.206241	0.524497	-0.00483633	-0.489181	-0.684879	-0.529604	0.711508
ENSG00000006118	M0_grey	TMEM132A	TMEM132A	protein_coding	11	1	q12.2	60691935	60704631	transmembrane protein 132A [Source:HGNC Symbol;Acc:31092]	-0.456677	0.132333	-0.0617727	0.454773	0.392507	-0.637495	-0.00931467	-0.0652052	0.0748534	0.0201439	0.512142	-0.22555	0.389785	0.375026	-0.286944	0.644493	-0.277387	-0.248259	0.658097	0.0259003	0.370695	0.426109	-0.388152	0.0218443	-0.440433	0.0748908	-0.26387	0.0832921	-0.088095	0.658528	-0.0570121	-0.236511	-0.505867	-0.432341	0.694967
ENSG00000006125	M5_green	AP2B1	AP2B1	protein_coding	17	1	q12	33905065	34053436	adaptor-related protein complex 2, beta 1 subunit [Source:HGNC Symbol;Acc:563]	-0.241794	-0.263529	0.388445	0.348206	0.677841	-0.312922	-0.231417	-0.0245668	-0.0414662	-0.215459	0.717835	-0.0152198	0.0837025	0.367318	-0.418157	0.444359	0.128625	-0.34151	0.612658	-0.204073	-0.0638248	-0.0358046	0.0938019	-0.178896	-0.32248	0.329846	-0.381407	0.097261	-0.342286	0.241318	0.262346	-0.285843	-0.474739	-0.267366	0.483658
ENSG00000006128	M0_grey	TAC1	TAC1	protein_coding	7	1	q21.3	97361220	97369784	tachykinin, precursor 1 [Source:HGNC Symbol;Acc:11517]	-0.19135	-0.281844	0.331759	0.0697285	0.47188	-0.289285	-0.314723	-0.0235248	-0.308252	-0.000984652	0.212736	-0.417231	0.350454	0.599114	-0.357601	0.228405	-0.082193	0.0743311	0.508355	0.0196365	0.0538083	0.195647	0.101795	0.311063	0.116393	-0.145262	-0.136357	0.214948	-0.110143	0.381527	-0.229721	-0.550658	-0.506121	-0.324151	0.415499
ENSG00000006194	M0_grey	ZNF263	ZNF263	protein_coding	16	1	p13.3	3313743	3351401	zinc finger protein 263 [Source:HGNC Symbol;Acc:13056]	-0.168725	-0.0940995	0.0297033	0.0115218	0.0273499	0.010073	0.140638	0.0804597	-0.00935977	-0.0746922	0.0283228	0.0911392	0.145787	0.00667526	0.00306028	0.0329637	0.0240321	-0.176066	0.0215713	-0.0768511	0.0301863	-0.204069	-0.064366	-0.173188	-0.0638284	-0.0428065	0.0969741	-0.0574242	-0.290742	-0.0190809	0.0885841	0.143819	0.000670539	0.249177	0.00485397
ENSG00000006210	M19_lightyellow	CX3CL1	CX3CL1	protein_coding	16	1	q21	57406370	57418960	chemokine (C-X3-C motif) ligand 1 [Source:HGNC Symbol;Acc:10647]	-0.291703	-0.278592	0.168247	0.198684	0.613633	-0.671341	-0.248322	-0.163246	-0.131781	0.0944064	0.400017	-0.520746	0.537605	0.766088	-0.486164	0.457471	-0.265924	-0.0749032	0.861838	0.0581021	0.255086	0.441526	-0.0933311	0.312619	-0.251635	-0.165066	-0.467996	0.113023	-0.240969	0.720599	-0.264446	-0.651467	-0.756994	-0.591823	0.707298
ENSG00000006282	M0_grey	SPATA20	SPATA20	protein_coding	17	1	q21.33	48620419	48633213	spermatogenesis associated 20 [Source:HGNC Symbol;Acc:26125]	-0.111628	0.171893	-0.0650827	0.125178	-0.00776886	-0.180546	-0.00287619	-0.133044	-0.0784594	0.0809645	0.104155	-0.114365	0.00868518	0.0331882	-0.0836057	0.105912	-0.0875997	0.20172	0.0546045	0.0982544	0.121721	0.199568	-0.181653	0.186778	0.08828	0.167883	-0.136853	-0.0882115	0.312327	0.141425	-0.0746192	-0.0724218	-0.119732	-0.177813	0.115367
ENSG00000006283	M0_grey	CACNA1G	CACNA1G	protein_coding	17	1	q21.33	48638429	48704835	calcium channel, voltage-dependent, T type, alpha 1G subunit [Source:HGNC Symbol;Acc:1394]	-0.281721	-0.272656	0.13325	-0.00317109	0.475721	-0.516974	-0.276484	-0.205387	-0.130474	0.162149	0.168197	-0.533217	0.525902	0.791705	-0.446562	0.259516	-0.247591	0.150463	0.756029	0.198951	0.228388	0.447387	-0.0893861	0.476803	-0.052188	-0.325028	-0.41183	0.0811506	-0.111754	0.652183	-0.354249	-0.675221	-0.665029	-0.523011	0.551716
ENSG00000006327	M0_grey	TNFRSF12A	TNFRSF12A	protein_coding	16	1	p13.3	3068446	3072384	tumor necrosis factor receptor superfamily, member 12A [Source:HGNC Symbol;Acc:18152]	-0.0239649	0.279354	-0.36736	0.0889368	-0.291732	-0.221329	0.593997	0.226411	0.0292111	0.244041	-0.171773	-0.0562811	0.318063	-0.223833	0.352633	0.0992627	-0.313918	-0.228583	-0.131483	-0.118967	0.446597	0.0794429	-0.329953	-0.16463	-0.307442	-0.165682	0.223891	-0.00104404	-0.0740796	0.142426	-0.158556	0.302629	0.0114174	0.207572	0.0181291
ENSG00000006377	M0_grey	DLX6	DLX6	protein_coding	7	1	q21.3	96634860	96640351	distal-less homeobox 6 [Source:HGNC Symbol;Acc:2919]	-0.321995	0.0132094	0.194428	0.113108	0.2215	0.00139621	-0.104371	0.0326641	0.0847842	-0.0941128	0.197282	0.113346	-0.0261381	0.19363	-0.231143	0.1588	0.18381	-0.0385448	0.202306	0.0565298	-0.0663784	0.00247941	-0.0869568	-0.0414	-0.0679813	0.136363	-0.0828075	0.12917	0.00945491	0.0729986	0.216646	-0.0819569	-0.130213	-0.0231742	0.192462
ENSG00000006432	M3_brown	MAP3K9	MAP3K9	protein_coding	14	-1	q24.2	71189243	71276251	mitogen-activated protein kinase kinase kinase 9 [Source:HGNC Symbol;Acc:6861]	-0.154316	-0.381173	0.764501	-0.288336	0.722071	0.0876537	-0.559244	-0.496417	-0.21965	-0.194389	0.308518	0.0155613	-0.140013	0.610626	-0.699248	-0.217668	0.525208	0.077378	0.449418	-0.0116212	-0.468892	-0.123395	0.376393	0.160639	0.188984	0.186075	-0.585979	-0.333278	-0.0187686	-0.081902	0.312269	-0.408709	-0.389152	-0.169309	0.0178596
ENSG00000006451	M30_paleturquoise	RALA	RALA	protein_coding	7	1	p14.1	39663082	39747723	v-ral simian leukemia viral oncogene homolog A (ras related) [Source:HGNC Symbol;Acc:9839]	0.0107548	-0.0190943	-0.114519	0.161197	0.309382	-0.565565	-0.0260124	0.0959431	-0.177495	0.0660049	0.18064	-0.618871	0.622359	0.402861	-0.00681746	0.405108	-0.542068	-0.173959	0.522878	0.00369258	0.449843	0.555347	-0.0429672	0.260685	-0.207874	-0.397357	-0.124519	0.247751	-0.148687	0.685476	-0.506569	-0.381067	-0.365668	-0.477198	0.528482
ENSG00000006453	M0_grey	BAIAP2L1	BAIAP2L1	protein_coding	7	-1	q22.1	97920963	98030380	BAI1-associated protein 2-like 1 [Source:HGNC Symbol;Acc:21649]	-0.202022	0.148715	-0.394194	0.284613	-0.201703	-0.306392	0.408817	0.275629	0.11254	0.403208	0.0193057	-0.100933	0.284826	-0.161782	0.206625	0.278379	-0.372858	-0.104493	-0.00734732	0.0905741	0.43534	0.0859186	-0.435572	0.0324549	-0.27732	-0.0716832	0.164919	0.200174	-0.146808	0.233815	-0.156476	0.177004	-0.027675	0.0254859	0.197488
ENSG00000006459	M0_grey	KDM7A	KDM7A	protein_coding	7	-1	q34	139784546	139876835	lysine (K)-specific demethylase 7A [Source:HGNC Symbol;Acc:22224]	-0.124287	-0.181465	0.100157	-0.314531	0.17204	-0.108213	0.00203341	-0.0314229	-0.165782	0.12643	-0.218057	-0.273958	0.490536	0.435612	-0.107863	-0.0856812	-0.114728	-0.109438	0.256523	-0.0289766	0.167601	0.133618	0.0219046	0.240238	-0.023506	-0.542211	-0.0543795	0.0209177	-0.249281	0.295698	-0.230133	-0.216651	-0.207023	0.0370127	0.106228
ENSG00000006468	M0_grey	ETV1	ETV1	protein_coding	7	-1	p21.2	13930853	14031050	ets variant 1 [Source:HGNC Symbol;Acc:3490]	-0.0653996	-0.0806704	0.195621	0.131098	0.374759	-0.341204	-0.333648	-0.217332	-0.17285	-0.140441	0.27799	-0.373488	0.210999	0.479233	-0.323484	0.281844	-0.133297	0.0691409	0.465487	0.04739	0.0376002	0.3171	0.0709803	0.232648	0.0650963	-0.0297997	-0.194175	0.00134381	0.101039	0.392349	-0.247515	-0.500528	-0.374383	-0.492949	0.39964
ENSG00000006530	M3_brown	AGK	AGK	protein_coding	7	1	q34	141250989	141355044	acylglycerol kinase [Source:HGNC Symbol;Acc:21869]	-0.18034	-0.506333	0.765303	-0.166848	0.634634	0.22992	-0.568318	-0.412102	-0.157616	-0.219478	0.364783	0.163382	-0.292161	0.422872	-0.684217	-0.160977	0.610048	0.109806	0.290785	-0.160431	-0.555851	-0.303822	0.418008	0.00726226	0.28379	0.344298	-0.46543	-0.230726	-0.0918145	-0.212709	0.413956	-0.38445	-0.331682	-0.0391862	-0.0255967
ENSG00000006534	M15_midnightblue	ALDH3B1	ALDH3B1	protein_coding	11	1	q13.2	67776048	67796744	aldehyde dehydrogenase 3 family, member B1 [Source:HGNC Symbol;Acc:410]	0.278791	0.294945	-0.308103	-0.050721	-0.402732	-0.00266894	0.294441	0.309259	-0.232219	0.180657	-0.307096	-0.185414	0.0986976	-0.352373	0.509298	-0.131048	-0.26683	0.0536828	-0.399733	-0.138086	0.286633	0.114769	-0.0516956	0.0703775	0.127466	-0.173163	0.260572	0.224379	0.25714	-0.0415736	-0.290259	0.22791	0.15463	0.191301	-0.22582
ENSG00000006555	M4_yellow	TTC22	TTC22	protein_coding	1	-1	p32.3	55245385	55266940	tetratricopeptide repeat domain 22 [Source:HGNC Symbol;Acc:26067]	-0.28828	0.0295625	-0.227449	0.546705	-0.0594906	-0.154676	0.199082	0.309194	0.362382	0.0726407	0.376266	0.214014	-0.101263	-0.218331	0.00653109	0.461836	-0.0838752	-0.158705	0.0839198	0.0783682	0.115929	-0.119607	-0.328542	-0.24077	-0.349206	0.373283	0.113605	0.279137	-0.222739	0.0501518	0.199306	0.149321	0.0249905	-0.0343539	0.316549
ENSG00000006576	M0_grey	PHTF2	PHTF2	protein_coding	7	1	q11.23	77428122	77586818	putative homeodomain transcription factor 2 [Source:HGNC Symbol;Acc:13411]	-0.130753	-0.292258	-0.0362886	0.106935	0.149966	-0.107926	0.041398	0.153206	0.0973157	-0.0595787	0.108884	-0.0358515	0.22482	0.124241	-0.059518	0.202738	-0.117161	-0.143454	0.224383	-0.0442149	0.0846828	-0.0946582	-0.0123769	-0.112543	-0.203113	-0.168386	-0.00668637	0.139403	-0.474809	0.179659	0.00127179	-0.142034	-0.160848	-0.0713776	0.229134
ENSG00000006607	M1_turquoise	FARP2	FARP2	protein_coding	2	1	q37.3	242295658	242434256	FERM, RhoGEF and pleckstrin domain protein 2 [Source:HGNC Symbol;Acc:16460]	0.520185	-0.0410667	-0.210939	-0.182679	-0.151095	-0.0867016	-0.0622881	-0.0695002	-0.270017	-0.0103186	-0.260557	-0.467742	0.235195	0.0510776	0.272203	-0.156635	-0.392521	0.310944	-0.053431	0.100046	0.155279	0.250404	0.24807	0.32016	0.299016	-0.397435	0.0529685	-0.0323376	0.110569	0.165805	-0.541897	-0.213795	0.0677369	-0.255884	-0.0655633
ENSG00000006611	M1_turquoise	USH1C	USH1C	protein_coding	11	-1	p15.1	17515442	17565963	Usher syndrome 1C (autosomal recessive, severe) [Source:HGNC Symbol;Acc:12597]	0.585324	0.00397679	0.0521605	-0.39638	-0.199981	0.345387	-0.0749408	-0.0622472	-0.179161	0.0294728	-0.354252	-0.0401654	-0.23405	-0.145662	0.285109	-0.444397	0.102116	0.148238	-0.314365	-0.128251	-0.213366	0.00378613	0.506346	0.141456	0.338844	-0.192704	0.0410843	-0.076871	0.248969	-0.291451	-0.0999444	-0.0104937	0.34204	0.0498501	-0.385493
ENSG00000006625	M0_grey	GGCT	GGCT	protein_coding	7	-1	p14.3	30536237	30591095	gamma-glutamylcyclotransferase [Source:HGNC Symbol;Acc:21705]	-0.46772	-0.103593	0.0858363	0.499889	0.355881	-0.447514	0.000847724	0.218705	0.0545175	0.175953	0.52256	-0.188198	0.247677	0.283055	-0.290655	0.581314	-0.142819	-0.160135	0.461054	-0.0331773	0.250358	0.104133	-0.280426	0.0258141	-0.275639	0.276465	-0.127771	0.351259	-0.231932	0.387685	-0.0184134	-0.237928	-0.493763	-0.248462	0.603844
ENSG00000006634	M0_grey	DBF4	DBF4	protein_coding	7	1	q21.12	87505531	87538856	DBF4 homolog (S. cerevisiae) [Source:HGNC Symbol;Acc:17364]	-0.187623	-0.215253	0.158746	-0.135799	0.14707	-0.00516225	-0.0499311	-0.123686	-0.173122	-0.00404266	-0.0600634	-0.0359796	0.205071	0.244572	-0.213235	-0.0852296	0.101929	-0.0400755	0.1212	-0.0820433	-0.0208561	-0.138333	-0.0133445	-0.0296574	0.0337155	-0.115971	-0.113134	-0.141765	-0.216047	0.023712	-0.00505326	-0.119426	-0.252565	0.095275	-0.00784289
ENSG00000006638	M0_grey	TBXA2R	TBXA2R	protein_coding	19	-1	p13.3	3594504	3606838	thromboxane A2 receptor [Source:HGNC Symbol;Acc:11608]	-0.0535864	0.0994763	-0.214505	0.148545	-0.114233	-0.233951	0.19074	0.202496	-0.0867133	0.270507	-0.0203792	-0.209168	0.241251	-0.0724582	0.176629	0.14444	-0.277908	-0.0373486	-0.0170492	-0.0124302	0.329431	0.0900528	-0.186557	0.172315	-0.0729894	-0.0684796	0.10627	0.246351	-0.0233546	0.18036	-0.214662	0.0391656	-0.100322	0.0144503	0.116093
ENSG00000006652	M0_grey	IFRD1	IFRD1	protein_coding	7	1	q31.1	112063023	112121072	interferon-related developmental regulator 1 [Source:HGNC Symbol;Acc:5456]	-0.0162417	0.211808	-0.327587	0.0172556	-0.262153	-0.0957902	0.364442	0.0313902	0.134162	0.131622	-0.168573	0.00734533	0.195637	-0.166138	0.267826	0.0188107	-0.213217	-0.110284	-0.128226	0.0900195	0.257716	0.0610165	-0.256106	-0.169234	-0.195012	-0.12733	0.186916	-0.131123	-0.07652	0.0636738	-0.122058	0.298273	0.161112	0.081915	-0.0260281
ENSG00000006695	M0_grey	COX10	COX10	protein_coding	17	1	p12	13972813	14111994	cytochrome c oxidase assembly homolog 10 (yeast) [Source:HGNC Symbol;Acc:2260]	-0.21081	-0.344727	0.364852	-0.156096	0.421571	-0.0785213	-0.355088	-0.253233	-0.0988782	-0.014253	0.0768866	-0.17862	0.158512	0.559532	-0.453129	-0.0394863	0.134887	0.113405	0.399462	0.0607842	-0.128966	0.0715851	0.115561	0.258944	0.148594	-0.125745	-0.366043	-0.081927	-0.107009	0.18753	-0.0185212	-0.449592	-0.388062	-0.194126	0.16605
ENSG00000006704	M9_magenta	GTF2IRD1	GTF2IRD1	protein_coding	7	1	q11.23	73868120	74016931	GTF2I repeat domain containing 1 [Source:HGNC Symbol;Acc:4661]	-0.0116825	0.0597933	-0.0523025	-0.0373242	-0.135503	0.195525	0.145623	-0.0365556	0.122363	-0.0126775	-0.0406995	0.30265	-0.196834	-0.239975	0.0936147	-0.155514	0.167497	0.0513248	-0.195214	0.169208	-0.110002	-0.226332	-0.0674405	-0.200212	-0.0495836	0.15728	-0.032904	-0.198526	-0.0446704	-0.25571	0.277436	0.348875	0.212981	0.242353	-0.186592
ENSG00000006712	M0_grey	PAF1	PAF1	protein_coding	19	-1	q13.2	39876492	39881835	Paf1, RNA polymerase II associated factor, homolog (S. cerevisiae) [Source:HGNC Symbol;Acc:25459]	0.252501	-0.171229	0.306284	-0.338963	0.109984	0.287311	-0.311742	-0.190197	-0.328439	-0.127786	-0.12001	-0.0739119	-0.111088	0.0773993	-0.0719974	-0.342185	0.205362	0.118781	-0.109052	-0.254783	-0.262058	-0.0615962	0.47758	0.134473	0.377797	-0.105323	-0.126999	-0.106172	0.135109	-0.210371	-0.0202721	-0.157146	-0.021078	0.0894191	-0.279223
ENSG00000006715	M0_grey	VPS41	VPS41	protein_coding	7	-1	p14.1	38762563	38971994	vacuolar protein sorting 41 homolog (S. cerevisiae) [Source:HGNC Symbol;Acc:12713]	-0.0260376	-0.434699	0.617302	-0.105555	0.586546	0.0937488	-0.507408	-0.13868	-0.143288	-0.301528	0.299029	-0.0179996	-0.0571717	0.358976	-0.441187	-0.0112805	0.31174	-0.135533	0.289392	-0.271635	-0.365746	-0.103657	0.429709	0.0121206	0.115553	0.0206417	-0.280048	0.0248958	-0.206769	-0.0156584	0.17171	-0.372466	-0.255748	-0.043247	0.0565407
ENSG00000006740	M5_green	ARHGAP44	ARHGAP44	protein_coding	17	1	p12	12692856	12894960	Rho GTPase activating protein 44 [Source:HGNC Symbol;Acc:29096]	-0.259724	-0.45069	0.559973	-0.100535	0.787504	-0.250589	-0.453208	-0.264557	-0.136836	-0.0435437	0.368961	-0.25768	0.233438	0.752016	-0.666261	0.117799	0.129881	-0.0510841	0.713596	0.00123894	-0.136547	0.151933	0.193795	0.293149	-0.0420612	-0.124758	-0.515449	-0.0110566	-0.254209	0.341291	0.0365465	-0.595477	-0.585842	-0.379075	0.377249
ENSG00000006744	M0_grey	ELAC2	ELAC2	protein_coding	17	-1	p12	12895708	12921504	elaC ribonuclease Z 2 [Source:HGNC Symbol;Acc:14198]	0.041954	-0.216901	0.385798	-0.116026	0.198194	0.236386	-0.269067	-0.0858362	-0.145408	-0.132633	0.0907522	0.075223	-0.229813	0.0160277	-0.157102	-0.19353	0.301825	0.09109	-0.0804734	-0.218096	-0.285996	-0.226306	0.299652	-0.0100651	0.271751	0.208032	-0.123992	-0.0226449	0.0556598	-0.256286	0.185751	-0.0708768	-0.111854	0.169858	-0.187665
ENSG00000006747	M8_pink	SCIN	SCIN	protein_coding	7	1	p21.3	12610203	12693228	scinderin [Source:HGNC Symbol;Acc:21695]	0.0495524	0.120559	-0.382684	0.20691	-0.474934	0.118552	0.545574	0.726313	0.225609	0.0916735	-0.14672	0.273875	-0.0273313	-0.603928	0.525556	0.0563343	-0.121951	-0.200021	-0.452733	-0.0617021	0.192821	-0.321698	-0.278556	-0.431672	-0.241674	0.0516007	0.537674	0.389284	-0.281337	-0.241483	0.0918587	0.556666	0.357388	0.512206	-0.185833
ENSG00000006756	M2_blue	ARSD	ARSD	protein_coding	X	-1	p22.33	2822011	2847392	arylsulfatase D [Source:HGNC Symbol;Acc:717]	0.0853841	0.609228	-0.348088	0.107274	-0.34047	-0.161431	0.311446	0.12386	-0.225061	0.238395	-0.114196	-0.192706	0.0958366	-0.329046	0.429668	0.078685	-0.30311	-0.0363626	-0.268681	-0.261633	0.413225	0.326317	-0.229445	0.108533	0.01513	0.0164723	0.190321	0.102254	0.527501	0.0968216	-0.25626	0.245508	0.053648	0.037039	-0.0537801
ENSG00000006757	M4_yellow	PNPLA4	PNPLA4	protein_coding	X	-1	p22.31	7866288	7895780	patatin-like phospholipase domain containing 4 [Source:HGNC Symbol;Acc:24887]	-0.0276337	0.411445	-0.143521	0.252966	-0.0893267	-0.103839	0.0844814	0.011297	0.0238763	-0.041231	0.176456	0.0292967	-0.132827	-0.167774	0.0830121	0.202621	-0.0642898	-0.021095	-0.0219659	-0.0393668	0.122032	0.253863	-0.162383	-0.0558873	-0.0511471	0.265853	0.0378293	-0.0536663	0.428424	0.0782981	0.0156806	0.121545	0.069954	-0.138572	0.0992734
ENSG00000006788	M0_grey	MYH13	MYH13	protein_coding	17	-1	p13.1	10201401	10276447	myosin, heavy chain 13, skeletal muscle [Source:HGNC Symbol;Acc:7571]	-0.0802402	0.0171871	0.0267527	0.321847	0.123852	-0.153718	-0.0299028	0.0458993	0.0465678	-0.144929	0.334403	0.0383983	-0.0947068	-0.0221745	-0.0822135	0.252885	0.00681982	-0.127969	0.126434	-0.0538096	-0.0240263	-0.0723866	-0.0494654	-0.174747	-0.154455	0.31387	-0.0675703	0.0387317	-0.0629424	0.0102323	0.0907232	-0.00882418	-0.103932	-0.15028	0.189508
ENSG00000006831	M1_turquoise	ADIPOR2	ADIPOR2	protein_coding	12	1	p13.33	1797740	1897844	adiponectin receptor 2 [Source:HGNC Symbol;Acc:24041]	0.750117	0.179839	-0.287871	-0.180082	-0.379341	0.138847	0.302166	0.0907619	-0.0754684	-0.145502	-0.284128	0.0138032	-0.0761979	-0.42288	0.609377	-0.244199	-0.161972	-0.155897	-0.36993	-0.139319	0.0278506	-0.0186935	0.303927	-0.185688	-0.0490684	-0.172626	0.198935	-0.16157	0.0162157	-0.20702	-0.131695	0.339497	0.465979	0.120536	-0.320668
ENSG00000006837	M0_grey	CDKL3	CDKL3	protein_coding	5	-1	q31.1	133541305	133706738	cyclin-dependent kinase-like 3 [Source:HGNC Symbol;Acc:15483]	0.080617	0.230201	-0.151681	0.000511522	-0.270788	0.224736	0.0865908	0.0371102	0.147709	-0.133536	-0.152682	0.178999	-0.183792	-0.228909	0.192838	-0.0501187	0.0261476	0.123107	-0.233546	0.210157	-0.0675645	0.0370902	-0.0332516	-0.0857307	0.108159	0.00924458	0.320018	-0.0872186	0.198556	-0.130411	0.0299543	0.201513	0.395373	0.0552557	-0.13858
ENSG00000007001	M9_magenta	UPP2	UPP2	protein_coding	2	1	q24.1	158733214	158992666	uridine phosphorylase 2 [Source:HGNC Symbol;Acc:23061]	-0.307507	0.0975108	-0.233256	0.447134	-0.101596	-0.0852462	0.307571	0.314372	0.555032	-0.101162	0.274577	0.401134	-0.129524	-0.229186	0.0450942	0.425594	0.00276918	-0.307256	0.0623191	0.124637	0.0664951	-0.14724	-0.390348	-0.460774	-0.52295	0.274707	0.181836	0.165128	-0.321746	0.0223641	0.348355	0.265809	0.146997	0.0464174	0.266562
ENSG00000007047	M0_grey	MARK4	MARK4	protein_coding	19	1	q13.32	45582546	45808541	MAP/microtubule affinity-regulating kinase 4 [Source:HGNC Symbol;Acc:13538]	-0.222611	-0.127155	0.0366933	0.385308	0.438854	-0.526787	-0.0671373	-0.00130281	0.0435803	-0.0693847	0.513962	-0.222265	0.257063	0.432801	-0.296169	0.486306	-0.182723	-0.0736623	0.689714	0.193025	0.169788	0.227037	-0.136118	0.0339548	-0.342493	0.123842	-0.343624	0.0815087	-0.219585	0.468049	-0.0244185	-0.333925	-0.480602	-0.454228	0.606012
ENSG00000007062	M13_salmon	PROM1	PROM1	protein_coding	4	-1	p15.32	15964699	16086001	prominin 1 [Source:HGNC Symbol;Acc:9454]	-0.120492	-0.0918416	-0.237854	0.222302	0.0656126	-0.465143	0.00166588	0.18579	-0.173688	0.436599	0.0389447	-0.595009	0.481329	0.323788	-0.0448553	0.396885	-0.549861	0.196779	0.355886	0.104073	0.443153	0.466461	-0.175026	0.639384	0.0564004	-0.328711	0.0634219	0.471744	-0.00391316	0.601588	-0.533799	-0.48886	-0.343473	-0.454526	0.504512
ENSG00000007080	M0_grey	CCDC124	CCDC124	protein_coding	19	1	p13.11	18043825	18054800	coiled-coil domain containing 124 [Source:HGNC Symbol;Acc:25171]	-0.179141	-0.301443	0.279968	0.0586115	0.525147	-0.325508	-0.368315	-0.148475	-0.120629	-0.0152926	0.316011	-0.330883	0.255048	0.609131	-0.464852	0.222488	-0.0347587	0.0364926	0.602839	0.0647273	0.00427263	0.229832	0.101213	0.252789	-0.058268	-0.0358072	-0.390305	0.0924116	-0.146559	0.387202	-0.114292	-0.526867	-0.538548	-0.430477	0.434832
ENSG00000007129	M28_saddlebrown	CEACAM21	CEACAM21	protein_coding	19	1	q13.2	42055886	42093197	carcinoembryonic antigen-related cell adhesion molecule 21 [Source:HGNC Symbol;Acc:28834]	-0.131962	-0.0279018	-0.218388	0.136845	-0.084702	-0.179349	0.261216	0.464304	0.0775291	0.230953	-0.0599075	-0.0729016	0.247931	-0.0424091	0.146613	0.184762	-0.228625	-0.171315	0.0221678	-0.0446322	0.282415	-0.0181078	-0.237399	-0.0291743	-0.257797	-0.176366	0.164227	0.451117	-0.283691	0.14956	-0.121407	0.0447931	-0.101347	0.0888461	0.143483
ENSG00000007168	M3_brown	PAFAH1B1	PAFAH1B1	protein_coding	17	1	p13.3	2496504	2588909	platelet-activating factor acetylhydrolase 1b, regulatory subunit 1 (45kDa) [Source:HGNC Symbol;Acc:8574]	-0.04566	-0.528697	0.817018	-0.147081	0.823237	0.0148808	-0.641617	-0.314133	-0.325799	-0.234708	0.424594	-0.131119	-0.0315919	0.574092	-0.62111	-0.0518859	0.393684	-0.024774	0.46502	-0.241077	-0.4102	-0.105678	0.519707	0.168002	0.22392	0.124337	-0.506886	-0.0657611	-0.157359	0.0197562	0.17844	-0.534974	-0.458543	-0.198259	0.12352
ENSG00000007171	M0_grey	NOS2	NOS2	protein_coding	17	-1	q11.2	26083792	26127525	nitric oxide synthase 2, inducible [Source:HGNC Symbol;Acc:7873]	-0.192254	-0.271822	0.460998	-0.202692	0.463466	-0.0411283	-0.344888	-0.207174	-0.0505833	0.052115	0.174316	-0.0269524	-0.0621261	0.506518	-0.494503	-0.0409031	0.319501	0.119809	0.39948	-0.0164251	-0.22297	0.0733324	0.218099	0.257704	0.0815378	0.0915385	-0.449331	-0.0389186	0.0197156	0.107838	0.161219	-0.417763	-0.381193	-0.197292	0.174196
ENSG00000007174	M0_grey	DNAH9	DNAH9	protein_coding	17	1	p12	11501748	11873065	dynein, axonemal, heavy chain 9 [Source:HGNC Symbol;Acc:2953]	-0.162568	-0.0881179	0.134334	0.17965	0.0493771	0.136057	-0.159528	-0.0570241	0.178043	-0.0115161	0.197414	0.27887	-0.368058	-0.040902	-0.24762	0.0176567	0.298072	0.142863	-0.0208943	0.151543	-0.283331	-0.192019	-0.0308122	-0.0600071	0.072138	0.434855	-0.133707	-0.0198889	0.0778368	-0.228955	0.28803	-0.0153111	-0.00156919	0.0280731	-0.0271569
ENSG00000007202	M0_grey	KIAA0100	KIAA0100	protein_coding	17	-1	q11.2	26941458	26972472	KIAA0100 [Source:HGNC Symbol;Acc:28960]	-0.356476	-0.151304	0.229235	0.351996	0.502998	-0.350636	-0.279594	-0.129432	0.123405	0.0251505	0.559365	-0.0989757	0.0238929	0.426855	-0.500414	0.435625	0.0196899	0.0117238	0.589025	0.177137	-0.0170414	0.155657	-0.0812131	0.195369	-0.178622	0.294884	-0.390548	0.0961169	-0.0498273	0.316103	0.117667	-0.398065	-0.428179	-0.47634	0.520795
ENSG00000007237	M5_green	GAS7	GAS7	protein_coding	17	-1	p13.1	9813926	10101868	growth arrest-specific 7 [Source:HGNC Symbol;Acc:4169]	0.0829332	-0.531544	0.644534	-0.186657	0.666711	0.0779438	-0.542632	-0.319157	-0.263293	-0.283338	0.345682	-0.05217	-0.0963519	0.469323	-0.489413	-0.116046	0.381507	0.0353293	0.410851	-0.200224	-0.426006	-0.157879	0.53693	0.101091	0.2068	0.0845479	-0.471781	-0.141677	-0.201879	-0.0350128	0.212236	-0.447871	-0.335746	-0.168794	0.0502094
ENSG00000007255	M0_grey	TRAPPC6A	TRAPPC6A	protein_coding	19	-1	q13.32	45666186	45681495	trafficking protein particle complex 6A [Source:HGNC Symbol;Acc:23069]	0.390139	0.10206	0.0386205	-0.155251	-0.02571	0.0164703	-0.180212	-0.166149	-0.386005	-0.0541572	-0.101335	-0.311216	-0.0148486	-0.00657995	0.142125	-0.145615	-0.117295	0.156663	-0.0946417	-0.231622	-0.000659978	0.238694	0.33243	0.269338	0.347383	-0.106593	-0.00319175	-0.0777866	0.370126	0.0310467	-0.279556	-0.190346	0.0114532	-0.193215	-0.0983398
ENSG00000007264	M14_cyan	MATK	MATK	protein_coding	19	-1	p13.3	3777971	3802127	megakaryocyte-associated tyrosine kinase [Source:HGNC Symbol;Acc:6906]	-0.385823	-0.218704	0.454692	-0.13105	0.570733	-0.18136	-0.440134	-0.305299	-0.0467598	0.0217256	0.240883	-0.158483	0.084104	0.70138	-0.675631	0.0640821	0.209232	0.0991436	0.582956	0.0899697	-0.142816	0.232074	0.0642789	0.330994	0.0137029	0.00971357	-0.48801	-0.0598465	0.0559523	0.282241	0.0687451	-0.524652	-0.522924	-0.384564	0.336891
ENSG00000007312	M0_grey	CD79B	CD79B	protein_coding	17	-1	q23.3	62006100	62009714	CD79b molecule, immunoglobulin-associated beta [Source:HGNC Symbol;Acc:1699]	-0.0241786	0.0867345	-0.177974	0.0721172	-0.166214	-0.00428039	0.184591	0.208464	0.00342409	0.20844	-0.0741619	-0.00816303	0.0559533	-0.193959	0.18894	0.0199554	-0.143631	-0.057908	-0.178275	-0.0709228	0.175869	-0.0432978	-0.170144	-0.00217178	-0.0129611	-0.0272002	0.14071	0.156378	-0.0308454	-0.0302978	-0.0751899	0.17282	0.0680932	0.149814	-0.064817
ENSG00000007314	M0_grey	SCN4A	SCN4A	protein_coding	17	-1	q23.3	62015914	62050278	sodium channel, voltage-gated, type IV, alpha subunit [Source:HGNC Symbol;Acc:10591]	-0.0594884	0.132871	-0.191191	0.206091	-0.194724	-0.0212797	0.240926	0.194705	0.174154	0.15663	0.028982	0.114064	-0.0691719	-0.238692	0.168781	0.11077	-0.0749431	-0.0987024	-0.138539	0.00699414	0.109293	-0.0793255	-0.185236	-0.119482	-0.117248	0.135169	0.145557	0.0787145	-0.00665132	-0.078219	0.0414378	0.212119	0.123283	0.128658	-0.000465011
ENSG00000007341	M0_grey	ST7L	ST7L	protein_coding	1	-1	p13.2	113066140	113163447	suppression of tumorigenicity 7 like [Source:HGNC Symbol;Acc:18441]	0.287146	0.199796	-0.111936	-0.271944	-0.389489	0.453058	-0.0232535	-0.114294	-0.00564459	-0.119658	-0.404377	0.151257	-0.277241	-0.295521	0.249717	-0.365587	0.0954312	0.355431	-0.470964	0.177356	-0.195552	-0.0183809	0.131235	0.0523349	0.435953	-0.107855	0.336483	-0.197244	0.400299	-0.310137	-0.0409295	0.175666	0.520277	0.13871	-0.432745
ENSG00000007350	M0_grey	TKTL1	TKTL1	protein_coding	X	1	q28	153524024	153558700	transketolase-like 1 [Source:HGNC Symbol;Acc:11835]	0.0263803	0.174072	-0.276267	0.0944533	-0.215336	-0.130278	0.30164	0.213155	-0.0170973	0.143213	-0.140125	-0.129738	0.266533	-0.189699	0.31563	0.0521025	-0.283687	-0.112368	-0.154433	0.0276435	0.307334	0.00571361	-0.203853	-0.0548674	-0.102606	-0.155656	0.269511	0.0969315	-0.108416	0.0709767	-0.204225	0.236691	0.0724433	0.18913	-0.0268251
ENSG00000007372	M2_blue	PAX6	PAX6	protein_coding	11	-1	p13	31806340	31839509	paired box 6 [Source:HGNC Symbol;Acc:8620]	-0.0785764	0.81476	-0.500154	0.28033	-0.440945	-0.150125	0.551029	0.141659	0.199436	0.0634514	-0.0600405	0.105228	0.0178042	-0.39301	0.4625	0.241815	-0.263652	-0.165932	-0.226039	0.0907021	0.396225	0.315952	-0.461157	-0.233246	-0.29076	0.118804	0.360226	-0.0886981	0.434959	0.0967127	-0.0386781	0.486622	0.31404	0.063006	0.0713367
ENSG00000007376	M14_cyan	RPUSD1	RPUSD1	protein_coding	16	-1	p13.3	834974	838397	RNA pseudouridylate synthase domain containing 1 [Source:HGNC Symbol;Acc:14173]	-0.267198	-0.409763	0.471908	-0.160662	0.580591	-0.235735	-0.43802	-0.357338	-0.220867	0.0364304	0.20981	-0.230443	0.150509	0.750478	-0.653965	0.00916517	0.197907	0.146716	0.601626	0.0500798	-0.163516	0.123949	0.153946	0.380474	0.111552	0.00251572	-0.573778	-0.116752	-0.0776666	0.267173	0.0130132	-0.584834	-0.612136	-0.339753	0.307467
ENSG00000007384	M21_darkred	RHBDF1	RHBDF1	protein_coding	16	-1	p13.3	108058	126354	rhomboid 5 homolog 1 (Drosophila) [Source:HGNC Symbol;Acc:20561]	-0.0484728	0.373086	-0.557514	0.246252	-0.331211	-0.427973	0.521069	0.272397	-0.121265	0.432167	-0.118567	-0.363393	0.46082	-0.142891	0.393067	0.277897	-0.594331	0.0514779	-0.00970342	0.0863845	0.676836	0.354519	-0.463417	0.175687	-0.148934	-0.222781	0.258203	0.18534	0.114363	0.412637	-0.441494	0.120506	-0.108978	-0.0822282	0.229695
ENSG00000007392	M18_lightgreen	LUC7L	LUC7L	protein_coding	16	-1	p13.3	238968	279462	LUC7-like (S. cerevisiae) [Source:HGNC Symbol;Acc:6723]	-0.0875535	-0.275069	-0.0202644	-0.0675868	-0.0359318	0.0370111	-0.11289	-0.0345419	-0.0151061	0.0648783	-0.110576	-0.0824515	0.0135077	0.176063	-0.172784	-0.0337903	-0.034398	0.517433	0.0913731	0.304285	-0.0517559	-0.0110764	-0.0135589	0.261658	0.300727	-0.131787	0.0208928	0.00651084	-0.0367985	0.0846429	-0.126969	-0.306241	-0.0691454	-0.177528	0.0682853
ENSG00000007402	M0_grey	CACNA2D2	CACNA2D2	protein_coding	3	-1	p21.31	50400233	50541675	calcium channel, voltage-dependent, alpha 2/delta subunit 2 [Source:HGNC Symbol;Acc:1400]	-0.00247545	-0.466023	0.689563	-0.419878	0.598311	0.222834	-0.625793	-0.50167	-0.194138	-0.242475	0.0722871	-0.0225524	-0.121208	0.592146	-0.605962	-0.334441	0.470877	0.19777	0.338359	0.0223184	-0.497851	-0.0734701	0.476753	0.227664	0.326315	-0.0629515	-0.452714	-0.252388	-0.0208561	-0.08452	0.192498	-0.463768	-0.268995	-0.142935	-0.0938867
ENSG00000007516	M26_darkorange	BAIAP3	BAIAP3	protein_coding	16	1	p13.3	1383602	1399439	BAI1-associated protein 3 [Source:HGNC Symbol;Acc:948]	-0.0211686	0.149551	0.0482107	0.422886	-0.0339955	0.116822	-0.0236112	-0.0680386	0.147836	-0.263852	0.458234	0.432621	-0.532334	-0.303888	-0.0500574	0.177799	0.334742	0.00187257	-0.0883837	0.00641021	-0.284965	-0.334082	-0.00119152	-0.412624	-0.0927035	0.829406	-0.060969	-0.159123	0.125441	-0.362728	0.463592	0.238136	0.120447	0.015122	0.0154731
ENSG00000007520	M0_grey	TSR3	TSR3	protein_coding	16	-1	p13.3	1399241	1401912	TSR3, 20S rRNA accumulation, homolog (S. cerevisiae) [Source:HGNC Symbol;Acc:14175]	-0.07802	-0.148238	0.0672973	0.108099	0.303947	-0.364676	-0.228813	0.0330911	-0.227801	0.0288267	0.207018	-0.441414	0.326938	0.387792	-0.197895	0.291114	-0.276878	-0.0293636	0.425928	-0.106772	0.191372	0.3249	0.0463434	0.32891	0.00466295	-0.165405	-0.172767	0.26509	-0.0632303	0.448012	-0.296364	-0.441522	-0.41849	-0.383596	0.420847
ENSG00000007541	M0_grey	PIGQ	PIGQ	protein_coding	16	1	p13.3	616995	634136	phosphatidylinositol glycan anchor biosynthesis, class Q [Source:HGNC Symbol;Acc:14135]	-0.20618	-0.19821	0.201069	0.179431	0.395523	-0.252546	-0.257665	-0.253166	0.0883281	-0.0846958	0.40559	-0.0244973	-0.0555823	0.375132	-0.435212	0.225592	0.107254	0.122247	0.480111	0.106376	-0.109387	0.0911223	0.00968027	0.124062	-0.1116	0.260458	-0.460507	-0.101789	-0.00688807	0.208494	0.151294	-0.360748	-0.400726	-0.404093	0.352891
ENSG00000007545	M4_yellow	CRAMP1L	CRAMP1L	protein_coding	16	1	p13.3	1662326	1727909	Crm, cramped-like (Drosophila) [Source:HGNC Symbol;Acc:14122]	-0.221751	-0.0131687	-0.100474	0.262049	0.0721773	-0.137976	0.101719	-0.00939281	0.230018	-0.091309	0.264693	0.195144	-0.0214712	0.0302484	-0.0850441	0.22869	0.0203238	0.0192206	0.247402	0.250823	0.0224539	-0.0976307	-0.230643	-0.172061	-0.224817	0.187026	-0.0925493	-0.0820234	-0.170552	0.087359	0.243299	0.0798336	-0.0405542	-0.0712295	0.229827
ENSG00000007866	M7_black	TEAD3	TEAD3	protein_coding	6	-1	p21.31	35441374	35464853	TEA domain family member 3 [Source:HGNC Symbol;Acc:11716]	-0.055588	0.415168	-0.504926	0.143042	-0.405243	-0.236987	0.649579	0.308687	0.00571481	0.351397	-0.205101	-0.116811	0.35609	-0.325106	0.475377	0.128478	-0.417724	-0.108339	-0.213981	-0.0102401	0.581824	0.151135	-0.451113	-0.0790897	-0.249022	-0.169468	0.317433	0.0681609	0.0475942	0.185459	-0.239078	0.392939	0.0677108	0.230769	0.0063946
ENSG00000007908	M0_grey	SELE	SELE	protein_coding	1	-1	q24.2	169691781	169733846	selectin E [Source:HGNC Symbol;Acc:10718]	-0.0878516	0.160782	-0.424216	0.155187	-0.340336	-0.189131	0.646949	0.397415	0.109429	0.377943	-0.158095	-0.0199397	0.27228	-0.30641	0.358755	0.108248	-0.320768	-0.133837	-0.198003	0.0330457	0.432175	-0.0807364	-0.393787	-0.138506	-0.295863	-0.122953	0.342723	0.156462	-0.239278	0.0525724	-0.131567	0.342366	0.0274616	0.276015	-0.0060782
ENSG00000007923	M5_green	DNAJC11	DNAJC11	protein_coding	1	-1	p36.31	6694228	6761984	DnaJ (Hsp40) homolog, subfamily C, member 11 [Source:HGNC Symbol;Acc:25570]	-0.221716	-0.424135	0.633642	-0.142803	0.671101	-0.0385384	-0.536211	-0.309523	-0.147236	-0.122941	0.355752	-0.043365	-0.0672085	0.590356	-0.682683	-0.0345081	0.387837	0.0811397	0.514999	-0.0605429	-0.343754	-0.0386989	0.291187	0.194951	0.0963707	0.162533	-0.561996	-0.111293	-0.081731	0.0638107	0.250554	-0.484189	-0.517109	-0.241582	0.183358
ENSG00000007933	M0_grey	FMO3	FMO3	protein_coding	1	1	q24.3	171060018	171086959	flavin containing monooxygenase 3 [Source:HGNC Symbol;Acc:3771]	0.0224001	0.00302197	-0.105864	-0.0621112	-0.126665	-0.0167801	0.0855866	0.0934437	-0.0638621	0.282586	-0.142085	-0.084685	0.042612	-0.0052062	0.105987	-0.0442798	-0.0866126	0.0487129	-0.0736238	0.000368485	0.11315	0.0243178	-0.0396962	0.241397	0.0647925	-0.0865863	0.0752761	0.205031	0.00943279	0.022222	-0.128824	-0.0301714	0.0362921	-0.0249134	-0.0281577
ENSG00000007944	M0_grey	MYLIP	MYLIP	protein_coding	6	1	p22.3	16129356	16148479	myosin regulatory light chain interacting protein [Source:HGNC Symbol;Acc:21155]	0.108941	-0.163235	-0.0617883	0.135297	0.19551	-0.337388	-0.0543625	0.106418	-0.124262	0.100409	0.183166	-0.397387	0.346112	0.246004	-0.0270923	0.254782	-0.331591	-0.0936203	0.316863	0.00559198	0.214486	0.237128	0.12686	0.178036	-0.109717	-0.139807	-0.113163	0.207559	-0.204955	0.345685	-0.319716	-0.316913	-0.234571	-0.354141	0.351946
ENSG00000007968	M0_grey	E2F2	E2F2	protein_coding	1	-1	p36.12	23832922	23857712	E2F transcription factor 2 [Source:HGNC Symbol;Acc:3114]	-0.0684407	0.141327	-0.307362	0.131944	-0.181964	-0.212378	0.361976	0.314837	-0.0289397	0.282573	-0.0998849	-0.140491	0.291555	-0.193231	0.275482	0.119274	-0.327021	-0.133272	-0.123717	-0.0469872	0.389211	0.0414004	-0.298837	-0.00571325	-0.135195	-0.160286	0.185105	0.203501	-0.133552	0.151959	-0.194286	0.204842	0.00572967	0.169427	0.03171
ENSG00000008018	M0_grey	PSMB1	PSMB1	protein_coding	6	-1	q27	170844205	170862429	proteasome (prosome, macropain) subunit, beta type, 1 [Source:HGNC Symbol;Acc:9537]	0.113249	0.138869	-0.143624	0.0217933	-0.311846	0.197587	0.176807	0.105472	-0.0662252	-0.041815	-0.175612	0.0707677	-0.00221542	-0.339889	0.305668	-0.0781731	-0.0543775	-0.0118473	-0.367608	-0.0654353	0.0472467	-0.156298	-0.0270505	-0.135921	0.162656	0.00229849	0.478376	-0.0629484	0.0393932	-0.175401	-0.0667648	0.287554	0.292958	0.283897	-0.2208
ENSG00000008056	M11_greenyellow	SYN1	SYN1	protein_coding	X	-1	p11.23	47431303	47479252	synapsin I [Source:HGNC Symbol;Acc:11494]	-0.145132	-0.158533	0.420923	0.226003	0.562549	-0.0674842	-0.241018	-0.202339	0.0618033	-0.391346	0.68291	0.267019	-0.249378	0.16419	-0.404608	0.172183	0.379266	-0.21052	0.398104	-0.0804933	-0.298783	-0.232391	0.140529	-0.368656	-0.226089	0.574792	-0.43947	-0.193039	-0.185402	-0.09172	0.497866	-0.0327043	-0.261672	-0.114104	0.181198
ENSG00000008083	M0_grey	JARID2	JARID2	protein_coding	6	1	p22.3	15246527	15522252	jumonji, AT rich interactive domain 2 [Source:HGNC Symbol;Acc:6196]	-0.0252766	-0.0104634	0.0469532	-0.359007	-0.00222515	0.0706677	0.0283548	-0.179611	-0.130039	0.0840476	-0.278375	-0.0619992	0.0824229	0.209028	-0.0605428	-0.270962	0.0552668	0.20543	0.0291934	0.0631656	-0.0198719	0.0994629	0.0356089	0.184095	0.202859	-0.291645	-0.135413	-0.256881	0.143145	0.0472355	-0.0628145	-0.107105	-0.028396	-0.000887145	-0.128873
ENSG00000008086	M19_lightyellow	CDKL5	CDKL5	protein_coding	X	1	p22.13	18443703	18671749	cyclin-dependent kinase-like 5 [Source:HGNC Symbol;Acc:11411]	-0.345096	-0.374961	0.419017	0.188154	0.794438	-0.395342	-0.280686	-0.0538687	-0.069357	-0.0754259	0.613859	-0.214117	0.277197	0.600908	-0.560621	0.397572	0.021402	-0.226135	0.758193	-0.0934348	0.0120952	0.130075	0.0511796	0.055316	-0.261744	0.043853	-0.467953	0.137584	-0.399986	0.421488	0.0976405	-0.479792	-0.619175	-0.374947	0.554466
ENSG00000008118	M0_grey	CAMK1G	CAMK1G	protein_coding	1	1	q32.2	209757062	209787283	calcium/calmodulin-dependent protein kinase IG [Source:HGNC Symbol;Acc:14585]	-0.146448	-0.180011	0.496772	0.0589076	0.373766	0.191962	-0.261024	-0.209222	0.0356576	-0.280814	0.479661	0.415561	-0.46129	0.10804	-0.414401	-0.0452543	0.60572	-0.0330821	0.162814	-0.0707455	-0.479731	-0.394849	0.208985	-0.298939	-0.00919011	0.679849	-0.33667	-0.225242	-0.030568	-0.35314	0.584896	0.0166449	-0.118177	0.0423387	-0.0297264
ENSG00000008128	M0_grey	CDK11A	CDK11A	protein_coding	1	-1	p36.33	1634169	1655766	cyclin-dependent kinase 11A [Source:HGNC Symbol;Acc:1730]	0.182582	-0.0212307	-0.206709	-0.189706	-0.31325	0.17341	0.0242768	-0.0289802	0.013216	0.0262767	-0.372053	-0.0605906	0.0479851	-0.115626	0.190135	-0.267691	-0.120108	0.365672	-0.264913	0.31	0.0160761	-0.0562197	-0.0138033	0.0840863	0.240445	-0.26044	0.227462	-0.0897096	0.0498788	-0.106064	-0.214994	0.0778935	0.225917	0.129438	-0.263006
ENSG00000008130	M13_salmon	NADK	NADK	protein_coding	1	-1	p36.33	1682671	1711896	NAD kinase [Source:HGNC Symbol;Acc:29831]	-0.365265	0.0892935	-0.317069	0.390903	0.0671479	-0.532184	0.231378	0.249603	0.163746	0.362394	0.210101	-0.21133	0.43687	0.0989774	0.00321276	0.49383	-0.434624	-0.1301	0.319644	0.169729	0.507206	0.268805	-0.492761	0.111827	-0.370879	-0.0784809	-0.0460816	0.301824	-0.188761	0.501956	-0.196514	-0.0293845	-0.266031	-0.18956	0.480224
ENSG00000008226	M0_grey	DLEC1	DLEC1	protein_coding	3	1	p22.2	38080696	38165516	deleted in lung and esophageal cancer 1 [Source:HGNC Symbol;Acc:2899]	-0.0623325	0.252699	-0.292217	0.246118	-0.33221	0.0558243	0.307848	0.260404	0.142607	0.115492	-0.000550364	0.193215	-0.181284	-0.433366	0.252013	0.0939521	-0.0602543	-0.00243432	-0.31173	0.0209523	0.110508	-0.0891415	-0.274752	-0.196226	-0.0569019	0.221393	0.255122	0.181408	0.0969163	-0.143701	0.1052	0.350664	0.239817	0.189508	-0.0835962
ENSG00000008256	M0_grey	CYTH3	CYTH3	protein_coding	7	-1	p22.1	6201407	6312275	cytohesin 3 [Source:HGNC Symbol;Acc:9504]	-0.379724	-0.274615	0.109335	0.00309462	0.367902	-0.361536	-0.109955	-0.109034	-0.0408063	0.220187	0.121444	-0.232591	0.393676	0.580875	-0.403593	0.219032	-0.0901476	-0.00808742	0.575045	0.0864136	0.164474	0.180909	-0.17819	0.322672	-0.195535	-0.228147	-0.29049	0.123594	-0.304342	0.445682	-0.0714427	-0.400569	-0.523538	-0.262035	0.414993
ENSG00000008277	M3_brown	ADAM22	ADAM22	protein_coding	7	1	q21.12	87563458	87832204	ADAM metallopeptidase domain 22 [Source:HGNC Symbol;Acc:201]	-0.218256	-0.503578	0.795449	-0.375723	0.673652	0.246975	-0.477844	-0.300457	-0.111512	-0.15614	0.169686	0.0971955	-0.0638185	0.462278	-0.603474	-0.251637	0.52496	-0.0709829	0.265179	-0.231805	-0.428264	-0.20894	0.381925	0.0569391	0.190303	-0.0484553	-0.379289	-0.135226	-0.222992	-0.110544	0.335803	-0.307492	-0.281507	0.121396	-0.0903197
ENSG00000008282	M1_turquoise	SYPL1	SYPL1	protein_coding	7	-1	q22.3	105730949	105753022	synaptophysin-like 1 [Source:HGNC Symbol;Acc:11507]	0.594413	0.358413	-0.447457	-0.244026	-0.449309	-0.103819	0.35107	0.189669	-0.252343	0.194194	-0.542046	-0.41188	0.341825	-0.215715	0.725629	-0.163959	-0.490893	-0.0596259	-0.285275	-0.144849	0.416346	0.397868	0.0985003	0.205764	0.0372099	-0.570633	0.245821	0.0855213	0.213909	0.170515	-0.572209	0.132514	0.262283	0.00638177	-0.16285
ENSG00000008283	M0_grey	CYB561	CYB561	protein_coding	17	-1	q23.3	61509665	61523739	cytochrome b561 [Source:HGNC Symbol;Acc:2571]	-0.207398	-0.244437	0.520488	0.135141	0.543528	-0.0338882	-0.344658	-0.248566	-0.0673653	-0.234001	0.525776	0.13081	-0.251826	0.313245	-0.522284	0.139032	0.391968	-0.0579834	0.390988	-0.15732	-0.333464	-0.116991	0.190751	-0.0872101	0.00768406	0.467404	-0.450882	-0.158847	-0.0279797	-0.0468018	0.373988	-0.251943	-0.366966	-0.148619	0.201765
ENSG00000008294	M1_turquoise	SPAG9	SPAG9	protein_coding	17	-1	q21.33	49039535	49198226	sperm associated antigen 9 [Source:HGNC Symbol;Acc:14524]	0.491136	0.0384631	0.150691	-0.580191	-0.0900892	0.330123	-0.248477	-0.293978	-0.234321	-0.00922633	-0.46856	-0.183055	-0.0877633	0.105785	0.140967	-0.465081	0.0767139	0.239998	-0.200678	-0.106528	-0.198818	0.272421	0.529511	0.401955	0.497607	-0.420522	0.0255626	-0.209555	0.449517	-0.0835566	-0.251279	-0.204066	0.295011	-0.0926502	-0.327808
ENSG00000008300	M0_grey	CELSR3	CELSR3	protein_coding	3	-1	p21.31	48673902	48700348	cadherin, EGF LAG seven-pass G-type receptor 3 [Source:HGNC Symbol;Acc:3230]	-0.369105	-0.212172	0.264562	0.183171	0.434094	-0.0688856	-0.31853	-0.333134	0.229364	-0.180197	0.515663	0.246574	-0.256407	0.323481	-0.603801	0.164631	0.31801	0.167231	0.483889	0.299521	-0.298833	-0.14089	-0.0531292	-0.0353237	-0.0783464	0.449299	-0.471577	-0.268104	-0.0802526	0.0168358	0.420771	-0.216371	-0.252108	-0.316877	0.259183
ENSG00000008311	M1_turquoise	AASS	AASS	protein_coding	7	-1	q31.32	121715701	121784334	aminoadipate-semialdehyde synthase [Source:HGNC Symbol;Acc:17366]	0.585508	0.507673	-0.461383	-0.145513	-0.560359	0.00345107	0.320116	0.110275	-0.271393	0.10235	-0.475799	-0.294815	0.0975024	-0.358983	0.701289	-0.163305	-0.404151	0.18608	-0.411792	-0.0669643	0.317782	0.35962	0.0644362	0.156926	0.232007	-0.332867	0.362603	-0.0206694	0.500439	0.0322264	-0.498931	0.182469	0.350284	0.00437683	-0.228631
ENSG00000008324	M0_grey	SS18L2	SS18L2	protein_coding	3	1	p22.1	42623332	42636606	synovial sarcoma translocation gene on chromosome 18-like 2 [Source:HGNC Symbol;Acc:15593]	-0.0421426	-0.0756193	0.1964	-0.11226	0.116156	0.133935	-0.0469667	-0.11605	0.0129014	-0.150541	-0.0108685	0.103749	0.0401853	0.0506882	-0.077151	-0.0867863	0.150145	-0.173272	-0.00616475	-0.11696	-0.105596	-0.107065	0.0975383	-0.162786	-0.0417264	-0.0528858	0.041238	-0.1411	-0.131392	-0.0872848	0.11664	0.0557161	-0.00757369	0.154584	-0.0861007
ENSG00000008382	M0_grey	MPND	MPND	protein_coding	19	1	p13.3	4343524	4360083	MPN domain containing [Source:HGNC Symbol;Acc:25934]	-0.231844	-0.190874	0.257192	0.225429	0.506789	-0.35687	-0.348633	-0.161331	-0.0320345	-0.0843276	0.480347	-0.201983	0.0830511	0.561538	-0.502594	0.358138	0.0385783	0.124202	0.659148	0.192022	-0.0425061	0.233173	0.011417	0.2157	-0.0776053	0.21071	-0.38021	0.0877961	-0.0184813	0.376485	0.0128656	-0.515405	-0.482353	-0.54103	0.53718
ENSG00000008394	M2_blue	MGST1	MGST1	protein_coding	12	1	p12.3	16500076	16762193	microsomal glutathione S-transferase 1 [Source:HGNC Symbol;Acc:7061]	0.0318234	0.743495	-0.581806	0.337868	-0.522309	-0.131027	0.61523	0.206976	0.261549	-0.0308249	-0.0548866	0.204276	0.0154391	-0.616225	0.582087	0.214897	-0.286595	-0.252709	-0.365415	0.0480404	0.408065	0.0966284	-0.494526	-0.463465	-0.422783	0.163955	0.382619	-0.106065	0.195864	-0.0254912	0.005499	0.695756	0.343936	0.229549	-0.0644224
ENSG00000008405	M0_grey	CRY1	CRY1	protein_coding	12	-1	q23.3	107385142	107487607	cryptochrome 1 (photolyase-like) [Source:HGNC Symbol;Acc:2384]	0.0330452	0.104184	-0.32906	-0.0678364	-0.222864	-0.162724	0.244174	0.0919338	-0.133135	0.238116	-0.277252	-0.282595	0.459443	0.0326327	0.260749	0.0122301	-0.387337	-0.0381734	-0.0269193	0.0783111	0.381122	0.170449	-0.17124	0.176104	-0.00703477	-0.417136	0.183987	0.0430977	-0.0757643	0.247356	-0.39421	0.0352009	0.044195	0.0216056	0.0280756
ENSG00000008441	M0_grey	NFIX	NFIX	protein_coding	19	1	p13.2	13106422	13209610	nuclear factor I/X (CCAAT-binding transcription factor) [Source:HGNC Symbol;Acc:7788]	0.317418	-0.117636	0.289305	-0.509414	0.25182	0.0786061	-0.298639	-0.404279	-0.325299	-0.169315	-0.203299	-0.214939	0.0804908	0.393767	-0.11064	-0.399016	0.146367	0.170925	0.182465	-0.00497428	-0.179131	0.177801	0.447686	0.23979	0.249345	-0.292442	-0.320771	-0.332992	0.15567	0.0472744	-0.0911622	-0.265478	-0.0926924	-0.145317	-0.139232
ENSG00000008513	M4_yellow	ST3GAL1	ST3GAL1	protein_coding	8	-1	q24.22	134467091	134584183	ST3 beta-galactoside alpha-2,3-sialyltransferase 1 [Source:HGNC Symbol;Acc:10862]	-0.190245	0.0618708	-0.0944978	0.167433	0.132618	-0.415727	0.231972	0.0914489	-0.0811936	0.180223	0.12116	-0.204635	0.437568	0.192133	-0.0125558	0.262483	-0.252003	-0.280658	0.269134	-0.0688645	0.375649	0.118166	-0.262369	0.0271147	-0.392714	-0.0709546	-0.0867562	0.0843031	-0.224148	0.332413	-0.129107	0.0053916	-0.334352	-0.0487767	0.300606
ENSG00000008516	M0_grey	MMP25	MMP25	protein_coding	16	1	p13.3	3096682	3110727	matrix metallopeptidase 25 [Source:HGNC Symbol;Acc:14246]	-0.171846	0.155148	-0.173045	0.0434176	-0.172836	-0.0566335	0.357566	0.0951434	0.0974479	0.237585	-0.0901853	0.0763765	0.0827109	-0.181636	0.158415	-0.0130388	-0.0782561	-0.0744801	-0.143055	0.0196556	0.196414	-0.0959903	-0.278202	-0.108759	-0.142153	-0.00190985	0.10935	-0.0790647	-0.0712117	-0.0435637	0.0171706	0.287553	0.0392302	0.252392	-0.0791655
ENSG00000008517	M0_grey	IL32	IL32	protein_coding	16	1	p13.3	3115298	3131908	interleukin 32 [Source:HGNC Symbol;Acc:16830]	-0.0956655	0.245699	-0.358099	0.100344	-0.275774	-0.194223	0.583264	0.25177	0.130882	0.387085	-0.164734	-0.0363597	0.245126	-0.186541	0.321114	0.0793917	-0.263445	-0.136924	-0.115081	0.121223	0.407677	0.0401062	-0.354514	-0.0552038	-0.269061	-0.116575	0.248829	0.0673661	-0.116869	0.113967	-0.120772	0.323357	0.0622696	0.196253	0.0295961
ENSG00000008710	M0_grey	PKD1	PKD1	protein_coding	16	-1	p13.3	2138711	2185899	polycystic kidney disease 1 (autosomal dominant) [Source:HGNC Symbol;Acc:9008]	-0.0898277	-0.335329	0.365854	-0.223292	0.264615	0.117733	-0.362895	-0.437115	0.0703709	-0.145718	0.0291901	0.13999	-0.186266	0.411469	-0.492709	-0.247688	0.392873	0.453137	0.254669	0.444404	-0.411548	-0.181458	0.171939	0.160977	0.213555	0.106936	-0.338265	-0.359453	-0.0188107	-0.120835	0.239275	-0.284607	-0.186171	-0.136902	-0.0495572
ENSG00000008735	M0_grey	MAPK8IP2	MAPK8IP2	protein_coding	22	1	q13.33	51039114	51052409	mitogen-activated protein kinase 8 interacting protein 2 [Source:HGNC Symbol;Acc:6883]	-0.144271	-0.16816	0.539651	0.0889535	0.573962	0.00342042	-0.413869	-0.353119	-0.0130171	-0.39516	0.570617	0.228175	-0.32545	0.277746	-0.552017	0.0524093	0.461857	-0.0362886	0.388133	-0.0575277	-0.407711	-0.147687	0.223878	-0.175727	-0.042963	0.530583	-0.487416	-0.300998	0.0174732	-0.104053	0.463753	-0.155072	-0.285943	-0.195909	0.125145
ENSG00000008838	M0_grey	MED24	MED24	protein_coding	17	-1	q21.1	38175350	38217468	mediator complex subunit 24 [Source:HGNC Symbol;Acc:22963]	-0.281382	-0.240503	0.00474746	0.436956	0.445968	-0.604549	-0.109197	0.00363853	-0.0238694	0.0524162	0.518588	-0.344388	0.378515	0.449104	-0.338338	0.562392	-0.286617	-0.0464965	0.676302	0.0974396	0.260824	0.210691	-0.188257	0.139945	-0.317654	0.0503332	-0.313468	0.207582	-0.309563	0.547629	-0.140173	-0.457322	-0.602982	-0.499322	0.651217
ENSG00000008853	M19_lightyellow	RHOBTB2	RHOBTB2	protein_coding	8	1	p21.3	22844930	22877712	Rho-related BTB domain containing 2 [Source:HGNC Symbol;Acc:18756]	-0.325689	-0.363915	0.433752	-0.0396629	0.676427	-0.311056	-0.483355	-0.287855	-0.0613905	0.0868932	0.352264	-0.243471	0.17069	0.797034	-0.701302	0.180129	0.128953	0.115244	0.774496	0.115136	-0.11336	0.283967	0.108043	0.412101	-0.00876808	-0.00045819	-0.596577	0.00526996	-0.0560397	0.409284	0.0214691	-0.665693	-0.614228	-0.511398	0.476055
ENSG00000008869	M3_brown	HEATR5B	HEATR5B	protein_coding	2	-1	p22.2	37195526	37311485	HEAT repeat containing 5B [Source:HGNC Symbol;Acc:29273]	-0.0114869	-0.571287	0.776489	-0.169328	0.555262	0.39646	-0.584104	-0.215293	-0.0884725	-0.298837	0.304696	0.248842	-0.391962	0.254105	-0.525409	-0.216399	0.622328	0.0444706	0.129168	-0.153572	-0.664217	-0.421005	0.556993	-0.0107406	0.334171	0.298505	-0.27822	-0.0845663	-0.166032	-0.356608	0.449095	-0.27588	-0.085175	0.116483	-0.149738
ENSG00000008952	M0_grey	SEC62	SEC62	protein_coding	3	1	q26.2	169684423	169716161	SEC62 homolog (S. cerevisiae) [Source:HGNC Symbol;Acc:11846]	0.274485	0.140205	0.274534	-0.178852	0.0711331	0.318943	-0.19437	-0.172718	-0.204507	-0.335279	0.0253544	0.0920085	-0.272003	-0.0834065	0.0667117	-0.171291	0.251644	-0.0571263	-0.139912	-0.299159	-0.276361	0.0256746	0.407013	-0.0808164	0.23245	0.115939	0.0829335	-0.200216	0.344699	-0.231028	0.104411	0.0249871	0.248622	0.0175351	-0.205645
ENSG00000008988	M27_white	RPS20	RPS20	protein_coding	8	-1	q12.1	56979854	56987069	ribosomal protein S20 [Source:HGNC Symbol;Acc:10405]	0.0412827	0.327143	-0.568487	0.296391	-0.534391	-0.0553188	0.544569	0.50274	0.115894	0.186993	-0.198854	-0.0192025	0.178666	-0.478379	0.568999	0.217115	-0.421558	0.00205418	-0.345968	0.134833	0.425235	0.0100361	-0.386613	-0.154624	-0.104064	-0.109377	0.824333	0.289787	-0.057274	0.0609045	-0.236515	0.415153	0.352074	0.216425	0.00614026
ENSG00000009307	M23_darkturquoise	CSDE1	CSDE1	protein_coding	1	-1	p13.2	115259534	115301297	cold shock domain containing E1, RNA-binding [Source:HGNC Symbol;Acc:29905]	0.350909	-0.280697	0.52562	-0.44497	0.170122	0.566923	-0.324861	-0.175602	-0.359896	-0.194176	-0.126486	0.0871077	-0.278763	-0.0498219	-0.0546804	-0.489778	0.408866	0.0315514	-0.279131	-0.390417	-0.455782	-0.286785	0.651614	0.0389416	0.497819	-0.0201304	0.0411087	-0.169254	0.083984	-0.454188	0.147744	-0.0394938	0.209906	0.285929	-0.481526
ENSG00000009335	M5_green	UBE3C	UBE3C	protein_coding	7	1	q36.3	156931607	157062066	ubiquitin protein ligase E3C [Source:HGNC Symbol;Acc:16803]	-0.283485	-0.528492	0.632238	-0.100942	0.736709	-0.163632	-0.543672	-0.234018	-0.244399	0.0273539	0.35397	-0.242483	0.163734	0.665564	-0.658839	0.0660082	0.208788	-0.0490779	0.565393	-0.241278	-0.190958	-0.0028912	0.285589	0.302746	0.11532	0.0055941	-0.544236	0.054028	-0.200927	0.204023	0.0394876	-0.595325	-0.618737	-0.241802	0.279878
ENSG00000009413	M0_grey	REV3L	REV3L	protein_coding	6	-1	q21	111620234	111804918	REV3-like, polymerase (DNA directed), zeta, catalytic subunit [Source:HGNC Symbol;Acc:9968]	-0.0759167	0.133444	-0.296148	0.0259221	-0.242626	-0.0598745	0.0926462	0.0636174	-0.0145325	0.109977	-0.237548	-0.205175	0.242704	0.0309534	0.131819	0.0500849	-0.292085	0.334526	-0.0378738	0.272674	0.271068	0.236352	-0.25524	0.197789	0.208958	-0.295424	0.240632	0.0596227	0.178417	0.238971	-0.325137	-0.0656441	0.0290394	-0.0468117	0.0525511
ENSG00000009694	M0_grey	TENM1	TENM1	protein_coding	X	-1	q25	123509753	124097666	teneurin transmembrane protein 1 [Source:HGNC Symbol;Acc:8117]	-0.254754	-0.224541	0.0261724	0.439906	0.351918	-0.380954	-0.168449	0.109918	0.0044092	-0.0414966	0.450718	-0.27681	0.272065	0.374555	-0.290925	0.543824	-0.244299	-0.0464878	0.532177	0.063967	0.151182	0.165812	-0.116013	0.106855	-0.153366	0.00279928	-0.0892845	0.328883	-0.243904	0.429775	-0.145188	-0.454009	-0.371875	-0.436256	0.593205
ENSG00000009709	M0_grey	PAX7	PAX7	protein_coding	1	1	p36.13	18957500	19075360	paired box 7 [Source:HGNC Symbol;Acc:8621]	-0.127086	-0.198444	0.419919	-0.0617454	0.397339	0.0192136	-0.256134	-0.174732	0.0138717	-0.197214	0.31993	0.189451	-0.230971	0.272088	-0.395279	-0.00606127	0.404796	-0.114685	0.283	-0.0681481	-0.317006	-0.127513	0.181258	-0.110156	-0.0759928	0.350424	-0.389092	-0.11216	-0.0966923	-0.0856661	0.372782	-0.133626	-0.195337	-0.108779	0.0930431
ENSG00000009724	M0_grey	MASP2	MASP2	protein_coding	1	-1	p36.22	11086580	11107290	mannan-binding lectin serine peptidase 2 [Source:HGNC Symbol;Acc:6902]	-0.0241244	0.04915	-0.168118	0.00664183	-0.106559	-0.0458627	0.20639	0.0749662	0.234871	0.0525706	-0.0812744	0.0587264	0.122077	-0.106053	0.117056	0.00452345	-0.12732	-0.121014	-0.0457889	0.113688	0.120347	0.0065554	-0.163906	-0.130657	-0.216675	-0.0912127	0.0584839	-0.0390059	-0.117963	0.0251175	-0.016344	0.184723	0.085025	0.112613	-0.0307512
ENSG00000009780	M0_grey	FAM76A	FAM76A	protein_coding	1	1	p35.3	28052490	28089633	family with sequence similarity 76, member A [Source:HGNC Symbol;Acc:28530]	0.157837	-0.226096	0.265668	-0.0908961	0.285132	0.0313978	-0.45582	-0.183825	-0.398721	-0.0950428	0.111354	-0.299014	-0.01692	0.288612	-0.212081	-0.019587	0.0196419	0.227615	0.194802	-0.120917	-0.18797	0.162624	0.388614	0.377457	0.46517	-0.068737	-0.197236	0.0306794	0.189357	0.0945519	-0.164857	-0.508846	-0.147597	-0.352851	0.0896798
ENSG00000009790	M8_pink	TRAF3IP3	TRAF3IP3	protein_coding	1	1	q32.2	209929377	209955668	TRAF3 interacting protein 3 [Source:HGNC Symbol;Acc:30766]	0.053908	0.0104827	-0.340178	0.17838	-0.308275	-0.0871351	0.217555	0.684405	0.0348714	0.211723	-0.124209	-0.120391	0.163022	-0.259642	0.334959	0.130828	-0.310751	-0.0260721	-0.207757	-0.0134326	0.289786	-0.00391185	-0.18082	0.0378791	-0.0551136	-0.120218	0.328158	0.666336	-0.139404	0.0606742	-0.233218	0.113724	0.102358	0.139806	0.0284239
ENSG00000009830	M1_turquoise	POMT2	POMT2	protein_coding	14	-1	q24.3	77741299	77787227	protein-O-mannosyltransferase 2 [Source:HGNC Symbol;Acc:19743]	0.58224	0.144365	-0.0949719	-0.399233	-0.144245	0.0692646	-0.0970211	-0.185127	-0.204581	-0.103491	-0.38783	-0.281724	0.0347722	-0.0135146	0.291347	-0.335137	-0.188972	0.221291	-0.140453	0.0216952	0.00930708	0.347654	0.367627	0.311273	0.279066	-0.425368	-0.0994146	-0.19301	0.372422	0.0543216	-0.334884	-0.0886507	0.200109	-0.171718	-0.232782
ENSG00000009844	M5_green	VTA1	VTA1	protein_coding	6	1	q24.1	142468367	142545826	vesicle (multivesicular body) trafficking 1 [Source:HGNC Symbol;Acc:20954]	-0.162822	-0.507781	0.51612	-0.129092	0.609806	-0.106813	-0.417938	-0.0532644	-0.128666	-0.116173	0.176002	-0.25584	0.304644	0.616454	-0.45139	0.0911279	0.0980747	-0.112049	0.500764	-0.111564	-0.122169	0.0820667	0.280779	0.186421	0.0149984	-0.278912	-0.235558	0.19156	-0.349702	0.285991	-0.0574231	-0.550404	-0.439326	-0.178054	0.283295
ENSG00000009950	M0_grey	MLXIPL	MLXIPL	protein_coding	7	-1	q11.23	73007524	73038873	MLX interacting protein-like [Source:HGNC Symbol;Acc:12744]	-0.139703	-0.0632906	0.0997915	0.10735	0.00578662	0.16366	-0.0660265	-0.112004	0.291259	-0.190182	0.148479	0.403506	-0.391581	-0.0828877	-0.206648	-0.0928223	0.34191	0.195017	-0.0617638	0.357177	-0.318743	-0.347363	-0.0830172	-0.240641	-0.0304866	0.47558	-0.111483	-0.190203	-0.0317051	-0.332564	0.406969	0.170492	0.0515655	0.112761	-0.11585
ENSG00000009954	M6_red	BAZ1B	BAZ1B	protein_coding	7	-1	q11.23	72854728	72936608	bromodomain adjacent to zinc finger domain, 1B [Source:HGNC Symbol;Acc:961]	0.389907	-0.0543659	0.154223	-0.441346	-0.242522	0.70748	-0.0877055	-0.158247	-0.0437364	-0.317931	-0.332303	0.430452	-0.433953	-0.361139	0.219734	-0.602899	0.431586	0.0595188	-0.525834	-0.0547522	-0.470814	-0.441045	0.397452	-0.256935	0.326385	0.0252932	0.146343	-0.359775	0.047785	-0.639097	0.301448	0.391001	0.590276	0.496271	-0.678165
ENSG00000010017	M0_grey	RANBP9	RANBP9	protein_coding	6	-1	p23	13621730	13711796	RAN binding protein 9 [Source:HGNC Symbol;Acc:13727]	-0.0720619	-0.366422	0.583398	-0.0977152	0.436264	0.282746	-0.292216	-0.141737	-0.00239025	-0.363109	0.260297	0.319567	-0.247916	0.161611	-0.36691	-0.127373	0.534976	-0.108936	0.116622	-0.0620295	-0.466134	-0.426659	0.305269	-0.255639	0.0501356	0.304721	-0.162934	-0.155395	-0.317644	-0.291352	0.462078	-0.0124133	-0.0557674	0.207694	-0.107067
ENSG00000010030	M0_grey	ETV7	ETV7	protein_coding	6	-1	p21.31	36322419	36356164	ets variant 7 [Source:HGNC Symbol;Acc:18160]	-0.0102342	0.161586	-0.235488	0.0554708	-0.215398	-0.138362	0.348865	0.131766	0.0155054	0.244807	-0.167749	-0.0984451	0.265132	-0.153148	0.278253	0.0282498	-0.209781	-0.120939	-0.160776	0.0135913	0.318539	0.0044429	-0.266126	-0.0609633	-0.147805	-0.102755	0.181616	0.0399823	-0.109911	0.0769822	-0.159134	0.252441	0.0276681	0.230658	-0.0330389
ENSG00000010072	M0_grey	SPRTN	SPRTN	protein_coding	1	1	q42.2	231472850	231490769	SprT-like N-terminal domain [Source:HGNC Symbol;Acc:25356]	0.393754	0.0972017	-0.12715	-0.326463	-0.246104	0.140363	0.0111692	-0.00991741	-0.319466	-0.00801744	-0.426428	-0.266379	0.153646	-0.11582	0.362996	-0.288392	-0.196527	0.0947401	-0.273389	-0.12356	0.0743721	0.129703	0.238084	0.227265	0.320175	-0.428268	0.147206	-0.0713047	0.173785	-0.0365359	-0.367369	0.00103773	0.209834	0.0858784	-0.273323
ENSG00000010165	M3_brown	METTL13	METTL13	protein_coding	1	1	q24.3	171750788	171783163	methyltransferase like 13 [Source:HGNC Symbol;Acc:24248]	0.0574246	-0.35092	0.678853	-0.372717	0.397558	0.434745	-0.423899	-0.223019	-0.0879816	-0.223821	0.0366054	0.237509	-0.279173	0.15475	-0.316294	-0.376574	0.574688	-0.0829309	-0.0370883	-0.297804	-0.523047	-0.325997	0.509729	-0.0326449	0.218152	0.0984896	-0.180898	-0.114552	-0.0751149	-0.373854	0.387836	-0.0716965	-0.040187	0.285648	-0.314475
ENSG00000010219	M34_plum1	DYRK4	DYRK4	protein_coding	12	1	p13.32	4671370	4723325	dual-specificity tyrosine-(Y)-phosphorylation regulated kinase 4 [Source:HGNC Symbol;Acc:3095]	0.173806	-0.128991	-0.0309426	-0.200199	-0.279403	0.425189	0.0425069	0.133079	-0.0392478	-0.0708697	-0.292959	0.203166	-0.124552	-0.330512	0.244225	-0.328374	0.130438	0.00535644	-0.455924	-0.074962	-0.154947	-0.367601	0.129241	-0.161756	0.204366	-0.0912847	0.261164	0.0469306	-0.180759	-0.392956	0.0780662	0.277682	0.33743	0.46913	-0.440995
ENSG00000010244	M0_grey	ZNF207	ZNF207	protein_coding	17	1	q11.2	30677136	30708905	zinc finger protein 207 [Source:HGNC Symbol;Acc:12998]	0.0552538	-0.173393	0.0197161	-0.29211	-0.14548	0.350803	0.0203461	0.0222815	0.117047	-0.0674222	-0.32653	0.197797	-0.0158793	-0.140713	0.111207	-0.310947	0.106869	0.0132	-0.279872	0.0418661	-0.146177	-0.253045	0.0958271	-0.116326	0.117747	-0.265223	0.150622	-0.0822102	-0.217665	-0.23616	0.0731788	0.20055	0.292021	0.338922	-0.335264
ENSG00000010256	M3_brown	UQCRC1	UQCRC1	protein_coding	3	-1	p21.31	48636435	48648409	ubiquinol-cytochrome c reductase core protein I [Source:HGNC Symbol;Acc:12585]	-0.0271797	-0.444782	0.834319	-0.43597	0.627308	0.20876	-0.639452	-0.416595	-0.37585	-0.160707	0.0936779	-0.0836926	-0.111226	0.576826	-0.589981	-0.324829	0.51632	0.116767	0.276525	-0.245408	-0.480211	-0.082707	0.577498	0.294201	0.414465	-0.0071671	-0.469474	-0.177552	0.0794876	-0.0947287	0.171978	-0.516554	-0.385005	-0.0615913	-0.0923852
ENSG00000010270	M13_salmon	STARD3NL	STARD3NL	protein_coding	7	1	p14.1	38217824	38270272	STARD3 N-terminal like [Source:HGNC Symbol;Acc:19169]	-0.12296	0.159989	-0.228551	0.291304	0.0575694	-0.474165	0.148069	0.109151	-0.180382	0.122566	0.15214	-0.406771	0.538445	0.1179	0.09892	0.395585	-0.471402	-0.217121	0.244875	-0.0112525	0.473536	0.286716	-0.262483	0.0469358	-0.225642	-0.158358	0.106168	0.139064	-0.136827	0.457524	-0.381054	-0.0722651	-0.24193	-0.20634	0.379178
ENSG00000010278	M1_turquoise	CD9	CD9	protein_coding	12	1	p13.31	6308881	6347425	CD9 molecule [Source:HGNC Symbol;Acc:1709]	0.778707	0.157734	-0.25784	-0.413757	-0.355545	0.0756963	0.126493	-0.0025001	-0.330261	0.00724421	-0.53348	-0.342458	0.153982	-0.178717	0.588628	-0.380273	-0.300154	0.00932143	-0.32613	-0.206756	0.141168	0.235926	0.365835	0.152023	0.201906	-0.503826	0.102176	-0.093201	0.167154	-0.027346	-0.478576	0.0717782	0.267693	0.0245443	-0.332023
ENSG00000010282	M1_turquoise	HHATL	HHATL	protein_coding	3	-1	p22.1	42734155	42744319	hedgehog acyltransferase-like [Source:HGNC Symbol;Acc:13242]	0.479505	0.223898	0.134101	-0.392102	-0.0959777	0.256933	-0.196423	-0.380408	-0.201116	-0.174339	-0.286304	-0.0400373	-0.237355	-0.0777892	0.153562	-0.433314	0.158892	0.224037	-0.24953	-0.028423	-0.232862	0.184784	0.394031	0.143702	0.356284	-0.0862416	-0.0898312	-0.379989	0.529362	-0.20419	-0.0836076	0.0198578	0.22576	-0.0464393	-0.398107
ENSG00000010292	M1_turquoise	NCAPD2	NCAPD2	protein_coding	12	1	p13.31	6602522	6641121	non-SMC condensin I complex, subunit D2 [Source:HGNC Symbol;Acc:24305]	0.702109	-0.12071	0.0330775	-0.5031	-0.177238	0.351847	-0.053347	-0.0271269	-0.245025	-0.0643506	-0.430874	-0.0644909	-0.133207	-0.21074	0.355773	-0.526073	0.0269314	0.0476846	-0.374614	-0.26506	-0.187495	-0.104885	0.562504	0.151618	0.297273	-0.325134	0.0318124	-0.0651592	0.0486204	-0.313584	-0.136042	0.0541017	0.322564	0.147357	-0.499558
ENSG00000010295	M17_grey60	IFFO1	IFFO1	protein_coding	12	-1	p13.31	6647541	6665239	intermediate filament family orphan 1 [Source:HGNC Symbol;Acc:24970]	0.058531	-0.457009	0.539026	-0.493227	0.187835	0.468452	-0.333526	-0.302158	-0.154228	-0.157755	-0.181458	0.275212	-0.277604	0.177684	-0.327489	-0.591996	0.612626	0.220065	-0.1236	-0.0152883	-0.548417	-0.532042	0.392826	-0.00785819	0.339071	0.0791736	-0.24695	-0.28231	-0.148882	-0.496147	0.357289	-0.0600431	-0.0743222	0.353667	-0.466177
ENSG00000010310	M1_turquoise	GIPR	GIPR	protein_coding	19	1	q13.32	46171502	46186982	gastric inhibitory polypeptide receptor [Source:HGNC Symbol;Acc:4271]	0.612734	-0.166204	0.134684	-0.408613	-0.0615405	0.272146	-0.233891	-0.247606	-0.228802	-0.1449	-0.289673	-0.100543	-0.110273	-0.0601572	0.150017	-0.471022	0.0738828	0.181016	-0.243552	-0.0685783	-0.235725	-0.0991813	0.523435	0.112177	0.314777	-0.184483	-0.0554506	-0.237452	0.0793327	-0.265066	-0.1388	-0.046183	0.176512	0.0291158	-0.401939
ENSG00000010318	M25_orange	PHF7	PHF7	protein_coding	3	1	p21.1	52444673	52457657	PHD finger protein 7 [Source:HGNC Symbol;Acc:18458]	0.179501	-0.0650635	0.190763	-0.206672	0.053963	0.196992	-0.236674	-0.322745	-0.315558	-0.0911704	-0.0645361	-0.0569216	-0.203417	0.0697728	-0.0888866	-0.261254	0.178156	0.366889	-0.068953	-0.00987507	-0.232098	-0.0308005	0.263148	0.169065	0.494291	0.0609034	-0.110989	-0.260034	0.268256	-0.14912	-0.00828497	-0.153003	0.0122097	-0.0701596	-0.188831
ENSG00000010319	M24_darkgrey	SEMA3G	SEMA3G	protein_coding	3	-1	p21.1	52467069	52479101	sema domain, immunoglobulin domain (Ig), short basic domain, secreted, (semaphorin) 3G [Source:HGNC Symbol;Acc:30400]	-0.061904	-0.207428	0.00217342	-0.0940492	0.100892	-0.241923	-0.0413065	0.0687461	-0.306549	0.633704	-0.110866	-0.466086	0.36157	0.325646	-0.0861922	0.0419826	-0.252971	0.235862	0.19853	0.00991179	0.268928	0.224412	-0.00433233	0.740147	0.216005	-0.30469	-0.0630129	0.331288	0.0124382	0.310549	-0.387777	-0.440083	-0.315715	-0.209466	0.181816
ENSG00000010322	M11_greenyellow	NISCH	NISCH	protein_coding	3	1	p21.1	52489134	52527087	nischarin [Source:HGNC Symbol;Acc:18006]	-0.380358	-0.0278443	0.059937	0.506796	0.222653	-0.0886779	0.085959	0.0154835	0.451422	-0.220984	0.670207	0.497769	-0.342369	-0.0905319	-0.305336	0.395875	0.280949	-0.183451	0.271933	0.12322	-0.156844	-0.296084	-0.249503	-0.506806	-0.48378	0.702533	-0.219875	-0.0783287	-0.244022	-0.102324	0.619603	0.179628	-0.105675	-0.0587684	0.294261
ENSG00000010327	M8_pink	STAB1	STAB1	protein_coding	3	1	p21.1	52529354	52558511	stabilin 1 [Source:HGNC Symbol;Acc:18628]	-0.287217	0.0643243	-0.355196	0.358283	-0.149598	-0.371495	0.507476	0.826567	0.106538	0.481943	0.0607369	-0.157887	0.400368	-0.108358	0.243499	0.406401	-0.390494	-0.219084	0.0561222	-0.0226239	0.553239	0.0512265	-0.455015	-0.0269251	-0.35448	-0.0798988	0.255502	0.731388	-0.337038	0.298376	-0.176603	0.118984	-0.166507	0.156915	0.326629
ENSG00000010361	M0_grey	FUZ	FUZ	protein_coding	19	-1	q13.33	50310126	50320633	fuzzy planar cell polarity protein [Source:HGNC Symbol;Acc:26219]	0.322805	0.0282816	0.102699	-0.22647	-0.062961	0.322847	-0.143136	-0.114369	0.107407	-0.294111	-0.0899564	0.225793	-0.372083	-0.186927	0.0969514	-0.276934	0.22468	0.00889069	-0.212371	-0.0740275	-0.321251	-0.053109	0.370389	-0.112009	0.0896651	0.0424821	-0.030464	-0.130519	0.160307	-0.28233	0.190691	0.119427	0.301053	0.0337089	-0.282422
ENSG00000010379	M0_grey	SLC6A13	SLC6A13	protein_coding	12	-1	p13.33	329789	372039	solute carrier family 6 (neurotransmitter transporter), member 13 [Source:HGNC Symbol;Acc:11046]	-0.225852	0.0150572	-0.0466697	0.0667098	0.0374263	-0.206108	0.0504892	-0.01255	-0.017588	0.618925	0.0354657	-0.181428	0.12451	0.19933	-0.14983	0.131334	-0.108123	0.141818	0.163835	0.0690127	0.189956	0.233071	-0.19175	0.375512	0.0273185	0.00217991	-0.13064	0.141086	0.161984	0.220217	-0.145989	-0.242752	-0.198284	-0.200311	0.208354
ENSG00000010404	M11_greenyellow	IDS	IDS	protein_coding	X	-1	q28	148558521	148615470	iduronate 2-sulfatase [Source:HGNC Symbol;Acc:5389]	-0.396332	0.0390098	0.205371	0.444564	0.447563	-0.254311	-0.164019	-0.0374641	0.130933	-0.126608	0.681803	0.115014	-0.0984034	0.260831	-0.409394	0.463516	0.164361	-0.0240411	0.513491	0.139546	-0.0412212	0.0423118	-0.160287	-0.0964125	-0.220609	0.54115	-0.223439	0.0575954	0.0215672	0.190617	0.310437	-0.15182	-0.291539	-0.328343	0.47629
ENSG00000010438	M0_grey	PRSS3	PRSS3	protein_coding	9	1	p13.3	33750515	33799230	protease, serine, 3 [Source:HGNC Symbol;Acc:9486]	-0.230556	-0.216871	0.422527	0.0858892	0.339285	0.0954084	-0.297468	-0.237841	0.112483	-0.158421	0.347675	0.199547	-0.290217	0.243691	-0.459871	0.0441498	0.391821	0.0829453	0.218218	0.0511677	-0.329597	-0.17749	0.104388	-0.0306633	0.0807532	0.439358	-0.236298	-0.122915	0.0439788	-0.135509	0.326925	-0.193186	-0.197214	-0.0836508	0.087707
ENSG00000010539	M0_grey	ZNF200	ZNF200	protein_coding	16	-1	p13.3	3272325	3286221	zinc finger protein 200 [Source:HGNC Symbol;Acc:12993]	-0.10069	-0.0317759	0.0125585	-0.0787248	-0.0489474	0.00276563	-0.0346871	0.0751191	-0.144799	0.0421351	-0.168103	-0.119172	0.190821	0.0637438	0.0232019	-0.0556063	-0.0461211	-0.0220438	-0.0674773	-0.0528866	0.0742729	-0.0306608	-0.0872196	0.106723	0.10088	-0.171381	0.0979281	0.0945522	-0.0574878	0.0273126	-0.139845	-0.0171758	-0.0459365	0.141851	-0.0499573
ENSG00000010610	M8_pink	CD4	CD4	protein_coding	12	1	p13.31	6896024	6929974	CD4 molecule [Source:HGNC Symbol;Acc:1678]	-0.17157	0.122363	-0.342075	0.364785	-0.214317	-0.236889	0.429869	0.876372	0.0419729	0.353799	0.0786145	-0.0684741	0.196986	-0.208224	0.295963	0.385323	-0.309752	-0.174554	-0.0324857	-0.0596595	0.421826	0.038607	-0.354353	-0.0162891	-0.243041	0.00804341	0.373924	0.817098	-0.175223	0.188415	-0.111234	0.121407	-0.0105827	0.0886466	0.263708
ENSG00000010626	M6_red	LRRC23	LRRC23	protein_coding	12	1	p13.31	6982733	7023407	leucine rich repeat containing 23 [Source:HGNC Symbol;Acc:19138]	0.251636	0.0847455	0.160753	-0.311629	-0.240768	0.676969	-0.121139	-0.156694	0.157618	-0.257631	-0.301841	0.460507	-0.520694	-0.375934	0.137782	-0.499034	0.426417	0.0649334	-0.544844	0.000709638	-0.4747	-0.305052	0.29364	-0.204387	0.276797	0.0900023	0.197536	-0.272614	0.224073	-0.608392	0.333348	0.363977	0.564297	0.425748	-0.603714
ENSG00000010671	M8_pink	BTK	BTK	protein_coding	X	-1	q22.1	100604435	100641183	Bruton agammaglobulinemia tyrosine kinase [Source:HGNC Symbol;Acc:1133]	-0.107357	0.018773	-0.358597	0.338831	-0.250971	-0.144296	0.359704	0.856065	0.0986585	0.197794	0.0196256	-0.0296352	0.17033	-0.267858	0.328337	0.306059	-0.297764	-0.115273	-0.119343	0.0122403	0.33393	-0.0765652	-0.311502	-0.136659	-0.189738	-0.0306144	0.381616	0.754001	-0.288302	0.100429	-0.115404	0.159921	0.0575649	0.160887	0.162583
ENSG00000010704	M0_grey	HFE	HFE	protein_coding	6	1	p22.2	26087509	26098571	hemochromatosis [Source:HGNC Symbol;Acc:4886]	-0.00176543	0.529074	-0.518423	0.267317	-0.458707	-0.175702	0.584317	0.418519	0.0303288	0.408206	-0.0980616	-0.0369285	0.108463	-0.481798	0.544752	0.200783	-0.366606	-0.204185	-0.333431	-0.143475	0.490678	0.142161	-0.4161	-0.0897981	-0.225902	0.030064	0.381481	0.29744	0.171628	0.0546454	-0.169287	0.419475	0.190016	0.174743	-0.00634141
ENSG00000010803	M0_grey	SCMH1	SCMH1	protein_coding	1	-1	p34.2	41492872	41707826	sex comb on midleg homolog 1 (Drosophila) [Source:HGNC Symbol;Acc:19003]	-0.485737	0.0496306	-0.252613	0.511443	0.181107	-0.577029	0.0446825	0.0691975	0.19673	0.239205	0.38692	-0.252717	0.332599	0.391512	-0.270621	0.641857	-0.352393	0.119127	0.601692	0.380055	0.387418	0.382029	-0.524781	0.226927	-0.275416	0.0913238	-0.108828	0.21497	-0.0474471	0.620295	-0.164495	-0.327519	-0.407485	-0.530481	0.727784
ENSG00000010810	M21_darkred	FYN	FYN	protein_coding	6	-1	q21	111981535	112194655	FYN oncogene related to SRC, FGR, YES [Source:HGNC Symbol;Acc:4037]	-0.149911	0.533818	-0.534834	0.386206	-0.23755	-0.435833	0.534757	0.29289	0.0875576	0.135283	0.110427	-0.120032	0.305803	-0.210904	0.361685	0.488887	-0.47844	-0.307916	0.0794554	-0.0836047	0.596824	0.384079	-0.48841	-0.13464	-0.473274	-0.0511769	0.230709	0.213215	0.0399894	0.409952	-0.17469	0.242751	-0.00961674	-0.110027	0.35255
ENSG00000010818	M14_cyan	HIVEP2	HIVEP2	protein_coding	6	-1	q24.2	143072604	143266338	human immunodeficiency virus type I enhancer binding protein 2 [Source:HGNC Symbol;Acc:4921]	-0.183795	-0.547847	0.439468	-0.226494	0.628207	-0.240256	-0.478192	-0.270846	-0.244015	0.0421808	0.107261	-0.411759	0.368731	0.889426	-0.594415	0.0400129	0.0470384	0.120673	0.71086	0.0492564	-0.0909855	0.209732	0.219127	0.457195	0.126164	-0.350738	-0.447252	0.0328817	-0.247694	0.424827	-0.181397	-0.772628	-0.608754	-0.412893	0.37319
ENSG00000011007	M0_grey	TCEB3	TCEB3	protein_coding	1	1	p36.11	24069645	24088549	transcription elongation factor B (SIII), polypeptide 3 (110kDa, elongin A) [Source:HGNC Symbol;Acc:11620]	0.128543	0.108847	-0.211144	-0.0347424	-0.272601	0.213331	0.222534	0.113707	0.0501628	-0.0557128	-0.183496	0.146292	0.0548337	-0.332777	0.355833	-0.111279	-0.0633995	-0.165798	-0.321931	-0.048784	0.0775079	-0.181727	-0.0602439	-0.20452	-0.083026	-0.112687	0.264248	-0.0199109	-0.140274	-0.168915	0.0358255	0.373372	0.335562	0.348833	-0.249213
ENSG00000011009	M0_grey	LYPLA2	LYPLA2	protein_coding	1	1	p36.11	24117460	24122029	lysophospholipase II [Source:HGNC Symbol;Acc:6738]	-0.365119	-0.263648	0.237873	0.151046	0.515101	-0.440969	-0.2711	-0.112178	-0.109099	0.111252	0.306665	-0.349121	0.399206	0.593903	-0.457093	0.303426	-0.120231	-0.0627022	0.607211	-0.0372318	0.16654	0.211875	-0.0975081	0.274294	-0.138068	-0.0991319	-0.359618	0.15465	-0.175022	0.466861	-0.144291	-0.469528	-0.662527	-0.319665	0.466159
ENSG00000011021	M0_grey	CLCN6	CLCN6	protein_coding	1	1	p36.22	11866207	11903201	chloride channel, voltage-sensitive 6 [Source:HGNC Symbol;Acc:2024]	0.111312	-0.194224	0.582634	-0.0571514	0.429463	0.229229	-0.408211	-0.327885	-0.121707	-0.398461	0.401334	0.309446	-0.489032	0.129738	-0.363624	-0.141149	0.603806	0.0147537	0.15838	-0.136466	-0.566818	-0.275047	0.474796	-0.175262	0.103179	0.55272	-0.441783	-0.286292	0.110308	-0.341517	0.517646	-0.0894988	-0.0789714	-0.0502935	-0.0952496
ENSG00000011028	M10_purple	MRC2	MRC2	protein_coding	17	1	q23.2	60704762	60770958	mannose receptor, C type 2 [Source:HGNC Symbol;Acc:16875]	0.0541896	-0.036333	-0.171353	0.0828965	0.0448918	-0.427023	0.0664185	0.265795	-0.381909	0.583298	-0.0229385	-0.612834	0.494836	0.226112	0.136573	0.214539	-0.481197	0.0284924	0.218316	-0.177348	0.464896	0.363797	-0.0435489	0.483411	0.0425319	-0.29672	0.0067766	0.503295	0.00619825	0.434028	-0.5454	-0.359591	-0.335725	-0.270612	0.30937
ENSG00000011052	M0_grey	NME2	NME2	protein_coding	17	1	q21.33	49230951	49249105	NME/NM23 nucleoside diphosphate kinase 2 [Source:HGNC Symbol;Acc:7850]	-0.0486028	-0.122481	0.19521	-0.0663685	0.082657	0.211261	-0.00832696	0.0670077	0.0484754	-0.119947	0.0444111	0.265415	-0.113017	-0.0706435	-0.0638074	-0.0943074	0.263062	-0.206593	-0.0778291	-0.126573	-0.180514	-0.26328	0.112012	-0.202467	-0.0774169	0.0804943	-0.00994022	-0.00402445	-0.186219	-0.200621	0.315762	0.154044	0.109089	0.263987	-0.145357
ENSG00000011083	M0_grey	SLC6A7	SLC6A7	protein_coding	5	1	q32	149569520	149602351	solute carrier family 6 (neurotransmitter transporter), member 7 [Source:HGNC Symbol;Acc:11054]	-0.191809	-0.249936	0.532563	0.00483132	0.530489	0.0333163	-0.452774	-0.448539	-0.0218404	-0.206872	0.496033	0.186623	-0.344336	0.353666	-0.640414	-0.0155382	0.492908	0.0521529	0.354543	-0.0176354	-0.437413	-0.181724	0.212478	-0.0477087	0.0382318	0.544677	-0.587459	-0.315687	0.0344403	-0.150277	0.421502	-0.256692	-0.304371	-0.252037	0.10965
ENSG00000011105	M0_grey	TSPAN9	TSPAN9	protein_coding	12	1	p13.33	3186521	3395730	tetraspanin 9 [Source:HGNC Symbol;Acc:21640]	-0.196527	-0.340072	0.361637	-0.463965	0.261167	0.0733956	-0.143881	-0.188207	-0.161521	0.193826	-0.236985	-0.0533294	0.173547	0.448978	-0.310433	-0.313016	0.234871	-0.0215959	0.179556	-0.108735	-0.133838	-0.0812869	0.114341	0.267051	0.112318	-0.345577	-0.278787	-0.116543	-0.180975	0.0170109	0.0511293	-0.21467	-0.268149	0.148361	-0.100061
ENSG00000011114	M29_steelblue	BTBD7	BTBD7	protein_coding	14	-1	q32.12	93703896	93799438	BTB (POZ) domain containing 7 [Source:HGNC Symbol;Acc:18269]	0.183634	0.406486	-0.228225	-0.0565177	-0.372698	0.271114	0.0901399	-0.0414966	0.210552	-0.0894011	-0.188745	0.222929	-0.323949	-0.390409	0.27482	-0.13845	0.0231153	0.17269	-0.382952	0.175098	-0.0740583	0.0918688	-0.0293144	-0.0467228	0.14197	0.101321	0.239902	-0.175226	0.475043	-0.223134	0.0322675	0.302221	0.524647	0.0446169	-0.260916
ENSG00000011132	M0_grey	APBA3	APBA3	protein_coding	19	-1	p13.3	3750817	3761697	amyloid beta (A4) precursor protein-binding, family A, member 3 [Source:HGNC Symbol;Acc:580]	0.204249	0.0212623	-0.302804	-0.0396156	-0.316186	0.125301	0.177705	0.139033	0.356035	-0.0246809	-0.248576	0.134881	0.00503027	-0.311327	0.304608	-0.125518	-0.160086	0.0701904	-0.280002	0.36267	0.0415802	-0.0858594	-0.054656	-0.139154	-0.0984913	-0.189742	0.235988	-0.0110539	-0.169195	-0.112492	-0.0405443	0.308959	0.402561	0.170613	-0.190743
ENSG00000011143	M0_grey	MKS1	MKS1	protein_coding	17	-1	q22	56282803	56296966	Meckel syndrome, type 1 [Source:HGNC Symbol;Acc:7121]	0.093349	-0.112209	0.0674005	-0.0869578	-0.116583	0.346897	-0.113532	-0.0479828	0.126205	-0.0668528	-0.0881175	0.237081	-0.372766	-0.245058	0.0138841	-0.216183	0.206027	0.218378	-0.292913	0.0189159	-0.27201	-0.23247	0.142267	-0.0420672	0.239117	0.127247	0.0555769	-0.0394313	0.0830812	-0.332048	0.192493	0.0960424	0.226091	0.163828	-0.294343
ENSG00000011198	M0_grey	ABHD5	ABHD5	protein_coding	3	1	p21.33	43731605	43775863	abhydrolase domain containing 5 [Source:HGNC Symbol;Acc:21396]	0.131399	0.434693	-0.566125	0.0252254	-0.470198	-0.213273	0.520759	0.24608	0.048379	0.21666	-0.36768	-0.245083	0.423472	-0.245875	0.604307	0.0949276	-0.536608	-0.169102	-0.207032	0.0211484	0.557247	0.323577	-0.297777	0.0146553	-0.213248	-0.42434	0.4078	0.0840772	0.0693523	0.261848	-0.432716	0.2852	0.205632	0.0902734	0.0202321
ENSG00000011201	M21_darkred	KAL1	KAL1	protein_coding	X	-1	p22.31	8496915	8700227	Kallmann syndrome 1 sequence [Source:HGNC Symbol;Acc:6211]	-0.221278	0.656891	-0.533853	0.4631	-0.252265	-0.482935	0.51211	0.267077	0.135825	0.214228	0.0844349	-0.166391	0.344045	-0.188417	0.357613	0.527598	-0.494396	-0.257918	0.0715213	-0.000317579	0.635543	0.444786	-0.566261	-0.0912145	-0.45856	-0.00336553	0.248219	0.191183	0.189371	0.437972	-0.234549	0.230203	-0.0447451	-0.0969355	0.395526
ENSG00000011243	M9_magenta	AKAP8L	AKAP8L	protein_coding	19	-1	p13.12	15490859	15529952	A kinase (PRKA) anchor protein 8-like [Source:HGNC Symbol;Acc:29857]	-0.214226	0.0483216	-0.25463	0.237096	-0.213117	-0.0479342	0.251383	0.0670864	0.357877	-0.0136073	0.042693	0.221544	-0.090975	-0.148207	0.0171106	0.157113	-0.0485088	0.271485	-0.023185	0.503219	0.0629115	-0.116769	-0.321322	-0.202144	-0.104178	0.135546	0.201589	-0.0646689	-0.118763	-0.00136813	0.116581	0.173009	0.119506	0.0313851	0.101413
ENSG00000011258	M0_grey	MBTD1	MBTD1	protein_coding	17	-1	q21.33	49254786	49337524	mbt domain containing 1 [Source:HGNC Symbol;Acc:19866]	0.416969	-0.0477423	-0.0682263	-0.37706	-0.284298	0.433853	-0.0851401	-0.0179029	-0.0615204	-0.0894547	-0.421081	0.0483168	-0.203307	-0.206331	0.253912	-0.379998	0.0386722	0.237342	-0.365786	-0.0537219	-0.209158	-0.0441023	0.328971	0.146038	0.398756	-0.323941	0.221228	-0.050143	0.149997	-0.250172	-0.118964	0.0138432	0.454119	0.087287	-0.387068
ENSG00000011260	M6_red	UTP18	UTP18	protein_coding	17	1	q21.33	49337889	49375297	UTP18 small subunit (SSU) processome component homolog (yeast) [Source:HGNC Symbol;Acc:24274]	-0.0419874	-0.14178	0.280634	-0.21196	-0.0116389	0.459055	-0.174214	-0.00990772	-0.0898005	-0.172907	-0.122583	0.253057	-0.19083	-0.109924	-0.0428281	-0.268282	0.350784	-0.0409779	-0.277707	-0.204522	-0.299265	-0.40404	0.175575	-0.154926	0.216311	0.0538738	0.226507	-0.0450433	-0.0849582	-0.373719	0.220743	0.142557	0.160494	0.390247	-0.326219
ENSG00000011275	M0_grey	RNF216	RNF216	protein_coding	7	-1	p22.1	5659678	5821370	ring finger protein 216 [Source:HGNC Symbol;Acc:21698]	0.0915632	0.060319	-0.0537949	-0.10847	-0.22925	0.312729	-0.00665903	-0.110375	0.0648001	-0.0999378	-0.119877	0.291645	-0.329361	-0.231372	0.0941722	-0.251174	0.205013	0.132971	-0.251685	0.13646	-0.229986	-0.202949	0.0174856	-0.100376	0.177616	0.165899	0.0473571	-0.220387	0.131423	-0.334672	0.205878	0.272713	0.352877	0.191442	-0.293194
ENSG00000011295	M3_brown	TTC19	TTC19	protein_coding	17	1	p12	15902694	15948329	tetratricopeptide repeat domain 19 [Source:HGNC Symbol;Acc:26006]	-0.134097	-0.451799	0.639193	-0.238263	0.532378	0.0370716	-0.454701	-0.339337	-0.434006	-0.0830856	0.179037	-0.133888	0.0247533	0.552505	-0.543571	-0.145635	0.373755	0.169745	0.341706	-0.195413	-0.31574	-0.157491	0.375075	0.229683	0.332591	0.0587562	-0.367349	-0.14725	-0.0567054	-0.0115451	0.0938223	-0.503383	-0.472801	-0.079475	0.0465387
ENSG00000011304	M7_black	PTBP1	PTBP1	protein_coding	19	1	p13.3	797075	812327	polypyrimidine tract binding protein 1 [Source:HGNC Symbol;Acc:9583]	0.0300907	0.378232	-0.709288	0.151904	-0.5314	-0.298711	0.688488	0.384023	0.124214	0.46439	-0.306608	-0.191516	0.427792	-0.282657	0.572849	0.175621	-0.582643	0.00163827	-0.167328	0.206597	0.646724	0.255872	-0.472007	0.0617697	-0.273439	-0.313995	0.382437	0.187948	-0.0079098	0.281108	-0.381862	0.278776	0.149317	0.0791676	0.100118
ENSG00000011332	M0_grey	DPF1	DPF1	protein_coding	19	-1	q13.2	38701646	38720354	D4, zinc and double PHD fingers family 1 [Source:HGNC Symbol;Acc:20225]	-0.387635	-0.312714	0.313484	0.249571	0.614886	-0.41391	-0.35681	-0.208366	-0.116325	-0.0640415	0.602283	-0.194214	0.149251	0.603468	-0.630063	0.382322	0.0487353	0.0185043	0.723087	0.0867046	-0.0186967	0.0970132	-0.0732874	0.121343	-0.148042	0.251054	-0.48325	0.0311627	-0.218895	0.370605	0.058014	-0.494271	-0.645878	-0.481423	0.561814
ENSG00000011347	M5_green	SYT7	SYT7	protein_coding	11	-1	q12.2	61282785	61348620	synaptotagmin VII [Source:HGNC Symbol;Acc:11514]	-0.288773	-0.269749	0.365124	0.190137	0.663885	-0.327301	-0.328257	-0.293478	-0.0450833	-0.183178	0.619365	-0.0694804	0.0317274	0.528948	-0.595525	0.24592	0.164506	-0.0419444	0.688587	0.0641435	-0.131846	0.00627926	0.0329389	0.00572526	-0.169842	0.323101	-0.582693	-0.157123	-0.193459	0.224192	0.205027	-0.367269	-0.545599	-0.421015	0.3997
ENSG00000011376	M4_yellow	LARS2	LARS2	protein_coding	3	1	p21.31	45429998	45590913	leucyl-tRNA synthetase 2, mitochondrial [Source:HGNC Symbol;Acc:17095]	-0.195409	0.389064	-0.201814	0.31131	0.0405161	-0.33641	0.10935	0.0466609	0.234956	0.015969	0.181974	-0.111846	0.192648	-0.00772023	0.0326683	0.390885	-0.277553	-0.167633	0.163391	0.0814345	0.328168	0.416424	-0.322094	-0.0124867	-0.321498	0.00214555	0.00159686	0.102393	0.201768	0.377454	-0.113819	0.0440232	-0.0899024	-0.220379	0.314285
ENSG00000011405	M2_blue	PIK3C2A	PIK3C2A	protein_coding	11	-1	p15.1	17099277	17229530	phosphatidylinositol-4-phosphate 3-kinase, catalytic subunit type 2 alpha [Source:HGNC Symbol;Acc:8971]	0.134193	0.757638	-0.361023	-0.0137751	-0.397368	-0.0538941	0.24004	-0.122948	-0.0579676	0.0255815	-0.239516	-0.101328	-0.000832165	-0.259215	0.399564	-0.0155961	-0.232286	0.0171412	-0.254265	-0.0523703	0.283671	0.47062	-0.175051	0.0601106	0.0720032	-0.0692822	0.148807	-0.206477	0.727044	0.0863591	-0.254029	0.230116	0.227103	-0.0621822	-0.117374
ENSG00000011422	M0_grey	PLAUR	PLAUR	protein_coding	19	-1	q13.31	44150247	44174699	plasminogen activator, urokinase receptor [Source:HGNC Symbol;Acc:9053]	0.0512063	0.14188	-0.271836	-0.0953435	-0.321373	-0.0158946	0.56789	0.223272	-0.0411204	0.222579	-0.351442	0.00813688	0.271114	-0.269164	0.397862	-0.136292	-0.18591	-0.232862	-0.285614	-0.133158	0.302881	-0.100454	-0.209161	-0.19228	-0.200589	-0.288144	0.240974	-0.0505313	-0.203759	-0.04903	-0.0950918	0.376121	0.121067	0.427489	-0.221015
ENSG00000011426	M1_turquoise	ANLN	ANLN	protein_coding	7	1	p14.2	36429415	36493400	anillin, actin binding protein [Source:HGNC Symbol;Acc:14082]	0.898168	-0.0721482	0.029589	-0.442911	-0.186319	0.334861	-0.164417	-0.161319	-0.182799	-0.308669	-0.355385	-0.057471	-0.217939	-0.179128	0.335959	-0.498461	0.049541	0.0705223	-0.335497	-0.117126	-0.2872	-0.040782	0.662418	0.00432046	0.252987	-0.227574	0.0165385	-0.197472	0.10436	-0.318435	-0.154456	0.0225282	0.383416	0.00137329	-0.453261
ENSG00000011451	M0_grey	WIZ	WIZ	protein_coding	19	-1	p13.12	15532319	15560762	widely interspaced zinc finger motifs [Source:HGNC Symbol;Acc:30917]	-0.28786	0.166518	-0.292027	0.477172	0.154054	-0.61333	0.109631	0.0460036	0.191685	0.150475	0.3724	-0.247768	0.315911	0.274526	-0.121667	0.575234	-0.381735	0.0870825	0.564951	0.387207	0.418572	0.451064	-0.434178	0.142668	-0.347853	0.105751	-0.175084	0.111015	0.0464727	0.614323	-0.166998	-0.198485	-0.336909	-0.515615	0.650722
ENSG00000011454	M0_grey	RABGAP1	RABGAP1	protein_coding	9	1	q33.2	125703112	125867145	RAB GTPase activating protein 1 [Source:HGNC Symbol;Acc:17155]	0.232638	-0.0631702	0.389837	-0.0990238	0.13304	0.485098	-0.247497	-0.218196	-0.00825053	-0.490962	0.168423	0.42262	-0.563234	-0.139446	-0.0914656	-0.218408	0.526494	0.0570672	-0.149527	-0.0657969	-0.549306	-0.317114	0.44546	-0.266779	0.22289	0.411735	-0.0444889	-0.307485	0.126242	-0.459874	0.46935	0.107002	0.325888	0.100928	-0.274582
ENSG00000011465	M10_purple	DCN	DCN	protein_coding	12	-1	q21.33	91539025	91576900	decorin [Source:HGNC Symbol;Acc:2705]	-0.25252	0.0924448	-0.295415	0.239138	-0.158405	-0.353851	0.415307	0.320523	-0.0317259	0.852555	-0.0318882	-0.264804	0.344515	-0.0210867	0.144292	0.27307	-0.364793	0.0291467	0.0297462	-0.000758936	0.518525	0.181952	-0.417092	0.317306	-0.0982688	-0.0777587	0.204948	0.37852	-0.0076268	0.291496	-0.288547	-0.0372904	-0.195567	-0.0169556	0.235689
ENSG00000011478	M0_grey	QPCTL	QPCTL	protein_coding	19	1	q13.32	46195741	46207247	glutaminyl-peptide cyclotransferase-like [Source:HGNC Symbol;Acc:25952]	-0.164584	-0.28901	0.516505	-0.101551	0.464781	0.00988987	-0.330253	-0.23162	-0.21779	-0.0792185	0.259451	0.0215922	-0.075321	0.321921	-0.419369	-0.0628577	0.343286	-0.151847	0.259272	-0.328817	-0.253162	-0.155298	0.24622	0.0339847	0.0404173	0.197657	-0.41259	-0.0938181	-0.0711967	-0.0612758	0.240263	-0.220561	-0.389462	0.0139755	0.0315553
ENSG00000011485	M5_green	PPP5C	PPP5C	protein_coding	19	1	q13.32	46850251	46896238	protein phosphatase 5, catalytic subunit [Source:HGNC Symbol;Acc:9322]	-0.279333	-0.519917	0.659606	-0.0347107	0.782065	-0.135112	-0.571451	-0.344771	-0.234458	-0.161465	0.47609	-0.142148	0.0435311	0.641316	-0.728406	0.0875761	0.292175	-0.0171158	0.593369	-0.14153	-0.303586	-0.0456823	0.297207	0.160588	0.106924	0.124934	-0.595209	-0.0977635	-0.219548	0.147017	0.172815	-0.566218	-0.588401	-0.291003	0.281141
ENSG00000011523	M5_green	CEP68	CEP68	protein_coding	2	1	p14	65283500	65314138	centrosomal protein 68kDa [Source:HGNC Symbol;Acc:29076]	-0.234725	-0.499862	0.456957	0.0736623	0.642293	-0.212202	-0.395799	-0.00458694	-0.148809	-0.0371466	0.419513	-0.212114	0.177669	0.533359	-0.507122	0.238272	0.0845231	-0.055209	0.554601	-0.220318	-0.0965886	0.019262	0.192728	0.190712	0.0131798	-0.0224536	-0.347959	0.268898	-0.311193	0.277122	0.0371697	-0.552716	-0.556554	-0.227355	0.382238
ENSG00000011566	M0_grey	MAP4K3	MAP4K3	protein_coding	2	-1	p22.1	39476407	39664453	mitogen-activated protein kinase kinase kinase kinase 3 [Source:HGNC Symbol;Acc:6865]	-0.211969	-0.286092	0.230873	0.184481	0.309172	-0.0280268	-0.125518	-0.0185143	0.0637561	-0.139503	0.373028	0.115861	-0.0414787	0.186502	-0.289673	0.255003	0.154522	-0.120838	0.280832	-0.105848	-0.15019	-0.196736	0.0561802	-0.113951	-0.100868	0.21986	-0.0952288	0.0182763	-0.296896	0.0234338	0.197091	-0.186532	-0.138014	-0.0993387	0.252931
ENSG00000011600	M8_pink	TYROBP	TYROBP	protein_coding	19	-1	q13.12	36395303	36399197	TYRO protein tyrosine kinase binding protein [Source:HGNC Symbol;Acc:12449]	-0.0939053	0.100494	-0.389257	0.297617	-0.308238	-0.187999	0.50511	0.9139	0.0947046	0.281193	-0.0534986	-0.0492669	0.265363	-0.289197	0.408574	0.287777	-0.333716	-0.203262	-0.14849	-0.0557945	0.43325	-0.0441255	-0.34305	-0.137763	-0.270704	-0.0801514	0.428339	0.732413	-0.270612	0.121945	-0.143364	0.236945	0.0437243	0.264942	0.141679
ENSG00000011638	M16_lightcyan	TMEM159	TMEM159	protein_coding	16	1	p12.3	21169698	21191937	transmembrane protein 159 [Source:HGNC Symbol;Acc:30136]	-0.353151	0.104825	-0.276459	0.725618	0.0669043	-0.514507	0.206891	0.270278	0.0751725	0.103318	0.522371	-0.138337	0.266527	-0.0333205	-0.000514888	0.700285	-0.368382	-0.253803	0.294312	-0.0220174	0.411021	0.0796099	-0.449027	-0.155473	-0.396718	0.29683	0.0570159	0.344125	-0.204	0.357668	-0.0816563	-0.00687118	-0.287421	-0.205504	0.56444
ENSG00000011677	M11_greenyellow	GABRA3	GABRA3	protein_coding	X	-1	q28	151334706	151619830	gamma-aminobutyric acid (GABA) A receptor, alpha 3 [Source:HGNC Symbol;Acc:4077]	-0.273729	-0.0353313	0.195901	0.61172	0.419714	-0.232127	-0.054284	0.0843195	0.157539	-0.177893	0.843629	0.200778	-0.185456	-0.0103729	-0.291218	0.537225	0.141933	-0.306708	0.351565	-0.146671	-0.0578718	-0.136513	-0.0756582	-0.373663	-0.38325	0.718516	-0.234417	0.128614	-0.171342	0.0310092	0.411399	-0.00635654	-0.274664	-0.1712	0.428724
ENSG00000012048	M1_turquoise	BRCA1	BRCA1	protein_coding	17	-1	q21.31	41196312	41277500	breast cancer 1, early onset [Source:HGNC Symbol;Acc:1100]	0.761237	0.110408	-0.164651	-0.445538	-0.417705	0.378326	-0.00346835	-0.00263704	-0.19034	-0.092882	-0.584698	-0.0839784	-0.118859	-0.338048	0.529886	-0.511754	-0.0811378	0.134891	-0.543608	-0.0690885	-0.105638	0.0109275	0.407485	0.119925	0.337213	-0.384335	0.276438	-0.0493095	0.212029	-0.297775	-0.276669	0.174301	0.505018	0.164626	-0.542373
ENSG00000012061	M0_grey	ERCC1	ERCC1	protein_coding	19	-1	q13.32	45910591	45982086	excision repair cross-complementing rodent repair deficiency, complementation group 1 (includes overlapping antisense sequence) [Source:HGNC Symbol;Acc:3433]	0.0129674	-0.335208	0.429592	-0.374046	0.309789	0.113956	-0.427202	-0.277215	-0.285336	0.0342747	-0.118256	-0.175658	0.0609387	0.463564	-0.370659	-0.331768	0.249908	0.30465	0.170976	0.0601995	-0.234219	-0.00224216	0.309329	0.362085	0.392498	-0.106664	-0.269794	-0.133759	0.0525979	-0.00297792	-0.0535151	-0.3615	-0.272028	-0.0454788	-0.0985828
ENSG00000012124	M1_turquoise	CD22	CD22	protein_coding	19	1	q13.12	35810164	35838258	CD22 molecule [Source:HGNC Symbol;Acc:1643]	0.83401	-0.0766919	0.0750598	-0.415844	-0.17481	0.394235	-0.185231	-0.157305	-0.119724	-0.315017	-0.306372	0.0606587	-0.326884	-0.229976	0.286223	-0.491889	0.138138	0.140036	-0.358018	-0.0524621	-0.36708	-0.139137	0.649064	-0.0263465	0.252343	-0.123029	0.0116886	-0.213631	0.107858	-0.404197	-0.0288456	0.0669277	0.42227	0.0328062	-0.476147
ENSG00000012171	M1_turquoise	SEMA3B	SEMA3B	processed_transcript	3	1	p21.31	50304990	50314977	sema domain, immunoglobulin domain (Ig), short basic domain, secreted, (semaphorin) 3B [Source:HGNC Symbol;Acc:10724]	0.917326	-0.0153868	0.0758029	-0.558315	-0.231121	0.404011	-0.134579	-0.229061	-0.328181	-0.203568	-0.451963	-0.0736172	-0.260587	-0.194698	0.36239	-0.626	0.114104	0.216761	-0.414395	-0.157148	-0.308115	-0.0468861	0.689395	0.0972483	0.417612	-0.244011	0.0145563	-0.295255	0.274548	-0.386431	-0.160484	0.0311686	0.380364	0.0729453	-0.564275
ENSG00000012174	M3_brown	MBTPS2	MBTPS2	protein_coding	X	1	p22.12	21857754	21903542	membrane-bound transcription factor peptidase, site 2 [Source:HGNC Symbol;Acc:15455]	0.0584797	-0.436004	0.691531	-0.409675	0.567342	0.167014	-0.609523	-0.307371	-0.436144	-0.119986	0.072505	-0.195759	-0.0438066	0.527142	-0.448052	-0.280031	0.365776	0.120809	0.279082	-0.305386	-0.388721	-0.0294109	0.594001	0.329728	0.456455	-0.107515	-0.402452	-0.0517301	0.0505592	-0.0376837	0.0303855	-0.546372	-0.344999	-0.116017	-0.0651658
ENSG00000012211	M0_grey	PRICKLE3	PRICKLE3	protein_coding	X	-1	p11.23	49031151	49042845	prickle homolog 3 (Drosophila) [Source:HGNC Symbol;Acc:6645]	0.10571	0.317059	-0.497818	0.0614147	-0.43165	-0.155688	0.472291	0.375531	0.0261501	0.329368	-0.303566	-0.15673	0.307984	-0.33147	0.523149	0.055057	-0.435514	-0.083316	-0.275209	0.0546154	0.477333	0.174268	-0.309993	0.0401909	-0.167306	-0.274411	0.320708	0.21767	0.0245689	0.146565	-0.293149	0.329531	0.198349	0.183808	-0.0447668
ENSG00000012223	M0_grey	LTF	LTF	protein_coding	3	-1	p21.31	46477136	46526724	lactotransferrin [Source:HGNC Symbol;Acc:6720]	0.144837	0.238908	-0.319074	-0.0565276	-0.329995	-0.0602738	0.447781	0.203576	-0.09199	0.290626	-0.286003	-0.105624	0.206254	-0.263131	0.415234	-0.104356	-0.253021	-0.118648	-0.285527	-0.101822	0.317032	0.0298744	-0.149692	0.0262117	-0.0758586	-0.182947	0.203751	0.000268352	0.0164208	-0.0353205	-0.200027	0.293012	0.127046	0.266014	-0.18065
ENSG00000012232	M19_lightyellow	EXTL3	EXTL3	protein_coding	8	1	p21.1	28457986	28613116	exostosin-like glycosyltransferase 3 [Source:HGNC Symbol;Acc:3518]	-0.277615	-0.312533	0.375462	0.118832	0.674144	-0.389875	-0.31905	-0.230513	-0.0886976	-0.0943571	0.519077	-0.171421	0.210526	0.625725	-0.566714	0.321621	0.0795722	-0.162024	0.761853	-0.127208	-0.0455122	0.142992	0.0903305	0.106292	-0.248026	0.0822269	-0.553281	-0.0618182	-0.229378	0.384626	0.109142	-0.496259	-0.612166	-0.431625	0.508323
ENSG00000012660	M2_blue	ELOVL5	ELOVL5	protein_coding	6	-1	p12.1	53132196	53213947	ELOVL fatty acid elongase 5 [Source:HGNC Symbol;Acc:21308]	0.314708	0.634731	-0.51869	-0.0376884	-0.430875	-0.21135	0.487277	0.0835574	-0.110513	0.0311698	-0.32419	-0.237528	0.350058	-0.278635	0.67141	0.0284605	-0.474243	-0.239271	-0.21416	-0.0555749	0.49404	0.409353	-0.172611	-0.106597	-0.219947	-0.346624	0.250362	-0.119847	0.233081	0.208118	-0.393615	0.35408	0.267285	0.0230817	-0.0448407
ENSG00000012779	M8_pink	ALOX5	ALOX5	protein_coding	10	1	q11.21	45869661	45941561	arachidonate 5-lipoxygenase [Source:HGNC Symbol;Acc:435]	-0.0414234	0.123823	-0.450812	0.290935	-0.40513	-0.0663217	0.527999	0.786333	0.148915	0.215835	-0.0631953	0.0567896	0.101444	-0.43429	0.455392	0.211237	-0.302208	-0.107411	-0.267364	-0.0551081	0.357734	-0.149209	-0.332897	-0.207023	-0.194992	-0.00648325	0.449878	0.556818	-0.2068	-0.0180943	-0.0817487	0.323161	0.174277	0.289439	0.0299081
ENSG00000012817	M0_grey	KDM5D	KDM5D	protein_coding	Y	-1	q11.222	21865751	21906825	lysine (K)-specific demethylase 5D [Source:HGNC Symbol;Acc:11115]	0.169931	-0.276514	0.331382	-0.263186	0.129045	0.405052	-0.235016	-0.198207	0.0632166	-0.187094	-0.0345026	0.218216	-0.356968	0.0217215	-0.163386	-0.319054	0.363041	0.288429	-0.0897761	0.0348311	-0.446126	-0.22408	0.367619	-0.0114264	0.299896	0.076739	-0.0795143	-0.185464	0.0431855	-0.325935	0.233346	-0.0980261	0.136341	0.046535	-0.259241
ENSG00000012822	M31_violet	CALCOCO1	CALCOCO1	protein_coding	12	-1	q13.13	54104903	54121529	calcium binding and coiled-coil domain 1 [Source:HGNC Symbol;Acc:29306]	0.0475396	-0.303697	0.323972	-0.281513	-0.00370129	0.624769	-0.211115	-0.0657811	0.283737	-0.292577	-0.101887	0.567545	-0.609312	-0.131445	-0.17436	-0.409909	0.586921	0.214088	-0.259362	0.169935	-0.636136	-0.517606	0.331594	-0.230158	0.21652	0.189513	0.0301431	-0.146057	-0.125022	-0.576022	0.546139	0.13903	0.349235	0.303462	-0.410283
ENSG00000012963	M0_grey	UBR7	UBR7	protein_coding	14	1	q32.12	93673401	93695561	ubiquitin protein ligase E3 component n-recognin 7 (putative) [Source:HGNC Symbol;Acc:20344]	-0.14894	-0.289325	0.192757	0.107309	0.419052	-0.309535	-0.124491	0.0881143	-0.233599	-0.0630037	0.276679	-0.271586	0.423274	0.417214	-0.203271	0.296164	-0.106966	-0.255007	0.490623	-0.250713	0.143609	0.0642614	0.0699111	0.0387881	-0.203836	-0.158088	-0.155498	0.21272	-0.378761	0.359546	-0.0969299	-0.341295	-0.463434	-0.164691	0.389815
ENSG00000012983	M1_turquoise	MAP4K5	MAP4K5	protein_coding	14	-1	q22.1	50885219	51027844	mitogen-activated protein kinase kinase kinase kinase 5 [Source:HGNC Symbol;Acc:6867]	0.748636	0.100506	-0.351772	-0.24491	-0.417416	0.0686465	0.137374	0.029202	-0.191369	-0.0614261	-0.451199	-0.292079	0.126028	-0.238217	0.561255	-0.251063	-0.35856	0.222172	-0.313025	0.0266382	0.145428	0.187215	0.267895	0.136715	0.248528	-0.430714	0.228794	-0.0719644	0.154376	0.00472268	-0.474322	0.0434988	0.351633	-0.0419238	-0.249126
ENSG00000013016	M3_brown	EHD3	EHD3	protein_coding	2	1	p23.1	31456880	31492313	EH-domain containing 3 [Source:HGNC Symbol;Acc:3244]	-0.0395115	-0.374579	0.806769	-0.225882	0.605667	0.342142	-0.502233	-0.368287	-0.000867585	-0.38032	0.365996	0.356538	-0.445464	0.225415	-0.554629	-0.283313	0.720832	-0.0258113	0.148238	-0.153563	-0.643544	-0.395271	0.473696	-0.191342	0.146573	0.413511	-0.425624	-0.33021	-0.0806876	-0.377664	0.594544	-0.0942278	-0.133331	0.106091	-0.211434
ENSG00000013275	M0_grey	PSMC4	PSMC4	protein_coding	19	1	q13.2	40476912	40487348	proteasome (prosome, macropain) 26S subunit, ATPase, 4 [Source:HGNC Symbol;Acc:9551]	0.109064	-0.399401	0.517159	-0.29719	0.392284	0.0970273	-0.351783	-0.130905	-0.420079	-0.119779	0.00581203	-0.170832	0.147601	0.309368	-0.213137	-0.276144	0.237748	-0.0958324	0.110563	-0.367783	-0.207657	-0.195621	0.426236	0.117158	0.234039	-0.103916	-0.285278	-0.0109092	-0.176021	-0.0864856	0.00883735	-0.230589	-0.327336	0.213731	-0.164989
ENSG00000013288	M11_greenyellow	MAN2B2	MAN2B2	protein_coding	4	1	p16.1	6576902	6625089	mannosidase, alpha, class 2B, member 2 [Source:HGNC Symbol;Acc:29623]	-0.230651	-0.138917	0.156309	0.380711	0.372362	-0.233048	-0.148197	-0.0404477	0.00986565	-0.140923	0.582702	0.111965	-0.102844	0.0899296	-0.314813	0.344982	0.116377	-0.187823	0.329423	-0.102094	-0.0902993	-0.146011	-0.0604728	-0.185743	-0.262613	0.452136	-0.311159	0.0909366	-0.218224	0.0398518	0.301311	-0.0815876	-0.318148	-0.153241	0.293088
ENSG00000013293	M0_grey	SLC7A14	SLC7A14	protein_coding	3	-1	q26.2	170177372	170303863	solute carrier family 7, member 14 [Source:HGNC Symbol;Acc:29326]	-0.042869	-0.354604	0.524797	0.149576	0.464495	0.115916	-0.399224	-0.121781	-0.0758318	-0.323487	0.457154	0.146005	-0.203557	0.135203	-0.338059	0.093709	0.346799	-0.0911531	0.185204	-0.202887	-0.363853	-0.262396	0.306815	-0.127374	0.107518	0.35954	-0.17629	-0.00579396	-0.139723	-0.145555	0.3151	-0.165512	-0.13998	-0.00198259	0.0654427
ENSG00000013297	M1_turquoise	CLDN11	CLDN11	protein_coding	3	1	q26.2	170136653	170578169	claudin 11 [Source:HGNC Symbol;Acc:8514]	0.872546	-0.0862551	-0.0315792	-0.417276	-0.193427	0.22933	-0.0552703	-0.026156	-0.242048	-0.147112	-0.354119	-0.151517	-0.0725795	-0.182791	0.41422	-0.439894	-0.0580614	-0.0318602	-0.304531	-0.257091	-0.142151	-0.027365	0.611848	0.0234452	0.171566	-0.29907	0.000692938	-0.0812232	0.0234052	-0.237066	-0.226681	0.0268024	0.288483	0.0443184	-0.393527
ENSG00000013306	M0_grey	SLC25A39	SLC25A39	protein_coding	17	-1	q21.31	42396993	42402238	solute carrier family 25, member 39 [Source:HGNC Symbol;Acc:24279]	-0.0375769	0.169496	-0.272013	0.104528	-0.199019	-0.095871	0.272572	0.146875	0.168358	0.0858994	-0.057067	0.0454808	0.0884451	-0.252641	0.210642	0.0501174	-0.195968	-0.0300292	-0.156544	0.193813	0.22237	-0.0153831	-0.263958	-0.123351	-0.191288	-0.00917547	0.0934106	0.00258652	-0.0777467	0.01835	-0.0229368	0.310809	0.104899	0.134477	-0.0322846
ENSG00000013364	M15_midnightblue	MVP	MVP	protein_coding	16	1	p11.2	29831715	29859355	major vault protein [Source:HGNC Symbol;Acc:7531]	0.403074	0.246932	-0.427215	-0.152775	-0.628268	0.20059	0.659378	0.397492	-0.00590349	0.155646	-0.488232	0.12112	0.021356	-0.636571	0.79058	-0.281874	-0.179241	-0.185674	-0.632057	-0.195317	0.219751	-0.228638	-0.0538557	-0.277634	-0.0857395	-0.195875	0.451856	0.00961506	-0.0972007	-0.314393	-0.0928099	0.62194	0.471381	0.590654	-0.457439
ENSG00000013374	M6_red	NUB1	NUB1	protein_coding	7	1	q36.1	151038785	151075535	negative regulator of ubiquitin-like proteins 1 [Source:HGNC Symbol;Acc:17623]	0.269929	-0.177026	0.257075	-0.35109	-0.175827	0.694915	-0.0820899	-0.0754838	0.120798	-0.212382	-0.253156	0.511718	-0.533218	-0.424659	0.131542	-0.539562	0.493916	0.0252315	-0.572473	-0.137037	-0.533145	-0.554929	0.386741	-0.282976	0.274835	0.114823	0.146883	-0.218041	-0.0547089	-0.703077	0.412942	0.383249	0.507885	0.549919	-0.662027
ENSG00000013375	M15_midnightblue	PGM3	PGM3	protein_coding	6	-1	q14.2	83870869	83903655	phosphoglucomutase 3 [Source:HGNC Symbol;Acc:8907]	0.291026	0.49876	-0.505619	-0.0321084	-0.578049	0.0348447	0.490221	0.268514	-0.0789824	0.0312596	-0.416704	-0.0875005	0.192769	-0.456198	0.721544	-0.0442669	-0.369403	-0.153076	-0.446751	-0.123646	0.37849	0.149308	-0.166051	-0.149837	-0.0293866	-0.316618	0.516311	0.041998	0.153665	-0.00657154	-0.31184	0.422449	0.397484	0.252485	-0.207663
ENSG00000013392	M0_grey	RWDD2A	RWDD2A	protein_coding	6	1	q14.2	83903098	83908651	RWD domain containing 2A [Source:HGNC Symbol;Acc:21385]	-0.108408	-0.282753	0.590691	-0.0622852	0.344721	0.394742	-0.353978	-0.140367	0.0265131	-0.332972	0.274917	0.437971	-0.499255	0.0200734	-0.374429	-0.155628	0.648448	-0.0381878	-0.0106037	-0.200186	-0.584588	-0.404588	0.335219	-0.233308	0.200603	0.4292	-0.236169	-0.126685	-0.03279	-0.419128	0.589888	-0.0129669	0.0359321	0.206703	-0.192417
ENSG00000013441	M0_grey	CLK1	CLK1	protein_coding	2	-1	q33.1	201717732	201729422	CDC-like kinase 1 [Source:HGNC Symbol;Acc:2068]	0.355339	0.123648	-0.391384	-0.0552232	-0.436518	0.141531	0.19587	0.130313	0.179778	0.0301091	-0.306248	0.0188375	-0.00790611	-0.352635	0.430832	-0.110657	-0.239763	0.123627	-0.351533	0.253111	0.0779452	0.0386338	0.0330001	-0.0305723	0.0582085	-0.236797	0.318615	0.00127531	0.0200992	-0.0872754	-0.203048	0.20676	0.517267	0.0228491	-0.195747
ENSG00000013503	M0_grey	POLR3B	POLR3B	protein_coding	12	1	q23.3	106751436	106903976	polymerase (RNA) III (DNA directed) polypeptide B [Source:HGNC Symbol;Acc:30348]	-0.0918095	-0.43252	0.617895	-0.113577	0.54584	0.196576	-0.543593	-0.239909	-0.100832	-0.185198	0.283155	0.0493426	-0.146059	0.371822	-0.496712	-0.0644835	0.408248	-0.0102491	0.280286	-0.159147	-0.416305	-0.144168	0.41326	0.079968	0.16812	0.132468	-0.311028	-0.011165	-0.121304	-0.0931039	0.256391	-0.365183	-0.240106	-0.0682115	0.0403359
ENSG00000013523	M0_grey	ANGEL1	ANGEL1	protein_coding	14	-1	q24.3	77253588	77292589	angel homolog 1 (Drosophila) [Source:HGNC Symbol;Acc:19961]	0.231104	0.0176097	0.0904037	-0.0227883	-0.0112943	0.205246	-0.00783557	0.0397959	0.110004	-0.166355	0.0739648	0.242697	-0.340836	-0.269152	0.113471	-0.104739	0.198403	-0.0104294	-0.184588	-0.195166	-0.19411	-0.157148	0.276029	-0.182148	-0.0171536	0.224865	-0.0401509	0.0117744	0.0738829	-0.241298	0.282402	0.171171	0.195336	0.0942527	-0.17356
ENSG00000013561	M5_green	RNF14	RNF14	protein_coding	5	1	q31.3	141337893	141369856	ring finger protein 14 [Source:HGNC Symbol;Acc:10058]	-0.0406968	-0.418859	0.596206	-0.164807	0.514423	0.0651053	-0.546756	-0.182669	-0.413224	-0.0724499	0.188538	-0.253079	0.0181263	0.470122	-0.455558	-0.0524052	0.219889	0.06742	0.288961	-0.301193	-0.275475	0.0124501	0.428212	0.368525	0.396467	-0.0195918	-0.259812	0.0940268	0.024599	0.0451344	-0.0394167	-0.551388	-0.347792	-0.181479	0.0938294
ENSG00000013563	M0_grey	DNASE1L1	DNASE1L1	protein_coding	X	-1	q28	153629579	153640449	deoxyribonuclease I-like 1 [Source:HGNC Symbol;Acc:2957]	-0.161977	-0.105574	0.14457	0.181024	0.106348	-0.100319	-0.0799607	0.0286791	-0.0454804	0.195158	0.21382	0.0189782	-0.0653954	0.0464127	-0.19753	0.0913278	0.117619	0.145613	0.0707766	-0.028591	-0.00875041	-0.111973	-0.0815612	0.124358	0.0555259	0.358009	-0.080326	0.137133	0.0396829	-0.0275084	0.0963589	-0.0572162	-0.267497	0.0101159	0.0836162
ENSG00000013573	M0_grey	DDX11	DDX11	protein_coding	12	1	p11.21	31226779	31257725	DEAD/H (Asp-Glu-Ala-Asp/His) box helicase 11 [Source:HGNC Symbol;Acc:2736]	0.136268	-0.0073288	-0.0233634	-0.144684	-0.188996	0.284599	-0.0347688	0.0296441	0.100809	0.0687424	-0.248177	0.0605676	-0.0953053	-0.174832	0.146266	-0.222044	0.0289828	0.23173	-0.289319	0.1393	-0.088154	-0.087841	0.107368	0.0947787	0.210755	-0.143091	0.228388	0.0107536	0.0860432	-0.18867	-0.0230179	0.0901563	0.245418	0.16529	-0.256571
ENSG00000013583	M0_grey	HEBP1	HEBP1	protein_coding	12	-1	p13.1	13127798	13153207	heme binding protein 1 [Source:HGNC Symbol;Acc:17176]	0.250368	0.267617	-0.338868	0.167503	-0.269125	-0.0270609	0.349316	0.300363	0.0692977	0.0618469	-0.0199877	-0.0144728	0.0574142	-0.429026	0.48277	0.108141	-0.269135	-0.178215	-0.245296	-0.0735436	0.267111	0.0586921	-0.0279614	-0.162866	-0.173915	-0.0026459	0.261376	0.137449	-0.00902592	0.0068847	-0.0870209	0.340235	0.295108	0.111805	-0.04278
ENSG00000013588	M0_grey	GPRC5A	GPRC5A	protein_coding	12	1	p13.1	13043716	13070871	G protein-coupled receptor, family C, group 5, member A [Source:HGNC Symbol;Acc:9836]	-0.196232	0.218782	-0.431748	0.224713	-0.209132	-0.389126	0.644097	0.299372	0.0737701	0.469314	-0.0650724	-0.145934	0.493202	-0.134615	0.304553	0.244948	-0.426073	-0.262644	0.00949912	0.0123614	0.603298	0.0963498	-0.504266	-0.1274	-0.398576	-0.176941	0.175463	0.0847479	-0.261058	0.292416	-0.203907	0.287391	-0.115383	0.176741	0.182427
ENSG00000013619	M0_grey	MAMLD1	MAMLD1	protein_coding	X	1	q28	149529689	149682448	mastermind-like domain containing 1 [Source:HGNC Symbol;Acc:2568]	-0.262886	0.0716975	-0.0869976	0.389667	0.196584	-0.423751	-0.0080214	-0.066175	-0.00607564	0.0189749	0.353822	-0.158086	0.217683	0.259641	-0.18829	0.397842	-0.157036	0.0863312	0.460795	0.247044	0.233989	0.223244	-0.280407	0.0659713	-0.186837	0.177205	-0.224469	-0.00252289	0.0455878	0.386052	-0.0611581	-0.183656	-0.341577	-0.323722	0.440422
ENSG00000013725	M26_darkorange	CD6	CD6	protein_coding	11	1	q12.2	60739115	60787849	CD6 molecule [Source:HGNC Symbol;Acc:1691]	-0.0961067	0.156399	-0.0315149	0.348511	-0.018344	-0.0384573	0.170522	0.127322	0.130167	-0.0892996	0.32094	0.280121	-0.257017	-0.247792	0.0352336	0.216617	0.144439	-0.250432	-0.0476629	-0.129317	-0.0440818	-0.183106	-0.132983	-0.395167	-0.258212	0.522318	-0.00571818	0.0171874	-0.0163742	-0.156004	0.319674	0.280298	0.0624897	0.0765221	0.0783792
ENSG00000013810	M0_grey	TACC3	TACC3	protein_coding	4	1	p16.3	1723227	1746898	transforming, acidic coiled-coil containing protein 3 [Source:HGNC Symbol;Acc:11524]	-0.103799	-0.0943538	0.0113509	-0.170716	-0.108727	0.196783	0.0847875	0.100409	0.163719	0.115513	-0.222024	0.190056	-0.0635103	-0.057922	0.000682657	-0.213228	0.129387	0.0742169	-0.173092	0.221937	-0.0721562	-0.189951	-0.114169	0.00913324	0.0484039	-0.0972301	0.029429	0.048385	-0.136621	-0.169231	0.138868	0.14887	0.139886	0.267507	-0.207278
ENSG00000014123	M1_turquoise	UFL1	UFL1	protein_coding	6	1	q16.1	96969471	97003152	UFM1-specific ligase 1 [Source:HGNC Symbol;Acc:23039]	0.57739	0.304509	-0.333693	-0.0354404	-0.462442	0.19056	0.250096	0.182363	-0.156804	-0.076106	-0.254636	-0.0284269	-0.100918	-0.524804	0.641098	-0.114075	-0.199698	-0.0737644	-0.474434	-0.260805	0.0978673	0.0349508	0.209791	-0.128545	0.111674	-0.108529	0.333765	0.0196583	0.217632	-0.19494	-0.19127	0.279003	0.460963	0.132188	-0.287281
ENSG00000014138	M0_grey	POLA2	POLA2	protein_coding	11	1	q13.1	65029233	65073060	polymerase (DNA directed), alpha 2, accessory subunit [Source:HGNC Symbol;Acc:30073]	0.223638	-0.243953	0.0029605	-0.137214	-0.0364865	0.128333	0.0545897	0.159058	-0.136863	0.0290027	-0.110279	-0.0644712	0.0463272	-0.125194	0.158276	-0.162451	-0.0500666	-0.0386965	-0.152459	-0.217496	0.00446992	-0.20865	0.232451	-0.00348624	0.0538637	-0.180308	0.0175907	0.189143	-0.264464	-0.127137	-0.0509534	0.00817463	0.0150364	0.181851	-0.184637
ENSG00000014164	M0_grey	ZC3H3	ZC3H3	protein_coding	8	-1	q24.3	144519825	144623623	zinc finger CCCH-type containing 3 [Source:HGNC Symbol;Acc:28972]	-0.00210035	-0.0874584	-0.0158725	-0.00288058	0.100466	-0.12374	0.018083	-0.100574	-0.042201	-0.0953881	0.058347	-0.0392077	0.163256	0.140907	-0.0257771	-0.0171247	-0.0197397	0.0590213	0.191095	0.184663	0.0507827	-0.072704	-0.0234976	-0.081741	-0.0981745	-0.0224113	-0.143008	-0.180598	-0.199383	0.0888475	0.0303857	0.00817813	-0.153036	0.00895073	0.0612922
ENSG00000014216	M3_brown	CAPN1	CAPN1	protein_coding	11	1	q13.1	64948037	64979477	calpain 1, (mu/I) large subunit [Source:HGNC Symbol;Acc:1476]	-0.0836064	-0.316267	0.649407	-0.22907	0.474257	0.171258	-0.381773	-0.261188	-0.231252	-0.108621	0.181064	0.136188	-0.194911	0.243627	-0.416324	-0.265591	0.515256	-0.0570469	0.113767	-0.286567	-0.376865	-0.282226	0.334612	0.0205137	0.137874	0.254183	-0.425391	-0.113489	-0.031739	-0.247953	0.360276	-0.123411	-0.325491	0.194852	-0.182749
ENSG00000014257	M8_pink	ACPP	ACPP	protein_coding	3	1	q22.1	132036211	132087142	acid phosphatase, prostate [Source:HGNC Symbol;Acc:125]	0.0010036	0.11067	-0.287144	0.115761	-0.316032	0.025964	0.436631	0.574206	0.0151022	0.126968	-0.119965	0.0954906	0.0815038	-0.38371	0.410097	0.036897	-0.14023	-0.201589	-0.297275	-0.134179	0.23402	-0.230222	-0.23113	-0.255679	-0.190114	-0.0184019	0.393805	0.388278	-0.257416	-0.131896	0.00621006	0.38967	0.148576	0.387552	-0.116616
ENSG00000014641	M3_brown	MDH1	MDH1	protein_coding	2	1	p15	63815743	63834331	malate dehydrogenase 1, NAD (soluble) [Source:HGNC Symbol;Acc:6970]	8.72e-05	-0.497256	0.923242	-0.426748	0.592317	0.410329	-0.556236	-0.363457	-0.23332	-0.304734	0.12682	0.198476	-0.316821	0.387412	-0.56268	-0.409081	0.723932	0.000698469	0.123646	-0.283569	-0.665235	-0.353147	0.610928	-0.0090001	0.342979	0.163681	-0.353083	-0.264075	-0.07103	-0.365264	0.42746	-0.293868	-0.20286	0.160046	-0.255247
ENSG00000014824	M5_green	SLC30A9	SLC30A9	protein_coding	4	1	p13	41992489	42092474	solute carrier family 30 (zinc transporter), member 9 [Source:HGNC Symbol;Acc:1329]	-0.173522	-0.47328	0.598065	0.0106683	0.630854	-0.0595359	-0.627913	-0.195015	-0.172601	-0.068165	0.351665	-0.233189	0.0345644	0.599823	-0.607488	0.142425	0.20965	0.19086	0.483042	-0.0435128	-0.264044	0.0942734	0.349543	0.350238	0.290788	0.0533439	-0.288011	0.169161	-0.0216075	0.203144	-0.0111499	-0.69796	-0.437049	-0.36547	0.314407
ENSG00000014914	M0_grey	MTMR11	MTMR11	protein_coding	1	-1	q21.2	149900543	149908791	myotubularin related protein 11 [Source:HGNC Symbol;Acc:24307]	-0.0514839	0.194993	-0.396131	0.293764	-0.419155	0.052813	0.434179	0.276086	0.361085	0.117575	-0.0668486	0.277411	-0.0455441	-0.528856	0.363836	0.073977	-0.138015	-0.104803	-0.373201	0.159941	0.180286	-0.22962	-0.346874	-0.348847	-0.244363	0.146759	0.307728	0.0414763	-0.155902	-0.195797	0.115323	0.539464	0.317831	0.364366	-0.150909
ENSG00000014919	M0_grey	COX15	COX15	protein_coding	10	-1	q24.2	101471601	101491857	cytochrome c oxidase assembly homolog 15 (yeast) [Source:HGNC Symbol;Acc:2263]	0.158231	0.0697535	0.300203	-0.125064	0.0839282	0.302599	-0.176448	-0.0552969	-0.0872773	-0.168234	0.0407834	0.179023	-0.277621	-0.224685	0.0502197	-0.206661	0.282798	-0.12846	-0.270426	-0.380606	-0.233286	-0.139587	0.290355	-0.115575	0.150243	0.185568	0.0028851	-0.000407229	0.189962	-0.296001	0.224254	0.189842	0.163262	0.244568	-0.313599
ENSG00000015133	M0_grey	CCDC88C	CCDC88C	protein_coding	14	-1	q32.11	91737667	91884188	coiled-coil domain containing 88C [Source:HGNC Symbol;Acc:19967]	-0.369591	0.0715475	-0.162775	0.193737	0.00110436	-0.282698	0.170731	0.115045	0.00543733	0.400212	0.0719847	-0.120162	0.213839	0.131733	-0.103791	0.233605	-0.154483	0.155734	0.185635	0.186233	0.305306	0.174428	-0.392022	0.225814	-0.0529236	0.0515753	-0.0667638	0.139643	0.0404662	0.302653	-0.0847531	-0.0732306	-0.250393	-0.078315	0.282344
ENSG00000015153	M0_grey	YAF2	YAF2	protein_coding	12	-1	q12	42550906	42632151	YY1 associated factor 2 [Source:HGNC Symbol;Acc:17363]	-0.405488	-0.0564183	0.198853	0.245208	0.384668	-0.220998	-0.162681	-0.059624	0.138893	-0.181831	0.391895	0.0215892	0.125699	0.317634	-0.364749	0.380094	0.0450208	-0.222218	0.433471	-0.0188508	0.00100333	0.0712224	-0.147238	-0.121508	-0.222861	0.112073	-0.145125	0.0141701	-0.160618	0.2602	0.111436	-0.195607	-0.258582	-0.219615	0.394738
ENSG00000015171	M24_darkgrey	ZMYND11	ZMYND11	protein_coding	10	1	p15.3	180405	300577	zinc finger, MYND-type containing 11 [Source:HGNC Symbol;Acc:16966]	0.0443853	0.0214911	-0.00421577	-0.059027	0.124084	-0.105781	-0.270488	-0.145971	-0.22789	0.0251598	-0.0190742	-0.417214	0.193912	0.337709	-0.0975601	0.134269	-0.248622	0.245432	0.264653	-0.000386064	0.11216	0.484965	0.131418	0.47022	0.333868	-0.323327	0.0545105	0.0918228	0.335066	0.372563	-0.407632	-0.503471	-0.0913472	-0.466445	0.244666
ENSG00000015285	M8_pink	WAS	WAS	protein_coding	X	1	p11.23	48534985	48549818	Wiskott-Aldrich syndrome [Source:HGNC Symbol;Acc:12731]	-0.0993567	0.136578	-0.396935	0.307659	-0.289433	-0.166944	0.518608	0.824656	0.141255	0.233968	0.0102186	0.0366047	0.169098	-0.334894	0.398497	0.271085	-0.291217	-0.210301	-0.145187	-0.0473645	0.393395	-0.0688119	-0.345984	-0.223781	-0.29017	0.00144695	0.356705	0.604362	-0.243375	0.079406	-0.0615525	0.311101	0.0980872	0.241144	0.117938
ENSG00000015475	M0_grey	BID	BID	protein_coding	22	-1	q11.21	18216906	18257536	BH3 interacting domain death agonist [Source:HGNC Symbol;Acc:1050]	-0.0490113	-0.273266	0.315374	-0.388727	0.275133	0.00338927	-0.309996	-0.121837	-0.176817	0.0289262	-0.263127	-0.254963	0.289935	0.505895	-0.250074	-0.192259	0.0599786	0.0175405	0.218844	-0.0187001	-0.0624468	0.160811	0.185479	0.365158	0.200333	-0.461138	-0.15909	0.0783468	-0.095506	0.204108	-0.182627	-0.358106	-0.221177	-0.0130106	0.0118985
ENSG00000015479	M0_grey	MATR3	MATR3	protein_coding	5	1	q31.2	138609441	138667360	matrin 3 [Source:HGNC Symbol;Acc:6912]	0.0255006	-0.340259	0.608343	-0.28549	0.335452	0.437877	-0.375955	-0.267985	-0.110753	-0.421253	0.0883835	0.311687	-0.297817	0.13162	-0.294297	-0.280326	0.572449	-0.120081	-0.000387288	-0.306302	-0.548352	-0.361255	0.453014	-0.25213	0.208088	0.121257	-0.0934125	-0.26474	-0.153427	-0.356525	0.398487	-0.0588913	0.0574643	0.216386	-0.250374
ENSG00000015520	M0_grey	NPC1L1	NPC1L1	protein_coding	7	-1	p13	44552134	44580914	NPC1-like 1 [Source:HGNC Symbol;Acc:7898]	-0.0502203	0.205511	-0.346114	0.135237	-0.345283	0.0726632	0.492707	0.264937	0.447447	0.0114999	-0.116329	0.35419	-0.0285368	-0.444935	0.348541	0.0161453	-0.0663571	-0.272453	-0.304809	0.171666	0.141093	-0.222171	-0.318646	-0.462872	-0.416009	0.0425906	0.273287	-0.0449688	-0.277742	-0.173928	0.207261	0.59514	0.372975	0.381058	-0.150473
ENSG00000015532	M0_grey	XYLT2	XYLT2	protein_coding	17	1	q21.33	48423453	48440499	xylosyltransferase II [Source:HGNC Symbol;Acc:15517]	-0.0230218	0.0116721	0.267792	-0.32058	-0.00426487	0.401935	-0.118619	-0.382923	-0.0240397	-0.102834	-0.171128	0.333835	-0.327277	-0.0604441	-0.137246	-0.397866	0.439036	0.070173	-0.216863	-0.0840512	-0.346561	-0.241778	0.130687	-0.0697033	0.179753	0.0935242	-0.103597	-0.424819	0.162687	-0.368119	0.349595	0.175217	0.158246	0.258079	-0.378451
ENSG00000015568	M0_grey	RGPD5	RGPD5	protein_coding	2	1	q13	110550335	110615272	RANBP2-like and GRIP domain containing 5 [Source:HGNC Symbol;Acc:32418]	-0.198407	-0.341224	0.492146	-0.203329	0.298968	0.342414	-0.240166	-0.334255	0.0894719	-0.279221	0.0920807	0.428782	-0.278116	0.213562	-0.429864	-0.241739	0.5919	-0.116156	0.0891848	0.0144251	-0.519893	-0.449134	0.176011	-0.277577	0.0403754	0.216577	-0.209957	-0.383841	-0.280096	-0.335581	0.509725	0.00964108	-0.0113412	0.211997	-0.169557
ENSG00000015592	M0_grey	STMN4	STMN4	protein_coding	8	-1	p21.2	27092840	27115937	stathmin-like 4 [Source:HGNC Symbol;Acc:16078]	0.161319	-0.119454	0.0500059	0.0489746	0.142722	-0.0349087	-0.0298864	0.0116576	-0.046094	-0.307047	0.167033	0.00357431	0.0342915	0.0398658	0.0285997	0.112184	-0.00439558	-0.268621	0.167215	-0.201834	-0.0675723	-0.0488039	0.217727	-0.236217	-0.195511	-0.0628293	-0.0715068	-0.033999	-0.297048	0.0597699	0.0854122	-0.0487571	-0.0279689	-0.0715805	0.121103
ENSG00000015676	M3_brown	NUDCD3	NUDCD3	protein_coding	7	-1	p13	44418720	44530479	NudC domain containing 3 [Source:HGNC Symbol;Acc:22208]	-0.228649	-0.420967	0.703536	-0.16686	0.676058	0.177214	-0.442645	-0.262252	0.0228226	-0.241944	0.384953	0.247241	-0.206284	0.335432	-0.605761	-0.100567	0.539422	-0.152684	0.311461	-0.2281	-0.460856	-0.255734	0.297473	-0.114924	0.00857258	0.205564	-0.427602	-0.199049	-0.240096	-0.13223	0.515464	-0.187064	-0.275471	0.0640361	-0.00177328
ENSG00000016391	M2_blue	CHDH	CHDH	protein_coding	3	-1	p21.1	53846362	53880417	choline dehydrogenase [Source:HGNC Symbol;Acc:24288]	0.048112	0.816274	-0.396622	0.0958017	-0.397196	-0.0497738	0.359773	-0.0190653	0.120407	-0.012816	-0.124465	0.0832757	-0.112073	-0.357802	0.397807	0.0571855	-0.162811	0.00604498	-0.25847	0.106137	0.26014	0.381732	-0.256137	-0.0993673	-0.105092	0.0762954	0.203794	-0.176538	0.655727	0.0332749	-0.0519936	0.378393	0.322194	-0.0138766	-0.0688368
ENSG00000016402	M29_steelblue	IL20RA	IL20RA	protein_coding	6	-1	q23.3	137321108	137366298	interleukin 20 receptor, alpha [Source:HGNC Symbol;Acc:6003]	0.203878	0.415455	-0.0275676	-0.171387	-0.27295	0.291883	0.0939002	-0.180067	-0.0693799	-0.0381591	-0.227919	0.130024	-0.263897	-0.287349	0.233272	-0.296454	0.125823	0.142987	-0.412503	-0.0173247	-0.091768	0.049643	0.0857563	-0.00987778	0.263229	0.0943592	0.167383	-0.316294	0.563129	-0.294057	0.0464201	0.275228	0.352293	0.17903	-0.374224
ENSG00000016602	M1_turquoise	CLCA4	CLCA4	protein_coding	1	1	p22.3	87012761	87046437	chloride channel accessory 4 [Source:HGNC Symbol;Acc:2018]	0.840517	-0.05156	0.0592985	-0.396414	-0.173561	0.323372	-0.153449	-0.117411	-0.302364	-0.269748	-0.299281	-0.0641708	-0.264291	-0.196515	0.306104	-0.47983	0.0870153	0.129106	-0.345419	-0.191016	-0.286469	-0.0794113	0.637637	0.0362483	0.342561	-0.131284	-0.000749621	-0.134625	0.169838	-0.348731	-0.123981	0.00747969	0.308656	0.0191376	-0.455562
ENSG00000016864	M0_grey	GLT8D1	GLT8D1	protein_coding	3	-1	p21.1	52728505	52740048	glycosyltransferase 8 domain containing 1 [Source:HGNC Symbol;Acc:24870]	-0.0594191	-0.161082	-0.00207297	0.0750982	0.134187	-0.120923	-0.0243116	0.115975	-0.0690757	0.0390875	0.0360701	-0.220865	0.296034	0.0966663	0.0167879	0.182771	-0.218292	-0.158989	0.138805	-0.180451	0.146583	0.0729734	0.0125874	0.0740527	-0.058867	-0.292013	0.106041	0.213901	-0.27572	0.225208	-0.154915	-0.173176	-0.162642	-0.0471278	0.169579
ENSG00000017260	M0_grey	ATP2C1	ATP2C1	protein_coding	3	1	q22.1	130569439	130735556	ATPase, Ca++ transporting, type 2C, member 1 [Source:HGNC Symbol;Acc:13211]	-0.2178	-0.187153	0.125693	0.334096	0.463467	-0.442186	-0.10746	0.085219	-0.063106	-0.0370828	0.462369	-0.286401	0.420779	0.356451	-0.202881	0.503054	-0.226413	-0.373669	0.541583	-0.118452	0.220008	0.165749	-0.0517896	-0.0284221	-0.317741	-0.0318667	-0.17121	0.253252	-0.387041	0.463555	-0.116046	-0.283702	-0.401835	-0.258124	0.539079
ENSG00000017427	M0_grey	IGF1	IGF1	protein_coding	12	-1	q23.2	102789645	102874423	insulin-like growth factor 1 (somatomedin C) [Source:HGNC Symbol;Acc:5464]	-0.34894	-0.146847	0.182405	0.257069	0.453155	-0.440893	-0.28533	0.0929212	-0.241438	0.155818	0.336077	-0.465211	0.433951	0.611011	-0.365836	0.476154	-0.19621	0.0440874	0.618421	0.0150052	0.246717	0.366612	-0.0975362	0.398146	0.000312675	-0.0808717	-0.136051	0.471128	-0.0419602	0.591652	-0.25889	-0.602884	-0.572237	-0.458993	0.634126
ENSG00000017483	M24_darkgrey	SLC38A5	SLC38A5	protein_coding	X	-1	p11.23	48316920	48328644	solute carrier family 38, member 5 [Source:HGNC Symbol;Acc:18070]	0.0299515	-0.211294	0.104033	-0.190733	0.167127	-0.174089	-0.205897	-0.0942132	-0.365184	0.446869	-0.108094	-0.476707	0.229493	0.414783	-0.181358	-0.0461783	-0.167976	0.303353	0.232673	-0.000558928	0.102481	0.281736	0.18183	0.799221	0.352536	-0.295205	-0.182419	0.208868	0.180985	0.26535	-0.378821	-0.567669	-0.306168	-0.347331	0.143224
ENSG00000017797	M0_grey	RALBP1	RALBP1	protein_coding	18	1	p11.22	9475007	9538114	ralA binding protein 1 [Source:HGNC Symbol;Acc:9841]	0.0251076	-0.194355	0.464564	-0.0584583	0.220138	0.428022	-0.240671	-0.0555375	0.11686	-0.293577	0.234251	0.472864	-0.541749	-0.0614133	-0.246077	-0.146406	0.593626	-0.0335982	-0.0763624	-0.0841713	-0.539286	-0.415019	0.337344	-0.247643	0.0599088	0.486262	-0.0631653	-0.0974142	-0.0602292	-0.451093	0.556753	0.0815127	0.175003	0.17279	-0.175093
ENSG00000018189	M0_grey	RUFY3	RUFY3	protein_coding	4	1	q13.3	71569921	71673032	RUN and FYVE domain containing 3 [Source:HGNC Symbol;Acc:30285]	0.0978473	-0.364477	0.637874	-0.0764808	0.455451	0.253414	-0.448518	-0.191125	-0.190986	-0.39956	0.312695	0.120372	-0.288914	0.122416	-0.312826	-0.0931994	0.425566	-0.131907	0.0763498	-0.39504	-0.473082	-0.261347	0.524622	-0.14384	0.19099	0.268667	-0.196995	-0.103564	-0.0848971	-0.258486	0.286991	-0.180624	-0.0819673	0.0416796	-0.0899008
ENSG00000018236	M0_grey	CNTN1	CNTN1	protein_coding	12	1	q12	41086244	41466220	contactin 1 [Source:HGNC Symbol;Acc:2171]	-0.214267	-0.159755	0.390135	0.296437	0.570823	-0.132524	-0.348668	-0.109499	-0.00610551	-0.262787	0.624445	0.0206398	-0.0655648	0.221784	-0.419855	0.357917	0.134933	-0.22848	0.39451	-0.193496	-0.17237	-0.0137656	0.128754	-0.142042	-0.123201	0.318206	-0.228673	0.0491842	-0.107075	0.0964308	0.20439	-0.243177	-0.287802	-0.256507	0.328441
ENSG00000018280	M7_black	SLC11A1	SLC11A1	protein_coding	2	1	q35	219246752	219261617	solute carrier family 11 (proton-coupled divalent metal ion transporter), member 1 [Source:HGNC Symbol;Acc:10907]	0.0724202	0.300701	-0.387961	0.104566	-0.483469	0.106327	0.741391	0.45401	0.237921	0.0288016	-0.173375	0.36063	-0.0780495	-0.621973	0.536865	-0.0327155	-0.0703625	-0.295831	-0.442379	-0.115069	0.196124	-0.262836	-0.299348	-0.55816	-0.326805	0.0845229	0.411165	-0.0508377	-0.149485	-0.274546	0.174653	0.711353	0.379976	0.532767	-0.256487
ENSG00000018408	M7_black	WWTR1	WWTR1	protein_coding	3	-1	q25.1	149235022	149454501	WW domain containing transcription regulator 1 [Source:HGNC Symbol;Acc:24042]	0.0602989	0.554455	-0.702672	0.217446	-0.549201	-0.348882	0.812878	0.383298	-0.000173243	0.50313	-0.258746	-0.218291	0.396802	-0.386965	0.673316	0.205777	-0.593564	-0.172677	-0.242083	-0.0425277	0.716061	0.275193	-0.493373	-0.00198974	-0.308507	-0.203868	0.387806	0.151688	0.105103	0.242693	-0.392978	0.399915	0.130159	0.14534	0.0713008
ENSG00000018510	M0_grey	AGPS	AGPS	protein_coding	2	1	q31.2	178257372	178408564	alkylglycerone phosphate synthase [Source:HGNC Symbol;Acc:327]	0.20322	-0.193244	0.242612	-0.198947	0.280838	-0.000693751	-0.345573	-0.0184292	-0.280073	-0.116773	-0.0242203	-0.389687	0.246477	0.279143	-0.0684392	-0.036051	-0.118715	-0.0936806	0.150389	-0.305026	0.00237733	0.216801	0.431153	0.226028	0.18725	-0.368063	-0.0218627	0.21981	-0.0631811	0.198765	-0.303383	-0.361342	-0.122484	-0.181227	0.0626121
ENSG00000018607	M0_grey	ZNF806	ZNF806	pseudogene	2	1	q21.2	133066882	133076309	zinc finger protein 806 [Source:HGNC Symbol;Acc:33228]	0.0420292	0.0434302	-0.00679263	0.0969005	0.0713468	-0.0358601	-0.117288	-0.0417941	0.118423	-0.110194	0.131811	-0.0232319	-0.0841678	-0.0403748	-0.0275093	0.0928767	-0.0561104	0.00410665	0.033413	0.0210138	-0.0371229	0.0709147	0.0656381	-0.0295197	-0.025766	0.0571147	-0.0537319	0.0671657	0.021687	0.0267929	-0.00716843	-0.0515409	0.0186986	-0.17802	0.0780004
ENSG00000018610	M17_grey60	CXorf56	CXorf56	protein_coding	X	-1	q24	118672112	118699397	chromosome X open reading frame 56 [Source:HGNC Symbol;Acc:26239]	0.089332	-0.233213	0.497454	-0.249992	0.0986705	0.577469	-0.343083	-0.107998	-0.140133	-0.299183	-0.0172969	0.323912	-0.449185	-0.100337	-0.150042	-0.337704	0.542957	0.0546932	-0.260544	-0.29123	-0.544386	-0.404861	0.441078	-0.126709	0.389537	0.19447	0.0684564	-0.0767001	0.0647352	-0.498178	0.361981	0.0151793	0.182842	0.326385	-0.38465
ENSG00000018625	M2_blue	ATP1A2	ATP1A2	protein_coding	1	1	q23.2	160085549	160113381	ATPase, Na+/K+ transporting, alpha 2 polypeptide [Source:HGNC Symbol;Acc:800]	-0.0851882	0.814028	-0.254886	0.0788024	-0.187596	-0.196252	0.24672	-0.166587	0.0573731	0.0693376	-0.0610313	-0.0593208	0.0497742	-0.0961318	0.218478	0.134551	-0.180828	-0.0657399	-0.031129	0.0522932	0.320246	0.565902	-0.301726	0.00633288	-0.144591	0.00216228	0.0416296	-0.240371	0.680565	0.233743	-0.110709	0.196198	0.087714	-0.148045	0.0844435
ENSG00000018699	M0_grey	TTC27	TTC27	protein_coding	2	1	p22.3	32853099	33046118	tetratricopeptide repeat domain 27 [Source:HGNC Symbol;Acc:25986]	0.316552	-0.0941368	-0.151645	-0.0607039	-0.217037	0.189646	-0.0699164	0.129957	-0.0214945	0.00592205	-0.198235	-0.122453	-0.0218488	-0.2099	0.229676	-0.143479	-0.168539	0.19933	-0.279956	0.00588174	-0.000673694	-0.0386749	0.181738	0.0812533	0.266231	-0.17935	0.241735	0.159897	0.015511	-0.106888	-0.244275	-0.0110778	0.232565	0.0453609	-0.196263
ENSG00000018869	M0_grey	ZNF582	ZNF582	protein_coding	19	-1	q13.43	56887413	56904914	zinc finger protein 582 [Source:HGNC Symbol;Acc:26421]	0.292464	-0.0312521	0.190765	-0.395661	-0.0160002	0.282224	-0.282919	-0.243545	-0.249647	-0.114287	-0.259609	-0.094641	-0.125301	0.0960959	0.00685918	-0.371368	0.146923	0.254467	-0.124746	-0.0463906	-0.225001	0.0771934	0.389387	0.274144	0.414339	-0.185532	-0.0228302	-0.155981	0.314364	-0.139011	-0.108113	-0.175133	0.13395	-0.0245963	-0.271345
ENSG00000019102	M0_grey	VSIG2	VSIG2	protein_coding	11	-1	q24.2	124617368	124622134	V-set and immunoglobulin domain containing 2 [Source:HGNC Symbol;Acc:17149]	-0.106063	0.0276247	-0.144396	0.092034	-0.0810205	-0.123609	0.161123	0.127817	0.130331	0.253851	-0.0573547	-0.0126612	0.145593	-0.04251	0.0575769	0.0834373	-0.134595	-0.0313527	-0.00642354	0.105292	0.17017	0.017107	-0.199028	0.0543552	-0.134278	-0.0714608	0.0511624	0.0612275	-0.0907229	0.0950662	-0.0430804	0.0754014	-0.0241042	0.0588019	0.0551175
ENSG00000019144	M1_turquoise	PHLDB1	PHLDB1	protein_coding	11	1	q23.3	118477155	118528741	pleckstrin homology-like domain, family B, member 1 [Source:HGNC Symbol;Acc:23697]	0.913371	-0.0138733	-0.0879716	-0.395698	-0.247321	0.205894	-0.0547227	-0.10027	-0.328599	-0.161754	-0.386288	-0.223456	-0.0655055	-0.204969	0.450053	-0.440412	-0.125429	0.16863	-0.335806	-0.156617	-0.092407	0.0252742	0.55486	0.129188	0.303151	-0.309455	0.0673495	-0.141894	0.175317	-0.204174	-0.320671	0.00648524	0.286462	-0.00484927	-0.409398
ENSG00000019169	M10_purple	MARCO	MARCO	protein_coding	2	1	q14.2	119699742	119752236	macrophage receptor with collagenous structure [Source:HGNC Symbol;Acc:6895]	-0.222352	0.0298266	-0.143215	0.169925	-0.119941	-0.0722998	0.189202	0.253282	-0.00662009	0.556258	0.0133165	-0.0575317	0.125388	-0.110132	0.0844171	0.128833	-0.126662	0.011528	-0.0770925	-0.0278653	0.240863	-0.0429856	-0.253886	0.114837	-0.0140863	0.044883	0.144541	0.313373	-0.0185483	0.0288463	-0.0795974	0.0583929	-0.0331202	0.132069	0.0592698
ENSG00000019186	M0_grey	CYP24A1	CYP24A1	protein_coding	20	-1	q13.2	52769988	52790512	cytochrome P450, family 24, subfamily A, polypeptide 1 [Source:HGNC Symbol;Acc:2602]	-0.136468	-0.113852	0.0279808	0.126249	0.195688	-0.238856	-0.0651643	0.0911921	0.0502306	0.171779	0.142931	-0.224773	0.183494	0.265643	-0.149738	0.243039	-0.146006	0.077935	0.299733	0.0938923	0.140332	0.199154	-0.0261539	0.299054	-0.0531382	-0.0886882	-0.0541004	0.238839	-0.084925	0.316327	-0.162704	-0.308612	-0.228498	-0.260425	0.335078
ENSG00000019485	M0_grey	PRDM11	PRDM11	protein_coding	11	1	p11.2	45115564	45247734	PR domain containing 11 [Source:HGNC Symbol;Acc:13996]	-0.331806	-0.289553	0.448952	-0.0921954	0.465049	0.0972228	-0.363622	-0.250431	0.175345	-0.0940147	0.265146	0.281667	-0.198673	0.398337	-0.566757	-0.0366343	0.461582	0.0186191	0.383347	0.126219	-0.380432	-0.140746	0.0983496	0.0218042	0.0076577	0.19709	-0.403976	-0.152571	-0.126541	-0.0441099	0.454717	-0.192733	-0.160952	-0.061365	0.0933242
ENSG00000019505	M3_brown	SYT13	SYT13	protein_coding	11	-1	p11.2	45261852	45307870	synaptotagmin XIII [Source:HGNC Symbol;Acc:14962]	-0.225884	-0.376628	0.775066	-0.0662928	0.799206	0.058411	-0.527738	-0.312353	-0.19081	-0.192182	0.529983	0.0642944	-0.171532	0.428614	-0.657521	-0.025435	0.483199	-0.0824017	0.395679	-0.207055	-0.416117	-0.163593	0.334738	0.0506172	0.146309	0.31543	-0.505002	-0.123048	-0.0879221	-0.0687426	0.367531	-0.336672	-0.380044	-0.110711	0.087994
ENSG00000019549	M0_grey	SNAI2	SNAI2	protein_coding	8	-1	q11.21	49830249	49834299	snail family zinc finger 2 [Source:HGNC Symbol;Acc:11094]	-0.173533	0.122631	-0.245373	0.3415	-0.124658	-0.197336	0.234069	0.221971	0.165266	0.248095	0.155782	-0.000162812	0.156684	-0.120144	0.118189	0.297308	-0.195233	-0.0675909	0.0215189	0.0943363	0.285492	0.00603027	-0.335327	-0.0828772	-0.222789	0.141274	0.169978	0.197445	-0.0658179	0.117216	-0.0528874	0.139716	-0.0294077	0.05113	0.19411
ENSG00000019582	M8_pink	CD74	CD74	protein_coding	5	-1	q32	149781200	149792492	CD74 molecule, major histocompatibility complex, class II invariant chain [Source:HGNC Symbol;Acc:1697]	0.049405	0.0324947	-0.186632	0.152421	-0.319422	0.11721	0.391233	0.785855	0.0403547	0.223194	-0.105971	0.165245	-0.0437041	-0.422202	0.398058	0.0355639	-0.0251169	-0.141143	-0.355854	-0.160255	0.133779	-0.274635	-0.116319	-0.199056	-0.104232	0.071773	0.428492	0.617292	-0.183212	-0.213535	0.0788758	0.333658	0.191487	0.448248	-0.147731
ENSG00000019991	M2_blue	HGF	HGF	protein_coding	7	-1	q21.11	81328322	81399754	hepatocyte growth factor (hepapoietin A; scatter factor) [Source:HGNC Symbol;Acc:4893]	-0.250042	0.561326	-0.42959	0.349582	-0.288377	-0.287233	0.592677	0.261785	0.287705	0.0944574	0.0705132	0.168743	0.189792	-0.375237	0.344776	0.320942	-0.230429	-0.425759	-0.131056	-0.0547396	0.458344	0.0856624	-0.599955	-0.432285	-0.585532	0.17276	0.178758	0.00594192	-0.014967	0.112821	0.0707639	0.553523	0.0609086	0.238034	0.11013
ENSG00000019995	M0_grey	ZRANB1	ZRANB1	protein_coding	10	1	q26.13	126630692	126676758	zinc finger, RAN-binding domain containing 1 [Source:HGNC Symbol;Acc:18224]	-0.0662563	-0.395259	0.60895	-0.36024	0.367204	0.42298	-0.335913	-0.191941	-0.0877433	-0.220577	0.0208244	0.285356	-0.235865	0.21295	-0.359327	-0.296431	0.546213	-0.0214524	0.0456563	-0.17948	-0.504064	-0.342427	0.430784	-0.0277358	0.260381	0.0239522	-0.13629	-0.182225	-0.159198	-0.306446	0.387095	-0.126663	0.0209953	0.23039	-0.226444
ENSG00000020129	M17_grey60	NCDN	NCDN	protein_coding	1	1	p34.3	36023074	36032875	neurochondrin [Source:HGNC Symbol;Acc:17597]	-0.150709	-0.281736	0.676742	-0.16285	0.527087	0.327297	-0.332317	-0.307312	0.0477859	-0.349185	0.385316	0.485395	-0.437822	0.110323	-0.491135	-0.224097	0.717107	-0.167237	0.127772	-0.189659	-0.567567	-0.43055	0.31641	-0.34022	-0.0243493	0.446439	-0.444124	-0.339108	-0.15431	-0.393342	0.71571	0.0638323	-0.0947684	0.204309	-0.188859
ENSG00000020181	M24_darkgrey	GPR124	GPR124	protein_coding	8	1	p11.23	37641709	37702414	G protein-coupled receptor 124 [Source:HGNC Symbol;Acc:17849]	-0.239443	-0.238882	0.027955	-0.00715501	0.156003	-0.247185	-0.0287978	-0.0691293	-0.161633	0.606812	0.0550007	-0.240507	0.199182	0.370017	-0.269697	0.0628152	-0.0684989	0.200715	0.31066	0.132485	0.138847	0.0501264	-0.139598	0.517638	0.0786016	-0.0178852	-0.223713	0.160225	-0.0813772	0.207482	-0.137255	-0.346097	-0.384853	-0.2237	0.230753
ENSG00000020256	M11_greenyellow	ZFP64	ZFP64	protein_coding	20	-1	q13.2	50668202	50820847	ZFP64 zinc finger protein [Source:HGNC Symbol;Acc:15940]	-0.0496975	-0.292717	0.262827	0.286924	0.495712	-0.24373	-0.348022	-0.121489	0.0245756	-0.237343	0.556781	-0.0736646	-0.0292404	0.345284	-0.401492	0.320873	0.0628647	-0.0327571	0.529117	0.0684411	-0.155472	0.0375716	0.183462	0.0211546	-0.148651	0.280576	-0.411636	0.0337444	-0.176872	0.194277	0.11715	-0.391692	-0.351542	-0.41146	0.391507
ENSG00000020426	M0_grey	MNAT1	MNAT1	protein_coding	14	1	q23.1	61201460	61436671	MNAT CDK-activating kinase assembly factor 1 [Source:HGNC Symbol;Acc:7181]	-0.173156	0.0954538	0.0171825	0.069206	-0.0521213	0.168405	-0.0355128	-0.0616666	0.160835	-0.147976	-0.00678795	0.154896	-0.0889263	-0.0452161	-0.0616377	0.0348004	0.0895473	0.177035	-0.0770609	0.223933	-0.0699999	-0.0407749	-0.162117	-0.12485	0.139706	0.0792488	0.282961	-0.140086	0.0763881	-0.0365035	0.0882163	0.0903543	0.138148	0.0382717	-0.0116409
ENSG00000020577	M21_darkred	SAMD4A	SAMD4A	protein_coding	14	1	q22.2	55033815	55260033	sterile alpha motif domain containing 4A [Source:HGNC Symbol;Acc:23023]	0.023156	0.332707	-0.575885	0.266924	-0.239312	-0.590431	0.44968	0.183373	-0.109283	0.306065	-0.0847625	-0.550608	0.633839	0.00455967	0.398454	0.362522	-0.74843	-0.0797264	0.118165	0.0571191	0.758044	0.483543	-0.416317	0.190431	-0.24774	-0.312538	0.161398	0.171687	0.0435439	0.56135	-0.629843	0.000107983	-0.181589	-0.212534	0.346538
ENSG00000020633	M0_grey	RUNX3	RUNX3	protein_coding	1	-1	p36.11	25226002	25291612	runt-related transcription factor 3 [Source:HGNC Symbol;Acc:10473]	0.0254924	0.185564	-0.230956	0.0291648	-0.200499	-0.14487	0.367516	0.171382	-0.0912564	0.344761	-0.143837	-0.111282	0.226419	-0.200831	0.283291	0.00131547	-0.225033	-0.102792	-0.171396	-0.0957024	0.334815	0.0493242	-0.178295	0.0094046	-0.107798	-0.097297	0.118632	0.0486661	0.0149811	0.0662863	-0.157773	0.213872	-0.00699849	0.200552	-0.0612576
ENSG00000020922	M0_grey	MRE11A	MRE11A	protein_coding	11	-1	q21	94152895	94227074	MRE11 meiotic recombination 11 homolog A (S. cerevisiae) [Source:HGNC Symbol;Acc:7230]	0.201625	0.0594951	-0.158178	-0.0928593	-0.278849	0.298319	0.0486527	0.178342	-0.0650356	0.0372316	-0.229189	0.00670927	-0.136219	-0.235575	0.269425	-0.135171	-0.057818	0.201757	-0.299172	-0.00492768	-0.0369341	-0.0392249	0.126915	0.110225	0.30312	-0.138118	0.286745	0.154196	0.131334	-0.164418	-0.117287	0.0310455	0.330518	0.0347498	-0.197657
ENSG00000021300	M1_turquoise	PLEKHB1	PLEKHB1	protein_coding	11	1	q13.4	73357223	73373864	pleckstrin homology domain containing, family B (evectins) member 1 [Source:HGNC Symbol;Acc:19079]	0.747821	0.378757	-0.154333	-0.281816	-0.361927	0.268109	0.0220842	-0.222563	-0.1454	-0.254471	-0.339468	-0.0240624	-0.275911	-0.321302	0.470822	-0.381095	-0.0251136	0.190016	-0.40762	0.023646	-0.12504	0.189316	0.38029	0.0188345	0.287692	-0.0728217	0.117291	-0.370602	0.555455	-0.251675	-0.163885	0.187798	0.48897	-0.0307697	-0.411732
ENSG00000021355	M15_midnightblue	SERPINB1	SERPINB1	protein_coding	6	-1	p25.2	2832566	2842240	serpin peptidase inhibitor, clade B (ovalbumin), member 1 [Source:HGNC Symbol;Acc:3311]	0.221904	0.330413	-0.496616	0.0222616	-0.572765	0.00080004	0.761607	0.509848	-0.021772	0.250338	-0.340243	0.0144332	0.166741	-0.557839	0.719482	-0.0668467	-0.307031	-0.199079	-0.48111	-0.20359	0.41198	-0.0997369	-0.218992	-0.241163	-0.174928	-0.15671	0.474127	0.161132	-0.0604118	-0.124401	-0.165291	0.547067	0.296348	0.473516	-0.244692
ENSG00000021461	M0_grey	CYP3A43	CYP3A43	protein_coding	7	1	q22.1	99425636	99463718	cytochrome P450, family 3, subfamily A, polypeptide 43 [Source:HGNC Symbol;Acc:17450]	0.132033	0.129542	-0.0247724	-0.0962036	-0.223498	0.329482	0.0614855	0.0235418	0.140115	-0.116692	-0.143657	0.343137	-0.333294	-0.319947	0.152052	-0.19679	0.222518	0.0161488	-0.336652	-0.0106122	-0.192516	-0.18148	0.0740907	-0.188354	0.0339999	0.130456	0.110159	-0.137226	0.122	-0.333612	0.256772	0.275471	0.365804	0.219714	-0.300218
ENSG00000021488	M9_magenta	SLC7A9	SLC7A9	protein_coding	19	-1	q13.11	33321415	33360672	solute carrier family 7 (amino acid transporter light chain, bo,+ system), member 9 [Source:HGNC Symbol;Acc:11067]	-0.0958458	0.013132	-0.181752	0.0994273	-0.101336	-0.0501187	0.11132	0.0674616	0.34209	0.015048	-0.00300199	0.140385	-0.00462318	-0.0343629	-0.00413392	0.0775176	-0.0693555	-0.0133345	0.0220883	0.366267	0.033434	-0.00117381	-0.211026	-0.0542739	-0.194029	0.0116558	0.0222108	-0.00796916	-0.111645	0.0367757	0.0697579	0.111778	0.13998	-0.0599743	0.0764919
ENSG00000021574	M0_grey	SPAST	SPAST	protein_coding	2	1	p22.3	32288680	32382706	spastin [Source:HGNC Symbol;Acc:11233]	0.210351	-0.169763	0.114039	0.0363604	0.298654	-0.166726	-0.323569	-0.0268267	-0.185738	-0.135512	0.198867	-0.388468	0.164409	0.278548	-0.0847932	0.208945	-0.227937	-0.0404663	0.323555	-0.18376	0.0245146	0.343774	0.374265	0.266043	0.0978675	-0.218046	-0.11633	0.208359	0.00765521	0.314172	-0.300794	-0.479666	-0.130811	-0.461761	0.293774
ENSG00000021645	M19_lightyellow	NRXN3	NRXN3	protein_coding	14	1	q24.3	78708734	80330762	neurexin 3 [Source:HGNC Symbol;Acc:8010]	-0.340229	-0.47873	0.523926	0.0337867	0.809881	-0.299926	-0.498709	-0.305908	-0.271156	-0.0168605	0.490363	-0.328491	0.260526	0.809391	-0.713355	0.223408	0.105793	0.0675535	0.788988	0.0154611	-0.0985596	0.133466	0.129183	0.324236	0.0941159	0.00498797	-0.523193	0.00780277	-0.217876	0.385819	-0.00556475	-0.696513	-0.679137	-0.460926	0.479399
ENSG00000021762	M0_grey	OSBPL5	OSBPL5	protein_coding	11	-1	p15.4	3108346	3187969	oxysterol binding protein-like 5 [Source:HGNC Symbol;Acc:16392]	-0.16616	-0.34956	0.115502	-0.178967	0.302387	-0.286214	-0.168374	-0.109504	-0.116309	0.290177	-0.0630785	-0.383715	0.368052	0.55232	-0.307015	0.00818362	-0.152054	0.137767	0.435404	0.113748	0.115731	0.23375	0.0146221	0.438057	0.0114179	-0.37162	-0.358919	0.0745551	-0.203787	0.384322	-0.255941	-0.473132	-0.468062	-0.288545	0.276177
ENSG00000021776	M6_red	AQR	AQR	protein_coding	15	-1	q14	35147732	35262040	aquarius intron-binding spliceosomal factor [Source:HGNC Symbol;Acc:29513]	-0.0554565	0.101521	0.284939	-0.282984	-0.0104131	0.495435	-0.0605552	-0.205295	-0.00303051	-0.212281	-0.127404	0.385864	-0.304261	-0.164169	-0.0301706	-0.334922	0.442446	-0.131687	-0.291875	-0.25706	-0.310962	-0.232473	0.13744	-0.235235	0.18668	0.108948	0.093835	-0.305476	0.158679	-0.393779	0.362944	0.30387	0.299193	0.400374	-0.404475
ENSG00000021826	M1_turquoise	CPS1	CPS1	protein_coding	2	1	q34	211342406	211543831	carbamoyl-phosphate synthase 1, mitochondrial [Source:HGNC Symbol;Acc:2323]	0.585318	0.157585	0.000275645	-0.284943	-0.282861	0.427811	0.0386185	-0.112999	-0.128009	-0.234421	-0.272657	0.210524	-0.383351	-0.451272	0.372215	-0.457524	0.189284	-0.00514922	-0.530148	-0.198816	-0.272243	-0.220279	0.366176	-0.231569	0.259703	0.0408954	0.12525	-0.295999	0.198516	-0.499631	0.102207	0.353957	0.481447	0.299032	-0.574172
ENSG00000022267	M26_darkorange	FHL1	FHL1	protein_coding	X	1	q26.3	135229559	135293518	four and a half LIM domains 1 [Source:HGNC Symbol;Acc:3702]	-0.330078	0.174032	0.182352	0.362326	0.183538	0.0233364	0.0164639	-0.0742822	0.186506	-0.245127	0.469533	0.388146	-0.241402	-0.110204	-0.159408	0.261109	0.300019	-0.163937	0.119267	-0.0303958	-0.132134	-0.183454	-0.185862	-0.418063	-0.179288	0.55175	-0.0372597	-0.15504	0.0546336	-0.115774	0.474823	0.249937	-0.0294871	0.149393	0.117178
ENSG00000022277	M0_grey	RTFDC1	RTFDC1	protein_coding	20	1	q13.31	55043647	55093943	replication termination factor 2 domain containing 1 [Source:HGNC Symbol;Acc:15890]	0.398126	0.0219045	0.181491	-0.335452	-0.0867838	0.314926	-0.0520034	-0.0783892	-0.331347	-0.16305	-0.260807	-0.0453537	-0.0765941	-0.168262	0.21382	-0.383851	0.128212	-0.0187265	-0.348859	-0.255898	-0.1572	-0.0926587	0.412468	-0.0431576	0.287385	-0.122813	0.192445	-0.1748	0.109034	-0.274734	-0.0632697	0.126559	0.205918	0.268328	-0.402082
ENSG00000022355	M3_brown	GABRA1	GABRA1	protein_coding	5	1	q34	161274197	161326975	gamma-aminobutyric acid (GABA) A receptor, alpha 1 [Source:HGNC Symbol;Acc:4075]	-0.10758	-0.456602	0.888953	-0.443368	0.67648	0.345599	-0.560723	-0.441213	-0.203223	-0.238771	0.166087	0.143411	-0.218408	0.460642	-0.626042	-0.390052	0.65661	0.00972909	0.199663	-0.180988	-0.590506	-0.271645	0.496274	0.0489217	0.321583	0.0882071	-0.417842	-0.304832	-0.0832552	-0.270434	0.380971	-0.295501	-0.220646	0.0821485	-0.213307
ENSG00000022556	M0_grey	NLRP2	NLRP2	protein_coding	19	1	q13.42	55464498	55512510	NLR family, pyrin domain containing 2 [Source:HGNC Symbol;Acc:22948]	-0.137039	-0.126301	0.18098	0.0122541	0.224244	-0.0268586	-0.170185	-0.0791561	0.121897	-0.0755439	0.146237	0.0499897	-0.0858249	0.197001	-0.232594	0.0603253	0.133475	-0.0265644	0.20177	-0.0400546	-0.131117	-0.016912	0.0767108	-0.0401123	-0.0817377	0.0660514	-0.166768	-0.0131554	-0.0837269	0.0412322	0.128273	-0.16286	-0.131132	-0.128693	0.127857
ENSG00000022567	M17_grey60	SLC45A4	SLC45A4	protein_coding	8	-1	q24.3	142217265	142318404	solute carrier family 45, member 4 [Source:HGNC Symbol;Acc:29196]	-0.12091	-0.238056	0.582734	-0.424141	0.32064	0.403123	-0.345583	-0.451083	0.138163	-0.280368	-0.0266915	0.462883	-0.400197	0.293625	-0.489202	-0.433547	0.729205	0.0239769	0.0748733	0.138986	-0.613776	-0.331729	0.273866	-0.137519	0.0659524	0.209327	-0.342685	-0.462405	-0.0664499	-0.383211	0.575947	0.00683698	0.0413361	0.149143	-0.277564
ENSG00000022840	M0_grey	RNF10	RNF10	protein_coding	12	1	q24.31	120971283	121015397	ring finger protein 10 [Source:HGNC Symbol;Acc:10055]	-0.0982011	-0.181182	0.155838	0.126626	0.439454	-0.296715	-0.173798	-0.0694832	-0.0564665	-0.0855151	0.353572	-0.191896	0.251049	0.392891	-0.229531	0.244947	-0.0674459	-0.168114	0.530612	0.0256969	0.0612355	0.111681	0.0579907	0.0334108	-0.213424	0.0328556	-0.295918	-0.0154325	-0.239381	0.313993	-0.01793	-0.239243	-0.311845	-0.292476	0.377823
ENSG00000022976	M0_grey	ZNF839	ZNF839	protein_coding	14	1	q32.31	102783714	102809044	zinc finger protein 839 [Source:HGNC Symbol;Acc:20345]	0.125329	-0.292236	0.340202	-0.131975	0.242519	0.162244	-0.440792	-0.244312	-0.308914	-0.0624626	0.0774714	-0.115738	-0.191264	0.198138	-0.277766	-0.145307	0.193921	0.280675	0.0803627	-0.149122	-0.308859	-0.0208841	0.363573	0.312412	0.480315	0.0454263	-0.169097	-0.0309023	0.172884	-0.088334	0.00550082	-0.387479	-0.122834	-0.156701	-0.0718776
ENSG00000023041	M0_grey	ZDHHC6	ZDHHC6	protein_coding	10	-1	q25.2	114190058	114206672	zinc finger, DHHC-type containing 6 [Source:HGNC Symbol;Acc:19160]	-0.117777	-0.417753	0.199944	-0.0694887	0.143753	0.130898	-0.105305	0.206997	-0.00300034	0.109551	-0.0723836	-0.000811338	0.168374	0.120671	-0.12292	-0.0497287	0.0726684	-0.0569981	0.0119394	0.0489696	-0.0678415	-0.234727	0.0786273	0.0897618	0.0623038	-0.189454	0.0964341	0.271639	-0.421587	-0.0390612	0.0251098	-0.0861045	-0.0489341	0.231899	-0.0405291
ENSG00000023171	M3_brown	GRAMD1B	GRAMD1B	protein_coding	11	1	q24.1	123396344	123498482	GRAM domain containing 1B [Source:HGNC Symbol;Acc:29214]	-0.283982	-0.405622	0.70031	-0.301453	0.695474	0.113636	-0.475044	-0.368447	0.0108703	-0.125972	0.252477	0.106664	-0.0946326	0.578472	-0.700572	-0.165724	0.48291	-0.0877234	0.4354	-0.0817238	-0.410593	-0.0959454	0.297974	0.112869	0.0303948	0.0305533	-0.538068	-0.193278	-0.158686	-0.0280966	0.368964	-0.352187	-0.344254	-0.0821943	0.0464493
ENSG00000023191	M1_turquoise	RNH1	RNH1	protein_coding	11	-1	p15.5	494512	507300	ribonuclease/angiogenin inhibitor 1 [Source:HGNC Symbol;Acc:10074]	0.753009	0.067765	-0.0823328	-0.366322	-0.288141	0.276698	0.0771531	-0.0077848	-0.261641	-0.125031	-0.386284	-0.0545954	-0.0722067	-0.366098	0.531146	-0.449179	-0.0404818	-0.129274	-0.471999	-0.339489	-0.0626973	-0.0942405	0.451113	-0.071012	0.150127	-0.233004	0.109964	-0.140784	0.0687734	-0.306988	-0.148245	0.261005	0.343153	0.271176	-0.500311
ENSG00000023228	M3_brown	NDUFS1	NDUFS1	protein_coding	2	-1	q33.3	206979541	207024327	NADH dehydrogenase (ubiquinone) Fe-S protein 1, 75kDa (NADH-coenzyme Q reductase) [Source:HGNC Symbol;Acc:7707]	-0.000457318	-0.373707	0.85138	-0.452011	0.58089	0.379582	-0.612882	-0.405594	-0.121308	-0.298551	0.101451	0.184571	-0.341032	0.410834	-0.564187	-0.379353	0.680517	-0.0143766	0.160406	-0.255171	-0.637762	-0.187799	0.599742	0.0623701	0.274058	0.11083	-0.402065	-0.249714	0.0574771	-0.276275	0.385355	-0.320686	-0.159485	0.0271955	-0.207027
ENSG00000023287	M0_grey	RB1CC1	RB1CC1	protein_coding	8	-1	q11.23	53535016	53658403	RB1-inducible coiled-coil 1 [Source:HGNC Symbol;Acc:15574]	0.0388634	-0.131858	0.258514	-0.133869	0.244968	0.0166183	-0.334811	-0.154742	-0.113657	-0.23483	-0.000216487	-0.14286	0.0328289	0.375204	-0.259697	-0.00945858	0.0980829	0.221846	0.249415	0.149093	-0.15101	0.167291	0.187818	0.216354	0.222739	-0.127364	0.00170171	-0.0334924	0.0937301	0.168823	-0.0901522	-0.347045	-0.0812251	-0.280809	0.117428
ENSG00000023318	M0_grey	ERP44	ERP44	protein_coding	9	-1	q31.1	102741461	102861322	endoplasmic reticulum protein 44 [Source:HGNC Symbol;Acc:18311]	-0.218453	-0.118809	0.0903534	-0.0716562	0.158431	0.00836927	0.0299558	0.0858439	0.170504	0.0320074	-0.0431784	0.0618186	0.302984	0.133767	-0.0497985	0.0205975	0.027831	-0.290493	0.101113	-0.00947242	0.0846969	-0.0788194	-0.106033	-0.152693	-0.259189	-0.234655	0.0284751	0.0901978	-0.397442	0.0904075	0.0670635	0.0986829	-0.0565672	0.263537	0.018989
ENSG00000023330	M0_grey	ALAS1	ALAS1	protein_coding	3	1	p21.2	52232102	52248343	aminolevulinate, delta-, synthase 1 [Source:HGNC Symbol;Acc:396]	-0.116862	-0.371349	0.416707	-0.211182	0.340141	0.0888708	-0.113972	-0.00279294	-0.193757	-0.000207687	0.0190962	-0.0226513	0.199229	0.180524	-0.206161	-0.183651	0.197575	-0.214391	0.0394275	-0.260714	-0.0939495	-0.298218	0.183779	-0.0375304	0.0134822	-0.108158	-0.166271	-0.0074645	-0.37181	-0.105495	0.117544	-0.0564844	-0.26265	0.374961	-0.136778
ENSG00000023445	M0_grey	BIRC3	BIRC3	protein_coding	11	1	q22.2	102188215	102210134	baculoviral IAP repeat containing 3 [Source:HGNC Symbol;Acc:591]	0.135564	0.265621	-0.451361	0.432785	-0.384045	-0.130883	0.507171	0.332629	0.202864	0.0722238	0.0903624	0.109986	0.0334013	-0.531148	0.4616	0.259347	-0.287631	-0.204146	-0.27823	-0.0171137	0.30152	-0.120229	-0.28861	-0.388738	-0.32229	0.222349	0.364779	0.083194	-0.130637	-0.0655794	-0.037112	0.459669	0.229188	0.201693	0.00930948
ENSG00000023516	M3_brown	AKAP11	AKAP11	protein_coding	13	1	q14.11	42846289	42897396	A kinase (PRKA) anchor protein 11 [Source:HGNC Symbol;Acc:369]	-0.0563424	-0.380343	0.679997	-0.0280792	0.611869	0.208399	-0.524834	-0.219548	-0.119505	-0.27279	0.450299	0.14131	-0.307414	0.297001	-0.505988	-0.022133	0.515993	0.0563443	0.286544	-0.140922	-0.497294	-0.219485	0.456223	-0.016661	0.199567	0.351927	-0.309462	-0.0663001	-0.0477846	-0.165997	0.390892	-0.314168	-0.169217	-0.112588	0.0462232
ENSG00000023572	M3_brown	GLRX2	GLRX2	protein_coding	1	-1	q31.2	193065598	193075244	glutaredoxin 2 [Source:HGNC Symbol;Acc:16065]	0.161173	-0.373185	0.70682	-0.4004	0.321723	0.510561	-0.471133	-0.248874	-0.0894485	-0.346383	-0.0329593	0.287749	-0.389344	0.158846	-0.328349	-0.461487	0.668742	0.0461691	-0.0996096	-0.150566	-0.646375	-0.398467	0.56415	-0.0667982	0.323897	0.172516	-0.152704	-0.185821	-0.0440318	-0.470541	0.399593	-0.0879887	0.0523015	0.264235	-0.38515
ENSG00000023608	M0_grey	SNAPC1	SNAPC1	protein_coding	14	1	q23.2	62229075	62263146	small nuclear RNA activating complex, polypeptide 1, 43kDa [Source:HGNC Symbol;Acc:11134]	0.149857	0.109047	-0.261911	-0.0136019	-0.290752	0.091261	0.191006	0.13612	0.117101	0.0618502	-0.21283	-0.00236068	0.0999419	-0.309036	0.35731	-0.0537551	-0.205996	-0.1679	-0.298748	-0.0448022	0.138618	-0.00352013	-0.0567719	-0.144259	-0.0736593	-0.178124	0.210505	0.0394989	-0.0835866	-0.0779992	-0.145637	0.270172	0.299208	0.201256	-0.149013
ENSG00000023697	M2_blue	DERA	DERA	protein_coding	12	1	p12.3	16064106	16190220	deoxyribose-phosphate aldolase (putative) [Source:HGNC Symbol;Acc:24269]	0.298466	0.520059	-0.525762	-0.00631824	-0.528059	-0.0826158	0.446214	0.261289	-0.0422233	0.178391	-0.382855	-0.225469	0.221154	-0.392994	0.66368	-0.012063	-0.458103	-0.0499207	-0.379346	-0.118469	0.451808	0.302429	-0.155289	0.0173571	-0.0280644	-0.310431	0.433386	0.121356	0.303605	0.108701	-0.420156	0.315407	0.27415	0.125609	-0.138673
ENSG00000023734	M0_grey	STRAP	STRAP	protein_coding	12	1	p12.3	16035325	16056412	serine/threonine kinase receptor associated protein [Source:HGNC Symbol;Acc:30796]	-0.196146	-0.31264	0.521858	0.117524	0.550394	-0.0222896	-0.216327	-0.0308282	-0.130931	-0.213189	0.456065	0.052288	0.0498397	0.255987	-0.351862	0.16548	0.258485	-0.298542	0.313151	-0.268989	-0.173671	-0.225528	0.180226	-0.195902	-0.0888374	0.221841	-0.209047	-0.0120136	-0.330074	0.00575255	0.260169	-0.142815	-0.313654	0.062223	0.183389
ENSG00000023839	M0_grey	ABCC2	ABCC2	protein_coding	10	1	q24.2	101542489	101611949	ATP-binding cassette, sub-family C (CFTR/MRP), member 2 [Source:HGNC Symbol;Acc:53]	0.183929	0.175389	-0.330462	-0.00430369	-0.459245	0.243287	0.311318	0.269081	0.206607	-0.00545507	-0.257474	0.245494	-0.153243	-0.495519	0.431654	-0.12686	-0.0803441	-0.013654	-0.448921	0.133019	0.0311515	-0.19572	-0.0925541	-0.214648	-0.0324456	-0.0332537	0.355438	0.0325844	-0.0260294	-0.272431	0.0488319	0.446476	0.523417	0.310685	-0.281979
ENSG00000023892	M8_pink	DEF6	DEF6	protein_coding	6	1	p21.31	35265595	35289548	differentially expressed in FDCP 6 homolog (mouse) [Source:HGNC Symbol;Acc:2760]	-0.0499899	0.0120483	-0.267635	0.172854	-0.265785	-0.0539667	0.351479	0.792044	0.0320236	0.200307	-0.109293	-0.0146653	0.134531	-0.24525	0.32673	0.144759	-0.207789	-0.0953577	-0.185631	-0.0596229	0.273758	-0.0924931	-0.2134	-0.103711	-0.119129	-0.0913448	0.366866	0.659424	-0.221222	0.026364	-0.0965083	0.165104	0.0626683	0.253961	0.0424216
ENSG00000023902	M0_grey	PLEKHO1	PLEKHO1	protein_coding	1	1	q21.2	150121373	150136916	pleckstrin homology domain containing, family O member 1 [Source:HGNC Symbol;Acc:24310]	-0.468188	0.147039	-0.0853699	0.0801227	-0.0686824	-0.104421	0.257732	0.241415	0.0648333	0.158244	-0.0543841	0.093556	0.219536	0.0477547	-0.0276294	0.136407	-0.0098237	-0.165351	0.0219711	0.0137882	0.231057	-0.0598269	-0.446269	-0.0749439	-0.224228	-0.0382068	0.180633	0.219628	-0.13516	0.106743	0.0855445	0.179348	-0.134633	0.256882	0.104949
ENSG00000023909	M34_plum1	GCLM	GCLM	protein_coding	1	-1	p22.1	94350761	94374966	glutamate-cysteine ligase, modifier subunit [Source:HGNC Symbol;Acc:4312]	-0.0100738	0.0306001	0.113842	-0.0215268	-0.10768	0.233209	0.184149	0.152854	0.0690571	-0.0949399	-0.0334015	0.33838	-0.154785	-0.331762	0.140816	-0.143549	0.272302	-0.246735	-0.324181	-0.173321	-0.118431	-0.399828	0.00498684	-0.355553	-0.119847	0.226335	0.0947276	-0.0714881	-0.166224	-0.367876	0.316782	0.416787	0.167775	0.521418	-0.300936
ENSG00000024048	M9_magenta	UBR2	UBR2	protein_coding	6	1	p21.1	42531800	42661242	ubiquitin protein ligase E3 component n-recognin 2 [Source:HGNC Symbol;Acc:21289]	0.0266127	0.0531671	-0.0334564	-0.0734709	-0.189612	0.40318	0.12919	-0.0661816	0.527543	-0.206582	-0.0920473	0.518806	-0.336109	-0.348287	0.120128	-0.155772	0.246648	-0.182739	-0.306499	0.0730392	-0.258705	-0.297837	0.0365468	-0.42405	-0.175058	0.0974739	0.196405	-0.263125	-0.154042	-0.357526	0.393809	0.418729	0.507403	0.304701	-0.275113
ENSG00000024422	M13_salmon	EHD2	EHD2	protein_coding	19	1	q13.33	48216600	48246391	EH-domain containing 2 [Source:HGNC Symbol;Acc:3243]	0.00870177	-0.0849571	-0.116044	-0.238115	0.0516504	-0.266415	0.139916	0.0727658	-0.161999	0.363267	-0.292152	-0.39582	0.584797	0.262661	0.101882	-0.0672886	-0.319584	-0.0595951	0.167693	0.0122305	0.396162	0.241971	-0.106623	0.316084	-0.0820756	-0.559906	-0.0411714	0.131069	-0.233953	0.388259	-0.351798	-0.116765	-0.238993	0.0320707	0.0689689
ENSG00000024526	M0_grey	DEPDC1	DEPDC1	protein_coding	1	-1	p31.2	68939835	68962904	DEP domain containing 1 [Source:HGNC Symbol;Acc:22949]	-0.227627	-0.0830794	-0.0766464	0.173822	0.0148951	-0.126255	-0.00378588	0.1648	0.0163225	0.0855914	0.0714269	-0.0645978	0.130196	0.0379538	-0.063858	0.217103	-0.121359	-0.0349669	0.0928024	-0.0459124	0.137431	0.00459676	-0.203374	0.0364516	-0.0621123	-0.0473598	0.0469064	0.274291	-0.158704	0.150868	-0.0497352	-0.0844965	-0.176089	-0.0338041	0.183256
ENSG00000024862	M31_violet	CCDC28A	CCDC28A	protein_coding	6	1	q24.1	139094657	139114456	coiled-coil domain containing 28A [Source:HGNC Symbol;Acc:21098]	-0.0289242	-0.0466077	0.32853	0.14611	0.00342177	0.492526	-0.0400363	0.0352206	0.304406	-0.350021	0.250897	0.71212	-0.648544	-0.397561	-0.0854138	-0.0785703	0.621149	-0.140867	-0.304823	-0.105634	-0.515554	-0.580918	0.162412	-0.549034	-0.0501315	0.646887	0.113872	-0.114677	-0.0834812	-0.610336	0.730163	0.39075	0.333209	0.417423	-0.282975
ENSG00000025039	M0_grey	RRAGD	RRAGD	protein_coding	6	-1	q15	90074355	90121989	Ras-related GTP binding D [Source:HGNC Symbol;Acc:19903]	-0.421729	0.0837075	-0.151692	0.423936	0.173187	-0.405346	0.169955	0.223997	0.121	0.0540479	0.340644	-0.107312	0.386692	0.199358	-0.0806603	0.576549	-0.251627	-0.343667	0.42932	-0.0274105	0.361724	0.19225	-0.40539	-0.105178	-0.453389	-0.00370565	0.048546	0.26406	-0.272666	0.443246	-0.0335244	-0.0721573	-0.283882	-0.128839	0.551557
ENSG00000025156	M17_grey60	HSF2	HSF2	protein_coding	6	1	q22.31	122720691	122754264	heat shock transcription factor 2 [Source:HGNC Symbol;Acc:5225]	0.0264315	-0.221859	0.427681	-0.133474	0.0627908	0.605799	-0.163724	-0.0782374	0.0862411	-0.360301	0.0745819	0.578143	-0.546801	-0.220536	-0.115387	-0.265633	0.631657	-0.0470542	-0.276568	-0.203381	-0.591129	-0.569515	0.35817	-0.408216	0.201819	0.35275	0.0219211	-0.213439	-0.102562	-0.604626	0.580303	0.194999	0.305972	0.416637	-0.368085
ENSG00000025293	M31_violet	PHF20	PHF20	protein_coding	20	1	q11.22	34359896	34538303	PHD finger protein 20 [Source:HGNC Symbol;Acc:16098]	-0.124096	-0.198031	0.356017	0.0681998	0.17161	0.409532	-0.058723	0.0546042	0.179077	-0.235793	0.272824	0.535966	-0.387366	-0.233714	-0.12925	-0.0308414	0.486561	-0.320327	-0.14005	-0.307887	-0.3876	-0.515406	0.197763	-0.451398	-0.100399	0.377806	0.0497906	-0.0375611	-0.280378	-0.427081	0.614442	0.2621	0.195083	0.404189	-0.180229
ENSG00000025423	M2_blue	HSD17B6	HSD17B6	protein_coding	12	1	q13.3	57145945	57181574	hydroxysteroid (17-beta) dehydrogenase 6 [Source:HGNC Symbol;Acc:23316]	-0.00793677	0.73188	-0.220774	0.027993	-0.212066	-0.0973835	0.170455	-0.198054	0.0523897	-0.0757688	-0.0973073	-0.0200638	0.0116697	-0.119929	0.224235	0.0568235	-0.128408	-0.0480634	-0.0952974	0.0753342	0.197962	0.466539	-0.216764	-0.0451755	-0.0424603	-0.0117472	0.0906485	-0.299816	0.639	0.12883	-0.109983	0.208936	0.165757	-0.098396	-0.00418063
ENSG00000025434	M0_grey	NR1H3	NR1H3	protein_coding	11	1	p11.2	47269851	47290396	nuclear receptor subfamily 1, group H, member 3 [Source:HGNC Symbol;Acc:7966]	-0.0287198	0.31377	-0.32487	0.185488	-0.382265	0.102194	0.310846	0.274344	0.327656	0.102969	-0.082618	0.274527	-0.185986	-0.513296	0.331653	0.0751145	-0.086459	-0.0941832	-0.38747	0.0674619	0.12547	-0.0700198	-0.285812	-0.20957	-0.171729	0.154529	0.313767	0.181074	0.0709787	-0.158804	0.120849	0.471298	0.377001	0.227502	-0.133763
ENSG00000025708	M7_black	TYMP	TYMP	protein_coding	22	-1	q13.33	50964181	50968485	thymidine phosphorylase [Source:HGNC Symbol;Acc:3148]	-0.0678703	0.274142	-0.458428	0.216668	-0.385013	-0.127803	0.761687	0.53341	0.251993	0.207834	-0.111924	0.115368	0.199168	-0.447989	0.508582	0.163126	-0.294261	-0.309459	-0.24758	-0.0564907	0.424642	-0.0701451	-0.432915	-0.383096	-0.422906	-0.0669172	0.380501	0.161315	-0.218444	0.0151619	-0.0229759	0.52068	0.188034	0.388022	-0.0162095
ENSG00000025770	M0_grey	NCAPH2	NCAPH2	protein_coding	22	1	q13.33	50946645	50961901	non-SMC condensin II complex, subunit H2 [Source:HGNC Symbol;Acc:25071]	-0.09018	-0.30143	0.249062	0.169472	0.384591	-0.132686	-0.31704	-0.0980162	-0.108623	-0.221446	0.405188	-0.0625941	-0.0151691	0.273594	-0.31005	0.219982	0.0695984	-0.0530582	0.363107	-0.0445451	-0.167494	-0.107653	0.144821	-0.00578615	-0.00126432	0.173738	-0.213442	0.0412264	-0.250908	0.101112	0.0999874	-0.29758	-0.26986	-0.240747	0.281519
ENSG00000025772	M0_grey	TOMM34	TOMM34	protein_coding	20	-1	q13.12	43570771	43589127	translocase of outer mitochondrial membrane 34 [Source:HGNC Symbol;Acc:15746]	-0.239187	-0.168449	0.489137	0.109428	0.334961	0.24451	-0.108714	-0.071025	0.228597	-0.312569	0.431924	0.554628	-0.449074	-0.0742719	-0.342776	0.00883083	0.591629	-0.296692	0.0284344	-0.121632	-0.437017	-0.481123	0.123013	-0.521767	-0.22503	0.603918	-0.207115	-0.153783	-0.240077	-0.403134	0.706944	0.208562	-0.0192003	0.256962	-0.0655994
ENSG00000025796	M0_grey	SEC63	SEC63	protein_coding	6	-1	q21	108188960	108279393	SEC63 homolog (S. cerevisiae) [Source:HGNC Symbol;Acc:21082]	-0.0825634	-0.0917774	0.206225	0.217472	0.312272	-0.0343099	-0.13547	0.0314965	-0.127944	-0.144359	0.410055	-0.027636	0.0290254	0.107763	-0.119865	0.244836	0.0826685	-0.106319	0.260056	-0.192608	-0.0192268	-0.0519655	0.118335	-0.119886	-0.0269595	0.231862	-0.0783772	0.0834939	-0.0901944	0.0751165	0.115129	-0.112813	-0.158951	-0.0694524	0.214809
ENSG00000025800	M5_green	KPNA6	KPNA6	protein_coding	1	1	p35.1	32573639	32642169	karyopherin alpha 6 (importin alpha 7) [Source:HGNC Symbol;Acc:6399]	-0.0828442	-0.37159	0.603833	-0.000993121	0.642502	0.00496631	-0.354574	-0.212041	-0.127264	-0.222775	0.475673	0.0957891	-0.0829236	0.336954	-0.430215	0.042687	0.387197	-0.266044	0.395409	-0.290858	-0.324321	-0.212559	0.34755	-0.0781084	-0.0727444	0.289608	-0.493135	-0.138057	-0.236641	-0.0530827	0.363111	-0.223453	-0.318011	-0.0414342	0.126738
ENSG00000026025	M7_black	VIM	VIM	protein_coding	10	1	p13	17270258	17279592	vimentin [Source:HGNC Symbol;Acc:12692]	-0.06863	0.454289	-0.477922	0.268841	-0.479762	-0.105709	0.691657	0.422815	0.108527	0.47829	-0.0983676	0.107471	0.0811823	-0.505989	0.516284	0.15674	-0.244406	-0.186417	-0.349149	-0.0931722	0.435768	-0.00739898	-0.457558	-0.216423	-0.237136	0.13417	0.393514	0.176321	0.0712012	-0.0475012	-0.032034	0.522861	0.212902	0.359756	-0.0514038
ENSG00000026036	M18_lightgreen	RTEL1-TNFRSF6B	RTEL1-TNFRSF6B	protein_coding	20	1	q13.33	62290653	62330037	RTEL1-TNFRSF6B readthrough (NMD candidate) [Source:HGNC Symbol;Acc:44095]	0.0239988	-0.185253	0.107691	-0.224748	-0.0275615	0.184294	-0.203479	-0.232868	0.0387326	-0.00749665	-0.189143	0.0343672	-0.160423	0.0989595	-0.166725	-0.286367	0.151403	0.498651	-0.069394	0.311313	-0.226372	-0.0732954	0.109249	0.220617	0.375432	-0.0503258	-0.0582671	-0.224403	0.161077	-0.133517	-0.0132232	-0.149355	0.00758721	-0.0243831	-0.189106
ENSG00000026103	M0_grey	FAS	FAS	protein_coding	10	1	q23.31	90750414	90775542	Fas cell surface death receptor [Source:HGNC Symbol;Acc:11920]	0.00369907	0.4732	-0.471508	0.14285	-0.449656	-0.105326	0.612657	0.287195	0.177139	0.133731	-0.168941	0.140355	0.15595	-0.451782	0.500399	0.0834492	-0.231409	-0.265354	-0.316777	0.00788906	0.388763	-0.0135348	-0.39226	-0.323284	-0.380777	0.0148379	0.364799	0.017508	-0.0575686	-0.022934	-0.0186072	0.59525	0.268646	0.305471	-0.0970155
ENSG00000026297	M8_pink	RNASET2	RNASET2	protein_coding	6	-1	q27	167342992	167370679	ribonuclease T2 [Source:HGNC Symbol;Acc:21686]	-0.133355	0.0996465	-0.213252	0.43113	-0.227139	0.0244901	0.35835	0.708346	0.224347	-0.0644041	0.204141	0.328335	-0.171972	-0.413858	0.232482	0.295888	0.0215032	-0.15575	-0.17985	0.01145	0.0905965	-0.300483	-0.276931	-0.437784	-0.293261	0.368156	0.360909	0.516756	-0.227012	-0.155521	0.273001	0.361759	0.150093	0.245665	0.0929194
ENSG00000026508	M15_midnightblue	CD44	CD44	protein_coding	11	1	p13	35160417	35253949	CD44 molecule (Indian blood group) [Source:HGNC Symbol;Acc:1681]	0.33685	0.30598	-0.480548	0.0118137	-0.551433	0.0164608	0.648371	0.431833	-0.0234985	0.202191	-0.365369	-0.024092	0.180052	-0.543817	0.757924	-0.0883999	-0.324402	-0.226741	-0.479528	-0.158811	0.375546	-0.0822878	-0.159207	-0.233868	-0.186802	-0.210016	0.455228	0.122082	-0.0984938	-0.134953	-0.205169	0.526897	0.351562	0.437096	-0.264902
ENSG00000026559	M35_mediumpurple3	KCNG1	KCNG1	protein_coding	20	-1	q13.13	49620193	49639666	potassium voltage-gated channel, subfamily G, member 1 [Source:HGNC Symbol;Acc:6248]	-0.471975	0.0320885	-0.258116	0.725351	0.25933	-0.721458	0.050248	0.191133	0.179083	0.188687	0.593675	-0.303491	0.383652	0.334816	-0.232979	0.8658	-0.45294	-0.136884	0.678306	0.206478	0.440842	0.392781	-0.488243	0.103762	-0.446118	0.176365	-0.127003	0.357329	-0.169559	0.686548	-0.19214	-0.333858	-0.463855	-0.571732	0.897856
ENSG00000026652	M0_grey	AGPAT4	AGPAT4	protein_coding	6	-1	q26	161551011	161695093	1-acylglycerol-3-phosphate O-acyltransferase 4 [Source:HGNC Symbol;Acc:20885]	0.421931	-0.313564	0.0810874	0.0185167	0.211403	-0.0829589	-0.253843	-0.0536618	-0.167049	-0.247375	0.196659	-0.204184	0.0267945	0.148301	-0.0168886	0.0627828	-0.0976071	-0.0609779	0.210184	-0.104517	-0.134025	0.00480181	0.455959	0.0333841	0.0137582	-0.062161	-0.179471	0.0632569	-0.226957	0.073298	-0.116018	-0.299697	-0.0471329	-0.321347	0.138458
ENSG00000026751	M0_grey	SLAMF7	SLAMF7	protein_coding	1	1	q23.3	160709037	160724611	SLAM family member 7 [Source:HGNC Symbol;Acc:21394]	0.00530628	0.123493	-0.207523	0.0475317	-0.138982	-0.171223	0.178416	0.246224	-0.10386	0.344158	-0.119176	-0.239782	0.273036	-0.083661	0.229821	0.0682362	-0.289192	-0.002524	-0.107492	-0.0274122	0.343528	0.126878	-0.137323	0.126271	-0.015669	-0.178673	0.193848	0.288564	-0.00966481	0.169648	-0.275018	0.0416261	-0.0360039	0.0729818	0.0356703
ENSG00000026950	M0_grey	BTN3A1	BTN3A1	protein_coding	6	1	p22.2	26402465	26415444	butyrophilin, subfamily 3, member A1 [Source:HGNC Symbol;Acc:1138]	0.122539	0.373984	-0.414182	0.120868	-0.446214	0.0387081	0.46054	0.361111	0.105892	0.274428	-0.22896	-0.0352205	0.0658849	-0.442466	0.540159	0.0390257	-0.312233	-0.0470316	-0.39808	-0.0068848	0.343208	0.117256	-0.218104	-0.0123928	-0.033697	-0.106107	0.43696	0.238742	0.162214	-0.0235184	-0.18409	0.340179	0.347607	0.21779	-0.11842
ENSG00000027001	M0_grey	MIPEP	MIPEP	protein_coding	13	-1	q12.12	24304328	24463558	mitochondrial intermediate peptidase [Source:HGNC Symbol;Acc:7104]	0.243208	-0.151396	0.176768	-0.0590297	0.0435495	0.222202	-0.312106	-0.0900589	-0.260254	-0.0632189	-0.0167273	-0.127018	-0.160181	-0.0131129	-0.0132664	-0.135048	0.0746283	0.238355	-0.109601	-0.116549	-0.201173	-0.0384312	0.364772	0.221289	0.426845	0.0176016	0.0409219	0.0649603	0.208233	-0.134111	-0.0971302	-0.216152	0.0564323	-0.0808684	-0.137192
ENSG00000027075	M0_grey	PRKCH	PRKCH	protein_coding	14	1	q23.1	61654277	62017694	protein kinase C, eta [Source:HGNC Symbol;Acc:9403]	-0.0639705	0.0757196	-0.418992	0.0781261	-0.301074	-0.261945	0.486715	0.382631	-0.0653132	0.742866	-0.242212	-0.272485	0.366278	-0.118394	0.29806	0.116498	-0.441729	0.0230214	-0.111795	0.0550473	0.496945	0.11882	-0.342103	0.381124	-0.0821282	-0.282333	0.273129	0.345559	-0.10803	0.221205	-0.350845	0.0584383	-0.0366755	0.0592492	0.0887566
ENSG00000027644	M10_purple	INSRR	INSRR	protein_coding	1	-1	q23.1	156809855	156828810	insulin receptor-related receptor [Source:HGNC Symbol;Acc:6093]	-0.230698	0.052805	-0.0516833	0.07335	0.00788046	-0.147171	0.153219	0.0941524	-0.0152014	0.591305	0.0312052	-0.09422	0.125951	0.0851598	-0.0469798	0.103744	-0.0796751	-0.0212036	0.0837594	-0.0495268	0.200553	0.110979	-0.179529	0.167572	-0.0432306	-0.00281274	-0.0532306	0.153616	0.0709289	0.117631	-0.0749214	-0.0885696	-0.142171	-0.0248608	0.12665
ENSG00000027697	M15_midnightblue	IFNGR1	IFNGR1	protein_coding	6	-1	q23.3	137518621	137540586	interferon gamma receptor 1 [Source:HGNC Symbol;Acc:5439]	0.158876	0.287474	-0.471961	0.0487075	-0.531199	-0.00511578	0.66269	0.57729	0.0412457	0.19663	-0.327685	0.0371814	0.188802	-0.505095	0.655028	0.00772099	-0.306127	-0.16449	-0.407287	-0.0678693	0.376607	-0.057483	-0.245681	-0.215036	-0.175812	-0.205984	0.565781	0.273914	-0.109116	-0.0582803	-0.145093	0.511677	0.326691	0.424103	-0.163769
ENSG00000027847	M0_grey	B4GALT7	B4GALT7	protein_coding	5	1	q35.3	177027101	177037348	xylosylprotein beta 1,4-galactosyltransferase, polypeptide 7 [Source:HGNC Symbol;Acc:930]	-0.156918	-0.153741	0.350795	-0.0935718	0.302613	-0.00520653	-0.255597	-0.281927	-0.155826	-0.0482948	0.162778	0.0132854	-0.0923876	0.235491	-0.358006	-0.112246	0.269473	0.0449409	0.148382	-0.127221	-0.189263	-0.137816	0.0971693	0.0520892	0.0889779	0.219869	-0.328434	-0.166986	0.0256494	-0.0814692	0.17863	-0.136339	-0.334921	0.00992852	-0.02585
ENSG00000027869	M0_grey	SH2D2A	SH2D2A	protein_coding	1	-1	q23.1	156776035	156786654	SH2 domain containing 2A [Source:HGNC Symbol;Acc:10821]	0.00971198	0.160948	-0.311548	0.0196461	-0.225506	-0.189375	0.377599	0.219579	-0.0973307	0.349776	-0.189596	-0.210156	0.308482	-0.153005	0.311319	0.0439065	-0.340445	-0.106216	-0.134326	-0.0841936	0.399148	0.0829194	-0.212671	0.0426893	-0.122132	-0.243833	0.182508	0.12363	-0.0929691	0.141955	-0.271352	0.150699	-0.0120676	0.126467	-0.00122639
ENSG00000028116	M1_turquoise	VRK2	VRK2	protein_coding	2	1	p16.1	58134786	58387055	vaccinia related kinase 2 [Source:HGNC Symbol;Acc:12719]	0.854025	0.0484773	-0.188237	-0.430494	-0.396323	0.305716	-0.00451709	-0.0359619	-0.223357	-0.169901	-0.544253	-0.14852	-0.0710421	-0.275167	0.519201	-0.471387	-0.14077	0.153364	-0.438755	-0.0742992	-0.0905095	0.045641	0.464051	0.0890264	0.316731	-0.412555	0.242802	-0.129102	0.159186	-0.227692	-0.336917	0.0917192	0.446291	0.0730977	-0.469592
ENSG00000028137	M7_black	TNFRSF1B	TNFRSF1B	protein_coding	1	1	p36.22	12227060	12269285	tumor necrosis factor receptor superfamily, member 1B [Source:HGNC Symbol;Acc:11917]	-0.0982858	0.28638	-0.558764	0.273868	-0.443178	-0.290358	0.838771	0.742279	0.126353	0.477255	-0.152279	-0.0451807	0.353173	-0.395986	0.533964	0.254773	-0.440918	-0.254213	-0.216801	-0.0723682	0.612948	0.0245918	-0.515124	-0.162375	-0.408832	-0.125431	0.449023	0.415445	-0.209768	0.15576	-0.189233	0.430289	0.0739952	0.318679	0.0890072
ENSG00000028203	M0_grey	VEZT	VEZT	protein_coding	12	1	q22	95611522	95696566	vezatin, adherens junctions transmembrane protein [Source:HGNC Symbol;Acc:18258]	-0.381506	-0.341241	0.162268	0.2666	0.434349	-0.392787	-0.263182	-0.0971335	-0.218037	0.0731575	0.399031	-0.363364	0.306889	0.533363	-0.451826	0.402767	-0.142124	0.157987	0.573634	0.0548804	0.110721	0.117873	-0.130081	0.242895	0.0716636	0.0483307	-0.234268	0.131889	-0.196591	0.417262	-0.20193	-0.585743	-0.60174	-0.434808	0.533288
ENSG00000028277	M0_grey	POU2F2	POU2F2	protein_coding	19	-1	q13.2	42590263	42700737	POU class 2 homeobox 2 [Source:HGNC Symbol;Acc:9213]	-0.187975	-0.0178784	-0.289535	0.212737	-0.183266	-0.112651	0.279053	0.430079	0.307825	0.0909743	-0.0198827	0.118986	0.073112	-0.155096	0.131151	0.156984	-0.14457	-0.0430974	-0.0422375	0.211226	0.174243	-0.116586	-0.366859	-0.159899	-0.226642	0.00530825	0.173223	0.316775	-0.271089	0.035649	0.0421482	0.182742	0.0197232	0.181936	0.0848498
ENSG00000028310	M0_grey	BRD9	BRD9	protein_coding	5	-1	p15.33	850406	892939	bromodomain containing 9 [Source:HGNC Symbol;Acc:25818]	0.199237	-0.308654	0.275874	-0.411008	0.121728	0.22798	-0.377985	-0.380054	-0.306673	-0.0610512	-0.173068	-0.152491	-0.089849	0.275946	-0.214683	-0.399247	0.176922	0.446035	0.0296461	0.149382	-0.304371	-0.0718351	0.378256	0.321121	0.52052	-0.151353	-0.151825	-0.273536	0.0889898	-0.139974	-0.118338	-0.314052	-0.0607524	-0.0759225	-0.21214
ENSG00000028528	M1_turquoise	SNX1	SNX1	protein_coding	15	1	q22.31	64386322	64438289	sorting nexin 1 [Source:HGNC Symbol;Acc:11172]	0.612039	-0.0065633	-0.0257191	-0.343113	-0.0565477	0.0109885	-0.076911	-0.054572	-0.471027	0.0578485	-0.269037	-0.41281	0.142843	0.0513827	0.290864	-0.245206	-0.202621	0.138449	-0.0649133	-0.286363	0.0927315	0.278788	0.434934	0.367643	0.335833	-0.370473	-0.0289218	0.0312943	0.245243	0.0979447	-0.420942	-0.209939	0.0564454	-0.166286	-0.147702
ENSG00000028839	M0_grey	TBPL1	TBPL1	protein_coding	6	1	q23.2	134273308	134311570	TBP-like 1 [Source:HGNC Symbol;Acc:11589]	-0.234177	-0.265133	0.416831	0.19178	0.421649	0.072174	-0.228552	-0.144661	0.237775	-0.255047	0.456396	0.287698	-0.175453	0.171109	-0.398908	0.153316	0.356818	-0.166308	0.239125	0.040258	-0.332643	-0.28143	0.0755308	-0.294115	-0.141435	0.389517	-0.155977	-0.123237	-0.266523	-0.124857	0.40689	-0.0661994	-0.120433	0.0107899	0.134688
ENSG00000029153	M0_grey	ARNTL2	ARNTL2	protein_coding	12	1	p11.23	27485787	27576241	aryl hydrocarbon receptor nuclear translocator-like 2 [Source:HGNC Symbol;Acc:18984]	-0.457312	-0.273013	0.207254	0.309334	0.54392	-0.429949	-0.360023	0.020641	0.0205383	0.0739047	0.45498	-0.332222	0.301125	0.61821	-0.549336	0.502563	-0.141266	0.0320021	0.682443	0.154249	0.113017	0.265939	-0.14825	0.290098	-0.103273	0.0180831	-0.226626	0.339479	-0.173887	0.525676	-0.145933	-0.602907	-0.553451	-0.559132	0.651921
ENSG00000029363	M0_grey	BCLAF1	BCLAF1	protein_coding	6	-1	q23.3	136578001	136610989	BCL2-associated transcription factor 1 [Source:HGNC Symbol;Acc:16863]	0.00810327	-0.297775	0.357477	-0.286251	0.0836022	0.462773	-0.220368	-0.0640233	-0.202043	-0.218745	-0.0939837	0.194019	-0.186558	0.0354427	-0.13216	-0.324133	0.39078	0.0959082	-0.145026	-0.197368	-0.378133	-0.383266	0.335175	-0.118775	0.364255	-0.0139769	0.0420589	-0.147265	-0.0986783	-0.363441	0.204076	-0.0475993	0.0741621	0.306828	-0.304963
ENSG00000029364	M0_grey	SLC39A9	SLC39A9	protein_coding	14	1	q24.1	69864732	69929105	solute carrier family 39, member 9 [Source:HGNC Symbol;Acc:20182]	-0.0380371	-0.082912	0.217696	-0.0278403	0.344416	-0.180404	-0.155576	-0.106898	-0.263441	0.0337931	0.165192	-0.276775	0.281995	0.290725	-0.124028	0.151522	-0.0894152	-0.320744	0.293892	-0.397556	0.0881577	0.19078	0.159909	0.200759	-0.0495959	-0.137369	-0.218035	0.0344287	-0.0526533	0.256308	-0.138314	-0.279853	-0.266054	-0.18171	0.215407
ENSG00000029534	M3_brown	ANK1	ANK1	protein_coding	8	-1	p11.21	41510739	41754280	ankyrin 1, erythrocytic [Source:HGNC Symbol;Acc:492]	-0.101383	-0.33303	0.647819	-0.575575	0.333595	0.43243	-0.42096	-0.428044	-0.122322	-0.162037	-0.176413	0.225631	-0.256659	0.404801	-0.461415	-0.524183	0.640762	0.150656	0.0504477	-0.0209599	-0.55304	-0.245434	0.364762	0.109075	0.352207	-0.0468546	-0.303434	-0.321894	0.052184	-0.316966	0.343745	-0.200348	-0.0730195	0.175597	-0.320957
ENSG00000029559	M0_grey	IBSP	IBSP	protein_coding	4	1	q22.1	88720733	88733074	integrin-binding sialoprotein [Source:HGNC Symbol;Acc:5341]	-0.0901813	0.101457	-0.226671	0.297895	-0.150497	-0.146375	0.218862	0.271373	0.0593085	0.109814	0.0951293	-0.0219644	0.156643	-0.187475	0.190633	0.240249	-0.223317	-0.109781	-0.0718967	-0.000921721	0.251479	-0.0547563	-0.249806	-0.120347	-0.144986	0.0851354	0.251547	0.236987	-0.115718	0.0717889	-0.0787498	0.171037	-0.0124538	0.116075	0.113929
ENSG00000029639	M6_red	TFB1M	TFB1M	protein_coding	6	-1	q25.3	155578643	155635627	transcription factor B1, mitochondrial [Source:HGNC Symbol;Acc:17037]	0.191487	-0.191187	0.320387	-0.287016	0.00131912	0.538391	-0.339406	-0.206488	-0.0226327	-0.169032	-0.143447	0.224103	-0.393142	-0.12211	-0.0804179	-0.405034	0.378496	0.182866	-0.308044	-0.125499	-0.460609	-0.278929	0.417495	0.0354036	0.409695	0.0738663	-0.0111964	-0.130708	0.140928	-0.443532	0.220634	-0.000552575	0.248214	0.204168	-0.415551
ENSG00000029725	M0_grey	RABEP1	RABEP1	protein_coding	17	1	p13.2	5185558	5289129	rabaptin, RAB GTPase binding effector protein 1 [Source:HGNC Symbol;Acc:17677]	0.062754	-0.424951	0.446609	-0.100883	0.533997	-0.0160089	-0.567083	-0.236684	-0.2745	-0.13552	0.237122	-0.329529	0.0775297	0.510262	-0.430709	0.0412719	0.041972	0.147336	0.411733	-0.0491168	-0.214541	0.182025	0.433649	0.362982	0.323803	-0.126411	-0.262665	0.0661161	-0.0399611	0.196974	-0.159528	-0.630542	-0.276865	-0.406252	0.214161
ENSG00000029993	M0_grey	HMGB3	HMGB3	protein_coding	X	1	q28	150148982	150159248	high mobility group box 3 [Source:HGNC Symbol;Acc:5004]	-0.285126	0.0520568	0.122369	0.082758	0.209999	-0.234862	-0.118687	-0.026019	-0.346653	0.164498	0.159127	-0.277538	0.203547	0.318219	-0.220072	0.239843	-0.0753732	0.110303	0.308081	-0.157709	0.175574	0.276004	-0.101323	0.311704	0.175873	-0.0220716	-0.0585781	0.128616	0.218776	0.329566	-0.160425	-0.343502	-0.366012	-0.218658	0.306717
ENSG00000030066	M0_grey	NUP160	NUP160	protein_coding	11	-1	p11.2	47799639	47870107	nucleoporin 160kDa [Source:HGNC Symbol;Acc:18017]	0.271521	0.261606	-0.532909	-0.095361	-0.648233	0.14578	0.468755	0.343511	0.0974108	0.283855	-0.557491	-0.0451927	0.165537	-0.445656	0.674537	-0.159073	-0.351513	0.143129	-0.507884	0.153534	0.317372	0.042515	-0.162788	0.0780356	0.104799	-0.370218	0.544372	0.1696	0.0939059	-0.0632596	-0.329831	0.349288	0.495626	0.298862	-0.280281
ENSG00000030110	M0_grey	BAK1	BAK1	protein_coding	6	-1	p21.31	33540329	33548019	BCL2-antagonist/killer 1 [Source:HGNC Symbol;Acc:949]	-0.0839964	-0.116322	-0.0567158	-0.142783	0.0946031	-0.274193	0.0941799	-0.0172621	-0.169386	0.22087	-0.15994	-0.311976	0.496329	0.269687	-0.00632887	-0.0343979	-0.236465	-0.0264959	0.181956	0.0906032	0.281599	0.0982729	-0.139944	0.216681	-0.0858909	-0.377067	-0.108677	0.0190282	-0.244466	0.285074	-0.268817	-0.0986071	-0.278981	0.0157777	0.0870011
ENSG00000030304	M0_grey	MUSK	MUSK	protein_coding	9	1	q31.3	113431051	113563859	muscle, skeletal, receptor tyrosine kinase [Source:HGNC Symbol;Acc:7525]	0.302892	0.0258196	-0.140226	-0.0956382	-0.15361	-0.0122644	0.0324981	0.0781894	-0.235115	0.181288	-0.171342	-0.271018	0.087131	-0.0683791	0.252154	-0.115578	-0.211558	0.0960943	-0.126389	-0.108146	0.112942	0.101411	0.181382	0.205585	0.198469	-0.17579	0.0574837	0.103437	0.118964	0.0106823	-0.299971	-0.0748866	0.0499699	-0.0265945	-0.091907
ENSG00000030419	M2_blue	IKZF2	IKZF2	protein_coding	2	-1	q34	213864429	214017151	IKAROS family zinc finger 2 (Helios) [Source:HGNC Symbol;Acc:13177]	0.332468	0.564402	-0.529638	0.0941027	-0.558478	0.0610291	0.579409	0.303738	0.304367	-0.109892	-0.221689	0.239236	-0.0950377	-0.64786	0.70236	-0.00558282	-0.221658	-0.30341	-0.466056	-0.0443561	0.242876	0.0341318	-0.171771	-0.458038	-0.362674	-0.01964	0.382305	-0.0133671	0.089686	-0.156595	0.0162044	0.683704	0.547136	0.28684	-0.229571
ENSG00000030582	M28_saddlebrown	GRN	GRN	protein_coding	17	1	q21.31	42422614	42430470	granulin [Source:HGNC Symbol;Acc:4601]	-0.0291601	-0.085009	-0.0205461	0.204934	0.10359	-0.154342	0.188598	0.512664	-0.0563287	0.156719	0.201478	-0.0827989	0.146234	-0.0651974	0.14389	0.241518	-0.135648	-0.27559	0.0956904	-0.267077	0.203382	-0.0335139	0.019797	-0.0582032	-0.207641	0.0128124	0.0753311	0.495096	-0.245288	0.11598	0.00670177	0.00558012	-0.123667	0.0990729	0.187652
ENSG00000031003	M0_grey	FAM13B	FAM13B	protein_coding	5	-1	q31.2	137273649	137387650	family with sequence similarity 13, member B [Source:HGNC Symbol;Acc:1335]	0.0457029	-0.437494	0.478035	-0.329197	0.242294	0.44703	-0.521358	-0.190682	-0.014764	-0.22976	-0.0772763	0.179025	-0.282194	0.22234	-0.327713	-0.344347	0.457699	0.196534	-0.00700175	0.026309	-0.53179	-0.244516	0.418107	0.140221	0.381559	-0.0370005	-0.159076	-0.0166398	-0.0496407	-0.287584	0.23581	-0.233339	0.0460016	0.0947429	-0.253068
ENSG00000031081	M2_blue	ARHGAP31	ARHGAP31	protein_coding	3	1	q13.33	119013220	119139561	Rho GTPase activating protein 31 [Source:HGNC Symbol;Acc:29216]	-0.151918	0.674528	-0.593582	0.275693	-0.339484	-0.472819	0.600091	0.357845	0.0274537	0.415191	-0.0935997	-0.261417	0.394092	-0.201054	0.444758	0.341726	-0.5637	-0.152655	-0.0372908	0.0453732	0.732111	0.521681	-0.580612	0.100528	-0.338041	-0.16164	0.246924	0.283799	0.306156	0.438808	-0.347625	0.26169	-0.0266843	-0.0752299	0.244133
ENSG00000031691	M1_turquoise	CENPQ	CENPQ	protein_coding	6	1	p12.3	49431091	49460820	centromere protein Q [Source:HGNC Symbol;Acc:21347]	0.431247	0.206109	-0.226192	-0.198016	-0.350177	0.187445	0.176569	0.144212	-0.0245264	-0.0457127	-0.372896	-0.0411508	-0.00346735	-0.345091	0.48298	-0.22318	-0.163709	-0.0279517	-0.401878	-0.104076	0.0740629	0.0653185	0.161394	-0.062691	0.0916241	-0.277171	0.311366	0.0373122	0.112917	-0.140443	-0.200607	0.223662	0.390828	0.151013	-0.297252
ENSG00000031698	M3_brown	SARS	SARS	protein_coding	1	1	p13.3	109756540	109780791	seryl-tRNA synthetase [Source:HGNC Symbol;Acc:10537]	0.00611912	-0.493042	0.76933	-0.346245	0.39698	0.474822	-0.388843	-0.217534	-0.271267	-0.249494	0.0857264	0.277748	-0.308821	0.171444	-0.387615	-0.401248	0.685707	0.0106528	-0.0451079	-0.267224	-0.606356	-0.539768	0.535688	-0.0943464	0.352394	0.225759	-0.182687	-0.218722	-0.189981	-0.480943	0.45297	-0.0883111	-0.0828569	0.37392	-0.333527
ENSG00000031823	M0_grey	RANBP3	RANBP3	protein_coding	19	-1	p13.3	5916150	5978153	RAN binding protein 3 [Source:HGNC Symbol;Acc:9850]	0.00878153	-0.113255	0.247666	0.0241254	0.108411	0.240185	-0.113956	-0.165876	-0.058341	-0.272976	0.219501	0.368478	-0.330481	-0.0942788	-0.122844	-0.12351	0.415615	-0.0790211	-0.0445164	-0.0870338	-0.349712	-0.405933	0.191323	-0.294029	-0.0110032	0.402399	-0.170871	-0.218632	-0.0968539	-0.359158	0.463537	0.1749	0.0537933	0.232111	-0.169124
ENSG00000032219	M0_grey	ARID4A	ARID4A	protein_coding	14	1	q23.1	58765103	58840605	AT rich interactive domain 4A (RBP1-like) [Source:HGNC Symbol;Acc:9885]	-0.179298	-0.297627	0.221163	0.109589	0.282858	0.0170493	-0.360059	-0.084634	0.00592747	-0.105711	0.258533	-0.0209624	-0.0302368	0.294063	-0.336938	0.185727	0.116343	0.0688921	0.295624	0.00767223	-0.181408	0.0120573	0.122081	0.0770448	0.0844654	0.0872802	-0.166992	0.125994	-0.103315	0.100139	0.0522491	-0.358661	-0.157552	-0.215281	0.239865
ENSG00000032389	M0_grey	TSSC1	TSSC1	protein_coding	2	-1	p25.3	3192696	3381653	tumor suppressing subtransferable candidate 1 [Source:HGNC Symbol;Acc:12383]	-0.428703	-0.255268	0.277978	0.301753	0.513774	-0.297378	-0.399719	-0.216377	-0.0253545	-0.0545165	0.510889	-0.153768	0.0714644	0.527298	-0.606568	0.409243	0.0503134	0.0479299	0.608186	0.0142475	-0.0788907	0.150998	-0.0511768	0.196058	-0.0154293	0.203487	-0.382676	0.0511389	-0.0428484	0.327159	0.0544737	-0.555917	-0.533144	-0.467849	0.515735
ENSG00000032444	M0_grey	PNPLA6	PNPLA6	protein_coding	19	1	p13.2	7598890	7626650	patatin-like phospholipase domain containing 6 [Source:HGNC Symbol;Acc:16268]	-0.106312	-0.166012	0.247767	0.171432	0.39895	-0.134414	-0.156623	-0.141853	0.0618436	-0.231191	0.470844	0.168453	-0.146568	0.144065	-0.283466	0.158868	0.219344	-0.200343	0.358589	-0.0429354	-0.173945	-0.158786	0.110207	-0.19991	-0.291804	0.37635	-0.411817	-0.113119	-0.230835	-0.0107649	0.357712	-0.0455371	-0.231843	-0.149965	0.190232
ENSG00000032742	M1_turquoise	IFT88	IFT88	protein_coding	13	1	q12.11	21140585	21265503	intraflagellar transport 88 homolog (Chlamydomonas) [Source:HGNC Symbol;Acc:20606]	0.524665	0.147405	-0.105236	-0.2672	-0.354797	0.365214	-0.101655	-0.0679953	-0.23967	-0.0833497	-0.384079	-0.0931256	-0.212439	-0.281201	0.354611	-0.370429	-0.0327828	0.304078	-0.469208	-0.0490059	-0.135946	0.046853	0.32794	0.167866	0.520127	-0.157076	0.279595	-0.0707017	0.415765	-0.273487	-0.239351	0.0647543	0.423075	0.0748892	-0.412936
ENSG00000033011	M0_grey	ALG1	ALG1	protein_coding	16	1	p13.3	5083703	5137380	ALG1, chitobiosyldiphosphodolichol beta-mannosyltransferase [Source:HGNC Symbol;Acc:18294]	0.107152	-0.301379	0.352646	-0.152802	0.239521	0.093673	-0.365187	-0.112493	-0.3474	-0.0499843	0.0682786	-0.113529	-0.0940033	0.1781	-0.221955	-0.161439	0.193962	0.129307	0.0532601	-0.192036	-0.242158	-0.112386	0.345032	0.233739	0.322025	0.0753456	-0.220706	0.0530578	0.0428501	-0.117724	0.0204775	-0.289089	-0.232183	-0.0553092	-0.0873202
ENSG00000033030	M0_grey	ZCCHC8	ZCCHC8	protein_coding	12	-1	q24.31	122957417	122985518	zinc finger, CCHC domain containing 8 [Source:HGNC Symbol;Acc:25265]	0.00836615	0.172463	-0.356388	-0.113292	-0.374443	0.0560953	0.367046	0.0830661	0.241064	0.0454138	-0.369379	0.0882518	0.194337	-0.20355	0.318492	-0.143732	-0.184377	0.00304882	-0.235797	0.31432	0.202877	-0.0313486	-0.264596	-0.158101	-0.149246	-0.317413	0.2864	-0.105126	-0.145763	-0.0167992	-0.0883815	0.362399	0.311735	0.262334	-0.182992
ENSG00000033050	M3_brown	ABCF2	ABCF2	protein_coding	7	-1	q36.1	150904923	150924316	ATP-binding cassette, sub-family F (GCN20), member 2 [Source:HGNC Symbol;Acc:71]	0.00167578	-0.301001	0.719349	-0.408776	0.343602	0.524865	-0.429306	-0.375304	-0.139089	-0.320304	0.0522331	0.409847	-0.442988	0.113483	-0.373094	-0.484324	0.767981	-0.0742754	-0.0967857	-0.275134	-0.652313	-0.475949	0.479377	-0.190222	0.278611	0.312896	-0.324645	-0.408553	-0.00372566	-0.540432	0.555634	0.0410396	0.00740152	0.366024	-0.427876
ENSG00000033100	M0_grey	CHPF2	CHPF2	protein_coding	7	1	q36.1	150929575	150935908	chondroitin polymerizing factor 2 [Source:HGNC Symbol;Acc:29270]	-0.271308	-0.475036	0.341461	0.0556667	0.508445	-0.233231	-0.425797	-0.198915	-0.196102	-0.0131438	0.323647	-0.195949	0.130003	0.500314	-0.560538	0.0918616	0.0903751	0.123378	0.480868	0.0595564	-0.126118	-0.095545	0.0410351	0.241771	0.088803	0.104732	-0.504328	0.0150038	-0.258319	0.169804	0.0205278	-0.447922	-0.563594	-0.264218	0.250626
ENSG00000033122	M19_lightyellow	LRRC7	LRRC7	protein_coding	1	1	p31.1	70034081	70617628	leucine rich repeat containing 7 [Source:HGNC Symbol;Acc:18531]	-0.422676	-0.217687	0.0270091	0.487313	0.496627	-0.531008	-0.136513	0.0416033	0.0492763	-0.0345829	0.625977	-0.257942	0.29139	0.472969	-0.432723	0.645379	-0.230378	-0.104379	0.750668	0.0967678	0.193145	0.218865	-0.242371	0.0447383	-0.29247	0.0874436	-0.287504	0.222537	-0.333387	0.548443	-0.0612768	-0.47721	-0.558308	-0.546979	0.727661
ENSG00000033170	M1_turquoise	FUT8	FUT8	protein_coding	14	1	q23.3	65877310	66210839	fucosyltransferase 8 (alpha (1,6) fucosyltransferase) [Source:HGNC Symbol;Acc:4019]	0.691968	0.00342759	-0.128599	-0.297107	-0.103019	0.0213297	-0.125674	-0.0720974	-0.270453	-0.0899336	-0.287617	-0.414474	0.129314	0.03102	0.317054	-0.187414	-0.30417	0.13991	-0.0766272	-0.0935419	0.0525327	0.338686	0.439316	0.299468	0.266478	-0.457218	0.0893054	-0.0060152	0.183599	0.126363	-0.502059	-0.249394	0.174116	-0.272764	-0.109614
ENSG00000033178	M0_grey	UBA6	UBA6	protein_coding	4	-1	q13.2	68478370	68566897	ubiquitin-like modifier activating enzyme 6 [Source:HGNC Symbol;Acc:25581]	0.309694	-0.144997	-0.182857	-0.0320723	-0.0398134	-0.126334	-0.0714111	0.0818027	-0.202422	0.033586	-0.137031	-0.458942	0.368863	0.0282924	0.213704	0.0546519	-0.44411	-0.0331065	-0.00758199	-0.170434	0.229213	0.22468	0.17699	0.208787	0.144285	-0.431205	0.0374524	0.189861	-0.118806	0.245873	-0.508198	-0.239691	-0.0167217	-0.171337	0.0659278
ENSG00000033327	M1_turquoise	GAB2	GAB2	protein_coding	11	-1	q14.1	77926343	78129394	GRB2-associated binding protein 2 [Source:HGNC Symbol;Acc:14458]	0.828624	2.56e-05	-0.0634214	-0.304661	-0.233481	0.243769	-0.049504	-0.0648812	-0.303974	-0.279867	-0.299793	-0.11764	-0.123616	-0.2301	0.408752	-0.384295	-0.0529919	0.135383	-0.324768	-0.0797549	-0.159142	-0.0399597	0.505466	0.00815681	0.285327	-0.175728	0.134614	-0.165457	0.120208	-0.258226	-0.209822	0.0758428	0.335266	0.0506943	-0.392064
ENSG00000033627	M3_brown	ATP6V0A1	ATP6V0A1	protein_coding	17	1	q21.2	40610862	40674629	ATPase, H+ transporting, lysosomal V0 subunit a1 [Source:HGNC Symbol;Acc:865]	-0.0892643	-0.350044	0.760088	-0.0858931	0.786035	0.0287401	-0.504237	-0.392533	-0.172709	-0.340896	0.542582	0.0981752	-0.177645	0.444747	-0.605306	-0.0485107	0.514742	-0.106411	0.452631	-0.185952	-0.442081	-0.190253	0.412059	-0.0859238	0.0267125	0.360569	-0.573987	-0.277058	-0.132604	-0.0838587	0.417425	-0.282863	-0.397259	-0.131277	0.0875428
ENSG00000033800	M31_violet	PIAS1	PIAS1	protein_coding	15	1	q23	68346517	68483096	protein inhibitor of activated STAT, 1 [Source:HGNC Symbol;Acc:2752]	-0.306088	-0.0827548	0.291702	0.157583	0.256138	0.157442	0.0479697	0.00687522	0.183855	-0.20474	0.363025	0.474629	-0.241237	-0.0521591	-0.204196	0.126438	0.443767	-0.265832	0.109698	-0.15301	-0.24029	-0.364195	-0.0171577	-0.457335	-0.256064	0.415872	-0.103649	-0.0703246	-0.247025	-0.214689	0.616102	0.192686	-0.0252218	0.253797	0.0433498
ENSG00000033867	M0_grey	SLC4A7	SLC4A7	protein_coding	3	-1	p24.1	27414214	27525911	solute carrier family 4, sodium bicarbonate cotransporter, member 7 [Source:HGNC Symbol;Acc:11033]	-0.378102	-0.0812038	0.205637	0.12538	0.0594624	0.271116	-0.0769994	0.101747	0.183991	-0.128609	0.126635	0.367652	-0.171755	-0.020323	-0.245514	0.0473606	0.337437	0.0503085	-0.048524	0.170133	-0.202631	-0.348708	-0.161047	-0.230037	0.0208562	0.234122	0.254629	0.0962936	-0.14097	-0.206329	0.379523	0.12711	0.0901474	0.232049	-0.0222974
ENSG00000034053	M0_grey	APBA2	APBA2	protein_coding	15	1	q13.1	29129629	29410518	amyloid beta (A4) precursor protein-binding, family A, member 2 [Source:HGNC Symbol;Acc:579]	-0.0870217	-0.390406	0.550441	-0.15322	0.488128	0.138135	-0.397711	-0.367512	-0.159399	-0.302505	0.27522	0.157363	-0.172601	0.316947	-0.492001	-0.14088	0.441221	-0.0540231	0.262414	-0.153441	-0.421541	-0.308892	0.299834	-0.113687	0.0890181	0.218738	-0.389857	-0.302492	-0.218106	-0.181337	0.357226	-0.203594	-0.272434	0.0231743	-0.0413795
ENSG00000034152	M0_grey	MAP2K3	MAP2K3	protein_coding	17	1	p11.2	21187984	21218552	mitogen-activated protein kinase kinase 3 [Source:HGNC Symbol;Acc:6843]	-0.128321	0.0706929	-0.0726007	-0.0641756	-0.0786555	-0.036185	0.383703	0.0293371	0.0400747	0.17873	-0.123916	0.1493	0.177918	-0.138742	0.130874	-0.108626	0.0171986	-0.226074	-0.129944	-0.0625801	0.165803	-0.186897	-0.210034	-0.191775	-0.249345	-0.044666	-0.0119086	-0.175604	-0.210891	-0.0714485	0.143472	0.356506	0.00578019	0.384342	-0.149304
ENSG00000034239	M16_lightcyan	EFCAB1	EFCAB1	protein_coding	8	-1	q11.21	49623348	49647870	EF-hand calcium binding domain 1 [Source:HGNC Symbol;Acc:25678]	-0.276523	0.0363872	-0.0853362	0.595034	0.197392	-0.386307	-0.0670534	0.0875764	0.0439508	0.0236258	0.553043	-0.0649949	0.0364803	0.114598	-0.219613	0.607974	-0.148047	-0.13184	0.388525	-0.028697	0.151695	0.131922	-0.234995	-0.0566772	-0.243401	0.378668	-0.127174	0.230087	-0.0558107	0.293623	0.0452458	-0.193691	-0.275889	-0.376629	0.553405
ENSG00000034510	M0_grey	TMSB10	TMSB10	protein_coding	2	1	p11.2	85132749	85133795	thymosin beta 10 [Source:HGNC Symbol;Acc:11879]	-0.211906	-0.0983487	-0.0298965	0.513153	0.205344	-0.329631	0.0580204	0.283319	0.0151184	-0.0042508	0.490005	-0.110549	0.150781	-0.0151933	-0.0859427	0.479035	-0.196587	-0.141934	0.223715	-0.0694042	0.210348	-0.115087	-0.23083	-0.160682	-0.236033	0.287061	0.0684112	0.341317	-0.319924	0.184358	-0.0251824	-0.0493896	-0.333737	-0.0924673	0.358986
ENSG00000034533	M0_grey	ASTE1	ASTE1	protein_coding	3	-1	q22.1	130732719	130746493	asteroid homolog 1 (Drosophila) [Source:HGNC Symbol;Acc:25021]	0.366907	-0.247881	0.255496	-0.385372	-0.0705958	0.472658	-0.342869	-0.214731	-0.156556	-0.103013	-0.293864	0.067991	-0.3071	-0.0365554	-0.00419036	-0.505593	0.306647	0.35131	-0.302567	0.0217628	-0.43514	-0.225237	0.494368	0.208079	0.524669	-0.0464891	-0.0168312	-0.130668	0.153401	-0.406661	0.0358435	-0.0924219	0.234625	0.162462	-0.458147
ENSG00000034677	M6_red	RNF19A	RNF19A	protein_coding	8	-1	q22.2	101269288	101348446	ring finger protein 19A, RBR E3 ubiquitin protein ligase [Source:HGNC Symbol;Acc:13432]	-0.107878	-0.0339265	0.0718055	-0.0664314	-0.215773	0.486932	0.205468	0.121488	0.238282	-0.047747	-0.119241	0.567164	-0.348963	-0.388375	0.0752494	-0.210424	0.388663	-0.172301	-0.418775	-0.150161	-0.271008	-0.553404	-0.0302375	-0.396445	-0.0567949	0.21722	0.309561	-0.0478717	-0.219035	-0.530229	0.464473	0.459105	0.339831	0.560384	-0.381891
ENSG00000034693	M25_orange	PEX3	PEX3	protein_coding	6	1	q24.2	143771944	143811147	peroxisomal biogenesis factor 3 [Source:HGNC Symbol;Acc:8858]	0.10948	-0.271688	0.283603	-0.151261	0.117009	0.265527	-0.386212	-0.162787	-0.30257	-0.0636731	-0.0331833	-0.104678	-0.145098	0.139228	-0.174236	-0.179709	0.170071	0.377916	-0.0416602	-0.0325786	-0.284908	-0.0638344	0.328376	0.282748	0.613323	-0.0230735	0.0330181	-0.0123928	0.148704	-0.120488	-0.0535807	-0.327969	0.0107099	-0.087557	-0.126632
ENSG00000034713	M0_grey	GABARAPL2	GABARAPL2	protein_coding	16	1	q23.1	75600249	75611779	GABA(A) receptor-associated protein-like 2 [Source:HGNC Symbol;Acc:13291]	0.23778	0.178021	0.135988	-0.131415	-0.0677379	0.274942	-0.0459032	-0.0289491	-0.156509	-0.136416	-0.0801304	0.0492095	-0.194799	-0.168425	0.169722	-0.152991	0.135108	0.0532134	-0.237786	-0.20672	-0.133673	0.0668048	0.289752	0.00501392	0.264334	0.0425124	0.237765	-0.0541642	0.355092	-0.171966	0.0186664	0.0792235	0.281373	0.0624122	-0.19806
ENSG00000035115	M0_grey	SH3YL1	SH3YL1	protein_coding	2	-1	p25.3	217730	266398	SH3 and SYLF domain containing 1 [Source:HGNC Symbol;Acc:29546]	-0.109863	-0.108241	0.0492398	0.159929	0.144368	0.021789	-0.123711	0.0129302	0.323049	-0.191154	0.232659	0.174646	-0.182447	0.0454509	-0.135386	0.175201	0.0911321	-0.0661584	0.166907	0.161124	-0.166238	-0.0190335	0.0164462	-0.157235	-0.155828	0.155403	-0.0830013	0.0841355	-0.180121	0.0113606	0.204708	-0.0460379	0.0519227	-0.184545	0.178389
ENSG00000035141	M0_grey	FAM136A	FAM136A	protein_coding	2	-1	p13.3	70523107	70529222	family with sequence similarity 136, member A [Source:HGNC Symbol;Acc:25911]	-0.212004	-0.189333	0.315677	0.0947718	0.210751	0.123128	-0.218998	0.13771	0.111321	-0.0364885	0.145131	0.107	-0.0444767	0.10302	-0.210891	0.078121	0.20738	0.00836028	0.0301151	0.0187576	-0.143989	-0.159622	0.0540735	0.0288322	0.0738691	0.142359	0.0837756	0.305391	-0.0970888	-0.0534854	0.164919	-0.0668913	-0.0696882	0.140387	0.0500741
ENSG00000035403	M0_grey	VCL	VCL	protein_coding	10	1	q22.2	75757872	75879918	vinculin [Source:HGNC Symbol;Acc:12665]	-0.2801	0.225599	-0.405915	0.244868	-0.214911	-0.373205	0.625279	0.271572	0.0395472	0.618748	-0.0748493	-0.159765	0.475868	-0.0563182	0.2267	0.27988	-0.387415	-0.1092	0.043521	0.0485656	0.600251	0.127486	-0.550278	0.0548534	-0.289153	-0.124689	0.238148	0.129855	-0.120014	0.322616	-0.215546	0.169901	-0.172092	0.143787	0.233
ENSG00000035499	M0_grey	DEPDC1B	DEPDC1B	protein_coding	5	-1	q12.1	59892739	59996017	DEP domain containing 1B [Source:HGNC Symbol;Acc:24902]	-0.10117	-0.239676	-0.0326742	0.0178728	0.0471204	-0.0185317	0.055598	0.119241	0.134737	0.017623	-0.056801	0.00900415	0.200493	0.0388421	-0.00833136	0.0477811	-0.0881218	-0.149815	0.0558603	-0.00437465	0.0471645	-0.147135	-0.0498211	-0.0797081	-0.156318	-0.224196	0.0436118	0.120907	-0.43195	0.0476809	-0.00106768	0.00234514	-0.057959	0.112612	0.0313921
ENSG00000035664	M1_turquoise	DAPK2	DAPK2	protein_coding	15	-1	q22.31	64199235	64364232	death-associated protein kinase 2 [Source:HGNC Symbol;Acc:2675]	0.839062	-0.0371018	0.0760955	-0.48017	-0.194819	0.398982	-0.172754	-0.217999	-0.217972	-0.316878	-0.377949	-0.00613542	-0.299062	-0.213037	0.293926	-0.547552	0.119469	0.173627	-0.390149	-0.119627	-0.346407	-0.070996	0.651017	0.0262569	0.339561	-0.193372	0.00069338	-0.301837	0.208288	-0.371968	-0.0872315	0.0340251	0.409345	0.024602	-0.50796
ENSG00000035681	M0_grey	NSMAF	NSMAF	protein_coding	8	-1	q12.1	59496063	59572403	neutral sphingomyelinase (N-SMase) activation associated factor [Source:HGNC Symbol;Acc:8017]	-0.170912	-0.114246	-0.00946287	-0.131228	-0.108297	0.126194	0.030695	0.0123928	-0.0670121	0.111395	-0.259891	0.00318543	0.123965	0.0294949	-0.0212649	-0.168426	0.0382402	0.260237	-0.121654	0.109886	0.0399463	-0.144844	-0.172906	0.0826488	0.252923	-0.173092	0.131832	-0.0260025	-0.0525115	-0.0431187	-0.0478842	0.0114103	-0.0443697	0.259918	-0.169704
ENSG00000035687	M0_grey	ADSS	ADSS	protein_coding	1	-1	q44	244571796	244615436	adenylosuccinate synthase [Source:HGNC Symbol;Acc:292]	0.23331	-0.541393	0.554832	-0.247876	0.455551	0.125506	-0.619206	-0.189644	-0.436414	-0.15554	0.0906686	-0.323804	-0.0173991	0.442544	-0.349383	-0.155266	0.173877	0.224092	0.236961	-0.221098	-0.352804	-0.0188688	0.670423	0.387403	0.497002	-0.126313	-0.245215	0.102066	-0.0322771	0.00990104	-0.13091	-0.638316	-0.250302	-0.25689	0.0244852
ENSG00000035862	M4_yellow	TIMP2	TIMP2	protein_coding	17	-1	q25.3	76849059	76921469	TIMP metallopeptidase inhibitor 2 [Source:HGNC Symbol;Acc:11821]	-0.0299491	0.217761	-0.305179	0.609843	-0.0661116	-0.328508	0.241155	0.361335	-0.0159877	0.0299596	0.436721	-0.0494099	0.0842594	-0.284118	0.264083	0.540461	-0.289865	-0.249191	0.0905662	-0.142138	0.316887	0.0219885	-0.212932	-0.218345	-0.358457	0.336158	0.111206	0.372676	-0.0974375	0.168383	-0.0064677	0.163483	-0.0460231	-0.0849211	0.348738
ENSG00000035928	M1_turquoise	RFC1	RFC1	protein_coding	4	-1	p14	39289076	39367995	replication factor C (activator 1) 1, 145kDa [Source:HGNC Symbol;Acc:9969]	0.600827	-0.0210192	-0.0700078	-0.286249	-0.285064	0.420139	-0.0415201	0.00660996	-0.128845	-0.0592836	-0.328055	0.0136778	-0.198351	-0.337426	0.402281	-0.329647	0.00522148	0.0322063	-0.437821	-0.290498	-0.147252	-0.0552958	0.44519	0.0205396	0.32828	-0.229113	0.211782	-0.00883663	0.120895	-0.280983	-0.115761	0.0966584	0.48751	0.147079	-0.408989
ENSG00000036054	M0_grey	TBC1D23	TBC1D23	protein_coding	3	1	q12.1	99979844	100044095	TBC1 domain family, member 23 [Source:HGNC Symbol;Acc:25622]	-0.0314918	-0.0893056	-0.0853747	-0.0714715	-0.027618	-0.000723152	0.0862465	0.079542	0.00277053	0.0725063	-0.142166	-0.143603	0.336628	0.0576654	0.117387	0.0409914	-0.203776	-0.174391	0.00806799	-0.0457936	0.173423	0.0235921	-0.0153062	0.00133912	-0.0452495	-0.359287	0.251803	0.0785133	-0.292529	0.15009	-0.211507	-0.00158313	0.0640816	0.088971	0.052396
ENSG00000036257	M3_brown	CUL3	CUL3	protein_coding	2	-1	q36.2	225334867	225450110	cullin 3 [Source:HGNC Symbol;Acc:2553]	-0.155629	-0.423243	0.635974	-0.0945425	0.594562	0.0629008	-0.426354	-0.184967	-0.177451	-0.200409	0.319897	0.0313375	-0.0281511	0.432546	-0.474651	-0.0140822	0.38508	-0.130325	0.364094	-0.235057	-0.320084	-0.160846	0.329262	0.0289845	0.128627	0.163225	-0.355086	-0.0630444	-0.182197	-0.0143427	0.230557	-0.320295	-0.309718	-0.0351798	0.100278
ENSG00000036448	M0_grey	MYOM2	MYOM2	protein_coding	8	1	p23.3	1993155	2113475	myomesin 2 [Source:HGNC Symbol;Acc:7614]	-0.0409361	-0.130025	0.365134	-0.0283021	0.236577	0.158288	-0.233004	-0.255647	-0.00605228	-0.269468	0.248601	0.286654	-0.370404	0.133532	-0.303778	-0.0854107	0.467785	0.0363373	0.127063	-0.00333255	-0.400006	-0.268114	0.178615	-0.170539	0.0506559	0.423914	-0.216132	-0.239082	-0.00983249	-0.253639	0.408384	-0.0409979	-0.0909932	-0.0294786	-0.0346642
ENSG00000036473	M0_grey	OTC	OTC	protein_coding	X	1	p11.4	38211798	38280703	ornithine carbamoyltransferase [Source:HGNC Symbol;Acc:8512]	0.000871431	0.0714328	0.000663678	0.0124625	-0.0930713	0.171604	0.0579937	0.0518518	0.0525018	-0.0691611	-0.0280441	0.190759	-0.156481	-0.222756	0.0636626	-0.0855529	0.11177	-0.153816	-0.230678	-0.102773	-0.0886033	-0.189733	0.0110572	-0.185462	-0.0551847	0.112252	0.0883596	-0.00132302	-0.0527662	-0.225356	0.162429	0.222895	0.201007	0.191583	-0.18168
ENSG00000036530	M19_lightyellow	CYP46A1	CYP46A1	protein_coding	14	1	q32.2	100150641	100193638	cytochrome P450, family 46, subfamily A, polypeptide 1 [Source:HGNC Symbol;Acc:2641]	-0.490728	-0.102848	0.0347896	0.505812	0.50549	-0.608305	-0.122627	0.0190808	0.162019	0.125176	0.654527	-0.211441	0.24557	0.493694	-0.477346	0.680163	-0.180562	-0.0652401	0.783413	0.182889	0.233012	0.344451	-0.288689	0.135012	-0.397578	0.246616	-0.397453	0.228018	-0.154324	0.598941	0.0094046	-0.440473	-0.577148	-0.611517	0.805955
ENSG00000036549	M33_sienna3	ZZZ3	ZZZ3	protein_coding	1	-1	p31.1	78028101	78149104	zinc finger, ZZ-type containing 3 [Source:HGNC Symbol;Acc:24523]	0.379036	0.194755	-0.167012	0.00674912	-0.429298	0.57184	0.0990294	0.074737	0.296827	-0.328365	-0.105917	0.50791	-0.586086	-0.663712	0.387298	-0.181777	0.198375	0.0155841	-0.587699	0.0139564	-0.320478	-0.290927	0.210538	-0.386507	0.116385	0.229916	0.397234	-0.124159	0.129118	-0.533858	0.300677	0.470192	0.789325	0.253372	-0.415178
ENSG00000036565	M0_grey	SLC18A1	SLC18A1	protein_coding	8	-1	p21.3	20002366	20040717	solute carrier family 18 (vesicular monoamine transporter), member 1 [Source:HGNC Symbol;Acc:10934]	0.013582	0.0111758	-0.0622093	0.131164	-0.0545044	-0.0247457	0.0447458	0.210431	-0.0331642	0.019626	0.0650199	0.0136363	-0.0292066	-0.119476	0.0598978	0.0928614	-0.0485583	0.015114	-0.0774701	-0.0274621	0.0360932	-0.0498777	-0.0307332	-0.00871157	0.0316895	0.0928062	0.171924	0.220053	-0.0319823	-0.00480438	-0.00786425	0.0667565	0.0559459	0.00100721	0.0362363
ENSG00000036672	M0_grey	USP2	USP2	protein_coding	11	-1	q23.3	119225925	119252436	ubiquitin specific peptidase 2 [Source:HGNC Symbol;Acc:12618]	-0.0520075	-0.184778	0.289904	-0.173365	0.339283	-0.0205997	-0.0621174	-0.212489	-0.0714837	-0.194308	0.132807	0.0763608	0.0237621	0.251964	-0.199934	-0.0910666	0.239058	-0.140148	0.278168	-0.0693492	-0.158728	-0.0877237	0.179057	-0.168713	-0.133086	-0.00039873	-0.341455	-0.26705	-0.211665	0.00245225	0.244069	-0.0638277	-0.201438	0.0257255	0.0349605
ENSG00000037042	M14_cyan	TUBG2	TUBG2	protein_coding	17	1	q21.2	40811323	40819024	tubulin, gamma 2 [Source:HGNC Symbol;Acc:12419]	-0.0345275	-0.345917	0.484353	-0.163926	0.561644	-0.141347	-0.505044	-0.408896	-0.184378	-0.0540427	0.19504	-0.264155	0.0693397	0.700088	-0.547367	-0.0425389	0.195797	0.303849	0.564831	0.208442	-0.23199	0.181986	0.316607	0.410967	0.212392	-0.0165426	-0.493814	-0.169668	0.0770417	0.227745	-0.0296971	-0.630486	-0.448582	-0.442088	0.250595
ENSG00000037241	M0_grey	RPL26L1	RPL26L1	protein_coding	5	1	q35.1	172385732	172396774	ribosomal protein L26-like 1 [Source:HGNC Symbol;Acc:17050]	-0.10561	-0.177677	0.179694	0.000820735	0.199593	-0.0878381	-0.204855	-0.0514777	-0.208126	0.0126082	0.0323828	-0.256386	0.236883	0.21985	-0.157321	0.0459043	-0.0616529	0.0387569	0.140485	-0.0883661	0.0500803	0.0420976	0.0336443	0.132869	0.129322	-0.13846	-0.0216256	0.0619841	-0.106188	0.150385	-0.173536	-0.225318	-0.287565	-0.0100417	0.0930388
ENSG00000037280	M10_purple	FLT4	FLT4	protein_coding	5	-1	q35.3	180028506	180076624	fms-related tyrosine kinase 4 [Source:HGNC Symbol;Acc:3767]	-0.0225199	-0.0529991	-0.191281	-0.0855856	-0.176904	-0.0892925	0.276876	0.147015	0.0162706	0.605766	-0.273641	-0.154484	0.251169	-0.0252863	0.151157	-0.0749211	-0.216676	0.0974307	-0.0952469	0.134804	0.254329	0.0324	-0.17636	0.390994	0.0175935	-0.270379	0.115655	0.123317	-0.0919338	0.0853527	-0.210067	0.0257296	0.000185437	0.130142	-0.0476566
ENSG00000037474	M0_grey	NSUN2	NSUN2	protein_coding	5	-1	p15.31	6599352	6633404	NOP2/Sun RNA methyltransferase family, member 2 [Source:HGNC Symbol;Acc:25994]	0.044217	-0.206456	0.178882	-0.133777	0.177029	-0.0447065	-0.268372	-0.0623779	-0.461928	0.115992	-0.0424806	-0.369366	0.177881	0.238372	-0.119729	-0.107914	-0.0684013	0.293638	0.0764419	-0.0384245	-0.00120697	0.0330818	0.162938	0.359924	0.412212	-0.176522	-0.0483368	0.0790155	0.0419876	0.0774703	-0.280419	-0.339308	-0.25085	-0.0777446	-0.0145065
ENSG00000037637	M0_grey	FBXO42	FBXO42	protein_coding	1	-1	p36.13	16573334	16678949	F-box protein 42 [Source:HGNC Symbol;Acc:29249]	-0.266098	-0.323843	0.425859	0.0238117	0.445302	0.0522231	-0.218708	-0.0508268	0.0535164	-0.182005	0.346642	0.23708	-0.105002	0.211051	-0.389188	0.0748747	0.346257	-0.273642	0.268685	-0.176502	-0.269071	-0.265082	0.127109	-0.152728	-0.167548	0.207637	-0.338542	-0.0247759	-0.320676	-0.0737601	0.42267	-0.0804897	-0.200856	0.0982843	0.109495
ENSG00000037749	M0_grey	MFAP3	MFAP3	protein_coding	5	1	q33.2	153418466	153600038	microfibrillar-associated protein 3 [Source:HGNC Symbol;Acc:7034]	-0.233966	0.136158	-0.117201	-0.0684909	-0.117784	0.0369236	0.258498	0.0980604	0.245965	0.0138235	-0.187235	0.168001	0.21529	-0.0555351	0.115881	-0.00939099	-0.0225211	-0.232278	-0.0680381	0.0856419	0.157592	-0.0750971	-0.306294	-0.213937	-0.233873	-0.207816	0.261418	-0.048823	-0.235319	0.047021	0.0697385	0.345646	0.15432	0.307644	-0.0515237
ENSG00000037757	M0_grey	MRI1	MRI1	protein_coding	19	1	p13.2	13875346	13885096	methylthioribose-1-phosphate isomerase 1 [Source:HGNC Symbol;Acc:28469]	0.269716	-0.129069	-0.0617493	-0.160198	-0.0596966	0.0280707	-0.112524	-0.0259264	-0.181474	0.100433	-0.124688	-0.21051	0.0183407	-0.0275569	0.0925636	-0.146641	-0.150067	0.213636	-0.0737839	-0.0631238	0.00824392	0.0563645	0.227029	0.290775	0.267948	-0.172269	-0.037017	0.0486992	0.0602476	-0.00924686	-0.225952	-0.179891	0.00645379	-0.13366	-0.102952
ENSG00000037897	M0_grey	METTL1	METTL1	protein_coding	12	-1	q14.1	58162254	58166576	methyltransferase like 1 [Source:HGNC Symbol;Acc:7030]	-0.226879	-0.152768	0.0669018	0.157376	0.324872	-0.391302	-0.100828	0.0807349	-0.079758	0.137132	0.209208	-0.380911	0.474095	0.34392	-0.193543	0.27853	-0.248338	-0.146155	0.382545	-0.0637088	0.290643	0.18496	-0.123078	0.12698	-0.220058	-0.131831	-0.135076	0.25133	-0.256169	0.405919	-0.235397	-0.255185	-0.488143	-0.147571	0.367999
ENSG00000038002	M0_grey	AGA	AGA	protein_coding	4	-1	q34.3	178351924	178363657	aspartylglucosaminidase [Source:HGNC Symbol;Acc:318]	0.410468	0.0255491	-0.00632762	-0.0871577	-0.0251863	-0.0258832	-0.147713	0.000737963	-0.484889	0.0460142	-0.0710363	-0.397838	0.0761702	-0.0273847	0.202558	-0.0755928	-0.203544	0.0622532	-0.119196	-0.302413	0.0618031	0.162553	0.338742	0.301393	0.336297	-0.127882	0.0266822	0.161165	0.210334	0.0251782	-0.378206	-0.20295	-0.0197381	-0.167114	-0.0738948
ENSG00000038210	M21_darkred	PI4K2B	PI4K2B	protein_coding	4	1	p15.2	25162263	25280714	phosphatidylinositol 4-kinase type 2 beta [Source:HGNC Symbol;Acc:18215]	-0.0798057	0.415518	-0.502333	0.162606	-0.244887	-0.448049	0.35481	0.282694	-0.0687253	0.344814	-0.183749	-0.484511	0.576405	-0.0404545	0.399736	0.317887	-0.670954	-0.130642	0.0428243	-0.0475104	0.694112	0.574345	-0.400862	0.237426	-0.173915	-0.433573	0.246732	0.304011	0.165413	0.535827	-0.585993	0.0187341	-0.0859904	-0.139535	0.286872
ENSG00000038219	M0_grey	BOD1L1	BOD1L1	protein_coding	4	-1	p15.33	13570362	13629347	biorientation of chromosomes in cell division 1-like 1 [Source:HGNC Symbol;Acc:31792]	-0.0160457	-0.509416	0.424377	-0.308997	0.341082	0.226076	-0.533422	-0.26085	-0.23418	-0.075824	-0.0331225	-0.149767	-0.0576371	0.500047	-0.44487	-0.219115	0.244921	0.407006	0.258361	0.0675296	-0.355733	-0.0431879	0.390139	0.354613	0.486929	-0.179246	-0.204382	-0.0260784	-0.0371925	0.00396442	-0.0369227	-0.564092	-0.193408	-0.187756	-0.00425299
ENSG00000038274	M3_brown	MAT2B	MAT2B	protein_coding	5	1	q34	162930120	162946342	methionine adenosyltransferase II, beta [Source:HGNC Symbol;Acc:6905]	-0.000169403	-0.298548	0.692947	-0.487296	0.273443	0.593597	-0.356141	-0.238015	-0.0386094	-0.263745	-0.134879	0.41665	-0.362751	0.138097	-0.29457	-0.497758	0.742489	0.00121825	-0.140628	-0.201465	-0.618506	-0.417201	0.461802	-0.0961674	0.291294	0.0829502	-0.0869522	-0.229235	-0.0194468	-0.481729	0.493293	0.0171591	0.101987	0.425437	-0.431241
ENSG00000038295	M0_grey	TLL1	TLL1	protein_coding	4	1	q32.3	166794410	167025047	tolloid-like 1 [Source:HGNC Symbol;Acc:11843]	-0.147793	-0.06918	-0.0733573	0.359796	0.0494203	-0.149381	-0.0689712	0.0658341	0.0653166	-0.168088	0.295442	-0.00216831	0.00680008	-0.016538	-0.0874799	0.334037	-0.105182	0.00872882	0.131225	0.109866	0.039608	-0.0950291	-0.179245	-0.11289	-0.0611122	0.193894	0.101637	0.121216	-0.146325	0.108653	-0.0142761	-0.0509511	-0.0731253	-0.135763	0.221382
ENSG00000038358	M0_grey	EDC4	EDC4	protein_coding	16	1	q22.1	67906926	67918406	enhancer of mRNA decapping 4 [Source:HGNC Symbol;Acc:17157]	-0.15628	-0.474644	0.39961	-0.103138	0.51759	-0.0521784	-0.312676	-0.258576	-0.148855	-0.170058	0.270239	-0.0148268	0.10267	0.489875	-0.462427	-0.00739728	0.234696	-0.00379912	0.482263	0.0357928	-0.233796	-0.195193	0.197741	0.0223442	-0.0305132	-0.0146285	-0.385657	-0.156361	-0.413586	0.0738724	0.193596	-0.335434	-0.374616	-0.101047	0.171673
ENSG00000038382	M0_grey	TRIO	TRIO	protein_coding	5	1	p15.2	14143811	14532235	trio Rho guanine nucleotide exchange factor [Source:HGNC Symbol;Acc:12303]	-0.594854	-0.200374	-0.0553216	0.353109	0.372009	-0.529869	0.015358	0.0414397	0.136821	0.14107	0.367877	-0.221653	0.463072	0.525463	-0.386056	0.540033	-0.262164	-0.0868832	0.69105	0.260338	0.313627	0.192125	-0.459305	0.1118	-0.323435	-0.106433	-0.187315	0.162029	-0.402563	0.58637	-0.0854033	-0.333092	-0.512462	-0.337416	0.651753
ENSG00000038427	M0_grey	VCAN	VCAN	protein_coding	5	1	q14.2	82767284	82878122	versican [Source:HGNC Symbol;Acc:2464]	0.377638	0.277443	-0.405145	0.0384563	-0.250986	-0.248288	0.174741	0.272564	-0.139552	0.113726	-0.186781	-0.44952	0.308281	-0.0445867	0.446225	0.143973	-0.540843	0.0876751	-1.52e-05	0.0610898	0.424274	0.491855	-0.00757037	0.255102	0.0289128	-0.378699	0.249847	0.304298	0.217294	0.35753	-0.559443	-0.10632	0.0983574	-0.26032	0.159645
ENSG00000038532	M0_grey	CLEC16A	CLEC16A	protein_coding	16	1	p13.13	11038345	11276046	C-type lectin domain family 16, member A [Source:HGNC Symbol;Acc:29013]	-0.0259349	-0.211784	0.349344	-0.3964	0.276405	0.222963	-0.289609	-0.397249	0.104058	-0.185584	-0.0737525	0.185466	-0.210262	0.32149	-0.367771	-0.335564	0.377862	0.189585	0.182676	0.187013	-0.378498	-0.0582069	0.234609	0.107204	0.125282	-0.0702214	-0.389912	-0.372093	0.0490116	-0.115898	0.270613	-0.171581	-0.0325764	-0.0754201	-0.150094
ENSG00000038945	M8_pink	MSR1	MSR1	protein_coding	8	-1	p22	15965387	16424999	macrophage scavenger receptor 1 [Source:HGNC Symbol;Acc:7376]	-0.102495	0.180619	-0.386986	0.253169	-0.390825	-0.105325	0.623051	0.72686	0.105409	0.34465	-0.0931538	0.0526648	0.160805	-0.383652	0.42886	0.190391	-0.253358	-0.15349	-0.260668	-0.0521066	0.378611	-0.103149	-0.39288	-0.211948	-0.197544	0.00120421	0.457324	0.443474	-0.148007	-0.00972392	-0.07493	0.361525	0.129347	0.350449	0.0193254
ENSG00000039068	M1_turquoise	CDH1	CDH1	protein_coding	16	1	q22.1	68771128	68869451	cadherin 1, type 1, E-cadherin (epithelial) [Source:HGNC Symbol;Acc:1748]	0.616724	-0.0782723	0.0464361	-0.305168	-0.0986849	0.179274	-0.173027	-0.128311	-0.367819	0.0055384	-0.21142	-0.201824	-0.0930029	-0.0364956	0.203178	-0.326958	-0.0047186	0.170331	-0.182927	-0.1559	-0.153905	0.00455072	0.506661	0.206029	0.355915	-0.129541	-0.0740591	-0.055514	0.180933	-0.174786	-0.225092	-0.157762	0.145794	-0.10576	-0.263578
ENSG00000039123	M6_red	SKIV2L2	SKIV2L2	protein_coding	5	1	q11.2	54603588	54721409	superkiller viralicidic activity 2-like 2 (S. cerevisiae) [Source:HGNC Symbol;Acc:18734]	0.197535	-0.205798	0.336541	-0.367626	-0.0606302	0.698057	-0.239047	-0.138377	-0.0814156	-0.270552	-0.209175	0.311988	-0.357499	-0.206184	0.0113528	-0.462839	0.432965	0.106664	-0.417678	-0.144686	-0.475108	-0.420877	0.438341	-0.13007	0.451653	-0.00200014	0.216438	-0.207368	-0.0018954	-0.532326	0.249795	0.142666	0.432573	0.389131	-0.514108
ENSG00000039139	M16_lightcyan	DNAH5	DNAH5	protein_coding	5	-1	p15.2	13690440	13944652	dynein, axonemal, heavy chain 5 [Source:HGNC Symbol;Acc:2950]	-0.355106	-0.0144967	-0.144515	0.670983	0.157242	-0.441736	-0.0566155	0.0925663	0.175292	0.139422	0.534671	-0.109418	0.0720208	0.144311	-0.261896	0.635048	-0.194286	0.0764499	0.393422	0.184299	0.207145	0.143134	-0.352133	0.0368368	-0.214095	0.418391	-0.0799926	0.274609	-0.0462033	0.348031	-0.023749	-0.243421	-0.352186	-0.406847	0.588512
ENSG00000039319	M1_turquoise	ZFYVE16	ZFYVE16	protein_coding	5	1	q14.1	79703832	79775169	zinc finger, FYVE domain containing 16 [Source:HGNC Symbol;Acc:20756]	0.808758	-0.0755956	0.0284522	-0.501544	-0.205067	0.318438	-0.273607	-0.21148	-0.348054	-0.0913212	-0.505199	-0.292949	-0.0858945	-0.0500202	0.287774	-0.514119	-0.0646504	0.424346	-0.333349	-0.0217064	-0.187657	0.150801	0.586895	0.37603	0.620245	-0.408743	0.0871688	-0.130201	0.352274	-0.16233	-0.40832	-0.201063	0.312834	-0.0885547	-0.425397
ENSG00000039523	M0_grey	FAM65A	FAM65A	protein_coding	16	1	q22.1	67552321	67580691	family with sequence similarity 65, member A [Source:HGNC Symbol;Acc:25836]	-0.237705	-0.205889	0.229734	0.133387	0.521717	-0.380265	-0.250069	-0.17219	0.00232046	-0.0221671	0.378779	-0.18374	0.195119	0.539566	-0.438203	0.237726	0.0166634	-0.0141895	0.64669	0.123162	0.0279991	0.144967	-0.0173547	0.137597	-0.206169	0.091891	-0.477249	-0.00335292	-0.162977	0.350504	0.0318652	-0.381562	-0.52122	-0.392934	0.415376
ENSG00000039537	M0_grey	C6	C6	protein_coding	5	-1	p13.1	41142336	41261540	complement component 6 [Source:HGNC Symbol;Acc:1339]	-0.0591573	-0.0759664	-0.110123	0.0716966	-0.125737	0.0861816	0.070498	0.148652	0.0825036	0.0357387	-0.0571589	0.095651	-0.00834267	-0.152146	0.0787221	-0.0157459	-0.0212784	-0.0735657	-0.140691	0.0358502	0.00854643	-0.212486	-0.101397	-0.122414	-0.0420279	-0.00242935	0.0820351	0.100068	-0.221022	-0.123435	0.0478473	0.138501	0.102692	0.167252	-0.0925426
ENSG00000039560	M21_darkred	RAI14	RAI14	protein_coding	5	1	p13.2	34656342	34832732	retinoic acid induced 14 [Source:HGNC Symbol;Acc:14873]	0.276852	0.286001	-0.546135	0.0165051	-0.336744	-0.374517	0.310271	0.213223	-0.246831	0.388198	-0.339461	-0.652673	0.573827	-0.00461234	0.524769	0.137977	-0.750215	0.0543145	-0.0253761	0.0160627	0.646192	0.58139	-0.168941	0.430223	0.042233	-0.564881	0.230571	0.235715	0.22061	0.476978	-0.791453	-0.132152	-0.00202195	-0.241211	0.166017
ENSG00000039600	M0_grey	SOX30	SOX30	protein_coding	5	-1	q33.3	157052687	157098488	SRY (sex determining region Y)-box 30 [Source:HGNC Symbol;Acc:30635]	0.0157023	0.0855451	-0.0814618	0.0785469	-0.0098753	-0.120995	0.00929681	0.0112243	-0.0528574	0.0274869	0.029847	-0.116325	0.0480736	0.00875432	0.0444633	0.0804997	-0.125602	-0.0517098	0.047833	-0.0500754	0.0766734	0.0952267	0.00185063	0.017076	-0.0339719	-0.0143148	-0.0274446	0.0139467	0.0471882	0.0692392	-0.115678	-0.0303758	-0.0380969	-0.09358	0.0781629
ENSG00000039650	M18_lightgreen	PNKP	PNKP	protein_coding	19	-1	q13.33	50364461	50371166	polynucleotide kinase 3'-phosphatase [Source:HGNC Symbol;Acc:9154]	-0.00524901	-0.166284	0.0366088	0.0254588	0.107366	-0.164339	-0.30687	-0.112347	-0.244643	0.146979	0.000323431	-0.406859	0.184322	0.259505	-0.162112	0.0258069	-0.199791	0.432438	0.140977	0.211045	0.0791282	0.16191	0.035063	0.470202	0.34924	-0.115541	-0.116681	0.0979256	0.152883	0.214158	-0.359388	-0.403749	-0.289158	-0.268444	0.131041
ENSG00000040199	M11_greenyellow	PHLPP2	PHLPP2	protein_coding	16	-1	q22.2	71671738	71758604	PH domain and leucine rich repeat protein phosphatase 2 [Source:HGNC Symbol;Acc:29149]	-0.433321	-0.298431	0.45984	0.339832	0.628319	-0.0779409	-0.348712	-0.206717	0.158415	-0.252082	0.749339	0.254519	-0.222869	0.289399	-0.621508	0.327751	0.376609	-0.162714	0.488884	-0.0257261	-0.31303	-0.234294	0.0264084	-0.22147	-0.182137	0.566722	-0.410246	-0.0752373	-0.235291	0.00185032	0.507759	-0.204748	-0.327929	-0.194692	0.3412
ENSG00000040275	M1_turquoise	SPDL1	SPDL1	protein_coding	5	1	q35.1	169010638	169031782	spindle apparatus coiled-coil protein 1 [Source:HGNC Symbol;Acc:26010]	0.458384	-0.0553153	-0.0707507	-0.300095	-0.221787	0.232654	-0.0830969	-0.0116498	-0.358488	-0.0820208	-0.374625	-0.213678	0.00892819	-0.139002	0.296414	-0.324233	-0.126027	0.265962	-0.307565	-0.05556	-0.0504075	0.0295514	0.300295	0.20828	0.44838	-0.358027	0.22108	-0.0133684	0.143023	-0.118521	-0.312474	-0.0527921	0.233183	0.05914	-0.327471
ENSG00000040341	M3_brown	STAU2	STAU2	protein_coding	8	-1	q21.11	74332604	74659943	staufen double-stranded RNA binding protein 2 [Source:HGNC Symbol;Acc:11371]	-0.053076	-0.483034	0.779796	-0.371735	0.583789	0.335718	-0.662	-0.446404	-0.157836	-0.312511	0.109756	0.0785931	-0.252459	0.549305	-0.645713	-0.316818	0.594697	0.238274	0.263757	0.0413446	-0.613792	-0.187766	0.504462	0.158963	0.417295	0.0861123	-0.366343	-0.252584	-0.0214603	-0.189111	0.276118	-0.465582	-0.188578	-0.10675	-0.104319
ENSG00000040487	M0_grey	PQLC2	PQLC2	protein_coding	1	1	p36.13	19638820	19655794	PQ loop repeat containing 2 [Source:HGNC Symbol;Acc:26001]	0.135727	-0.178331	0.181622	-0.245713	0.0625202	0.187486	-0.269394	-0.176139	-0.077295	-0.0721338	-0.138552	-0.021399	-0.138541	0.0738706	-0.0854393	-0.279937	0.13016	0.206205	-0.0819621	0.0491056	-0.234278	-0.0415167	0.23298	0.207136	0.300819	-0.0878536	-0.170502	-0.129581	0.120394	-0.151721	-0.00303701	-0.109974	0.0333752	0.0225194	-0.215608
ENSG00000040531	M15_midnightblue	CTNS	CTNS	protein_coding	17	1	p13.2	3539762	3564836	cystinosin, lysosomal cystine transporter [Source:HGNC Symbol;Acc:2518]	0.40978	0.298942	-0.398805	-0.0924208	-0.376644	-0.135909	0.268323	0.249284	-0.18428	0.214753	-0.355949	-0.35686	0.248375	-0.254486	0.580785	-0.0837158	-0.45876	0.0316965	-0.276143	-0.0857866	0.388887	0.330399	0.0184571	0.212777	0.0622327	-0.354099	0.204309	0.212956	0.255595	0.14024	-0.486313	0.117607	0.155475	0.0180802	-0.12841
ENSG00000040608	M19_lightyellow	RTN4R	RTN4R	protein_coding	22	-1	q11.21	20228938	20270769	reticulon 4 receptor [Source:HGNC Symbol;Acc:18601]	-0.311383	-0.319088	0.406492	0.0946628	0.727457	-0.352531	-0.485219	-0.34896	-0.0493411	-0.0701523	0.528064	-0.212171	0.153015	0.685543	-0.679249	0.272524	0.0793173	-0.0273469	0.752894	0.0512052	-0.101242	0.237158	0.106759	0.248257	-0.106026	0.100865	-0.628435	-0.0549889	-0.109614	0.391102	0.061911	-0.582621	-0.584116	-0.531728	0.486526
ENSG00000040633	M0_grey	PHF23	PHF23	protein_coding	17	-1	p13.1	7138347	7143041	PHD finger protein 23 [Source:HGNC Symbol;Acc:28428]	-0.192508	-0.243927	0.503554	-0.147422	0.370491	0.105282	-0.327929	-0.187329	-0.135079	-0.107639	0.139918	0.0717643	-0.0184134	0.2913	-0.37932	-0.129844	0.370298	-0.0787997	0.142378	-0.123751	-0.245797	-0.199729	0.169873	0.0122927	0.0481781	0.164001	-0.233733	-0.0478042	-0.0966262	-0.113176	0.225381	-0.109856	-0.266593	0.138333	-0.0395595
ENSG00000040731	M0_grey	CDH10	CDH10	protein_coding	5	-1	p14.1	24487209	24645087	cadherin 10, type 2 (T2-cadherin) [Source:HGNC Symbol;Acc:1749]	-0.323564	-0.0552414	0.0710186	0.472749	0.401881	-0.366415	-0.0950509	0.010359	0.189074	-0.108225	0.614447	-0.0385193	0.0190702	0.226308	-0.346692	0.544667	-0.0848739	-0.198499	0.486391	0.0394394	0.044724	0.150284	-0.1647	-0.126233	-0.312857	0.309917	-0.223619	0.0926102	-0.150847	0.301754	0.121289	-0.235609	-0.296611	-0.42288	0.54058
ENSG00000040933	M5_green	INPP4A	INPP4A	protein_coding	2	1	q11.2	99061317	99210853	inositol polyphosphate-4-phosphatase, type I, 107kDa [Source:HGNC Symbol;Acc:6074]	-0.442198	-0.384857	0.530888	0.149626	0.799659	-0.196319	-0.386302	-0.166044	0.0493192	-0.0379351	0.618575	-0.0542355	0.0766003	0.521334	-0.689781	0.291096	0.182787	-0.135134	0.597961	-0.0371675	-0.14358	0.010744	0.0582473	0.0947026	-0.121751	0.185566	-0.432081	0.056618	-0.29337	0.244141	0.244696	-0.419752	-0.4732	-0.29348	0.427684
ENSG00000041353	M11_greenyellow	RAB27B	RAB27B	protein_coding	18	1	q21.2	52385091	52562747	RAB27B, member RAS oncogene family [Source:HGNC Symbol;Acc:9767]	-0.274479	-0.0333354	0.144676	0.650553	0.361396	-0.224436	-0.114003	0.142354	0.130728	-0.236938	0.799757	0.126536	-0.157548	0.00258347	-0.269734	0.594071	0.0537451	-0.20353	0.331486	-0.0429913	-0.0519508	-0.110422	-0.115949	-0.295589	-0.251617	0.617951	-0.0628998	0.22192	-0.147907	0.0753765	0.264637	-0.0756574	-0.20435	-0.249155	0.458245
ENSG00000041357	M0_grey	PSMA4	PSMA4	protein_coding	15	1	q25.1	78832747	78841604	proteasome (prosome, macropain) subunit, alpha type, 4 [Source:HGNC Symbol;Acc:9533]	0.00804576	-0.464935	0.508658	-0.289856	0.376277	0.0829538	-0.403753	-0.116537	-0.392785	0.0524107	-0.0557383	-0.278051	0.216117	0.359931	-0.300345	-0.227622	0.150285	0.0906614	0.105322	-0.216965	-0.149647	-0.103204	0.357392	0.291599	0.372197	-0.206848	-0.158866	0.0694477	-0.11948	2.76e-05	-0.142069	-0.386281	-0.329485	0.0982029	-0.0999416
ENSG00000041515	M35_mediumpurple3	MYO16	MYO16	protein_coding	13	1	q33.3	109248500	109860355	myosin XVI [Source:HGNC Symbol;Acc:29822]	-0.445373	-0.0800631	-0.165458	0.59972	0.28876	-0.598447	0.0643853	0.272544	0.164151	0.0950124	0.480699	-0.267505	0.407085	0.342724	-0.216933	0.763455	-0.396209	-0.188886	0.626054	0.113883	0.389525	0.293229	-0.405379	0.0500758	-0.427181	-0.00437094	-0.0462294	0.439273	-0.301612	0.63126	-0.144358	-0.340616	-0.450917	-0.431835	0.783997
ENSG00000041802	M6_red	LSG1	LSG1	protein_coding	3	-1	q29	194361517	194393206	large 60S subunit nuclear export GTPase 1 [Source:HGNC Symbol;Acc:25652]	0.193453	-0.208905	0.286828	-0.280409	0.0172324	0.345637	-0.10192	-0.108466	-0.221043	-0.148773	-0.176515	0.118588	-0.081912	-0.0786121	0.0348267	-0.389118	0.281042	-0.0964298	-0.259398	-0.160439	-0.268086	-0.383119	0.298961	-0.133496	0.200947	0.00643608	-0.0188782	-0.205946	-0.163338	-0.375641	0.1124	0.17114	0.103576	0.449006	-0.400187
ENSG00000041880	M25_orange	PARP3	PARP3	protein_coding	3	1	p21.2	51976361	51982883	poly (ADP-ribose) polymerase family, member 3 [Source:HGNC Symbol;Acc:273]	0.191434	-0.0501579	0.283505	-0.37912	0.0302225	0.27879	-0.297054	-0.292134	-0.309243	0.0337148	-0.262677	-0.0557924	-0.201347	0.108426	-0.1255	-0.435328	0.26216	0.454048	-0.171303	0.0631158	-0.257508	0.015568	0.293427	0.375956	0.58362	-0.0238279	-0.102302	-0.201311	0.401786	-0.189866	-0.0305246	-0.148925	0.0322841	0.013593	-0.336076
ENSG00000041982	M0_grey	TNC	TNC	protein_coding	9	-1	q33.1	117782806	117880536	tenascin C [Source:HGNC Symbol;Acc:5318]	0.412768	0.055679	-0.262472	-0.13024	-0.164004	-0.240111	0.124581	0.20633	-0.354891	0.166088	-0.317263	-0.583479	0.495483	0.0253343	0.43371	-0.0351406	-0.515696	-0.0111567	-0.0470501	-0.157712	0.413469	0.333093	0.0944947	0.270104	0.0731059	-0.533181	0.130159	0.215342	-0.00818569	0.297121	-0.614542	-0.115829	-0.0682147	-0.0505816	0.0256241
ENSG00000041988	M6_red	THAP3	THAP3	protein_coding	1	1	p36.31	6684926	6695646	THAP domain containing, apoptosis associated protein 3 [Source:HGNC Symbol;Acc:20855]	0.0403987	-0.056046	0.18533	-0.228222	-0.0407426	0.391991	-0.0149209	-0.153823	0.220814	-0.259737	-0.0939013	0.434089	-0.300026	-0.181733	-0.00657645	-0.304422	0.368703	-0.149244	-0.241848	-0.0295183	-0.341388	-0.352324	0.174054	-0.373084	-0.059485	0.0881737	0.0583385	-0.289583	-0.157709	-0.399549	0.393096	0.33173	0.308433	0.376428	-0.340702
ENSG00000042062	M0_grey	FAM65C	FAM65C	protein_coding	20	-1	q13.13	49202645	49308065	family with sequence similarity 65, member C [Source:HGNC Symbol;Acc:16168]	-0.0862162	-0.034405	-0.177087	-0.000320223	-0.17225	-0.0169962	0.168205	0.177862	0.151048	0.362198	-0.152775	0.0246807	0.0169774	-0.0774933	0.074912	-0.0231284	-0.108318	0.0855488	-0.0967958	0.24143	0.106928	-0.0286929	-0.173871	0.21413	-0.0164906	-0.0724733	0.0544403	0.176503	-0.0871609	-0.00537144	-0.0561864	0.0841823	0.0964429	0.0526819	-0.0208469
ENSG00000042088	M0_grey	TDP1	TDP1	protein_coding	14	1	q32.11	90421283	90511106	tyrosyl-DNA phosphodiesterase 1 [Source:HGNC Symbol;Acc:18884]	0.00235353	-0.343121	0.228533	-0.0660792	0.198525	0.0919093	-0.269936	-0.134337	-0.304349	-0.102949	0.105514	-0.0560391	-0.00364159	0.1445	-0.191102	-0.0833392	0.139816	0.0842895	0.0769432	-0.243223	-0.173739	-0.239076	0.218433	0.032439	0.252396	0.0145269	-0.151457	-0.0131541	-0.152571	-0.0887707	0.0286452	-0.237218	-0.227895	0.0142979	-0.0511801
ENSG00000042286	M0_grey	AIFM2	AIFM2	protein_coding	10	-1	q22.1	71857979	71892690	apoptosis-inducing factor, mitochondrion-associated, 2 [Source:HGNC Symbol;Acc:21411]	-0.183176	0.345118	-0.414683	0.389815	-0.381797	0.000151849	0.379731	0.214086	0.388915	0.111103	0.0545096	0.294315	-0.158448	-0.472167	0.254614	0.213096	-0.113647	0.0778253	-0.264205	0.277487	0.185716	-0.0858777	-0.470758	-0.244914	-0.154073	0.297717	0.274426	-0.0140105	0.102701	-0.0838974	0.159694	0.455201	0.272565	0.17436	0.00356087
ENSG00000042317	M25_orange	SPATA7	SPATA7	protein_coding	14	1	q31.3	88851268	88936694	spermatogenesis associated 7 [Source:HGNC Symbol;Acc:20423]	0.158185	-0.195323	0.291742	-0.288428	0.0812447	0.340573	-0.277312	-0.236306	-0.235022	-0.114675	-0.126118	-0.0170443	-0.205396	0.0727876	-0.147799	-0.314728	0.226746	0.375663	-0.124123	0.00937563	-0.311601	-0.0842731	0.32409	0.186616	0.560185	-0.0556325	0.056552	-0.206548	0.198542	-0.202208	0.00206559	-0.178751	0.0971845	0.0233539	-0.255309
ENSG00000042429	M0_grey	MED17	MED17	protein_coding	11	1	q21	93517393	93547861	mediator complex subunit 17 [Source:HGNC Symbol;Acc:2375]	0.156993	0.0146446	0.076122	-0.295209	-0.181891	0.403418	0.0195566	-0.0797446	0.105675	-0.172598	-0.301222	0.273855	-0.124077	-0.210699	0.154894	-0.379055	0.234679	-0.146915	-0.36008	-0.141659	-0.201959	-0.271156	0.159029	-0.236248	0.051093	-0.0924861	0.105406	-0.232612	-0.0357577	-0.361966	0.1679	0.314066	0.293265	0.433058	-0.439897
ENSG00000042445	M0_grey	RETSAT	RETSAT	protein_coding	2	-1	p11.2	85569211	85581743	retinol saturase (all-trans-retinol 13,14-reductase) [Source:HGNC Symbol;Acc:25991]	0.353481	0.335109	-0.0347852	-0.237703	-0.0569163	-0.0929609	-0.0353317	-0.229347	-0.38139	0.0835167	-0.206936	-0.389207	0.100803	0.0369722	0.210234	-0.162532	-0.202059	0.148132	-0.059237	-0.163303	0.161666	0.469112	0.225097	0.362875	0.272933	-0.236463	-0.0631124	-0.166778	0.561853	0.14281	-0.383161	-0.143394	-0.000987024	-0.233867	-0.0978099
ENSG00000042493	M0_grey	CAPG	CAPG	protein_coding	2	-1	p11.2	85621871	85645555	capping protein (actin filament), gelsolin-like [Source:HGNC Symbol;Acc:1474]	0.145103	0.535135	-0.448626	0.177964	-0.528242	-0.0272314	0.527825	0.445932	-0.0571723	0.130554	-0.179228	0.0265626	-0.000285061	-0.517919	0.603923	0.0685103	-0.230314	-0.0641119	-0.422409	-0.0788568	0.34817	0.046365	-0.271565	-0.166112	-0.0655584	0.0792916	0.451353	0.209062	0.266626	-0.0787845	-0.113863	0.471767	0.297494	0.259907	-0.126263
ENSG00000042753	M0_grey	AP2S1	AP2S1	protein_coding	19	-1	q13.32	47341393	47354249	adaptor-related protein complex 2, sigma 1 subunit [Source:HGNC Symbol;Acc:565]	-0.104516	-0.383922	0.65735	0.0100802	0.596646	0.0941625	-0.431683	-0.16786	-0.126615	-0.282197	0.446895	0.112584	-0.165903	0.228176	-0.464038	-0.00305338	0.415957	-0.173262	0.21139	-0.323068	-0.364439	-0.311813	0.335798	-0.135737	0.0361361	0.346727	-0.286384	0.00206976	-0.213507	-0.155618	0.345583	-0.16759	-0.339762	0.0564503	0.0120619
ENSG00000042781	M0_grey	USH2A	USH2A	protein_coding	1	-1	q41	215796236	216596738	Usher syndrome 2A (autosomal recessive, mild) [Source:HGNC Symbol;Acc:12601]	0.0472231	-0.293303	0.316923	-0.412367	0.0657284	0.439409	-0.224007	-0.254179	0.183265	-0.253197	-0.241552	0.333201	-0.277904	0.0834334	-0.200643	-0.430101	0.434103	0.0329733	-0.145087	0.0947652	-0.474263	-0.296378	0.237683	-0.116435	0.152159	-0.122045	-0.0988641	-0.29179	-0.151401	-0.34834	0.307455	0.0185962	0.203444	0.219189	-0.361144
ENSG00000042832	M4_yellow	TG	TG	protein_coding	8	1	q24.22	133879203	134147147	thyroglobulin [Source:HGNC Symbol;Acc:11764]	-0.253975	0.204301	-0.389948	0.680899	-0.150297	-0.34053	0.326855	0.381186	0.268729	0.112394	0.362168	0.0503819	0.0972218	-0.272034	0.163594	0.578542	-0.320131	-0.189763	0.057372	0.104244	0.350228	-0.00489682	-0.494354	-0.221882	-0.375326	0.315088	0.196596	0.29722	-0.148416	0.187783	0.000197902	0.210603	-0.0225967	-0.046668	0.375489
ENSG00000042980	M8_pink	ADAM28	ADAM28	protein_coding	8	1	p21.2	24151553	24216531	ADAM metallopeptidase domain 28 [Source:HGNC Symbol;Acc:206]	-0.00887308	-0.0697612	-0.203906	0.286082	-0.138307	-0.151621	0.124149	0.726797	-0.134325	0.181452	0.0433858	-0.180557	0.151148	-0.111696	0.20078	0.275471	-0.249052	-0.00389663	-0.0410312	-0.10677	0.247873	-0.0232159	-0.109742	0.085872	-0.0160548	-0.0257353	0.313499	0.812846	-0.174389	0.132819	-0.191644	-0.0878806	-0.0778665	0.011902	0.191326
ENSG00000043039	M0_grey	BARX2	BARX2	protein_coding	11	1	q24.3	129245835	129322171	BARX homeobox 2 [Source:HGNC Symbol;Acc:956]	-0.158868	-0.0111892	-0.121874	0.240984	0.185155	-0.436744	0.00566545	0.0360978	-0.0616449	-0.0222869	0.24532	-0.288259	0.371819	0.232384	-0.0921761	0.367764	-0.315687	-0.124906	0.370371	0.0144089	0.308188	0.216839	-0.222994	-0.000963555	-0.209743	-0.0874409	-0.0801204	0.115997	-0.168439	0.418072	-0.226814	-0.199046	-0.338709	-0.271201	0.403042
ENSG00000043093	M0_grey	DCUN1D1	DCUN1D1	protein_coding	3	-1	q27.1	182655862	182703741	DCN1, defective in cullin neddylation 1, domain containing 1 [Source:HGNC Symbol;Acc:18184]	0.204489	0.165098	0.141195	-0.319668	0.0924406	0.124098	-0.192683	-0.269744	-0.062889	-0.238975	-0.158844	-0.0957725	-0.0223861	0.14867	0.0139069	-0.158874	0.0409753	0.0122463	0.0385216	-0.0270228	-0.114591	0.316712	0.305168	0.0939746	0.169655	-0.27393	-0.0372767	-0.220936	0.281311	0.0861888	-0.117261	-0.139109	0.173531	-0.212407	-0.0688634
ENSG00000043143	M0_grey	JADE2	JADE2	protein_coding	5	1	q31.1	133860003	133918918	jade family PHD finger 2 [Source:HGNC Symbol;Acc:22984]	-0.0403931	-0.330925	0.550729	-0.125522	0.365041	0.365448	-0.448347	-0.26909	0.135835	-0.223972	0.286408	0.458356	-0.555444	0.124435	-0.45527	-0.214939	0.671794	0.091696	0.0856918	0.0459765	-0.643688	-0.38033	0.387633	-0.0950397	0.125497	0.483828	-0.37892	-0.194434	-0.0292664	-0.414051	0.590286	-0.0622969	0.0508869	0.0427022	-0.163138
ENSG00000043355	M2_blue	ZIC2	ZIC2	protein_coding	13	1	q32.3	100634026	100639018	Zic family member 2 [Source:HGNC Symbol;Acc:12873]	-0.100526	0.414299	-0.357452	0.0813239	-0.363431	-0.0835684	0.450955	0.222946	0.10304	0.541045	-0.213331	-0.00737155	0.137695	-0.251149	0.361715	0.0667017	-0.225112	-0.0629358	-0.220665	0.0579487	0.378319	0.186798	-0.373862	0.0993196	-0.140453	-0.0792296	0.246535	0.115953	0.237146	0.0815094	-0.121151	0.303592	0.198392	0.167194	-0.0201033
ENSG00000043462	M0_grey	LCP2	LCP2	protein_coding	5	-1	q35.1	169673241	169725231	lymphocyte cytosolic protein 2 (SH2 domain containing leukocyte protein of 76kDa) [Source:HGNC Symbol;Acc:6529]	-0.175548	0.12757	-0.175672	0.124577	-0.160314	-0.153463	0.497218	0.508654	0.0494901	0.301962	-0.0537531	0.00544777	0.212943	-0.18998	0.243909	0.117595	-0.127686	-0.201524	-0.133135	-0.0402109	0.329904	-0.0844615	-0.311622	-0.15376	-0.269454	0.0317485	0.206281	0.320821	-0.189826	0.0396675	0.0126522	0.295094	-0.0391367	0.326794	0.0506424
ENSG00000043514	M0_grey	TRIT1	TRIT1	protein_coding	1	-1	p34.2	40306723	40349183	tRNA isopentenyltransferase 1 [Source:HGNC Symbol;Acc:20286]	-0.127729	-0.120691	0.0565257	0.0566876	-0.049993	0.187647	-0.0201194	0.0671779	-0.0792657	-0.0991941	0.0334358	0.123939	-0.100064	-0.0608162	-0.0388946	-0.0137639	0.127524	0.182172	-0.0894199	0.100285	-0.12285	-0.233448	-0.0343404	-0.0976985	0.213715	0.100579	0.147552	0.0140532	-0.0856596	-0.153825	0.10348	0.0156656	0.0513197	0.134655	-0.0551761
ENSG00000043591	M0_grey	ADRB1	ADRB1	protein_coding	10	1	q25.3	115803806	115806667	adrenoceptor beta 1 [Source:HGNC Symbol;Acc:285]	-0.339579	-0.0656709	0.141991	-0.0524743	0.28691	-0.284182	-0.0208351	-0.232475	-0.000296842	0.0405069	0.107963	-0.0434065	0.247546	0.431368	-0.348662	0.0845915	0.0700501	-0.0490017	0.436192	0.146705	0.0760446	0.154297	-0.185891	0.0358046	-0.195907	-0.0296251	-0.353179	-0.247942	-0.10057	0.282291	0.071402	-0.175013	-0.382328	-0.145044	0.247437
ENSG00000044090	M0_grey	CUL7	CUL7	protein_coding	6	-1	p21.1	43005355	43021683	cullin 7 [Source:HGNC Symbol;Acc:21024]	-0.465237	-0.152305	0.234522	0.353125	0.386564	-0.0683056	-0.183007	-0.0315608	0.349213	-0.10708	0.557033	0.313425	-0.194857	0.131781	-0.465349	0.33828	0.254774	-0.167942	0.346272	0.0114079	-0.169591	-0.157114	-0.15149	-0.197521	-0.294275	0.434009	-0.277632	0.0620569	-0.191576	0.0176964	0.47149	-0.0746827	-0.217455	-0.105421	0.285444
ENSG00000044115	M1_turquoise	CTNNA1	CTNNA1	protein_coding	5	1	q31.2	137946656	138270723	catenin (cadherin-associated protein), alpha 1, 102kDa [Source:HGNC Symbol;Acc:2509]	0.688222	0.243033	-0.342405	-0.333977	-0.596415	0.296004	0.381602	0.212693	-0.140982	-0.0235048	-0.630372	-0.0017218	0.0162856	-0.538293	0.798911	-0.417898	-0.175922	-0.113388	-0.642492	-0.196993	0.103074	-0.0739381	0.222292	-0.129061	0.112753	-0.387269	0.458953	-0.0568885	0.045402	-0.280249	-0.230782	0.476142	0.555801	0.442983	-0.535929
ENSG00000044446	M0_grey	PHKA2	PHKA2	protein_coding	X	-1	p22.13	18910418	19002716	phosphorylase kinase, alpha 2 (liver) [Source:HGNC Symbol;Acc:8926]	0.385236	-0.0186879	0.0321487	-0.492116	-0.268745	0.481991	-0.144279	-0.146968	-0.144745	0.0313543	-0.523024	0.0327181	-0.258983	-0.184053	0.192238	-0.583861	0.14423	0.417009	-0.458198	0.0748391	-0.253139	-0.0489565	0.338294	0.273241	0.555692	-0.272023	0.110321	-0.13086	0.34178	-0.332404	-0.0749372	0.0491991	0.394603	0.185868	-0.55245
ENSG00000044459	M0_grey	CNTLN	CNTLN	protein_coding	9	1	p22.2	17134980	17503921	centlein, centrosomal protein [Source:HGNC Symbol;Acc:23432]	0.142201	0.233162	-0.303917	-0.162835	-0.532121	0.339532	0.24044	0.203669	0.0240339	0.274102	-0.488477	0.0647253	-0.0919928	-0.449859	0.433378	-0.264464	-0.119077	0.160049	-0.583146	-0.0132135	0.106455	-0.0341064	-0.0907346	0.096685	0.252222	-0.229381	0.445349	0.128247	0.23045	-0.239129	-0.151895	0.309351	0.485958	0.343187	-0.405408
ENSG00000044524	M0_grey	EPHA3	EPHA3	protein_coding	3	1	p11.1	89156674	89531284	EPH receptor A3 [Source:HGNC Symbol;Acc:3387]	-0.420429	-0.234486	0.0923133	0.194348	0.350078	-0.290408	-0.212307	-0.0811752	0.0679387	0.0435578	0.250748	-0.173442	0.223541	0.448371	-0.405463	0.35286	-0.094428	0.00758006	0.506132	0.0882642	0.0675674	0.178601	-0.198444	0.172063	-0.055608	-0.118008	-0.192412	0.112285	-0.203187	0.411959	-0.0528111	-0.431928	-0.388283	-0.357243	0.446489
ENSG00000044574	M0_grey	HSPA5	HSPA5	protein_coding	9	-1	q33.3	127997132	128003609	heat shock 70kDa protein 5 (glucose-regulated protein, 78kDa) [Source:HGNC Symbol;Acc:5238]	-0.0906951	0.0331475	-0.136185	0.202206	0.0390948	-0.262931	0.261311	0.0977691	0.116994	0.108443	0.102404	-0.0629773	0.351259	0.00689266	0.108056	0.221509	-0.185795	-0.339785	0.12347	0.0295378	0.289863	0.0189006	-0.212715	-0.225732	-0.46097	-0.0420512	0.035831	0.0577537	-0.367341	0.210652	-0.0370856	0.168088	-0.11498	0.0945573	0.18987
ENSG00000046604	M10_purple	DSG2	DSG2	protein_coding	18	1	q12.1	29078006	29128971	desmoglein 2 [Source:HGNC Symbol;Acc:3049]	-0.314693	0.0565282	-0.153354	0.29191	0.0726545	-0.421408	0.273588	0.22234	0.0325989	0.560795	0.158127	-0.257646	0.389069	0.149049	-0.0150638	0.36445	-0.307024	-0.18204	0.239953	-0.0455056	0.427536	0.208975	-0.334251	0.102583	-0.260474	-0.0187211	-0.0391528	0.245981	-0.104769	0.354952	-0.1883	-0.110378	-0.303799	-0.108968	0.393278
ENSG00000046647	M0_grey	GEMIN8	GEMIN8	protein_coding	X	-1	p22.2	14026398	14048012	gem (nuclear organelle) associated protein 8 [Source:HGNC Symbol;Acc:26044]	0.372193	0.182087	-0.0897771	-0.0302424	-0.132617	0.0815922	-0.104716	-0.00768906	-0.214368	-0.139434	-0.0686644	-0.194267	-0.084203	-0.152849	0.238382	-0.0675452	-0.138487	0.146527	-0.169951	-0.132191	0.0146407	0.205712	0.219129	0.108741	0.249342	-0.0910173	0.0795621	0.0567134	0.340722	-0.0024764	-0.211803	-0.0529122	0.134808	-0.128948	-0.103129
ENSG00000046651	M15_midnightblue	OFD1	OFD1	protein_coding	X	1	p22.2	13752832	13787480	oral-facial-digital syndrome 1 [Source:HGNC Symbol;Acc:2567]	0.46058	0.193697	-0.351447	-0.0189134	-0.56785	0.34997	0.216413	0.161765	0.029403	-0.076149	-0.28138	0.159433	-0.304746	-0.58016	0.51878	-0.208712	-0.0753602	0.286843	-0.58122	0.184332	-0.0557784	-0.152192	0.090589	-0.133977	0.278283	0.0348728	0.449738	-0.0109109	0.186724	-0.353125	-0.0677066	0.362808	0.650507	0.182373	-0.366504
ENSG00000046653	M2_blue	GPM6B	GPM6B	protein_coding	X	-1	p22.2	13789150	13956757	glycoprotein M6B [Source:HGNC Symbol;Acc:4461]	0.288676	0.701075	-0.403658	0.128087	-0.273983	-0.24309	0.266555	-0.0724771	-0.033519	-0.11549	-0.0317129	-0.192121	0.0890468	-0.201623	0.438253	0.179444	-0.359196	-0.118857	-0.0389758	-0.0471282	0.32617	0.541572	-0.0766521	-0.0957095	-0.157513	-0.0494551	0.106551	-0.220783	0.511394	0.22934	-0.291463	0.168805	0.19429	-0.280216	0.114205
ENSG00000046889	M2_blue	PREX2	PREX2	protein_coding	8	1	q13.2	68864353	69149265	phosphatidylinositol-3,4,5-trisphosphate-dependent Rac exchange factor 2 [Source:HGNC Symbol;Acc:22950]	-0.046415	0.791429	-0.448489	0.148025	-0.21501	-0.424649	0.304844	-0.0138286	0.0501078	0.123663	-0.0963796	-0.31543	0.305985	-0.000217064	0.306423	0.282961	-0.477397	-0.0416892	0.0993084	0.1312	0.544087	0.756174	-0.365454	0.134637	-0.216778	-0.212959	0.0820434	-0.0272827	0.583956	0.486897	-0.397724	0.0557752	-0.0190527	-0.315714	0.269657
ENSG00000047056	M5_green	WDR37	WDR37	protein_coding	10	1	p15.3	1095478	1178237	WD repeat domain 37 [Source:HGNC Symbol;Acc:31406]	-0.349807	-0.311587	0.663527	0.0118703	0.771094	-0.0780396	-0.41156	-0.326454	-0.0862786	-0.205292	0.58623	0.121175	-0.108312	0.513743	-0.700888	0.0801686	0.469804	-0.0741483	0.569074	-0.0948299	-0.328746	-0.143941	0.181874	-0.0673262	-0.0620321	0.385231	-0.53027	-0.195575	-0.132257	0.0325619	0.439166	-0.303703	-0.505034	-0.162728	0.228813
ENSG00000047188	M14_cyan	YTHDC2	YTHDC2	protein_coding	5	1	q22.2	112849380	112930982	YTH domain containing 2 [Source:HGNC Symbol;Acc:24721]	-0.189137	-0.610528	0.481448	-0.178593	0.54303	-0.0823605	-0.511647	-0.253381	-0.300877	0.0543233	0.10465	-0.316051	0.263018	0.686986	-0.560321	-0.0235759	0.12098	0.200541	0.481191	-0.0106402	-0.169096	-0.000365643	0.253097	0.421547	0.299227	-0.199494	-0.350585	0.0391384	-0.227137	0.23428	-0.126175	-0.670288	-0.517016	-0.229287	0.216064
ENSG00000047230	M15_midnightblue	CTPS2	CTPS2	protein_coding	X	-1	p22.2	16606126	16731059	CTP synthase 2 [Source:HGNC Symbol;Acc:2520]	0.475355	0.306202	-0.307478	-0.261288	-0.61895	0.49559	0.244947	0.146644	0.01687	0.00976494	-0.545849	0.167023	-0.241563	-0.60656	0.630924	-0.390606	-0.0523939	0.113132	-0.723636	-0.0899688	-0.0326713	-0.0741965	0.147276	-0.0493618	0.295938	-0.241179	0.509508	-0.0117394	0.300554	-0.387639	-0.0889573	0.424764	0.693438	0.395328	-0.556988
ENSG00000047249	M0_grey	ATP6V1H	ATP6V1H	protein_coding	8	-1	q11.23	54628117	54756118	ATPase, H+ transporting, lysosomal 50/57kDa, V1 subunit H [Source:HGNC Symbol;Acc:18303]	-0.259362	-0.098414	0.470689	0.28158	0.351981	0.196664	-0.0841595	0.00915585	0.157991	-0.296058	0.587962	0.53755	-0.458883	-0.13293	-0.306918	0.148046	0.558518	-0.330047	0.0495341	-0.281131	-0.384024	-0.48042	0.106128	-0.528633	-0.209299	0.73891	-0.127366	-0.0712531	-0.16612	-0.375562	0.703107	0.20438	-0.0581774	0.229325	0.0146437
ENSG00000047315	M0_grey	POLR2B	POLR2B	protein_coding	4	1	q12	57843888	57897334	polymerase (RNA) II (DNA directed) polypeptide B, 140kDa [Source:HGNC Symbol;Acc:9188]	0.00180993	-0.465872	0.639228	-0.251366	0.356369	0.423347	-0.36153	-0.0902855	-0.171395	-0.226883	0.086901	0.213534	-0.20254	0.109771	-0.273235	-0.273768	0.496951	-0.102177	-0.0592615	-0.333549	-0.483899	-0.455208	0.468291	-0.10863	0.281027	0.0942494	-0.0811187	-0.0662295	-0.215771	-0.37513	0.328587	-0.0917441	-0.0217718	0.333649	-0.260636
ENSG00000047346	M0_grey	FAM214A	FAM214A	protein_coding	15	-1	q21.3	52873514	53002014	family with sequence similarity 214, member A [Source:HGNC Symbol;Acc:25609]	0.292756	-0.193978	0.0972807	-0.550078	-0.0480297	0.265785	-0.158516	-0.12191	-0.275789	-0.0260418	-0.486668	-0.223205	0.0754682	0.181126	0.0664912	-0.455554	-0.00728905	0.321948	-0.10977	0.0385394	-0.138488	0.104337	0.345601	0.363418	0.519685	-0.546752	0.0151621	-0.116942	0.101854	-0.0333138	-0.274164	-0.219116	0.124401	0.0492808	-0.293388
ENSG00000047365	M1_turquoise	ARAP2	ARAP2	protein_coding	4	-1	p14	35949843	36246131	ArfGAP with RhoGAP domain, ankyrin repeat and PH domain 2 [Source:HGNC Symbol;Acc:16924]	0.719268	-0.0954032	0.0863081	-0.542068	-0.131569	0.371845	-0.268552	-0.285224	-0.21983	-0.250573	-0.41598	-0.0815526	-0.22066	-0.0586507	0.181864	-0.525139	0.101419	0.200849	-0.266374	-0.113633	-0.325118	0.0476315	0.615856	0.141771	0.406493	-0.311994	-0.0448833	-0.288372	0.191112	-0.250045	-0.168533	-0.110359	0.34305	-0.0788917	-0.442715
ENSG00000047410	M0_grey	TPR	TPR	protein_coding	1	-1	q31.1	186280784	186344825	translocated promoter region, nuclear basket protein [Source:HGNC Symbol;Acc:12017]	0.179437	-0.0880903	-0.0830548	-0.269095	-0.144011	0.148135	-0.143329	0.0303358	-0.275249	0.161575	-0.379148	-0.347611	0.198849	0.086712	0.134542	-0.18164	-0.221639	0.341122	-0.122112	0.0289059	0.0881742	0.225369	0.148738	0.41593	0.454089	-0.51168	0.237507	0.149605	0.147823	0.124529	-0.432493	-0.263501	0.134767	-0.0763215	-0.12428
ENSG00000047457	M7_black	CP	CP	protein_coding	3	-1	q25.1	148880197	148939842	ceruloplasmin (ferroxidase) [Source:HGNC Symbol;Acc:2295]	0.0800146	0.341351	-0.421678	0.143365	-0.54875	0.17683	0.695466	0.426052	0.26483	0.091581	-0.158004	0.436385	-0.206827	-0.735055	0.582908	-0.0514456	-0.0178718	-0.310095	-0.548699	-0.107777	0.142523	-0.340173	-0.30231	-0.562728	-0.329051	0.192891	0.426745	0.00750909	-0.13594	-0.389355	0.242761	0.800316	0.477354	0.562926	-0.326775
ENSG00000047578	M20_royalblue	KIAA0556	KIAA0556	protein_coding	16	1	p12.1	27561454	27791690	KIAA0556 [Source:HGNC Symbol;Acc:29068]	-0.0598293	0.144272	-0.1493	0.137586	0.0218472	-0.173055	0.000464743	-0.111567	0.125079	-0.0271309	0.097666	-0.0250017	-0.0390938	0.107315	-0.0872713	0.12818	-0.0817343	0.305008	0.1919	0.442545	0.0523452	0.173585	-0.182197	0.0903328	-0.0252962	0.0806705	-0.110552	-0.140096	0.166067	0.172576	-0.0234338	-0.0805283	-0.0585659	-0.317696	0.176801
ENSG00000047579	M4_yellow	DTNBP1	DTNBP1	protein_coding	6	-1	p22.3	15523032	15663289	dystrobrevin binding protein 1 [Source:HGNC Symbol;Acc:17328]	-0.332667	0.0883796	-0.0190582	0.548784	0.105576	-0.152938	0.023605	0.219485	0.211999	0.036739	0.483222	0.145285	-0.13009	-0.0835618	-0.137008	0.473933	0.0315989	-0.028647	0.172653	0.0793463	0.0701489	-0.0272274	-0.249183	-0.115817	-0.19035	0.494767	0.031694	0.322553	0.0100871	0.0975666	0.205904	0.0303257	-0.113863	-0.0996729	0.341265
ENSG00000047597	M0_grey	XK	XK	protein_coding	X	1	p21.1	37545012	37591383	X-linked Kx blood group (McLeod syndrome) [Source:HGNC Symbol;Acc:12811]	-0.116816	-0.247492	0.605848	0.0691005	0.460071	0.327679	-0.309262	-0.146943	0.136972	-0.335545	0.521902	0.497704	-0.523161	-0.0646928	-0.390561	-0.0390558	0.624614	-0.141129	0.0261416	-0.194038	-0.540615	-0.440066	0.281322	-0.358872	0.0340851	0.589679	-0.230739	-0.143355	-0.101532	-0.405796	0.662407	0.0888954	0.0338429	0.181715	-0.128993
ENSG00000047617	M0_grey	ANO2	ANO2	protein_coding	12	-1	p13.31	5641035	6055398	anoctamin 2 [Source:HGNC Symbol;Acc:1183]	-0.216246	0.16294	-0.422836	0.26595	-0.282407	-0.168207	0.478565	0.342863	0.192997	0.585124	-0.0248594	-0.00575757	0.110822	-0.247744	0.223538	0.244698	-0.299837	-0.00945451	-0.106215	0.093831	0.371071	0.0476937	-0.420023	0.0852957	-0.185877	-0.0156276	0.244552	0.245202	-0.0588869	0.124004	-0.0978836	0.165943	0.0979985	0.0239537	0.14132
ENSG00000047621	M0_grey	C12orf4	C12orf4	protein_coding	12	-1	p13.32	4596894	4647674	chromosome 12 open reading frame 4 [Source:HGNC Symbol;Acc:1184]	-0.250988	-0.469423	0.49484	-0.015314	0.583271	-0.0735292	-0.398009	-0.0788914	-0.0091975	-0.0974946	0.300971	-0.0552183	0.122274	0.453268	-0.495551	0.112848	0.213932	-0.19409	0.403164	-0.117956	-0.184787	-0.0877898	0.155042	0.0402565	-0.0674171	0.0206879	-0.293113	0.155683	-0.402915	0.132701	0.144628	-0.343235	-0.375033	-0.101742	0.225304
ENSG00000047634	M2_blue	SCML1	SCML1	protein_coding	X	1	p22.13	17755588	17773105	sex comb on midleg-like 1 (Drosophila) [Source:HGNC Symbol;Acc:10580]	-0.0183117	0.402593	-0.368108	0.0660492	-0.348586	-0.177324	0.463612	0.1257	-0.147165	0.2189	-0.187978	-0.123067	0.262654	-0.251139	0.378019	0.0477539	-0.281744	-0.0065919	-0.208473	-0.0622192	0.415754	0.133857	-0.319897	-0.0245827	-0.0404738	-0.0832918	0.222977	-0.0693384	0.169694	0.105009	-0.211354	0.273982	0.0274614	0.164369	-0.0495383
ENSG00000047644	M1_turquoise	WWC3	WWC3	protein_coding	X	1	p22.2	9983602	10112518	WWC family member 3 [Source:HGNC Symbol;Acc:29237]	0.554001	0.284345	-0.326453	-0.224471	-0.454292	0.196974	0.121297	-0.044528	-0.0386654	-0.00299788	-0.42453	-0.0978344	-0.0946435	-0.312607	0.491649	-0.286649	-0.210462	0.275201	-0.389054	0.118166	0.0445675	0.199883	0.178109	0.170774	0.306451	-0.226932	0.247096	-0.174518	0.421736	-0.115862	-0.293567	0.150251	0.480336	0.00179314	-0.319485
ENSG00000047648	M4_yellow	ARHGAP6	ARHGAP6	protein_coding	X	-1	p22.2	11136239	11683821	Rho GTPase activating protein 6 [Source:HGNC Symbol;Acc:676]	-0.169294	0.218	-0.518163	0.709012	-0.295923	-0.292189	0.356518	0.393697	0.251385	0.106673	0.281674	0.0472404	0.102516	-0.362415	0.276775	0.578171	-0.378992	-0.0725803	-0.00710349	0.118137	0.383375	0.00375093	-0.507954	-0.250024	-0.303634	0.258638	0.329409	0.331659	-0.096018	0.190318	-0.0671122	0.222692	0.065428	-0.0322032	0.334591
ENSG00000047662	M30_paleturquoise	FAM184B	FAM184B	protein_coding	4	-1	p15.32	17630929	17783135	family with sequence similarity 184, member B [Source:HGNC Symbol;Acc:29235]	-0.229901	0.0204985	-0.243804	0.350829	0.207054	-0.654284	-0.00354644	0.0730205	-0.0524201	0.238516	0.228495	-0.610423	0.54244	0.445132	-0.13634	0.540852	-0.579612	0.112509	0.56617	0.234992	0.491849	0.583348	-0.303486	0.383022	-0.138721	-0.231827	-0.0898113	0.268406	0.00127289	0.751964	-0.514304	-0.484992	-0.475666	-0.599792	0.691636
ENSG00000047849	M1_turquoise	MAP4	MAP4	protein_coding	3	-1	p21.31	47892182	48130769	microtubule-associated protein 4 [Source:HGNC Symbol;Acc:6862]	0.653743	0.104195	-0.0488495	-0.368975	-0.166468	0.148324	-0.0351574	-0.153737	-0.336205	-0.147143	-0.36004	-0.220751	0.00254203	-0.106994	0.368615	-0.358851	-0.102819	0.113611	-0.236276	-0.15231	-0.0261954	0.175536	0.408301	0.157142	0.290647	-0.308525	0.0802926	-0.183243	0.274066	-0.0738214	-0.276034	0.0108975	0.245109	-0.00846958	-0.324485
ENSG00000047932	M0_grey	GOPC	GOPC	protein_coding	6	-1	q22.1	117639374	117923691	golgi-associated PDZ and coiled-coil motif containing [Source:HGNC Symbol;Acc:17643]	0.0235263	-0.351374	0.624611	-0.212602	0.345603	0.489357	-0.314349	-0.148056	0.113603	-0.336712	0.148183	0.473616	-0.405793	-0.00380839	-0.264044	-0.256909	0.639199	-0.204318	-0.0808622	-0.239108	-0.595632	-0.484411	0.443674	-0.320483	0.0723363	0.254806	-0.11863	-0.178683	-0.253939	-0.463945	0.568559	0.0787271	0.169499	0.338622	-0.281869
ENSG00000047936	M17_grey60	ROS1	ROS1	protein_coding	6	-1	q22.1	117609463	117747018	c-ros oncogene 1 , receptor tyrosine kinase [Source:HGNC Symbol;Acc:10261]	0.145065	-0.198121	0.483118	-0.346803	0.053224	0.63304	-0.247588	-0.304037	0.0978094	-0.347685	-0.0295404	0.647754	-0.71658	-0.1615	-0.191824	-0.509954	0.798142	0.0678089	-0.312939	-0.0887439	-0.732181	-0.563954	0.408469	-0.318626	0.219076	0.437161	-0.195464	-0.427726	0.0472659	-0.72634	0.651769	0.214771	0.297526	0.340691	-0.537096
ENSG00000048028	M12_tan	USP28	USP28	protein_coding	11	-1	q23.2	113668596	113746292	ubiquitin specific peptidase 28 [Source:HGNC Symbol;Acc:12625]	-0.146874	-0.0230003	0.117376	-0.133511	-0.116261	0.446707	0.0507841	-0.0731597	0.498303	-0.161635	-0.126579	0.591406	-0.334383	-0.210845	-0.0517242	-0.269651	0.430955	0.0310245	-0.29466	0.289392	-0.321954	-0.428788	-0.0764741	-0.381703	-0.0554698	0.176473	0.134893	-0.262078	-0.147531	-0.420815	0.463983	0.393674	0.35181	0.411281	-0.349617
ENSG00000048052	M0_grey	HDAC9	HDAC9	protein_coding	7	1	p21.1	18126572	19042039	histone deacetylase 9 [Source:HGNC Symbol;Acc:14065]	-0.355281	-0.250965	0.232421	0.207268	0.539487	-0.427195	-0.290956	-0.0339052	-0.0931808	0.123262	0.410806	-0.371307	0.311179	0.653514	-0.48445	0.435151	-0.105552	0.000529225	0.703298	0.0586807	0.113179	0.325024	-0.0237726	0.322127	-0.0954552	0.000114113	-0.341942	0.249888	-0.125631	0.52153	-0.141622	-0.626096	-0.575738	-0.529736	0.652461
ENSG00000048140	M0_grey	TSPAN17	TSPAN17	protein_coding	5	1	q35.2	176074388	176086058	tetraspanin 17 [Source:HGNC Symbol;Acc:13594]	-0.520782	-0.224049	0.128609	0.365669	0.512518	-0.553745	-0.150022	-0.0303816	0.165146	0.131185	0.51473	-0.16748	0.314752	0.533064	-0.5076	0.52421	-0.0976014	-0.184347	0.701521	0.11754	0.183901	0.160043	-0.269849	0.0920186	-0.447695	0.153775	-0.40359	0.218184	-0.368157	0.488979	0.041597	-0.36929	-0.606577	-0.410908	0.655775
ENSG00000048162	M0_grey	NOP16	NOP16	protein_coding	5	-1	q35.2	175810949	175815976	NOP16 nucleolar protein [Source:HGNC Symbol;Acc:26934]	-0.228991	-0.173115	0.143166	0.194838	0.207214	-0.108372	-0.00520618	0.124673	0.0823149	-0.0285548	0.220085	0.0365988	0.163971	0.105963	-0.153248	0.17923	0.0416858	-0.192922	0.145907	0.0403157	0.0345876	-0.171518	-0.0963198	-0.162424	-0.208334	0.106069	-0.0172039	0.132201	-0.350234	0.0573186	0.107685	0.0312272	-0.188197	0.135851	0.160471
ENSG00000048342	M22_darkgreen	CC2D2A	CC2D2A	protein_coding	4	1	p15.32	15471489	15603180	coiled-coil and C2 domain containing 2A [Source:HGNC Symbol;Acc:29253]	-0.120598	0.342436	-0.312556	0.246232	-0.192654	-0.146434	0.0787457	0.0800702	-0.00560335	0.271789	-0.00762859	-0.207495	0.0526651	-0.0792649	0.0980673	0.240748	-0.319579	0.235919	-0.0322272	0.160359	0.272755	0.412428	-0.288952	0.327404	0.153009	-0.0404726	0.170226	0.168604	0.455812	0.240896	-0.274587	-0.102743	0.0455279	-0.28363	0.183406
ENSG00000048392	M0_grey	RRM2B	RRM2B	protein_coding	8	-1	q22.3	103216730	103251346	ribonucleotide reductase M2 B (TP53 inducible) [Source:HGNC Symbol;Acc:17296]	-0.00304652	-0.262464	0.480033	-0.465337	0.178616	0.326114	-0.183188	-0.0802965	-0.166024	-0.00742895	-0.276742	0.0815666	0.0251403	0.163713	-0.151945	-0.384893	0.373909	-0.146664	-0.108029	-0.315888	-0.260119	-0.221997	0.34187	0.0585348	0.178349	-0.213147	-0.0388004	-0.0566694	-0.155643	-0.222545	0.141755	-0.0332478	-0.0399001	0.392438	-0.306105
ENSG00000048405	M0_grey	ZNF800	ZNF800	protein_coding	7	-1	q31.33	126986844	127071978	zinc finger protein 800 [Source:HGNC Symbol;Acc:27267]	0.229958	0.137805	-0.235604	-0.162141	-0.358709	0.290047	0.191587	0.0863243	0.18281	-0.0879693	-0.353578	0.179167	-0.0757388	-0.332837	0.33923	-0.240389	-0.0277158	0.0223645	-0.387462	0.170027	-0.0108389	-0.0751808	0.012962	-0.122374	0.0490882	-0.15935	0.311932	-0.114945	0.0161364	-0.201704	-0.00154455	0.333423	0.512736	0.243783	-0.314957
ENSG00000048471	M1_turquoise	SNX29	SNX29	protein_coding	16	1	p13.13	12070594	12668146	sorting nexin 29 [Source:HGNC Symbol;Acc:30542]	0.678413	0.0213068	-0.122307	-0.286179	-0.205586	0.117897	-0.0670133	0.0185557	-0.409578	0.0114271	-0.310865	-0.322842	0.0104403	-0.135897	0.378304	-0.307443	-0.197759	0.178057	-0.264737	-0.209288	0.0317795	0.129381	0.409006	0.280077	0.35643	-0.288811	0.0666693	0.0825982	0.239188	-0.0796155	-0.37918	-0.0861796	0.181828	-0.0588061	-0.286573
ENSG00000048540	M11_greenyellow	LMO3	LMO3	protein_coding	12	-1	p12.3	16701307	16763528	LIM domain only 3 (rhombotin-like 2) [Source:HGNC Symbol;Acc:6643]	-0.3272	0.00723251	0.104905	0.560389	0.402947	-0.390199	-0.0630326	0.100258	0.119166	-0.074725	0.692147	-0.0398825	0.0189123	0.176365	-0.286664	0.611923	-0.0551423	-0.184092	0.464422	-0.0408433	0.0919971	0.132056	-0.1857	-0.128457	-0.316837	0.436978	-0.15864	0.193998	-0.0860645	0.291809	0.148085	-0.189666	-0.344739	-0.383751	0.57485
ENSG00000048544	M0_grey	MRPS10	MRPS10	protein_coding	6	-1	p21.1	42174539	42185603	mitochondrial ribosomal protein S10 [Source:HGNC Symbol;Acc:14502]	-0.010664	-0.242226	0.420186	-0.0301074	0.176282	0.300676	-0.36775	-0.118452	-0.0993468	-0.198752	0.130384	0.147489	-0.26116	0.0373572	-0.226094	-0.128276	0.372846	0.097039	-0.0671899	-0.14078	-0.371179	-0.27686	0.280356	-0.0217116	0.301612	0.256048	-0.000112754	-0.0230954	0.059711	-0.281344	0.209874	-0.0868487	-0.00779462	0.144552	-0.153638
ENSG00000048545	M16_lightcyan	GUCA1A	GUCA1A	protein_coding	6	1	p21.1	42123144	42147794	guanylate cyclase activator 1A (retina) [Source:HGNC Symbol;Acc:4678]	-0.201147	-0.0234654	-0.173534	0.577099	0.151956	-0.444429	-0.00389837	0.270713	0.0536078	0.0161019	0.441287	-0.224035	0.224458	0.147996	-0.0778877	0.637754	-0.331644	-0.115908	0.395068	0.0131403	0.276043	0.166823	-0.235464	0.00602321	-0.250055	0.136107	0.087821	0.408946	-0.18497	0.423279	-0.151357	-0.232869	-0.284324	-0.369557	0.590185
ENSG00000048649	M0_grey	RSF1	RSF1	protein_coding	11	-1	q14.1	77371041	77532063	remodeling and spacing factor 1 [Source:HGNC Symbol;Acc:18118]	-0.0684741	-0.0173841	0.180396	0.038424	0.215182	0.15358	-0.246069	-0.140949	0.0590302	-0.251567	0.199014	0.102735	-0.139779	0.135606	-0.176804	0.0995535	0.153359	0.0122552	0.181527	-0.0597121	-0.182928	0.0725291	0.145828	-0.0283046	0.088416	0.0675249	-0.0262693	-0.0828142	0.114331	0.0348905	0.137468	-0.157468	0.0964311	-0.176479	0.101889
ENSG00000048707	M0_grey	VPS13D	VPS13D	protein_coding	1	1	p36.22	12290124	12572099	vacuolar protein sorting 13 homolog D (S. cerevisiae) [Source:HGNC Symbol;Acc:23595]	-0.0370989	-0.386969	0.561625	-0.189507	0.548152	0.0495737	-0.431634	-0.410147	-0.294897	-0.129602	0.231312	-0.0732306	-0.0696954	0.474549	-0.480874	-0.129846	0.338432	0.0878299	0.354084	-0.120509	-0.335575	-0.123386	0.401641	0.209759	0.227145	0.105764	-0.487083	-0.267633	-0.0546839	-0.0252415	0.157541	-0.401125	-0.317685	-0.179501	0.0423408
ENSG00000048740	M19_lightyellow	CELF2	CELF2	protein_coding	10	1	p14	11047259	11378674	CUGBP, Elav-like family member 2 [Source:HGNC Symbol;Acc:2550]	-0.443352	-0.247724	0.284372	0.293386	0.718395	-0.54547	-0.274746	-0.144192	-0.0701342	-0.0583568	0.642128	-0.263292	0.310846	0.67196	-0.608396	0.476219	-0.0351269	-0.128558	0.850481	0.0171123	0.105945	0.217684	-0.127751	0.0604406	-0.289275	0.149745	-0.524306	0.0812069	-0.282238	0.516246	0.041427	-0.504858	-0.743411	-0.495923	0.655157
ENSG00000048828	M30_paleturquoise	FAM120A	FAM120A	protein_coding	9	1	q22.31	96214004	96328397	family with sequence similarity 120A [Source:HGNC Symbol;Acc:13247]	-0.125749	0.0933461	-0.316385	0.403578	0.165452	-0.629372	0.0409533	0.15725	-0.0847244	0.27902	0.260627	-0.562795	0.562945	0.252008	0.0187391	0.516968	-0.62068	-0.0286416	0.433959	0.149225	0.561735	0.480545	-0.314629	0.320165	-0.189765	-0.173716	-0.0270965	0.359818	-0.0718264	0.656524	-0.488036	-0.281593	-0.36455	-0.460176	0.547288
ENSG00000048991	M0_grey	R3HDM1	R3HDM1	protein_coding	2	1	q21.3	136289025	136482840	R3H domain containing 1 [Source:HGNC Symbol;Acc:9757]	-0.509258	-0.155605	0.0346173	0.257721	0.424457	-0.443871	-0.106599	-0.0584729	0.17858	0.0567662	0.352324	-0.201398	0.325158	0.556228	-0.44989	0.43258	-0.147472	0.0529939	0.660666	0.341218	0.18398	0.276114	-0.334973	0.131751	-0.23835	-0.0344636	-0.260824	0.103328	-0.23615	0.537206	-0.0402762	-0.404601	-0.500319	-0.426191	0.603542
ENSG00000049089	M1_turquoise	COL9A2	COL9A2	protein_coding	1	-1	p34.2	40766159	40783488	collagen, type IX, alpha 2 [Source:HGNC Symbol;Acc:2218]	0.815763	-0.0202557	0.091931	-0.468403	-0.0852082	0.169834	-0.288897	-0.274763	-0.462145	-0.175915	-0.35805	-0.361605	-0.0663098	0.0440656	0.236959	-0.448224	-0.065947	0.317767	-0.18022	-0.126451	-0.169439	0.237524	0.640503	0.355673	0.513535	-0.328522	-0.0557057	-0.188766	0.407503	-0.0855831	-0.397768	-0.259565	0.156741	-0.209289	-0.320897
ENSG00000049130	M0_grey	KITLG	KITLG	protein_coding	12	-1	q21.32	88886570	88974628	KIT ligand [Source:HGNC Symbol;Acc:6343]	-0.467876	-0.165809	0.468488	0.0784379	0.463818	0.0253421	-0.162965	-0.0480363	0.040943	0.0434983	0.372742	0.198894	-0.0929811	0.279069	-0.478096	0.133102	0.378032	-0.181523	0.282602	-0.070736	-0.197126	-0.155003	-0.03513	-0.061011	-0.0837136	0.318947	-0.236888	0.0238428	-0.123659	-0.0333162	0.393778	-0.102217	-0.278366	0.0405017	0.19718
ENSG00000049167	M0_grey	ERCC8	ERCC8	protein_coding	5	-1	q12.1	60169658	60240900	excision repair cross-complementing rodent repair deficiency, complementation group 8 [Source:HGNC Symbol;Acc:3439]	0.0397781	0.0120327	-0.0559353	-0.00670614	0.0389004	-0.0936857	-0.133437	-0.00885736	-0.0249001	0.03963	-0.0537649	-0.261423	0.165341	0.121345	-0.0124414	0.0672622	-0.222742	0.16327	0.0706705	0.0903736	0.130125	0.255819	0.0229775	0.251588	0.161325	-0.223712	0.0698498	0.12798	0.130442	0.235784	-0.284093	-0.227947	-0.0376098	-0.245883	0.11437
ENSG00000049192	M10_purple	ADAMTS6	ADAMTS6	protein_coding	5	-1	q12.3	64444563	64777747	ADAM metallopeptidase with thrombospondin type 1 motif, 6 [Source:HGNC Symbol;Acc:222]	-0.182263	-0.0506462	-0.200767	0.0923887	-0.0557342	-0.236616	0.0535779	0.247524	-0.109197	0.422681	-0.12602	-0.376189	0.370492	0.192225	0.00266604	0.191845	-0.355959	0.250091	0.12911	0.138843	0.380204	0.275201	-0.234971	0.438952	0.148626	-0.273248	0.184207	0.400853	0.014338	0.394403	-0.391303	-0.272918	-0.221248	-0.180527	0.267521
ENSG00000049239	M1_turquoise	H6PD	H6PD	protein_coding	1	1	p36.22	9294834	9331396	hexose-6-phosphate dehydrogenase (glucose 1-dehydrogenase) [Source:HGNC Symbol;Acc:4795]	0.491059	0.194981	-0.213228	-0.253637	-0.350782	0.133082	0.118132	0.038895	-0.287298	0.154322	-0.377638	-0.173879	-0.0461111	-0.310323	0.461648	-0.318956	-0.168605	0.200621	-0.388274	-0.19055	0.109185	0.104217	0.195755	0.235332	0.34257	-0.21002	0.116069	-0.0102783	0.331709	-0.126601	-0.271623	0.139538	0.249532	0.11512	-0.350277
ENSG00000049245	M1_turquoise	VAMP3	VAMP3	protein_coding	1	1	p36.23	7831329	7841492	vesicle-associated membrane protein 3 [Source:HGNC Symbol;Acc:12644]	0.787611	0.368656	-0.385185	-0.252099	-0.5826	0.227187	0.327	0.154328	-0.174435	-0.047452	-0.515764	-0.0656603	-0.0315447	-0.540997	0.815231	-0.340399	-0.225818	-0.0528051	-0.600854	-0.185997	0.132826	0.0445926	0.239995	-0.091151	0.112397	-0.282576	0.411479	-0.0554229	0.223921	-0.240751	-0.284195	0.407884	0.553136	0.260227	-0.469213
ENSG00000049246	M0_grey	PER3	PER3	protein_coding	1	1	p36.23	7844380	7905237	period circadian clock 3 [Source:HGNC Symbol;Acc:8847]	0.168304	0.0134367	0.0170019	-0.200773	0.00321917	0.0973086	-0.186381	-0.195999	-0.113588	0.00902429	-0.161082	-0.193648	0.0130146	0.145886	0.0119739	-0.136014	-0.0718146	0.306657	0.0209561	0.125164	-0.0610158	0.286159	0.196179	0.35841	0.336425	-0.248496	-0.0697235	-0.109767	0.34648	0.0997147	-0.194109	-0.246789	0.111415	-0.203488	-0.0418747
ENSG00000049249	M13_salmon	TNFRSF9	TNFRSF9	protein_coding	1	-1	p36.23	7979907	8000926	tumor necrosis factor receptor superfamily, member 9 [Source:HGNC Symbol;Acc:11924]	-0.0246698	-0.0376107	-0.0898967	-0.173695	0.0165648	-0.227703	0.0517514	0.0267432	-0.23148	0.307328	-0.254442	-0.425664	0.462684	0.268607	0.0300878	-0.0436613	-0.300096	0.0588928	0.115522	0.0276323	0.308158	0.253545	-0.0686705	0.358337	0.0970017	-0.457023	0.0135819	0.0900876	-0.0282436	0.32171	-0.416504	-0.209532	-0.220642	-0.0883129	0.0844984
ENSG00000049283	M17_grey60	EPN3	EPN3	protein_coding	17	1	q21.33	48609904	48621111	epsin 3 [Source:HGNC Symbol;Acc:18235]	0.00671988	-0.205475	0.491859	-0.416585	0.0532068	0.565006	-0.210777	-0.265692	0.0908298	-0.194663	-0.142546	0.548992	-0.541128	-0.0651202	-0.216038	-0.553176	0.752492	0.0412113	-0.279057	-0.0989942	-0.595579	-0.481252	0.308222	-0.226171	0.182495	0.297847	-0.214773	-0.33487	0.0482832	-0.615499	0.566024	0.193671	0.167204	0.42059	-0.528863
ENSG00000049323	M15_midnightblue	LTBP1	LTBP1	protein_coding	2	1	p22.3	33172039	33624576	latent transforming growth factor beta binding protein 1 [Source:HGNC Symbol;Acc:6714]	0.180341	0.524295	-0.546128	0.00542578	-0.523628	-0.144834	0.60644	0.354107	-0.0844565	0.433662	-0.382497	-0.196685	0.315825	-0.391015	0.692036	0.00972613	-0.458575	-0.139254	-0.350046	-0.127782	0.563062	0.258056	-0.268445	0.0429251	-0.128611	-0.304144	0.377078	0.172729	0.197709	0.11682	-0.375064	0.361486	0.214192	0.235685	-0.110212
ENSG00000049449	M0_grey	RCN1	RCN1	protein_coding	11	1	p13	31833939	32127301	reticulocalbin 1, EF-hand calcium binding domain [Source:HGNC Symbol;Acc:9934]	-0.47149	0.321414	-0.234913	0.397918	-0.13483	-0.147883	0.472187	0.302534	0.328928	0.272778	0.20602	0.283541	0.0609249	-0.312563	0.114067	0.342036	-0.0464148	-0.346878	-0.0726171	-0.0354725	0.325366	-0.0949695	-0.565453	-0.379447	-0.453657	0.328862	0.200581	0.126038	-0.142014	0.0343964	0.248803	0.486407	0.0156781	0.320961	0.160985
ENSG00000049540	M10_purple	ELN	ELN	protein_coding	7	1	q11.23	73442119	73484237	elastin [Source:HGNC Symbol;Acc:3327]	0.028869	0.0227547	-0.167822	-0.094319	-0.0628202	-0.202336	0.109747	0.134026	-0.244735	0.609551	-0.180896	-0.447103	0.330178	0.145455	0.130558	0.0139597	-0.358739	0.164613	0.0683107	-0.0390183	0.370392	0.375858	-0.0499608	0.536614	0.189246	-0.341587	0.00354492	0.281614	0.203715	0.303574	-0.431624	-0.237067	-0.13075	-0.156063	0.134338
ENSG00000049541	M0_grey	RFC2	RFC2	protein_coding	7	-1	q11.23	73645829	73668774	replication factor C (activator 1) 2, 40kDa [Source:HGNC Symbol;Acc:9970]	-0.0111759	-0.270562	0.22738	-0.111733	0.163178	0.116049	-0.137352	0.101887	-0.199762	-0.0669771	0.0113355	-0.022789	0.0832197	0.0803108	-0.0721645	-0.0897977	0.127377	-0.072402	0.00242979	-0.261842	-0.0804939	-0.23961	0.17145	-0.0223586	0.108433	-0.0848255	0.00601273	0.158457	-0.261048	-0.080321	0.0473634	-0.0643961	-0.159132	0.244152	-0.0955725
ENSG00000049618	M0_grey	ARID1B	ARID1B	protein_coding	6	1	q25.3	157099063	157531913	AT rich interactive domain 1B (SWI1-like) [Source:HGNC Symbol;Acc:18040]	-0.0302713	-0.208412	0.200537	-0.110665	0.286667	0.0740794	-0.106218	-0.212775	0.050073	-0.272487	0.150065	0.149144	-0.0374858	0.194231	-0.19317	-0.0663956	0.207811	-0.0868057	0.257504	0.0273175	-0.200378	-0.143716	0.158565	-0.193735	-0.119139	-0.0315126	-0.2178	-0.201227	-0.26555	-0.0281867	0.264433	-0.048871	-0.0559704	-0.0213789	0.0198845
ENSG00000049656	M0_grey	CLPTM1L	CLPTM1L	protein_coding	5	-1	p15.33	1317859	1345214	CLPTM1-like [Source:HGNC Symbol;Acc:24308]	-0.15751	-0.380142	0.423572	0.0194648	0.572064	-0.234384	-0.357918	-0.165155	-0.222505	0.010886	0.37174	-0.205455	0.191432	0.447905	-0.438936	0.117332	0.105292	-0.210252	0.449818	-0.20967	-0.0748985	-0.0459951	0.194611	0.120865	-0.0665305	0.111385	-0.441432	0.0606674	-0.291405	0.169887	0.0383181	-0.334981	-0.505067	-0.166182	0.25958
ENSG00000049759	M5_green	NEDD4L	NEDD4L	protein_coding	18	1	q21.31	55711599	56068772	neural precursor cell expressed, developmentally down-regulated 4-like, E3 ubiquitin protein ligase [Source:HGNC Symbol;Acc:7728]	-0.490606	-0.196749	0.2461	0.410298	0.613916	-0.401006	-0.138671	-0.0626563	0.0841528	-0.106065	0.727536	0.00526657	0.140358	0.421895	-0.524889	0.523347	0.0680659	-0.239401	0.694915	-0.0110769	0.048765	0.0258076	-0.187244	-0.163485	-0.371487	0.318003	-0.364567	0.0603142	-0.336701	0.348081	0.253901	-0.269606	-0.519932	-0.335561	0.5796
ENSG00000049768	M0_grey	FOXP3	FOXP3	protein_coding	X	-1	p11.23	49106897	49121288	forkhead box P3 [Source:HGNC Symbol;Acc:6106]	0.0571842	0.0671314	0.00445441	-0.0336532	0.0685491	-0.15459	-0.11865	-0.176133	-0.135566	-0.0384546	-0.0245892	-0.214491	0.142418	0.183046	-0.0131425	0.00477582	-0.102676	0.0695124	0.1397	0.0609894	0.0845202	0.218612	0.0259724	0.145366	0.0516885	-0.10705	-0.12755	-0.0825578	0.139145	0.186335	-0.180813	-0.144119	-0.131026	-0.186069	0.0826365
ENSG00000049769	M0_grey	PPP1R3F	PPP1R3F	protein_coding	X	1	p11.23	49126306	49157929	protein phosphatase 1, regulatory subunit 3F [Source:HGNC Symbol;Acc:14944]	-0.106494	-0.260163	0.644142	-0.213864	0.424095	0.358196	-0.448175	-0.380459	0.0737182	-0.275047	0.246114	0.435323	-0.500701	0.1734	-0.522677	-0.263959	0.699237	0.0654608	0.0988399	-0.0219488	-0.628324	-0.351011	0.348819	-0.10195	0.165999	0.413648	-0.36623	-0.369837	0.0380098	-0.380678	0.599282	-0.0548743	-0.00550426	0.0686332	-0.19089
ENSG00000049860	M0_grey	HEXB	HEXB	protein_coding	5	1	q13.3	73935848	74018472	hexosaminidase B (beta polypeptide) [Source:HGNC Symbol;Acc:4879]	-0.157171	-0.207396	0.32389	-0.0690572	0.0406999	0.360037	0.0226756	0.165686	0.0673203	0.0258407	-0.00604421	0.400606	-0.195543	-0.176802	-0.0755933	-0.186718	0.440521	-0.191181	-0.250526	-0.246569	-0.25568	-0.523297	0.0829035	-0.275305	0.00167517	0.246742	0.130631	0.0748916	-0.264531	-0.416252	0.438177	0.265614	0.0451804	0.593294	-0.285689
ENSG00000049883	M0_grey	PTCD2	PTCD2	protein_coding	5	1	q13.2	71616194	71656052	pentatricopeptide repeat domain 2 [Source:HGNC Symbol;Acc:25734]	0.101892	-0.15789	0.478376	-0.0191506	0.367234	0.225447	-0.386878	-0.119413	-0.0299027	-0.319002	0.331363	0.197467	-0.386021	0.0236786	-0.233976	-0.0428886	0.402123	-0.129292	0.0578653	-0.291267	-0.4258	-0.136971	0.436057	-0.11958	0.0701041	0.353859	-0.244418	0.0183712	0.0775491	-0.243103	0.358864	-0.0936637	-0.000205298	-0.0105168	-0.06514
ENSG00000050030	M5_green	KIAA2022	KIAA2022	protein_coding	X	-1	q13.3	73952684	74145282	KIAA2022 [Source:HGNC Symbol;Acc:29433]	-0.406756	-0.251369	0.386962	0.40391	0.69921	-0.300031	-0.355108	-0.090073	-0.0775058	-0.162021	0.77135	-0.0937671	0.0865268	0.400497	-0.56117	0.486769	0.0831039	-0.143739	0.60771	-0.106458	-0.0558832	0.0236458	-0.0413864	-0.0417749	-0.13541	0.328821	-0.326412	0.112976	-0.197335	0.283946	0.175158	-0.380845	-0.486919	-0.355437	0.50984
ENSG00000050130	M23_darkturquoise	JKAMP	JKAMP	protein_coding	14	1	q23.1	59951161	59972128	JNK1/MAPK8-associated membrane protein [Source:HGNC Symbol;Acc:20184]	0.287205	-0.20776	0.407851	-0.327991	0.167422	0.311835	-0.360858	-0.248372	-0.206152	-0.236976	-0.103894	-0.0216499	-0.158223	0.0618448	-0.0645758	-0.339655	0.252744	-0.0230465	-0.140049	-0.225499	-0.363804	-0.110929	0.551307	0.0554769	0.333352	-0.0671456	-0.0818652	-0.143518	0.0610086	-0.269751	0.0064482	-0.115332	0.0830337	0.10232	-0.29806
ENSG00000050165	M0_grey	DKK3	DKK3	protein_coding	11	-1	p15.3	11984653	12031316	dickkopf WNT signaling pathway inhibitor 3 [Source:HGNC Symbol;Acc:2893]	0.00953483	-0.000521732	0.423411	0.0819867	0.114539	0.424199	-0.123865	-0.10129	0.129471	-0.43202	0.326677	0.652984	-0.655489	-0.326987	-0.141609	-0.121542	0.664454	-0.194474	-0.242285	-0.262175	-0.548345	-0.535681	0.249129	-0.545776	-0.018952	0.683003	-0.0607721	-0.227574	0.0266961	-0.603981	0.725787	0.339218	0.205461	0.36506	-0.302093
ENSG00000050327	M0_grey	ARHGEF5	ARHGEF5	protein_coding	7	1	q35	144052381	144077725	Rho guanine nucleotide exchange factor (GEF) 5 [Source:HGNC Symbol;Acc:13209]	-0.00615679	0.183509	-0.395009	0.180407	-0.299312	-0.199277	0.436664	0.314643	-0.0635931	0.525241	-0.102803	-0.177068	0.239962	-0.240583	0.351866	0.134345	-0.369992	-0.0575924	-0.161568	-0.067916	0.434119	0.0652317	-0.296677	0.0984074	-0.107084	-0.0944479	0.232453	0.216408	-0.0125383	0.123636	-0.246416	0.180754	0.0261378	0.0872063	0.0360731
ENSG00000050344	M13_salmon	NFE2L3	NFE2L3	protein_coding	7	1	p15.2	26191860	26226745	nuclear factor, erythroid 2-like 3 [Source:HGNC Symbol;Acc:7783]	0.0886115	-0.0150375	-0.303895	0.130218	-0.0122588	-0.427161	0.131027	0.235289	-0.1551	0.274807	-0.00309793	-0.525999	0.43879	0.116794	0.18166	0.270838	-0.557438	-0.115482	0.188214	-0.0796425	0.432295	0.37395	-0.067916	0.275673	-0.1615	-0.355468	-0.0144712	0.359241	-0.111797	0.431727	-0.521641	-0.254017	-0.212979	-0.310389	0.331448
ENSG00000050393	M4_yellow	MCUR1	MCUR1	protein_coding	6	-1	p23	13786789	13814800	mitochondrial calcium uniporter regulator 1 [Source:HGNC Symbol;Acc:21097]	-0.139806	0.311048	0.0560977	0.321099	0.123542	-0.142616	0.0294203	-0.0777077	0.134693	-0.191137	0.410328	0.182663	-0.172054	-0.101111	-0.0803997	0.296456	0.0890652	-0.152847	0.108317	-0.0553074	0.00918143	0.0955864	-0.144361	-0.251467	-0.228596	0.4594	-0.0941957	-0.134779	0.248602	0.041595	0.232932	0.135191	-0.021469	-0.128133	0.182315
ENSG00000050405	M21_darkred	LIMA1	LIMA1	protein_coding	12	-1	q13.12	50569571	50677329	LIM domain and actin binding 1 [Source:HGNC Symbol;Acc:24636]	0.251556	0.265103	-0.486976	0.0329944	-0.324331	-0.338706	0.309759	0.277709	-0.345127	0.438754	-0.298034	-0.643552	0.520823	-0.0364211	0.502157	0.128916	-0.687463	0.18074	-0.0686698	-0.0314335	0.638268	0.513287	-0.150389	0.43408	0.161213	-0.48304	0.307544	0.346258	0.251031	0.434612	-0.757598	-0.133035	-0.0412783	-0.185417	0.145206
ENSG00000050426	M0_grey	LETMD1	LETMD1	protein_coding	12	1	q13.12	51441745	51454207	LETM1 domain containing 1 [Source:HGNC Symbol;Acc:24241]	0.0109219	-0.242176	0.539467	-0.203829	0.26225	0.403546	-0.357292	-0.121326	-0.0146425	-0.294408	0.0667488	0.298148	-0.350396	0.0533559	-0.265324	-0.237859	0.520862	0.0525143	-0.0748905	-0.216041	-0.484178	-0.281771	0.387239	-0.101873	0.243125	0.178207	-0.0292538	-0.0792883	0.0434356	-0.319669	0.398268	-0.0587401	0.0302414	0.204697	-0.237113
ENSG00000050438	M3_brown	SLC4A8	SLC4A8	protein_coding	12	1	q13.13	51785101	51902980	solute carrier family 4, sodium bicarbonate cotransporter, member 8 [Source:HGNC Symbol;Acc:11034]	0.0690686	-0.501526	0.870481	-0.550855	0.598232	0.411929	-0.645284	-0.438818	-0.22756	-0.292137	0.0602195	0.15036	-0.319675	0.46944	-0.577619	-0.48679	0.704394	0.117959	0.177474	-0.175935	-0.683136	-0.262977	0.679783	0.118538	0.379451	0.0476974	-0.47744	-0.277201	-0.0305853	-0.316663	0.369033	-0.362193	-0.16872	0.0430353	-0.266311
ENSG00000050555	M13_salmon	LAMC3	LAMC3	protein_coding	9	1	q34.12	133884469	133969860	laminin, gamma 3 [Source:HGNC Symbol;Acc:6494]	-0.117539	-0.120427	-0.237666	0.242433	0.121537	-0.551328	0.174369	0.246599	-0.206183	0.525674	0.113486	-0.521757	0.54423	0.238779	0.0288505	0.382004	-0.524784	-0.0193784	0.36012	-0.0219658	0.524645	0.290635	-0.236128	0.395558	-0.150982	-0.272333	-0.0711594	0.413711	-0.224533	0.528564	-0.430932	-0.327755	-0.442201	-0.28522	0.449149
ENSG00000050628	M16_lightcyan	PTGER3	PTGER3	protein_coding	1	-1	p31.1	71318036	71513491	prostaglandin E receptor 3 (subtype EP3) [Source:HGNC Symbol;Acc:9595]	-0.428182	0.0433726	-0.218751	0.763351	0.152685	-0.52612	0.158288	0.353515	0.250361	0.0829791	0.597118	-0.0727536	0.199998	0.0508615	-0.0956205	0.809202	-0.302194	-0.248854	0.41123	0.0515402	0.34116	0.11378	-0.421787	-0.159445	-0.47611	0.338084	0.0470653	0.417446	-0.264338	0.425159	0.0128589	-0.0960328	-0.281948	-0.294537	0.706774
ENSG00000050730	M0_grey	TNIP3	TNIP3	protein_coding	4	-1	q27	122052563	122148621	TNFAIP3 interacting protein 3 [Source:HGNC Symbol;Acc:19315]	0.238517	-0.238038	0.197101	0.00359921	0.196688	0.00589392	-0.257763	-0.1513	-0.000509091	-0.285444	0.143413	-0.025448	-0.0561492	0.164665	-0.146231	-0.00831947	0.101472	-0.000613032	0.146042	0.012518	-0.224625	-0.0920081	0.284011	-0.0760945	0.0143446	0.0666793	-0.134349	-0.0957101	-0.13365	-0.0315052	0.0197461	-0.206156	-0.0715287	-0.15103	0.032264
ENSG00000050748	M3_brown	MAPK9	MAPK9	protein_coding	5	-1	q35.3	179660143	179719099	mitogen-activated protein kinase 9 [Source:HGNC Symbol;Acc:6886]	-0.0627449	-0.574857	0.821806	-0.217932	0.837919	0.0208638	-0.69406	-0.368429	-0.313409	-0.150801	0.387072	-0.188026	-0.0197381	0.649832	-0.71107	-0.0998671	0.378564	0.149838	0.49381	-0.121964	-0.412782	-0.0490223	0.505853	0.315394	0.318219	0.0763499	-0.519855	-0.074946	-0.0900244	0.0548591	0.121	-0.639177	-0.493921	-0.272034	0.124521
ENSG00000050767	M0_grey	COL23A1	COL23A1	protein_coding	5	-1	q35.3	177664619	178017556	collagen, type XXIII, alpha 1 [Source:HGNC Symbol;Acc:22990]	-0.429443	0.119629	-0.0776575	0.379316	0.183178	-0.429162	0.0722558	-0.0361518	0.0854167	0.139633	0.403335	-0.103263	0.115732	0.21111	-0.267806	0.443536	-0.138124	0.000810705	0.395261	0.0840733	0.245026	0.246047	-0.38623	0.0299454	-0.243534	0.300728	-0.214434	-6.46e-05	0.0779299	0.355181	-0.00073568	-0.151247	-0.373468	-0.361817	0.491795
ENSG00000050820	M0_grey	BCAR1	BCAR1	protein_coding	16	-1	q23.1	75262928	75301951	breast cancer anti-estrogen resistance 1 [Source:HGNC Symbol;Acc:971]	0.162288	-0.171921	-0.138124	0.130839	0.124131	-0.253438	-0.00869396	0.0101706	0.0712208	-0.109453	0.184944	-0.157284	0.184437	0.114929	0.0445079	0.180203	-0.228044	-0.108273	0.287461	0.134178	0.0876246	0.0764553	0.0929853	-0.0525164	-0.235229	-0.0768016	-0.209389	-0.00146322	-0.312204	0.212583	-0.0953294	-0.0947397	-0.0853293	-0.199644	0.26046
ENSG00000051009	M19_lightyellow	FAM160A2	FAM160A2	protein_coding	11	-1	p15.4	6232565	6255941	family with sequence similarity 160, member A2 [Source:HGNC Symbol;Acc:25378]	-0.359082	-0.31036	0.222295	0.269921	0.625321	-0.529573	-0.224325	-0.121948	-0.0924672	0.0211075	0.534343	-0.304393	0.373711	0.639799	-0.511324	0.472908	-0.113469	-0.12581	0.788638	-0.022795	0.138321	0.200326	-0.095718	0.148708	-0.282641	0.0404141	-0.415122	0.1104	-0.327525	0.531105	-0.0309701	-0.518625	-0.681752	-0.474675	0.659773
ENSG00000051108	M0_grey	HERPUD1	HERPUD1	protein_coding	16	1	q13	56965960	56977798	homocysteine-inducible, endoplasmic reticulum stress-inducible, ubiquitin-like domain member 1 [Source:HGNC Symbol;Acc:13744]	-0.114508	-0.0631581	-0.0317433	-0.148833	-0.0909844	0.0384172	0.375847	0.16822	0.10021	0.377903	-0.237869	0.0941905	0.240156	-0.0782446	0.157835	-0.153736	0.00475861	-0.202091	-0.153035	0.0349682	0.142093	-0.193241	-0.146597	-0.0409595	-0.169583	-0.209112	0.141146	-0.0138509	-0.322959	-0.0773926	0.055216	0.28783	0.0782179	0.453135	-0.167682
ENSG00000051128	M0_grey	HOMER3	HOMER3	protein_coding	19	-1	p13.11	19040010	19052070	homer homolog 3 (Drosophila) [Source:HGNC Symbol;Acc:17514]	0.4262	-0.0259511	-0.0321788	-0.505077	-0.203124	0.16232	0.0167793	-0.00414522	-0.379137	0.179945	-0.616921	-0.375926	0.299294	0.0123361	0.326778	-0.45224	-0.199281	0.115879	-0.304203	-0.143627	0.132603	0.165573	0.28772	0.369626	0.343923	-0.617496	0.141605	0.03194	0.121175	-0.010385	-0.454697	-0.0455199	0.128926	0.210519	-0.358864
ENSG00000051180	M0_grey	RAD51	RAD51	protein_coding	15	1	q15.1	40986972	41024354	RAD51 recombinase [Source:HGNC Symbol;Acc:9817]	0.00877632	0.104276	-0.0766153	0.0128989	-0.168729	0.115886	0.120945	0.125839	0.0670606	0.0138721	-0.100778	0.148774	-0.0762799	-0.269221	0.1559	-0.0874388	0.0367368	-0.0947938	-0.285367	-0.090283	0.0195981	-0.164669	-0.0677949	-0.132341	-0.0421942	0.0612435	0.137828	0.0782199	-0.00850615	-0.186483	0.0822337	0.258569	0.141077	0.267071	-0.204127
ENSG00000051341	M0_grey	POLQ	POLQ	protein_coding	3	-1	q13.33	121150278	121264853	polymerase (DNA directed), theta [Source:HGNC Symbol;Acc:9186]	-0.148238	-0.13412	0.0815234	0.0352546	-0.0821901	0.293409	0.0428032	0.115789	0.255499	-0.104407	0.0168578	0.452746	-0.34047	-0.254016	-0.0501336	-0.117002	0.336268	-0.0161506	-0.244402	0.0691317	-0.264261	-0.43738	-0.0754078	-0.286087	-0.0263757	0.286751	0.0361367	0.0140877	-0.19036	-0.36896	0.415387	0.282093	0.168728	0.357582	-0.238333
ENSG00000051382	M3_brown	PIK3CB	PIK3CB	protein_coding	3	-1	q22.3	138372860	138553780	phosphatidylinositol-4,5-bisphosphate 3-kinase, catalytic subunit beta [Source:HGNC Symbol;Acc:8976]	0.0983458	-0.494002	0.863784	-0.452786	0.518827	0.517345	-0.614251	-0.361007	-0.114586	-0.347964	0.0707467	0.283974	-0.422159	0.333917	-0.498741	-0.456549	0.773212	0.0800092	0.074455	-0.176814	-0.739247	-0.369537	0.678625	0.00265453	0.349286	0.170492	-0.336383	-0.220162	-0.0346519	-0.425298	0.472033	-0.257972	-0.0492478	0.16045	-0.319741
ENSG00000051523	M8_pink	CYBA	CYBA	protein_coding	16	-1	q24.3	88709691	88717560	cytochrome b-245, alpha polypeptide [Source:HGNC Symbol;Acc:2577]	-0.112443	0.160174	-0.458875	0.330746	-0.358502	-0.220192	0.61859	0.90753	0.0923899	0.331076	-0.0525313	-0.0473238	0.266054	-0.360822	0.455938	0.309696	-0.377208	-0.196934	-0.178053	-0.0666462	0.496487	-0.0421717	-0.419533	-0.159476	-0.310438	-0.0699385	0.47221	0.673782	-0.263953	0.127578	-0.140918	0.303739	0.0479806	0.273594	0.146393
ENSG00000051596	M0_grey	THOC3	THOC3	protein_coding	5	-1	q35.2	175344876	175461683	THO complex 3 [Source:HGNC Symbol;Acc:19072]	-0.293671	-0.346001	0.425835	0.107747	0.428804	0.0366886	-0.230243	-0.00775075	0.0270329	-0.105135	0.350929	0.134008	-0.0751003	0.260746	-0.403747	0.134937	0.305213	-0.181402	0.284703	-0.189123	-0.208808	-0.217456	0.114377	-0.116268	-0.0408194	0.200794	-0.203085	0.085156	-0.245108	-0.0199315	0.286149	-0.204944	-0.279567	0.0534464	0.158432
ENSG00000051620	M7_black	HEBP2	HEBP2	protein_coding	6	1	q23.3	138724668	138743334	heme binding protein 2 [Source:HGNC Symbol;Acc:15716]	0.0356078	0.626496	-0.610984	0.165827	-0.695891	0.0657075	0.713401	0.373793	0.246035	0.171583	-0.30582	0.260254	-0.0275018	-0.711631	0.681379	0.0157821	-0.2441	-0.23483	-0.592585	0.0208145	0.36144	-0.0580858	-0.465491	-0.329578	-0.267658	0.0147128	0.525222	0.0204887	0.132471	-0.189089	0.00081847	0.756832	0.52707	0.455103	-0.265118
ENSG00000051825	M0_grey	MPHOSPH9	MPHOSPH9	protein_coding	12	-1	q24.31	123636867	123728561	M-phase phosphoprotein 9 [Source:HGNC Symbol;Acc:7215]	-0.0790865	0.00175477	-0.00254692	-0.240044	-0.141542	0.290963	-0.0764548	-0.201054	0.264389	-0.0626584	-0.271583	0.218261	-0.209982	0.0105608	-0.0930872	-0.23239	0.182519	0.42616	-0.123036	0.430965	-0.199188	0.00326674	-0.0448863	0.0568844	0.221987	-0.108934	0.153192	-0.182101	0.123718	-0.110288	0.119302	0.0145587	0.253982	0.00370405	-0.172082
ENSG00000052126	M0_grey	PLEKHA5	PLEKHA5	protein_coding	12	1	p12.3	19282648	19529334	pleckstrin homology domain containing, family A member 5 [Source:HGNC Symbol;Acc:30036]	-0.439727	-0.21926	0.140918	0.0803761	0.219696	0.0151464	-0.0693817	-0.129009	0.226749	0.0192669	0.191977	0.196425	-0.0638707	0.259358	-0.429706	0.121527	0.199672	0.147074	0.301798	0.290332	-0.140009	-0.113836	-0.186832	-0.0204747	-0.0645508	0.10343	-0.109139	-0.105408	-0.222198	0.0506066	0.263801	-0.170968	-0.178324	-0.0905394	0.190746
ENSG00000052344	M0_grey	PRSS8	PRSS8	protein_coding	16	-1	p11.2	31142756	31147083	protease, serine, 8 [Source:HGNC Symbol;Acc:9491]	-0.116167	0.0709063	-0.0541191	0.0470715	-0.0372905	-0.0014024	0.107727	0.0803826	0.145265	0.0739422	-0.0157164	0.086822	0.0405184	-0.0540161	0.0348318	0.0177894	-0.00469131	-0.0654051	-0.0383868	0.112598	0.0612346	-0.00121538	-0.106076	-0.0682993	-0.0933422	-0.0154821	0.0727656	0.0399658	-0.0516563	0.000633083	0.0536654	0.118581	0.097126	0.112647	-0.00576311
ENSG00000052723	M0_grey	SIKE1	SIKE1	protein_coding	1	-1	p13.2	115312100	115323306	suppressor of IKBKE 1 [Source:HGNC Symbol;Acc:26119]	0.0219558	-0.107157	0.226434	-0.344486	0.172255	0.0434242	-0.238893	-0.0603286	-0.331944	0.0314215	-0.25565	-0.337652	0.312472	0.369116	-0.0894137	-0.152304	-0.0578501	0.0161802	0.105754	-0.123783	0.0349295	0.221757	0.224094	0.387738	0.314216	-0.47325	-0.00819636	0.0790254	0.0698612	0.19891	-0.285893	-0.327554	-0.087125	-0.0467363	-0.0103901
ENSG00000052749	M0_grey	RRP12	RRP12	protein_coding	10	-1	q24.1	99116115	99161127	ribosomal RNA processing 12 homolog (S. cerevisiae) [Source:HGNC Symbol;Acc:29100]	-0.0970852	-0.448569	0.555671	-0.298534	0.41432	0.203311	-0.347791	-0.29326	-0.0155208	-0.215871	0.102222	0.207914	-0.151922	0.343645	-0.472521	-0.314224	0.516831	-0.0404128	0.181295	0.00699173	-0.447024	-0.355187	0.286267	-0.103934	0.0357005	0.155491	-0.448992	-0.282595	-0.292576	-0.244448	0.37045	-0.123748	-0.233805	0.139489	-0.153519
ENSG00000052795	M0_grey	FNIP2	FNIP2	protein_coding	4	1	q32.1	159690290	159829201	folliculin interacting protein 2 [Source:HGNC Symbol;Acc:29280]	-0.252185	-0.180286	0.154069	0.161404	0.30306	-0.162535	0.135089	0.163086	0.0526102	-0.0296722	0.322071	0.111617	0.161753	0.061522	-0.130389	0.195636	0.0906736	-0.480765	0.20856	-0.251553	0.0532224	-0.268997	-0.0905608	-0.364518	-0.461318	0.182926	-0.173523	0.0813695	-0.547187	0.0207817	0.271233	0.159071	-0.27977	0.183131	0.181458
ENSG00000052802	M0_grey	MSMO1	MSMO1	protein_coding	4	1	q32.3	166248775	166264312	methylsterol monooxygenase 1 [Source:HGNC Symbol;Acc:10545]	0.0782397	0.211717	0.0244967	-0.0397132	0.1793	-0.36869	-0.0535317	-0.23877	-0.391601	0.0417576	0.0172768	-0.49533	0.408495	0.319147	0.0018517	0.112347	-0.288781	-0.0385783	0.265924	-0.0561541	0.281354	0.477658	0.0190037	0.258715	0.0532671	-0.208157	-0.169676	-0.184068	0.251935	0.398669	-0.40325	-0.25601	-0.286383	-0.331398	0.232232
ENSG00000052841	M0_grey	TTC17	TTC17	protein_coding	11	1	p12	43380482	43516483	tetratricopeptide repeat domain 17 [Source:HGNC Symbol;Acc:25596]	-0.132097	-0.0885458	-0.180183	-0.0692881	-0.143022	0.0566048	0.1219	0.157279	0.182942	0.218916	-0.248182	-0.0682069	0.203402	-0.00162625	0.0836208	0.00706063	-0.204035	0.195633	-0.0518612	0.24488	0.146371	0.0766613	-0.147386	0.17041	0.070927	-0.376026	0.236688	0.172033	-0.149222	0.130738	-0.16096	-0.0323636	0.13581	0.049051	0.0222608
ENSG00000052850	M10_purple	ALX4	ALX4	protein_coding	11	-1	p11.2	44281994	44331716	ALX homeobox 4 [Source:HGNC Symbol;Acc:450]	-0.258896	-0.0250774	-0.0618934	0.0773542	0.0312227	-0.172336	0.14023	0.096139	0.0137145	0.624615	0.0472643	-0.083487	0.131436	0.116654	-0.0861097	0.118151	-0.0717103	-0.0228716	0.126299	0.0189738	0.189483	0.0746371	-0.196589	0.211031	-0.100801	0.0148625	-0.101625	0.164733	-0.0331266	0.131526	-0.049583	-0.108183	-0.163912	-0.078926	0.163719
ENSG00000053108	M0_grey	FSTL4	FSTL4	protein_coding	5	-1	q31.1	132532147	132948255	follistatin-like 4 [Source:HGNC Symbol;Acc:21389]	-0.10964	-0.421886	0.654215	-0.236658	0.528738	0.226071	-0.535945	-0.452786	-0.117164	-0.249794	0.298466	0.210674	-0.347721	0.409473	-0.626742	-0.258625	0.619199	0.117548	0.29785	-0.0515543	-0.564796	-0.290219	0.365231	0.00780041	0.227024	0.342364	-0.551291	-0.320336	-0.0424875	-0.257191	0.422457	-0.308201	-0.278531	-0.0660621	-0.110951
ENSG00000053254	M0_grey	FOXN3	FOXN3	protein_coding	14	-1	q32.11	89591215	90085493	forkhead box N3 [Source:HGNC Symbol;Acc:1928]	0.0146833	0.188747	-0.112121	-0.117091	-0.0511513	-0.0614878	0.133686	0.158547	-0.0610932	0.167001	-0.18196	-0.112791	0.241469	0.0728226	0.161439	0.013606	-0.149113	-0.139262	0.0208743	-0.0279466	0.224001	0.244877	-0.0779857	0.198649	-0.076857	-0.316853	0.0699732	0.215569	0.0855739	0.202623	-0.135461	0.00879115	0.107802	0.0257375	0.0226426
ENSG00000053328	M0_grey	METTL24	METTL24	protein_coding	6	-1	q21	110567131	110679475	methyltransferase like 24 [Source:HGNC Symbol;Acc:21566]	0.0801203	0.0870803	0.1784	-0.240176	-0.0302557	0.227445	-0.210706	-0.270121	-0.184828	0.0325793	-0.165915	0.00256682	-0.227741	0.0622237	-0.0840622	-0.275988	0.216752	0.294707	-0.137609	-0.00499113	-0.197131	0.0740343	0.175023	0.258124	0.423089	0.0514646	-0.0551696	-0.190628	0.432244	-0.149726	0.0184971	-0.111853	0.0851885	-0.0208355	-0.21227
ENSG00000053371	M2_blue	AKR7A2	AKR7A2	protein_coding	1	-1	p36.13	19630459	19638640	aldo-keto reductase family 7, member A2 (aflatoxin aldehyde reductase) [Source:HGNC Symbol;Acc:389]	0.19747	0.623861	-0.268611	0.193475	-0.28043	-0.0631411	0.242447	-0.0197716	-0.0367364	-0.00401703	0.0201249	-0.0290773	-0.119947	-0.366641	0.378591	0.0976579	-0.165745	-0.0052085	-0.238472	-0.129515	0.228275	0.323543	-0.100531	-0.0799832	-0.00890491	0.217022	0.203543	-0.104299	0.573816	0.0149806	-0.0907185	0.277078	0.200654	-0.0406238	-0.0437176
ENSG00000053372	M0_grey	MRTO4	MRTO4	protein_coding	1	1	p36.13	19578033	19586622	mRNA turnover 4 homolog (S. cerevisiae) [Source:HGNC Symbol;Acc:18477]	-0.250996	-0.243575	0.347107	0.0166887	0.510921	-0.298559	-0.336132	-0.144075	-0.271198	0.0371312	0.266461	-0.35321	0.298087	0.590639	-0.429681	0.178857	0.00529156	0.0551211	0.535803	-0.0734773	0.0553748	0.205379	0.0392275	0.294439	0.0844843	-0.0342504	-0.352106	0.0816058	-0.0398092	0.380284	-0.128732	-0.496811	-0.599008	-0.308174	0.377046
ENSG00000053438	M0_grey	NNAT	NNAT	protein_coding	20	1	q11.23	36149617	36152092	neuronatin [Source:HGNC Symbol;Acc:7860]	-0.191523	-0.278433	0.254132	0.291927	0.532617	-0.40721	-0.407816	-0.0951959	-0.203371	0.0262736	0.458396	-0.415889	0.247471	0.608373	-0.45917	0.402068	-0.128749	0.0935347	0.65284	0.0467025	0.0398792	0.243676	0.0826766	0.31683	0.081787	0.0668255	-0.307685	0.20968	-0.0728325	0.432783	-0.198568	-0.648817	-0.557087	-0.533475	0.563121
ENSG00000053501	M0_grey	USE1	USE1	protein_coding	19	1	p13.11	17326155	17330638	unconventional SNARE in the ER 1 homolog (S. cerevisiae) [Source:HGNC Symbol;Acc:30882]	0.0563657	-0.151319	0.164969	-0.0509615	0.235189	-0.113589	-0.360766	-0.196216	-0.202158	-0.0403042	0.0356397	-0.359328	0.143555	0.426621	-0.246415	0.0233898	-0.0722842	0.353364	0.292265	0.202151	-0.0347364	0.250595	0.167697	0.410563	0.270457	-0.113594	-0.081848	0.0362135	0.152099	0.251672	-0.253357	-0.467886	-0.254685	-0.36353	0.196034
ENSG00000053524	M12_tan	MCF2L2	MCF2L2	protein_coding	3	-1	q27.1	182895831	183146566	MCF.2 cell line derived transforming sequence-like 2 [Source:HGNC Symbol;Acc:30319]	-0.0171014	0.0757524	0.172417	-0.0936779	-0.146129	0.507114	-0.0405866	-0.262285	0.253756	-0.288168	-0.0219043	0.656852	-0.638174	-0.305416	-0.0864584	-0.311447	0.57919	0.206805	-0.342718	0.199903	-0.489185	-0.441556	0.0283495	-0.334878	0.164836	0.480463	0.0575923	-0.47924	0.155217	-0.560676	0.595525	0.385407	0.399595	0.298917	-0.42139
ENSG00000053702	M23_darkturquoise	NRIP2	NRIP2	protein_coding	12	-1	p13.33	2934514	2944710	nuclear receptor interacting protein 2 [Source:HGNC Symbol;Acc:23078]	0.584013	-0.182309	0.349182	-0.580987	-0.0224962	0.518579	-0.309798	-0.316348	-0.284151	-0.200659	-0.324864	0.0531503	-0.358223	-0.00572431	0.0455072	-0.652832	0.368983	0.215598	-0.307105	-0.181286	-0.473668	-0.156575	0.71687	0.163384	0.485551	-0.084726	-0.158527	-0.26285	0.282415	-0.467572	0.0456495	-0.0940773	0.245086	0.144202	-0.549139
ENSG00000053747	M9_magenta	LAMA3	LAMA3	protein_coding	18	1	q11.2	21269407	21535030	laminin, alpha 3 [Source:HGNC Symbol;Acc:6483]	-0.232334	-0.0345598	-0.156336	0.133199	-0.204781	0.123164	0.135849	0.150255	0.106139	0.361438	-0.0520024	0.189763	-0.112989	-0.16953	-0.0099519	0.023927	0.0394017	0.175044	-0.147826	0.167902	0.0247186	-0.209478	-0.246494	0.164966	0.0888805	0.104541	0.172526	0.161852	-0.0466791	-0.126313	0.126198	0.0918064	0.109682	0.119273	-0.0548261
ENSG00000053770	M17_grey60	AP5M1	AP5M1	protein_coding	14	1	q22.3	57735627	57756797	adaptor-related protein complex 5, mu 1 subunit [Source:HGNC Symbol;Acc:20192]	0.0722299	-0.108276	0.514165	-0.320577	0.123566	0.583535	-0.171254	-0.1749	0.116186	-0.399085	-0.0172596	0.59074	-0.53292	-0.151034	-0.136883	-0.390511	0.701867	-0.189488	-0.251138	-0.202884	-0.603249	-0.446357	0.407827	-0.35681	0.0794753	0.270203	-0.0737738	-0.29321	-0.016548	-0.584267	0.62178	0.264365	0.326341	0.421804	-0.443639
ENSG00000053900	M0_grey	ANAPC4	ANAPC4	protein_coding	4	1	p15.2	25378835	25420120	anaphase promoting complex subunit 4 [Source:HGNC Symbol;Acc:19990]	0.00758661	-0.309726	0.204177	-0.21401	0.140155	0.17539	-0.333572	-0.112106	-0.151934	-0.00649317	-0.154274	-0.171593	0.0680481	0.193621	-0.176539	-0.16349	0.0379029	0.26318	0.0117256	-0.0463613	-0.139073	-0.00924288	0.224356	0.268109	0.396351	-0.279112	-0.0135084	0.0628954	-0.0323868	0.0365529	-0.13154	-0.311964	-0.0697246	-0.065919	-0.0770834
ENSG00000053918	M8_pink	KCNQ1	KCNQ1	protein_coding	11	1	p15.5	2465914	2870339	potassium voltage-gated channel, KQT-like subfamily, member 1 [Source:HGNC Symbol;Acc:6294]	-0.247662	0.0974901	-0.317789	0.424213	-0.120889	-0.300404	0.330661	0.688321	0.0309645	0.30388	0.18794	-0.066671	0.177604	-0.151997	0.170019	0.432199	-0.293481	-0.188343	0.053925	-0.0893554	0.393751	0.0128328	-0.366802	-0.0277312	-0.290893	0.0948367	0.190381	0.705213	-0.192403	0.208885	-0.0679682	0.0648641	-0.11983	-0.0263284	0.31535
ENSG00000054116	M0_grey	TRAPPC3	TRAPPC3	protein_coding	1	-1	p34.3	36602173	36615098	trafficking protein particle complex 3 [Source:HGNC Symbol;Acc:19942]	-0.100712	-0.382163	0.585122	-0.208226	0.311431	0.424021	-0.410971	-0.113394	0.0139991	-0.183806	0.104555	0.307501	-0.336979	0.0768025	-0.358258	-0.24703	0.549549	0.00294446	-0.0659626	-0.2062	-0.500494	-0.395919	0.36461	-0.0684056	0.226648	0.211882	-0.120068	-0.00405599	-0.106254	-0.375457	0.406615	-0.0620176	-0.015406	0.250291	-0.238473
ENSG00000054118	M0_grey	THRAP3	THRAP3	protein_coding	1	1	p34.3	36690017	36770958	thyroid hormone receptor associated protein 3 [Source:HGNC Symbol;Acc:22964]	0.0126601	-0.258498	0.345003	-0.209557	0.197024	0.242929	-0.263004	-0.0943504	-0.325558	-0.0635087	0.0103933	0.0049199	-0.065875	0.132514	-0.14644	-0.219857	0.277138	0.116001	0.0127034	-0.230631	-0.225015	-0.191259	0.277608	0.0893257	0.370119	0.0136161	-0.0909863	-0.0293917	-0.00993012	-0.155226	0.112446	-0.118114	-0.119952	0.188717	-0.172236
ENSG00000054148	M0_grey	PHPT1	PHPT1	protein_coding	9	1	q34.3	139743176	139745488	phosphohistidine phosphatase 1 [Source:HGNC Symbol;Acc:30033]	-0.0734953	0.352056	-0.324285	0.347986	-0.192734	-0.188336	0.140174	0.0787481	0.0768819	0.0524307	0.116233	-0.141375	0.0873599	-0.195604	0.196097	0.31057	-0.319811	0.0955999	-0.0421913	0.104038	0.313223	0.244107	-0.280943	0.00311052	-0.0587695	0.0974541	0.310437	0.0951108	0.230596	0.200077	-0.216494	0.0928455	0.0433155	-0.135439	0.194743
ENSG00000054179	M29_steelblue	ENTPD2	ENTPD2	protein_coding	9	-1	q34.3	139942550	139948497	ectonucleoside triphosphate diphosphohydrolase 2 [Source:HGNC Symbol;Acc:3364]	0.219823	0.243517	-0.17601	0.0247891	-0.276607	0.0689649	0.058457	-0.0411034	-0.10149	0.144614	-0.120649	-0.0606897	-0.138286	-0.25377	0.234504	-0.0792307	-0.0851008	0.304637	-0.245172	0.0373892	0.0722355	0.161211	0.0300934	0.160367	0.226819	0.090525	0.110279	-0.0221634	0.490848	-0.0680319	-0.125953	0.0733466	0.195285	-0.0422449	-0.126045
ENSG00000054219	M0_grey	LY75	LY75	protein_coding	2	-1	q24.2	160628362	160761260	lymphocyte antigen 75 [Source:HGNC Symbol;Acc:6729]	0.0241961	0.0217052	-0.312132	0.0702573	-0.308083	-0.0856051	0.315423	0.525476	-0.10482	0.490132	-0.207322	-0.186487	0.176919	-0.207262	0.317078	0.0721988	-0.308467	0.0991422	-0.208778	-0.0913555	0.331501	0.0211004	-0.187289	0.266989	0.0791162	-0.173537	0.368027	0.527962	-0.0348123	0.0764805	-0.277561	0.0468896	0.0415629	0.11037	0.00119802
ENSG00000054267	M1_turquoise	ARID4B	ARID4B	protein_coding	1	-1	q42.3	235294949	235491534	AT rich interactive domain 4B (RBP1-like) [Source:HGNC Symbol;Acc:15550]	0.474447	-0.140916	0.106451	-0.471387	-0.243564	0.580771	-0.1893	-0.202659	-0.247302	-0.249598	-0.417249	0.0869244	-0.226479	-0.158879	0.180637	-0.543954	0.221949	0.294632	-0.411775	-0.0548461	-0.360804	-0.226759	0.480335	0.00413014	0.55083	-0.220041	0.19489	-0.297409	0.119375	-0.411711	-0.0338256	0.0496968	0.456304	0.234801	-0.528725
ENSG00000054277	M3_brown	OPN3	OPN3	protein_coding	1	-1	q43	241753404	241840678	opsin 3 [Source:HGNC Symbol;Acc:14007]	-0.0486256	-0.362147	0.709518	-0.397683	0.515813	0.261474	-0.416145	-0.387737	-0.0648817	-0.243597	0.109017	0.209922	-0.239461	0.393306	-0.500909	-0.331859	0.611781	-0.0472814	0.205391	-0.118796	-0.538038	-0.231509	0.444071	-0.0303381	0.125757	0.1517	-0.454148	-0.35398	-0.0963949	-0.249852	0.41857	-0.232689	-0.170402	0.0500265	-0.153579
ENSG00000054282	M0_grey	SDCCAG8	SDCCAG8	protein_coding	1	1	q43	243419320	243663394	serologically defined colon cancer antigen 8 [Source:HGNC Symbol;Acc:10671]	0.25432	0.0234815	0.00331685	-0.265642	-0.279375	0.451624	-0.151179	-0.106893	0.00129068	-0.115677	-0.380251	0.104126	-0.259925	-0.167403	0.0991651	-0.352355	0.142182	0.417716	-0.382802	0.239581	-0.248788	-0.0366674	0.185693	0.10151	0.446537	-0.102452	0.351324	-0.130761	0.271299	-0.265615	-0.0444035	0.0430067	0.431051	0.0863907	-0.363228
ENSG00000054356	M5_green	PTPRN	PTPRN	protein_coding	2	-1	q35	220154345	220174370	protein tyrosine phosphatase, receptor type, N [Source:HGNC Symbol;Acc:9676]	-0.317738	-0.243066	0.4201	0.160442	0.746805	-0.377383	-0.331021	-0.270518	-0.192111	-0.132358	0.631742	-0.180217	0.160429	0.551027	-0.590189	0.270076	0.0967395	-0.174781	0.683533	-0.0954133	-0.0472844	0.0781631	0.0370088	0.0330365	-0.170228	0.203721	-0.584131	-0.101321	-0.199959	0.301084	0.123942	-0.395508	-0.633109	-0.363744	0.422426
ENSG00000054392	M31_violet	HHAT	HHAT	protein_coding	1	1	q32.2	210501596	210849638	hedgehog acyltransferase [Source:HGNC Symbol;Acc:18270]	0.0414456	0.150554	0.272532	-0.121398	-0.0495334	0.446636	-0.0563989	-0.189314	0.0922585	-0.226683	0.0514401	0.561899	-0.600322	-0.324465	-0.0482927	-0.299042	0.58198	-0.0696716	-0.351139	-0.146862	-0.451222	-0.358736	0.174607	-0.341794	0.0652874	0.52586	-0.0892481	-0.303409	0.241974	-0.566389	0.580585	0.38121	0.3058	0.324586	-0.403367
ENSG00000054523	M0_grey	KIF1B	KIF1B	protein_coding	1	1	p36.22	10270863	10441661	kinesin family member 1B [Source:HGNC Symbol;Acc:16636]	0.21622	-0.218803	0.376999	0.0323227	0.442239	0.0283617	-0.480823	-0.360823	-0.253909	-0.341393	0.399898	-0.0855774	-0.203024	0.243464	-0.270766	0.0402074	0.184419	0.11735	0.299084	-0.130128	-0.310715	0.0244651	0.466438	0.103059	0.238957	0.249159	-0.368144	-0.185548	0.132158	0.00137664	0.0837728	-0.352136	-0.129637	-0.359415	0.107141
ENSG00000054598	M10_purple	FOXC1	FOXC1	protein_coding	6	1	p25.3	1610681	1614127	forkhead box C1 [Source:HGNC Symbol;Acc:3800]	-0.211734	0.0862593	-0.290126	0.0812708	-0.161563	-0.280933	0.463031	0.297834	0.0105832	0.890152	-0.130481	-0.217962	0.369982	-0.00862178	0.17024	0.140922	-0.325415	-0.0106426	0.00721785	0.0586715	0.480816	0.166454	-0.36773	0.331649	-0.138296	-0.196363	0.141757	0.273166	-0.056072	0.247967	-0.257312	0.0220876	-0.0984411	0.0540131	0.151609
ENSG00000054611	M0_grey	TBC1D22A	TBC1D22A	protein_coding	22	1	q13.31	47158518	47571336	TBC1 domain family, member 22A [Source:HGNC Symbol;Acc:1309]	0.06714	-0.181446	0.0763868	0.129324	0.163809	-0.131712	-0.198649	0.0113838	-0.168062	0.0498908	0.231418	-0.138699	-0.0347553	0.136218	-0.1372	0.102082	-0.00877645	0.123019	0.197641	-0.0999215	-0.0392616	-0.00133067	0.147173	0.165832	0.0309721	0.1798	-0.207319	0.173003	-0.0221107	0.0640516	-0.0196441	-0.220948	-0.241253	-0.229443	0.166546
ENSG00000054654	M10_purple	SYNE2	SYNE2	protein_coding	14	1	q23.2	64319683	64693165	spectrin repeat containing, nuclear envelope 2 [Source:HGNC Symbol;Acc:17084]	-0.121588	0.0181801	-0.36666	0.010047	-0.297911	-0.152855	0.386014	0.240466	-0.0627994	0.810867	-0.279178	-0.267331	0.321384	-0.0777084	0.225524	0.034959	-0.380108	0.167466	-0.13871	0.0852546	0.428963	0.125472	-0.325703	0.43044	0.0761113	-0.297002	0.254856	0.265585	-0.00863373	0.174685	-0.361954	0.00146357	0.000911449	0.050835	0.0333188
ENSG00000054690	M1_turquoise	PLEKHH1	PLEKHH1	protein_coding	14	1	q24.1	68000018	68056329	pleckstrin homology domain containing, family H (with MyTH4 domain) member 1 [Source:HGNC Symbol;Acc:17733]	0.913642	-0.151444	0.16488	-0.538401	-0.116002	0.408244	-0.290372	-0.238354	-0.315382	-0.283128	-0.362092	-0.0896728	-0.292315	-0.110095	0.235499	-0.595523	0.144506	0.255575	-0.32896	-0.142263	-0.392648	-0.0769792	0.774189	0.150527	0.452932	-0.208428	-0.0413645	-0.220119	0.214686	-0.375989	-0.14121	-0.0970104	0.320085	-0.0153819	-0.510802
ENSG00000054793	M5_green	ATP9A	ATP9A	protein_coding	20	-1	q13.2	50213053	50385173	ATPase, class II, type 9A [Source:HGNC Symbol;Acc:13540]	-0.132458	-0.304886	0.58628	0.192724	0.761806	-0.12587	-0.473262	-0.22034	-0.15852	-0.236752	0.721178	-0.00306991	-0.147691	0.339831	-0.548591	0.222173	0.300412	-0.108325	0.485676	-0.196368	-0.282372	-0.0822615	0.2837	-0.0352794	0.0151495	0.442888	-0.482869	-0.0462521	-0.102501	0.0555992	0.301493	-0.333507	-0.409119	-0.271296	0.278798
ENSG00000054803	M0_grey	CBLN4	CBLN4	protein_coding	20	-1	q13.2	54572496	54580528	cerebellin 4 precursor [Source:HGNC Symbol;Acc:16231]	-0.395013	-0.275293	0.532716	-0.0724516	0.553676	-0.0376851	-0.401665	-0.245437	-0.0676313	0.0387425	0.335803	0.0251892	-0.0629185	0.529437	-0.635347	0.0500666	0.381202	0.0379646	0.464599	-0.0303529	-0.243703	0.000625629	0.0918999	0.179416	0.0850646	0.244475	-0.416085	-0.0393489	-0.00763199	0.0883952	0.250427	-0.396725	-0.422157	-0.206167	0.243238
ENSG00000054938	M0_grey	CHRDL2	CHRDL2	protein_coding	11	-1	q13.4	74407474	74442430	chordin-like 2 [Source:HGNC Symbol;Acc:24168]	0.0511139	0.0800537	-0.094512	0.0529687	0.102071	-0.262975	-0.0336879	-0.0529156	-0.168291	0.0495135	0.0685062	-0.328243	0.243223	0.191362	0.00482196	0.144197	-0.259571	0.0351053	0.219362	0.0294116	0.211182	0.305479	-0.00237377	0.185665	0.000339072	-0.151847	-0.0974014	0.0344225	0.0806068	0.303979	-0.273472	-0.205529	-0.1752	-0.273248	0.229349
ENSG00000054965	M0_grey	FAM168A	FAM168A	protein_coding	11	-1	q13.4	73111532	73309234	family with sequence similarity 168, member A [Source:HGNC Symbol;Acc:28999]	-0.106334	-0.0208736	0.220515	-0.031875	0.535481	-0.470002	-0.211398	-0.214881	-0.227694	0.00788873	0.243022	-0.44828	0.39415	0.607319	-0.31735	0.236377	-0.164219	-0.0989002	0.63952	-0.100848	0.203689	0.523901	0.091759	0.344905	-0.110297	-0.226991	-0.453004	-0.00123405	0.0720276	0.588086	-0.207635	-0.489391	-0.513848	-0.503303	0.458605
ENSG00000054967	M0_grey	RELT	RELT	protein_coding	11	1	q13.4	73087309	73108519	RELT tumor necrosis factor receptor [Source:HGNC Symbol;Acc:13764]	0.397047	-0.0870003	0.0659253	-0.548179	-0.214663	0.290781	0.0956439	-0.0651743	-0.358259	-0.0359024	-0.54729	-0.0622523	0.120115	-0.124723	0.291704	-0.598065	0.0698499	0.0484805	-0.393553	-0.2116	-0.0583118	-0.21393	0.296681	-0.0201317	0.284599	-0.365068	0.0842627	-0.248583	-0.0437008	-0.290396	-0.132347	0.212337	0.124702	0.482482	-0.54751
ENSG00000054983	M1_turquoise	GALC	GALC	protein_coding	14	-1	q31.3	88304164	88460009	galactosylceramidase [Source:HGNC Symbol;Acc:4115]	0.543633	0.289805	-0.0836669	-0.113233	-0.278856	0.291299	0.0529366	-0.0404548	0.0111688	-0.238686	-0.138932	0.176415	-0.330419	-0.466376	0.437274	-0.192773	0.0712346	-0.15591	-0.418657	-0.327168	-0.154557	0.00123037	0.369101	-0.217507	0.0452114	0.0630704	0.156606	-0.138621	0.293389	-0.31336	0.059498	0.289791	0.483192	0.110365	-0.346986
ENSG00000055044	M0_grey	NOP58	NOP58	protein_coding	2	1	q33.1	203130439	203168389	NOP58 ribonucleoprotein [Source:HGNC Symbol;Acc:29926]	-0.104308	-0.221601	0.139426	-0.0787904	-0.0438947	0.339474	-0.0647639	-0.0835787	0.0377992	-0.116567	-0.0606394	0.287215	-0.102993	-0.0513836	-0.102685	-0.166409	0.274324	0.0696115	-0.13825	0.107174	-0.246021	-0.373159	0.00751222	-0.203956	0.176476	0.0621361	0.122588	-0.189477	-0.211388	-0.271934	0.229251	0.120012	0.154075	0.32427	-0.203272
ENSG00000055070	M2_blue	SZRD1	SZRD1	protein_coding	1	1	p36.13	16679070	16724640	SUZ RNA binding domain containing 1 [Source:HGNC Symbol;Acc:30232]	0.329405	0.551281	-0.443902	-0.108586	-0.481705	-0.0733535	0.450669	0.153707	-0.195291	0.190001	-0.395786	-0.189093	0.237888	-0.323453	0.668781	-0.114675	-0.339995	-0.0927952	-0.32814	-0.152985	0.420532	0.287723	-0.0940478	0.0354172	-0.0640252	-0.268102	0.278056	-0.00933587	0.352451	0.0675912	-0.328155	0.347429	0.241487	0.183994	-0.190412
ENSG00000055118	M0_grey	KCNH2	KCNH2	protein_coding	7	-1	q36.1	150642049	150675403	potassium voltage-gated channel, subfamily H (eag-related), member 2 [Source:HGNC Symbol;Acc:6251]	-0.39473	-0.246606	0.193386	0.237144	0.570466	-0.457036	-0.2335	-0.158454	-0.00667482	0.050649	0.508165	-0.231008	0.23717	0.6098	-0.54231	0.404391	-0.0749652	0.00429899	0.76797	0.203724	0.0817978	0.222556	-0.14614	0.211919	-0.18468	0.0980164	-0.476662	0.0517012	-0.200448	0.457267	0.00366804	-0.476253	-0.563519	-0.482557	0.603104
ENSG00000055130	M3_brown	CUL1	CUL1	protein_coding	7	1	q36.1	148395006	148498128	cullin 1 [Source:HGNC Symbol;Acc:2551]	-0.16625	-0.538381	0.705578	-0.206746	0.507675	0.38037	-0.381241	-0.173974	-0.125119	-0.198373	0.227035	0.294164	-0.232936	0.219798	-0.460122	-0.216596	0.606067	-0.115406	0.0994526	-0.226607	-0.521151	-0.500931	0.38177	-0.126345	0.175825	0.201305	-0.233609	-0.109763	-0.356012	-0.328676	0.483444	-0.118979	-0.104409	0.260467	-0.171198
ENSG00000055147	M2_blue	FAM114A2	FAM114A2	protein_coding	5	-1	q33.2	153369688	153418496	family with sequence similarity 114, member A2 [Source:HGNC Symbol;Acc:1333]	0.113515	0.416448	-0.297332	0.0664466	-0.438562	0.194064	0.269565	0.130907	0.0893984	-0.0230699	-0.218836	0.151319	-0.0760018	-0.486106	0.459474	-0.0636775	-0.0953335	-0.059721	-0.470665	-0.00363219	0.137354	-0.0321658	-0.186851	-0.250682	0.0328983	0.0388794	0.471176	-0.00863381	0.196836	-0.184116	-0.0361057	0.502955	0.431617	0.327296	-0.26449
ENSG00000055163	M5_green	CYFIP2	CYFIP2	protein_coding	5	1	q33.3	156693089	156822606	cytoplasmic FMR1 interacting protein 2 [Source:HGNC Symbol;Acc:13760]	-0.267101	-0.235157	0.625436	0.129804	0.754935	-0.0174632	-0.392256	-0.269946	0.00953564	-0.265291	0.677766	0.181247	-0.206428	0.336641	-0.601832	0.152848	0.433992	-0.175615	0.476942	-0.104054	-0.341311	-0.142945	0.201954	-0.128576	-0.107002	0.447004	-0.485096	-0.137218	-0.127147	-0.0176299	0.496014	-0.195327	-0.348283	-0.140706	0.210678
ENSG00000055208	M0_grey	TAB2	TAB2	protein_coding	6	1	q25.1	149539777	149732749	TGF-beta activated kinase 1/MAP3K7 binding protein 2 [Source:HGNC Symbol;Acc:17075]	-0.211334	0.383598	-0.510623	0.449789	-0.263797	-0.286675	0.611784	0.495034	0.265092	0.154947	0.1072	0.0931988	0.262439	-0.331659	0.402526	0.426264	-0.332857	-0.336802	-0.0381921	0.0851479	0.506163	0.0240242	-0.572173	-0.348823	-0.568237	0.0771847	0.31689	0.298561	-0.239937	0.190147	0.00453539	0.47452	0.100943	0.184964	0.227524
ENSG00000055211	M15_midnightblue	GINM1	GINM1	protein_coding	6	1	q25.1	149887430	149912884	glycoprotein integral membrane 1 [Source:HGNC Symbol;Acc:21074]	0.352036	0.55243	-0.588842	0.0812313	-0.610081	0.00736405	0.489545	0.271236	-0.0651426	0.132619	-0.318395	-0.100279	0.0913692	-0.557598	0.755307	0.0120007	-0.429179	-0.0543403	-0.462044	-0.11103	0.403501	0.198985	-0.153652	-0.0802057	-0.00144515	-0.165373	0.495011	0.0662529	0.302828	-0.0061638	-0.325114	0.418604	0.433713	0.160489	-0.175785
ENSG00000055332	M0_grey	EIF2AK2	EIF2AK2	protein_coding	2	-1	p22.2	37326353	37384208	eukaryotic translation initiation factor 2-alpha kinase 2 [Source:HGNC Symbol;Acc:9437]	-0.038646	-0.0132773	0.266174	0.0208158	0.103804	0.245829	-0.0711634	0.126267	0.00599841	-0.172181	0.11365	0.304483	-0.217604	-0.19937	0.02662	-0.0607661	0.331795	-0.263172	-0.18461	-0.278346	-0.204325	-0.314803	0.117983	-0.295863	-0.0383395	0.254749	0.00870826	0.13752	-0.105165	-0.295847	0.34226	0.254046	0.117069	0.39976	-0.203781
ENSG00000055483	M0_grey	USP36	USP36	protein_coding	17	-1	q25.3	76783463	76837523	ubiquitin specific peptidase 36 [Source:HGNC Symbol;Acc:20062]	0.158993	-0.0666962	-0.111102	-0.164291	-0.131082	0.0398823	0.0333448	-0.0902627	-0.134168	0.100594	-0.236332	-0.139989	0.152681	0.0832857	0.087676	-0.215684	-0.0891607	0.383539	-0.0344956	0.353778	0.0511842	0.0138562	0.0397357	0.179621	0.237625	-0.191011	-0.0212101	-0.157135	0.0263627	0.0158876	-0.18059	-0.0454648	0.0393278	0.0114083	-0.11264
ENSG00000055609	M0_grey	KMT2C	KMT2C	protein_coding	7	-1	q36.1	151832010	152133090	lysine (K)-specific methyltransferase 2C [Source:HGNC Symbol;Acc:13726]	0.208297	0.304284	-0.519682	0.122961	-0.248529	-0.308509	0.223199	0.048664	-0.0488945	0.131456	-0.137007	-0.392554	0.350753	-0.0316806	0.357617	0.193565	-0.562056	0.195244	0.0766693	0.298967	0.464973	0.497859	-0.198827	0.232562	-0.0254479	-0.322337	0.11926	0.0596228	0.202215	0.418764	-0.481157	-0.0405176	0.120552	-0.329639	0.209161
ENSG00000055732	M0_grey	MCOLN3	MCOLN3	protein_coding	1	-1	p22.3	85483765	85514182	mucolipin 3 [Source:HGNC Symbol;Acc:13358]	-0.23637	0.241191	-0.211304	0.353496	-0.182721	-0.0911605	0.297975	0.25325	0.157623	0.222421	0.132574	0.163428	-0.0243662	-0.261261	0.139899	0.250377	-0.0648136	-0.228625	-0.117005	-0.0125296	0.173725	-0.0720662	-0.336315	-0.211216	-0.272607	0.277539	0.127736	0.145867	0.0136625	-0.0445714	0.130479	0.287917	0.0838455	0.146259	0.11016
ENSG00000055813	M0_grey	CCDC85A	CCDC85A	protein_coding	2	1	p16.1	56411258	56613308	coiled-coil domain containing 85A [Source:HGNC Symbol;Acc:29400]	-0.519494	-0.175336	0.193111	0.368591	0.537738	-0.415688	-0.185966	0.0277424	0.132083	0.102447	0.597478	-0.145217	0.157284	0.482017	-0.537118	0.538662	-0.0399389	-0.0829188	0.67255	0.0427698	0.101971	0.221894	-0.199093	0.129633	-0.278687	0.22701	-0.365189	0.223477	-0.158659	0.443054	0.0896795	-0.423407	-0.541117	-0.455676	0.659809
ENSG00000055917	M0_grey	PUM2	PUM2	protein_coding	2	-1	p24.1	20448452	20551995	pumilio RNA-binding family member 2 [Source:HGNC Symbol;Acc:14958]	-0.276173	-0.147987	0.320133	0.0939163	0.465891	-0.0874955	-0.257138	-0.0756668	0.184714	-0.0596538	0.353732	0.0720746	-0.00326277	0.410271	-0.398284	0.247788	0.208665	-0.0328271	0.470071	0.0996728	-0.125255	0.122694	0.0822618	0.0862547	-0.14873	0.123857	-0.20498	0.105317	-0.0764865	0.223014	0.231724	-0.286345	-0.182561	-0.27795	0.356974
ENSG00000055950	M0_grey	MRPL43	MRPL43	protein_coding	10	-1	q24.31	102729215	102747272	mitochondrial ribosomal protein L43 [Source:HGNC Symbol;Acc:14517]	0.255934	0.0210847	0.0829729	-0.203191	-0.11165	0.345582	-0.1034	-0.148918	0.019917	-0.224791	-0.152001	0.169333	-0.218869	-0.230501	0.120887	-0.277912	0.156419	0.0587189	-0.287654	-0.0521843	-0.224416	-0.092255	0.289678	-0.110166	0.180406	-0.0474066	0.0933952	-0.193485	0.121414	-0.266078	0.122598	0.160242	0.300741	0.162625	-0.324134
ENSG00000055955	M18_lightgreen	ITIH4	ITIH4	protein_coding	3	-1	p21.1	52846991	52865495	inter-alpha-trypsin inhibitor heavy chain family, member 4 [Source:HGNC Symbol;Acc:6169]	-0.0967402	0.0255176	-0.175014	-0.00270175	-0.0511637	-0.20389	-0.0161261	-0.0470592	-0.0271749	0.243765	-0.156702	-0.337696	0.25015	0.261967	-0.0523008	0.0890661	-0.290136	0.477642	0.163553	0.424458	0.23106	0.362412	-0.191831	0.454681	0.235068	-0.278327	0.0694948	0.0708467	0.225298	0.362011	-0.370526	-0.336372	-0.121793	-0.324267	0.212139
ENSG00000056050	M23_darkturquoise	C4orf27	C4orf27	protein_coding	4	-1	q33	170650616	170679104	chromosome 4 open reading frame 27 [Source:HGNC Symbol;Acc:26051]	0.272616	-0.308275	0.53258	-0.473649	0.187086	0.482767	-0.400885	-0.126917	-0.304576	-0.182608	-0.208531	-0.000444242	-0.171463	0.15183	-0.124965	-0.449193	0.38316	0.135611	-0.14295	-0.256405	-0.424715	-0.168525	0.649839	0.17523	0.479727	-0.146349	0.00347214	-0.0364098	0.0855584	-0.297816	0.0730875	-0.215615	0.0887698	0.179327	-0.347938
ENSG00000056097	M9_magenta	ZFR	ZFR	protein_coding	5	-1	p13.3	32354456	32444867	zinc finger RNA binding protein [Source:HGNC Symbol;Acc:17277]	-0.22952	0.130148	-0.129811	0.296328	-0.00499265	-0.0147114	0.159411	0.152562	0.296379	-0.132819	0.25302	0.189941	-0.00308002	-0.0833356	0.011392	0.328351	-0.027426	-0.164577	0.126198	0.116995	0.0893099	0.0176539	-0.213969	-0.309758	-0.267342	0.153197	0.247365	0.0805231	-0.144991	0.0884948	0.178558	0.161977	0.119173	-0.0312032	0.257295
ENSG00000056277	M0_grey	ZNF280C	ZNF280C	protein_coding	X	-1	q26.1	129336685	129402873	zinc finger protein 280C [Source:HGNC Symbol;Acc:25955]	-0.173819	0.010137	-0.0571491	0.29513	0.162726	-0.300004	-0.0857213	-0.0124963	-0.124617	0.114806	0.287194	-0.269262	0.144005	0.219909	-0.166099	0.342713	-0.182797	0.158955	0.326981	0.0544446	0.186552	0.244076	-0.166662	0.176718	0.0200066	0.137387	-0.11794	0.119456	0.0852438	0.330651	-0.167103	-0.296399	-0.307898	-0.376344	0.393152
ENSG00000056291	M0_grey	NPFFR2	NPFFR2	protein_coding	4	1	q13.3	72897521	73013784	neuropeptide FF receptor 2 [Source:HGNC Symbol;Acc:4525]	0.280178	-0.243049	0.255162	-0.145642	0.114823	0.221859	-0.203685	-0.155509	-0.0283237	-0.366446	0.0301903	0.164285	-0.24601	-0.00203506	-0.0623233	-0.223115	0.281361	-0.068836	-0.0595771	-0.112655	-0.381339	-0.274384	0.370664	-0.190598	0.0734626	0.114297	-0.144265	-0.196699	-0.160505	-0.293623	0.194886	-0.00494885	0.0909032	0.0651222	-0.212865
ENSG00000056487	M0_grey	PHF21B	PHF21B	protein_coding	22	-1	q13.31	45277042	45405880	PHD finger protein 21B [Source:HGNC Symbol;Acc:25161]	-0.186947	0.282624	-0.396642	0.0445742	-0.19689	-0.258615	0.341759	0.112871	0.0623979	0.142508	-0.20299	-0.173553	0.405109	0.038362	0.191152	0.157602	-0.390705	-0.0129354	0.0859803	0.266569	0.438173	0.333442	-0.421466	0.0517085	-0.17937	-0.390707	0.182582	-0.00221218	0.00523988	0.380762	-0.264245	0.11502	0.0230213	-0.0457812	0.18647
ENSG00000056558	M1_turquoise	TRAF1	TRAF1	protein_coding	9	-1	q33.2	123664671	123691451	TNF receptor-associated factor 1 [Source:HGNC Symbol;Acc:12031]	0.662566	0.15611	-0.174288	-0.291944	-0.452182	0.443219	0.122	0.00861872	0.0790108	-0.130579	-0.410068	0.218623	-0.352474	-0.50241	0.489342	-0.463691	0.0793089	0.129263	-0.588725	0.0862156	-0.214592	-0.162555	0.315094	-0.137012	0.204721	-0.0705908	0.264123	-0.197532	0.177168	-0.457995	0.0236302	0.407023	0.656116	0.244312	-0.556442
ENSG00000056586	M0_grey	RC3H2	RC3H2	protein_coding	9	-1	q33.2	125606835	125667620	ring finger and CCCH-type domains 2 [Source:HGNC Symbol;Acc:21461]	-0.213775	-0.0637338	0.177313	0.186354	0.167128	0.149747	0.0455721	0.100079	0.400133	-0.22733	0.314816	0.467252	-0.246613	-0.121027	-0.107728	0.190335	0.298459	-0.334043	0.0786989	-0.135455	-0.210034	-0.250134	0.0164569	-0.428183	-0.324658	0.272128	0.0173077	0.0144456	-0.233946	-0.152017	0.508931	0.204188	0.150213	0.166378	0.0714302
ENSG00000056736	M2_blue	IL17RB	IL17RB	protein_coding	3	1	p21.1	53880607	53899827	interleukin 17 receptor B [Source:HGNC Symbol;Acc:18015]	-0.00148357	0.725604	-0.514589	0.227185	-0.562488	0.0513913	0.570942	0.243448	0.340889	-0.0111954	-0.131286	0.320617	-0.15578	-0.608331	0.548385	0.114041	-0.150293	-0.132958	-0.422124	0.147039	0.254851	0.107356	-0.413096	-0.357672	-0.264395	0.155274	0.429008	-0.068528	0.344197	-0.117477	0.105847	0.654431	0.509043	0.259251	-0.120535
ENSG00000056972	M7_black	TRAF3IP2	TRAF3IP2	protein_coding	6	-1	q21	111877657	111927481	TRAF3 interacting protein 2 [Source:HGNC Symbol;Acc:1343]	-0.0224067	0.699987	-0.607268	0.251868	-0.54714	-0.162617	0.739238	0.339066	0.176247	0.0897468	-0.151501	0.144546	0.124539	-0.584189	0.611727	0.153591	-0.327506	-0.280637	-0.378805	-0.0175514	0.502086	0.0845552	-0.531675	-0.389675	-0.405288	0.0458392	0.387108	0.00405926	0.145353	0.0103714	-0.0438416	0.704146	0.272252	0.327592	-0.090226
ENSG00000056998	M0_grey	GYG2	GYG2	protein_coding	X	1	p22.33	2746829	2800859	glycogenin 2 [Source:HGNC Symbol;Acc:4700]	-0.0824138	0.179768	-0.127872	0.188893	-0.0982385	-0.0720651	0.28557	0.256386	0.0826854	0.147509	0.106084	0.0696316	-0.0447778	-0.204721	0.146536	0.139575	-0.0523281	-0.126817	-0.0780904	-0.0923959	0.161127	-0.0143338	-0.141838	-0.115354	-0.195141	0.229174	0.0607998	0.173765	0.0104659	-0.0417828	0.0789	0.192311	0.00635664	0.133695	0.0649908
ENSG00000057019	M0_grey	DCBLD2	DCBLD2	protein_coding	3	-1	q12.1	98514785	98620533	discoidin, CUB and LCCL domain containing 2 [Source:HGNC Symbol;Acc:24627]	-0.108371	-0.444552	0.528515	-0.459405	0.353678	0.282695	-0.402216	-0.191918	-0.0736418	-0.0292731	-0.123971	0.0900153	-0.0398776	0.34231	-0.393026	-0.366643	0.413296	-0.0472275	0.092834	-0.176019	-0.359893	-0.210227	0.306971	0.117999	0.20753	-0.180827	-0.28155	-0.0356598	-0.192868	-0.158023	0.19025	-0.206043	-0.152061	0.190762	-0.216298
ENSG00000057252	M32_darkmagenta	SOAT1	SOAT1	protein_coding	1	1	q25.2	179262925	179327815	sterol O-acyltransferase 1 [Source:HGNC Symbol;Acc:11177]	0.0679916	0.35459	-0.187741	-0.0703335	-0.448782	0.268497	0.526921	0.364557	0.168058	-0.0181608	-0.300148	0.404444	-0.116254	-0.571956	0.496752	-0.199947	0.111279	-0.336022	-0.559069	-0.17332	0.0854198	-0.260244	-0.176189	-0.473933	-0.212155	0.0489309	0.384028	-0.00314668	-0.00722945	-0.36602	0.243681	0.734964	0.456496	0.690035	-0.415563
ENSG00000057294	M0_grey	PKP2	PKP2	protein_coding	12	-1	p11.21	32943679	33049774	plakophilin 2 [Source:HGNC Symbol;Acc:9024]	-0.387334	0.0452746	0.0776856	0.128324	0.137956	-0.134409	-0.019798	-0.00211968	0.0103389	0.434803	0.166227	-0.0326051	0.0562563	0.254646	-0.257605	0.197281	0.0630905	0.0875843	0.238659	0.0303008	0.0990565	0.152207	-0.197166	0.189739	0.0334144	0.141346	-0.0962939	0.136358	0.175688	0.187033	0.0443458	-0.211208	-0.214639	-0.138672	0.268786
ENSG00000057468	M0_grey	MSH4	MSH4	protein_coding	1	1	p31.1	76262567	76378923	mutS homolog 4 [Source:HGNC Symbol;Acc:7327]	-0.0637343	-0.116653	0.141408	-0.184138	-0.008408	0.294687	-0.154346	-0.201931	0.192598	-0.199858	-0.110146	0.289187	-0.223079	0.0396858	-0.144739	-0.221224	0.291898	0.0260982	-0.0719196	0.228531	-0.319457	-0.185483	0.0375708	-0.120335	0.057032	0.0243287	0.0136993	-0.208177	-0.0853416	-0.242202	0.251594	0.0943935	0.212558	0.127078	-0.183903
ENSG00000057593	M0_grey	F7	F7	protein_coding	13	1	q34	113760105	113774995	coagulation factor VII (serum prothrombin conversion accelerator) [Source:HGNC Symbol;Acc:3544]	-0.209962	-0.259649	0.473591	-0.250299	0.438456	-0.0742104	-0.337665	-0.262922	-0.227183	0.0886035	0.00465166	-0.182734	0.130861	0.60229	-0.482274	-0.13561	0.247431	0.127736	0.359522	0.0420296	-0.159957	0.0930437	0.163678	0.329077	0.23038	-0.0707256	-0.356738	-0.106663	0.0377363	0.138157	0.0039601	-0.414584	-0.413643	-0.116733	0.114583
ENSG00000057608	M0_grey	GDI2	GDI2	protein_coding	10	-1	p15.1	5807186	5884095	GDP dissociation inhibitor 2 [Source:HGNC Symbol;Acc:4227]	0.337306	-0.123537	0.203779	-0.328269	-0.042856	0.370985	-0.0218828	0.0585967	-0.250351	-0.135258	-0.268497	0.0249031	0.0481901	-0.199024	0.259735	-0.366514	0.123361	-0.171441	-0.359491	-0.356146	-0.133601	-0.274287	0.400587	-0.142423	0.215064	-0.219005	0.245209	-0.0363987	-0.179283	-0.301504	0.00934204	0.208022	0.219329	0.476592	-0.424727
ENSG00000057657	M0_grey	PRDM1	PRDM1	protein_coding	6	1	q21	106534195	106557814	PR domain containing 1, with ZNF domain [Source:HGNC Symbol;Acc:9346]	-0.169918	0.119155	-0.0830966	-0.0688113	-0.0325233	-0.16724	0.286196	0.128258	-0.107807	0.206466	-0.175647	-0.130558	0.352863	0.0900043	0.0704772	0.00587268	-0.139549	-0.115406	0.0267463	-0.0990934	0.296256	0.0859129	-0.237135	0.00920265	-0.0984078	-0.231806	0.123139	0.026215	-0.0619589	0.182028	-0.126712	0.0931457	-0.158913	0.19424	0.0313284
ENSG00000057663	M0_grey	ATG5	ATG5	protein_coding	6	-1	q21	106632351	106773666	autophagy related 5 [Source:HGNC Symbol;Acc:589]	-0.1483	-0.273494	0.570427	-0.14357	0.285795	0.426115	-0.292015	-0.092394	0.132912	-0.209618	0.121193	0.433369	-0.366133	0.0692554	-0.357104	-0.176047	0.617659	-0.119305	-0.0621219	-0.127686	-0.507124	-0.426162	0.263551	-0.211653	0.0758859	0.320228	-0.0315125	-0.0861822	-0.165694	-0.390613	0.516714	0.0395279	0.0728187	0.279546	-0.17981
ENSG00000057704	M1_turquoise	TMCC3	TMCC3	protein_coding	12	-1	q22	94960900	95044338	transmembrane and coiled-coil domain family 3 [Source:HGNC Symbol;Acc:29199]	0.90525	-0.0432943	-0.11329	-0.422001	-0.280658	0.230381	-0.0291776	-0.00220639	-0.32741	-0.105772	-0.429986	-0.220346	-0.0481664	-0.187963	0.474581	-0.436128	-0.135861	0.0745448	-0.33547	-0.216234	-0.0843121	0.0333509	0.569675	0.165078	0.269425	-0.358822	0.0970867	-0.0234156	0.108312	-0.206225	-0.337733	-0.0141635	0.323459	0.00564391	-0.395254
ENSG00000057757	M0_grey	PITHD1	PITHD1	protein_coding	1	1	p36.11	24104895	24114722	PITH (C-terminal proteasome-interacting domain of thioredoxin-like) domain containing 1 [Source:HGNC Symbol;Acc:25022]	-0.0150457	-0.274795	0.594573	0.0866929	0.32988	0.361172	-0.320174	-0.0726937	-0.00217264	-0.395875	0.416073	0.424475	-0.488895	-0.0670619	-0.290771	-0.0540107	0.606755	-0.0341906	-0.0416273	-0.175425	-0.546325	-0.503237	0.382409	-0.341798	0.149734	0.584786	-0.0629601	-0.093095	-0.0887283	-0.450537	0.560201	0.0356307	0.021145	0.20953	-0.130968
ENSG00000057935	M0_grey	MTA3	MTA3	protein_coding	2	1	p21	42721709	42984087	metastasis associated 1 family, member 3 [Source:HGNC Symbol;Acc:23784]	-0.47036	-0.0515132	0.208072	0.565969	0.461992	-0.300979	-0.201614	-0.0774823	0.171887	-0.0903459	0.808493	0.153832	-0.211687	0.24254	-0.521506	0.549087	0.19064	-0.00864475	0.549213	0.125318	-0.0980365	0.00898403	-0.1858	-0.11741	-0.22331	0.712112	-0.365231	0.0514382	-0.00544071	0.18021	0.384431	-0.211499	-0.379208	-0.397287	0.563831
ENSG00000058056	M0_grey	USP13	USP13	protein_coding	3	1	q26.33	179370543	179507189	ubiquitin specific peptidase 13 (isopeptidase T-3) [Source:HGNC Symbol;Acc:12611]	0.14446	-0.318804	0.473461	-0.531832	0.25464	0.345516	-0.369842	-0.232009	-0.42519	-0.154121	-0.1917	-0.0768735	-0.074167	0.307236	-0.19689	-0.425682	0.339723	0.118748	0.0378415	-0.302014	-0.357634	-0.114365	0.554498	0.203906	0.443486	-0.266172	-0.184924	-0.105755	0.0292091	-0.164754	0.0576376	-0.313137	-0.0874498	0.0743442	-0.248907
ENSG00000058063	M0_grey	ATP11B	ATP11B	protein_coding	3	1	q26.33	182511288	182639423	ATPase, class VI, type 11B [Source:HGNC Symbol;Acc:13553]	-0.0483227	-0.248843	-0.0103315	-0.0253313	0.0950389	-0.00795676	0.132047	0.169982	-2.04e-05	0.00520289	0.0322128	-0.0186589	0.288483	0.0515118	0.0511313	0.0735201	-0.100449	-0.302085	0.102585	-0.142732	0.108063	-0.16513	0.0564417	-0.147877	-0.174784	-0.251657	0.0917405	0.130094	-0.521478	0.0730965	-0.00366152	0.0336714	-0.000868622	0.161795	0.0823334
ENSG00000058085	M0_grey	LAMC2	LAMC2	protein_coding	1	1	q25.3	183155373	183214035	laminin, gamma 2 [Source:HGNC Symbol;Acc:6493]	-0.0770957	0.136101	-0.224076	0.240403	-0.135824	-0.171883	0.282643	0.228204	0.0487322	0.142982	0.04411	-0.0653965	0.164648	-0.131508	0.190497	0.193654	-0.214538	-0.12576	-0.0177266	-0.0281418	0.265688	0.0510467	-0.238992	-0.0711208	-0.161088	0.0226491	0.129444	0.154363	-0.0170219	0.0889441	-0.113936	0.12078	-0.0409476	0.0966741	0.10018
ENSG00000058091	M3_brown	CDK14	CDK14	protein_coding	7	1	q21.13	90095738	90839905	cyclin-dependent kinase 14 [Source:HGNC Symbol;Acc:8883]	-0.0107347	-0.461308	0.901554	-0.410959	0.593164	0.449413	-0.636608	-0.464789	-0.117925	-0.358983	0.157526	0.263405	-0.410366	0.396	-0.633278	-0.424271	0.769995	0.0798848	0.134577	-0.126795	-0.735934	-0.351461	0.590802	-0.0178087	0.348457	0.243883	-0.398541	-0.327729	-0.0308219	-0.398315	0.484401	-0.282429	-0.128959	0.0829867	-0.271288
ENSG00000058262	M0_grey	SEC61A1	SEC61A1	protein_coding	3	1	q21.3	127770484	127790526	Sec61 alpha 1 subunit (S. cerevisiae) [Source:HGNC Symbol;Acc:18276]	-0.0792473	0.533782	-0.518456	0.252836	-0.298582	-0.418572	0.625899	0.324912	-0.0424349	0.263782	-0.0823995	-0.2513	0.498121	-0.204528	0.489779	0.340518	-0.545905	-0.330672	-0.0241656	-0.160511	0.684511	0.378019	-0.456897	-0.0490356	-0.380371	-0.248111	0.259067	0.183286	0.0685331	0.387473	-0.319073	0.264983	-0.0264206	0.0671675	0.215213
ENSG00000058272	M0_grey	PPP1R12A	PPP1R12A	protein_coding	12	-1	q21.31	80167343	80329240	protein phosphatase 1, regulatory subunit 12A [Source:HGNC Symbol;Acc:7618]	-0.310263	-0.113608	0.305425	0.102156	0.212369	0.205684	-0.0857957	-0.159995	0.190748	-0.203289	0.332166	0.481177	-0.369083	0.0349091	-0.336575	0.0593805	0.49607	-0.130686	0.092109	0.00565849	-0.364115	-0.379524	-0.0314195	-0.388789	-0.147077	0.512183	-0.112362	-0.212249	-0.18467	-0.278926	0.541678	0.100457	0.00337046	0.0892139	0.0263449
ENSG00000058335	M14_cyan	RASGRF1	RASGRF1	protein_coding	15	-1	q25.1	79252289	79383115	Ras protein-specific guanine nucleotide-releasing factor 1 [Source:HGNC Symbol;Acc:9875]	-0.164052	-0.482269	0.553129	-0.248104	0.690476	-0.194845	-0.499961	-0.388774	-0.262209	0.0166204	0.175474	-0.365174	0.256876	0.855012	-0.620834	-0.0459487	0.152111	0.119749	0.666102	0.0615395	-0.168851	0.165623	0.300249	0.409719	0.161974	-0.196812	-0.532338	-0.1249	-0.156423	0.305426	-0.0822562	-0.702275	-0.589389	-0.37561	0.295393
ENSG00000058404	M5_green	CAMK2B	CAMK2B	protein_coding	7	-1	p13	44256749	44374176	calcium/calmodulin-dependent protein kinase II beta [Source:HGNC Symbol;Acc:1461]	-0.278757	-0.462962	0.581134	-0.0961731	0.832664	-0.240054	-0.535289	-0.351077	-0.1692	-0.105705	0.429986	-0.233678	0.176243	0.759619	-0.750391	0.100381	0.186603	-0.0356169	0.730254	-0.0627689	-0.190553	0.146071	0.215035	0.257618	0.000665359	-0.0469349	-0.654014	-0.0658781	-0.209258	0.315841	0.0899833	-0.620642	-0.643737	-0.410206	0.361999
ENSG00000058453	M18_lightgreen	CROCC	CROCC	protein_coding	1	1	p36.13	17066768	17299474	ciliary rootlet coiled-coil, rootletin [Source:HGNC Symbol;Acc:21299]	0.0691325	-0.178649	0.0100623	-0.143856	-0.0355177	0.118882	-0.253309	-0.15454	0.0253424	-0.0279929	-0.126052	-0.0556247	-0.095062	0.193226	-0.148215	-0.144913	0.0466469	0.517129	0.0710341	0.380003	-0.161118	0.0424579	0.130908	0.303496	0.266947	-0.0920494	-0.0251167	-0.0130943	0.109621	-0.00152957	-0.0988958	-0.278048	0.0178235	-0.247492	-0.0156184
ENSG00000058600	M0_grey	POLR3E	POLR3E	protein_coding	16	1	p12.2	22308730	22346424	polymerase (RNA) III (DNA directed) polypeptide E (80kD) [Source:HGNC Symbol;Acc:30347]	0.0490489	-0.329459	0.224472	-0.172966	0.170081	0.158663	-0.349822	-0.283013	-0.123596	-0.0344169	0.0213783	-0.0540888	-0.136516	0.250353	-0.292615	-0.162376	0.152174	0.37509	0.130403	0.0604459	-0.27875	-0.0842903	0.300687	0.25808	0.402582	-0.028404	-0.220525	-0.188332	0.0594278	-0.0640268	-0.00767129	-0.371664	-0.0877026	-0.189472	-0.0351332
ENSG00000058668	M11_greenyellow	ATP2B4	ATP2B4	protein_coding	1	1	q32.1	203595689	203713209	ATPase, Ca++ transporting, plasma membrane 4 [Source:HGNC Symbol;Acc:817]	-0.246959	0.0699101	-0.0418171	0.724948	0.21316	-0.302973	0.0533265	0.132612	0.184444	-0.169167	0.740701	0.201254	-0.0993104	-0.14645	-0.107839	0.619039	0.00515716	-0.312483	0.271123	-0.115364	0.0791454	-0.148185	-0.234343	-0.413713	-0.455285	0.658512	-0.0927316	0.165229	-0.20399	0.088602	0.313213	0.113091	-0.193117	-0.122519	0.414748
ENSG00000058673	M0_grey	ZC3H11A	ZC3H11A	protein_coding	1	1	q32.1	203764782	203823252	zinc finger CCCH-type containing 11A [Source:HGNC Symbol;Acc:29093]	0.336717	-0.0683486	-0.269719	-0.123442	-0.244485	0.0948335	0.107148	0.0645555	0.132717	0.131087	-0.280506	-0.0848134	0.136233	-0.143692	0.314833	-0.120705	-0.248845	0.0761105	-0.169907	0.219376	0.112324	0.0535086	0.0904924	0.144824	0.0497629	-0.330136	0.160543	0.0508901	-0.12683	0.0191761	-0.23287	0.080991	0.386639	0.0186035	-0.135808
ENSG00000058729	M34_plum1	RIOK2	RIOK2	protein_coding	5	-1	q15	96496571	96518964	RIO kinase 2 [Source:HGNC Symbol;Acc:18999]	-0.0283037	0.0846455	0.0575679	-0.0806467	-0.150123	0.383909	0.0890824	0.113691	0.152898	-0.181708	-0.118181	0.339442	-0.149837	-0.291162	0.189693	-0.130794	0.203686	-0.260525	-0.320362	-0.138247	-0.138774	-0.230251	0.0229232	-0.30531	0.0155422	0.0037653	0.258583	0.000341443	-0.0891618	-0.291642	0.240218	0.362993	0.382983	0.450225	-0.27387
ENSG00000058799	M0_grey	YIPF1	YIPF1	protein_coding	1	-1	p32.3	54317392	54356407	Yip1 domain family, member 1 [Source:HGNC Symbol;Acc:25231]	-0.0772911	-0.221345	0.159131	0.0513803	0.189255	-0.0817602	-0.0385407	0.124987	-0.0559278	0.0316051	0.0978653	-0.079398	0.203523	0.105201	-0.0699983	0.074209	-0.0180589	-0.24121	0.0938708	-0.0951676	0.0272634	-0.15991	0.0448008	-0.0367471	-0.0867582	-0.0323171	-0.0292548	0.145104	-0.381739	0.0271596	-0.0146176	-0.0278432	-0.166968	0.165588	0.0591863
ENSG00000058804	M0_grey	NDC1	NDC1	protein_coding	1	-1	p32.3	54231133	54304533	NDC1 transmembrane nucleoporin [Source:HGNC Symbol;Acc:25525]	-0.109162	-0.241512	0.169249	0.0573742	0.443207	-0.345895	-0.27541	-0.0249275	-0.181281	0.122104	0.22122	-0.451832	0.427968	0.481958	-0.272752	0.290335	-0.258441	-0.0706145	0.509071	-0.112603	0.193985	0.335655	0.0822632	0.367278	-0.00847732	-0.256799	-0.181872	0.248161	-0.14601	0.486408	-0.324279	-0.522892	-0.417633	-0.423043	0.424935
ENSG00000058866	M12_tan	DGKG	DGKG	protein_coding	3	-1	q27.3	185823457	186080026	diacylglycerol kinase, gamma 90kDa [Source:HGNC Symbol;Acc:2853]	-0.0308742	0.260963	-0.100602	0.260738	-0.23481	0.210501	0.13721	0.00954704	0.365602	-0.252022	0.155215	0.530556	-0.456163	-0.435344	0.122769	0.0523907	0.250324	-0.120805	-0.284844	-0.0323191	-0.170921	-0.256721	-0.145855	-0.483487	-0.170237	0.480915	0.108497	-0.133724	0.145387	-0.335679	0.427884	0.438003	0.322788	0.243828	-0.168798
ENSG00000059122	M17_grey60	FLYWCH1	FLYWCH1	protein_coding	16	1	p13.3	2961938	3001209	FLYWCH-type zinc finger 1 [Source:HGNC Symbol;Acc:25404]	0.0376109	-0.200072	0.418246	-0.318387	0.0755742	0.486486	-0.182881	-0.369212	0.0605814	-0.322281	-0.0517513	0.517264	-0.497678	-0.0436418	-0.219017	-0.448797	0.653423	0.0491333	-0.17766	-0.0252599	-0.569834	-0.504915	0.305319	-0.271959	0.144325	0.288243	-0.190372	-0.474104	-0.0522068	-0.549186	0.560684	0.177149	0.141283	0.35356	-0.426829
ENSG00000059145	M0_grey	UNKL	UNKL	protein_coding	16	-1	p13.3	1413206	1464752	unkempt family zinc finger-like [Source:HGNC Symbol;Acc:14184]	0.111953	-0.0622765	0.00335399	-0.0994612	-0.0390367	0.150718	0.0448765	0.00511284	0.296889	-0.179934	-0.0706405	0.240329	-0.165509	-0.10722	0.064586	-0.125828	0.100008	-0.058156	-0.0676726	0.0816449	-0.153437	-0.115016	0.122692	-0.114628	-0.168002	-0.0568386	-0.0900473	-0.0832283	-0.119311	-0.14619	0.205427	0.154068	0.19214	0.127405	-0.134905
ENSG00000059377	M8_pink	TBXAS1	TBXAS1	protein_coding	7	1	q34	139476850	139720125	thromboxane A synthase 1 (platelet) [Source:HGNC Symbol;Acc:11609]	-0.107675	0.0598372	-0.381093	0.369198	-0.252382	-0.198166	0.367451	0.863228	0.0798007	0.209484	0.0603788	-0.0315544	0.155806	-0.270204	0.309777	0.353147	-0.314343	-0.167042	-0.0833095	-0.0678797	0.358867	-0.0485484	-0.318994	-0.105117	-0.26003	0.0049797	0.383812	0.795632	-0.263228	0.130325	-0.097927	0.157292	0.0233195	0.0923962	0.207729
ENSG00000059378	M0_grey	PARP12	PARP12	protein_coding	7	-1	q34	139723544	139763521	poly (ADP-ribose) polymerase family, member 12 [Source:HGNC Symbol;Acc:21919]	0.0966431	0.24084	-0.469152	-0.034476	-0.415764	-0.202354	0.537533	0.328813	-0.159072	0.443206	-0.407984	-0.336665	0.428578	-0.163825	0.508582	0.00126326	-0.476342	0.0337441	-0.202456	0.00951762	0.524953	0.19659	-0.281238	0.235107	-0.0160694	-0.410136	0.324615	0.21303	0.0077547	0.212853	-0.443445	0.14464	0.0570474	0.169364	-0.0176935
ENSG00000059573	M0_grey	ALDH18A1	ALDH18A1	protein_coding	10	-1	q24.1	97365696	97416463	aldehyde dehydrogenase 18 family, member A1 [Source:HGNC Symbol;Acc:9722]	-0.231167	0.117938	-0.00262088	0.163914	-0.0797193	0.0729256	0.239	0.241598	0.0914311	0.0284391	0.0697919	0.223706	0.0534016	-0.254252	0.111464	0.0687722	0.083937	-0.26072	-0.184477	-0.157921	0.115699	-0.255746	-0.263108	-0.317699	-0.205727	0.169336	0.252429	0.104076	-0.159176	-0.127971	0.210558	0.395843	0.0228145	0.484415	-0.105402
ENSG00000059588	M0_grey	TARBP1	TARBP1	protein_coding	1	-1	q42.2	234527059	234614849	TAR (HIV-1) RNA binding protein 1 [Source:HGNC Symbol;Acc:11568]	-0.0540607	-0.307737	0.35964	-0.0597647	0.282108	0.0496177	-0.456543	-0.227151	-0.399293	0.00421492	0.112084	-0.195987	-0.104608	0.360213	-0.395734	-0.0576455	0.190378	0.531632	0.189607	0.0942415	-0.251024	0.00299965	0.214	0.414888	0.625118	0.111433	-0.164981	-0.0264758	0.202015	0.024749	-0.062895	-0.526133	-0.292425	-0.235686	0.0740414
ENSG00000059691	M0_grey	PET112	PET112	protein_coding	4	-1	q31.3	152591656	152682175	PET112 homolog (yeast) [Source:HGNC Symbol;Acc:8849]	-0.143879	-0.0981895	0.374417	0.222885	0.316193	0.143399	-0.239324	-0.14955	0.190147	-0.292023	0.494764	0.405385	-0.459446	-0.00437406	-0.321061	0.140983	0.462338	-0.226254	0.126479	-0.134456	-0.416817	-0.262709	0.166676	-0.362215	-0.164888	0.620292	-0.250362	-0.110387	-0.068606	-0.27413	0.543872	0.0392755	-0.0240812	-0.0316019	0.0934639
ENSG00000059728	M0_grey	MXD1	MXD1	protein_coding	2	1	p13.3	70124820	70170077	MAX dimerization protein 1 [Source:HGNC Symbol;Acc:6761]	-0.152567	0.0870436	-0.101583	-0.0446107	0.0639366	-0.194538	0.271338	-0.0585662	0.164625	0.0438348	-0.000186071	0.0544636	0.308306	0.0711445	0.0409111	0.042754	-0.0762695	-0.263771	0.148065	0.0771275	0.207467	0.018091	-0.204126	-0.239372	-0.394716	-0.159289	-0.0736245	-0.206196	-0.274536	0.157052	0.061614	0.212827	-0.0566031	0.100092	0.0679889
ENSG00000059758	M0_grey	CDK17	CDK17	protein_coding	12	-1	q23.1	96672039	96794338	cyclin-dependent kinase 17 [Source:HGNC Symbol;Acc:8750]	-0.0984792	-0.384546	0.178204	0.178199	0.450166	-0.284639	-0.194756	0.00983331	-0.153333	-0.0763542	0.358292	-0.278709	0.299366	0.374666	-0.266454	0.336746	-0.141735	-0.212738	0.48683	-0.22715	0.0474555	0.0748509	0.172578	0.042842	-0.139434	-0.118326	-0.230382	0.183263	-0.410991	0.323962	-0.110833	-0.432473	-0.405128	-0.296605	0.425922
ENSG00000059769	M0_grey	DNAJC25	DNAJC25	protein_coding	9	1	q31.3	114393632	114432508	DnaJ (Hsp40) homolog, subfamily C , member 25 [Source:HGNC Symbol;Acc:34187]	-0.169287	-0.417005	0.395659	-0.246566	0.342105	0.0099391	-0.323609	-0.171693	-0.267312	0.0125885	-0.0467693	-0.217089	0.250915	0.497161	-0.379454	-0.1487	0.147951	0.0975083	0.247461	-0.0109666	-0.123939	-0.0706	0.165822	0.219546	0.239921	-0.218489	-0.202909	-0.0544231	-0.186141	0.088315	-0.104362	-0.387312	-0.375319	0.0197663	0.033289
ENSG00000059804	M0_grey	SLC2A3	SLC2A3	protein_coding	12	-1	p13.31	8071826	8088871	solute carrier family 2 (facilitated glucose transporter), member 3 [Source:HGNC Symbol;Acc:11007]	-0.198416	-0.232238	0.102375	0.197989	0.264446	-0.271566	0.0666476	0.0537475	-0.140321	0.107907	0.246843	-0.155165	0.383809	0.154328	-0.15505	0.196649	-0.121374	-0.25257	0.220013	-0.141185	0.189711	-0.135428	-0.125438	-0.0926917	-0.19493	0.0120584	-0.10913	0.0518078	-0.413981	0.180666	-0.0349713	-0.0459203	-0.370952	0.134282	0.188047
ENSG00000059915	M0_grey	PSD	PSD	protein_coding	10	-1	q24.32	104162376	104181296	pleckstrin and Sec7 domain containing [Source:HGNC Symbol;Acc:9507]	-0.527853	0.0583237	0.0465256	0.441627	0.337763	-0.404695	-0.0933232	-0.11076	0.191211	0.0465153	0.585841	0.0135348	-0.00187236	0.341164	-0.488147	0.506722	0.0158169	0.0733599	0.583845	0.242117	0.10106	0.186106	-0.345815	0.0305009	-0.271431	0.441677	-0.274909	0.00578951	0.0517736	0.343331	0.17025	-0.231336	-0.435955	-0.453011	0.58001
ENSG00000060069	M0_grey	CTDP1	CTDP1	protein_coding	18	1	q23	77439801	77514510	CTD (carboxy-terminal domain, RNA polymerase II, polypeptide A) phosphatase, subunit 1 [Source:HGNC Symbol;Acc:2498]	0.234053	-0.21512	0.0594868	-0.313102	-0.00350463	0.121178	-0.0796366	-0.182746	-0.249206	-0.0722607	-0.224568	-0.0980827	0.107434	0.0688603	0.0592334	-0.33397	0.0199336	0.0456033	-0.0697723	-0.0732719	-0.0857564	-0.17593	0.238083	0.0515799	0.157	-0.221455	-0.132094	-0.243556	-0.183939	-0.128062	-0.10267	-0.00502582	-0.0351483	0.158042	-0.240934
ENSG00000060138	M7_black	YBX3	YBX3	protein_coding	12	-1	p13.2	10851683	10875911	Y box binding protein 3 [Source:HGNC Symbol;Acc:2428]	-0.100365	0.400258	-0.549601	0.21954	-0.465992	-0.204856	0.901484	0.421161	0.20646	0.40592	-0.155761	0.11878	0.235044	-0.481684	0.531634	0.157508	-0.324967	-0.307341	-0.277583	-0.0686805	0.532226	-0.0255938	-0.522446	-0.333262	-0.474766	-0.0231671	0.343553	0.0515285	-0.135596	0.0311227	-0.0379614	0.592498	0.151555	0.373454	-0.0233136
ENSG00000060140	M11_greenyellow	STYK1	STYK1	protein_coding	12	-1	p13.2	10771538	10826917	serine/threonine/tyrosine kinase 1 [Source:HGNC Symbol;Acc:18889]	-0.509642	-0.193295	0.174931	0.527459	0.522279	-0.40801	-0.0777519	0.151779	0.0910736	0.0828584	0.748698	-0.0547814	0.109133	0.256626	-0.437703	0.605543	-0.0350283	-0.22623	0.532853	-0.123068	0.138588	0.035346	-0.218027	-0.0601305	-0.310888	0.392147	-0.289646	0.328271	-0.285658	0.326895	0.177839	-0.273648	-0.502097	-0.288805	0.596612
ENSG00000060237	M1_turquoise	WNK1	WNK1	protein_coding	12	1	p13.33	861759	1020618	WNK lysine deficient protein kinase 1 [Source:HGNC Symbol;Acc:14540]	0.768057	0.0891542	-0.0777286	-0.259549	-0.215631	0.247287	-0.00852046	-0.130917	-0.148197	-0.22986	-0.253997	-0.0230328	-0.199755	-0.281669	0.408269	-0.357768	-0.00613796	0.135416	-0.317951	-0.0242254	-0.145797	0.00733667	0.445079	-0.0294857	0.213677	-0.0917909	0.0820755	-0.232318	0.213309	-0.246802	-0.105569	0.143201	0.394887	0.0330355	-0.392069
ENSG00000060339	M0_grey	CCAR1	CCAR1	protein_coding	10	1	q21.3	70480769	70552134	cell division cycle and apoptosis regulator 1 [Source:HGNC Symbol;Acc:24236]	0.155725	0.0510794	-0.256909	-0.223046	-0.381212	0.192724	0.231433	0.0464742	-0.0352008	0.0282298	-0.413396	0.0239654	0.0657254	-0.188038	0.281096	-0.27459	-0.104425	0.246337	-0.294964	0.211151	0.0709236	-0.0834792	-0.059455	-0.0159366	0.172452	-0.296506	0.300558	-0.129344	0.00431562	-0.126958	-0.158722	0.206972	0.300473	0.22499	-0.301751
ENSG00000060491	M0_grey	OGFR	OGFR	protein_coding	20	1	q13.33	61436187	61445352	opioid growth factor receptor [Source:HGNC Symbol;Acc:15768]	-0.156968	-0.251385	0.128224	-0.0840346	0.0872506	0.0476611	-0.104451	-0.184588	0.08824	-0.0720842	-0.0295704	0.122485	0.0125959	0.147451	-0.246002	-0.120233	0.163631	0.139934	0.0568045	0.206303	-0.147367	-0.241235	-0.043943	-0.0437026	-0.00556177	0.00431359	-0.15272	-0.203063	-0.234878	-0.0816853	0.13449	-0.0404343	-0.17577	0.10049	-0.0674742
ENSG00000060558	M0_grey	GNA15	GNA15	protein_coding	19	1	p13.3	3136191	3163767	guanine nucleotide binding protein (G protein), alpha 15 (Gq class) [Source:HGNC Symbol;Acc:4383]	-0.149872	0.0660776	-0.0015796	0.199362	-0.0128729	-0.121711	0.138574	0.271857	0.0179156	0.0620086	0.131115	0.0850175	0.0224341	-0.0905104	0.038321	0.128146	0.0397976	-0.193256	-0.0452513	-0.107464	0.110844	-0.159398	-0.165357	-0.176756	-0.18619	0.282975	0.00867152	0.223371	-0.0970187	-0.0537646	0.121847	0.183352	-0.124992	0.214367	0.0465018
ENSG00000060566	M0_grey	CREB3L3	CREB3L3	protein_coding	19	1	p13.3	4153598	4173051	cAMP responsive element binding protein 3-like 3 [Source:HGNC Symbol;Acc:18855]	0.0995572	-0.143705	0.225677	0.00453962	0.149913	0.116243	-0.14772	-0.117692	0.100857	-0.190639	0.181977	0.202893	-0.294839	0.00648151	-0.169696	-0.0892973	0.285725	-0.0241101	0.0149558	0.0402247	-0.306736	-0.198899	0.209945	-0.163044	-0.0382759	0.332653	-0.212574	-0.157915	-0.0585794	-0.228624	0.269931	0.0159165	0.0350518	-0.0225827	-0.0739504
ENSG00000060642	M0_grey	PIGV	PIGV	protein_coding	1	1	p36.11	27113963	27124889	phosphatidylinositol glycan anchor biosynthesis, class V [Source:HGNC Symbol;Acc:26031]	0.130457	0.402118	-0.133833	0.116315	-0.132906	0.00657806	0.147098	-0.067932	0.190307	-0.0919355	0.0927564	0.16939	-0.207662	-0.321655	0.220107	0.0553133	0.00338704	-0.223093	-0.164949	-0.087276	0.0208861	0.117118	-0.00894542	-0.213861	-0.208361	0.226874	0.0124318	-0.150167	0.240962	-0.0925847	0.129685	0.327364	0.272147	-0.000335935	-0.0729504
ENSG00000060656	M0_grey	PTPRU	PTPRU	protein_coding	1	1	p35.3	29563028	29653325	protein tyrosine phosphatase, receptor type, U [Source:HGNC Symbol;Acc:9683]	0.165635	-0.294781	0.398746	-0.0841533	0.184133	0.357224	-0.291309	-0.232286	-0.0241985	-0.38499	0.22652	0.407135	-0.490185	-0.0361538	-0.214272	-0.22204	0.544048	-0.0171702	-0.0533389	-0.100418	-0.563258	-0.508852	0.377072	-0.298176	0.087102	0.460769	-0.220949	-0.277143	-0.151593	-0.48883	0.488077	0.0643157	0.102576	0.129835	-0.236487
ENSG00000060688	M1_turquoise	SNRNP40	SNRNP40	protein_coding	1	-1	p35.2	31732417	31769662	small nuclear ribonucleoprotein 40kDa (U5) [Source:HGNC Symbol;Acc:30857]	0.452977	-0.177575	0.119001	-0.477106	-0.183477	0.448977	-0.068887	0.0409159	-0.265401	-0.00562336	-0.466697	-0.05956	-0.0200144	-0.184306	0.292212	-0.512187	0.0678631	0.0629835	-0.442294	-0.230972	-0.166615	-0.207706	0.47403	0.13787	0.410563	-0.366473	0.202879	-0.00878656	-0.0171814	-0.326289	-0.144277	0.0678104	0.309101	0.394802	-0.511227
ENSG00000060709	M19_lightyellow	RIMBP2	RIMBP2	protein_coding	12	-1	q24.33	130880682	131200826	RIMS binding protein 2 [Source:HGNC Symbol;Acc:30339]	-0.55586	-0.131758	0.0685125	0.4683	0.530447	-0.590875	-0.111771	-0.055273	0.0595823	0.0439727	0.653021	-0.211479	0.308482	0.574223	-0.526258	0.635704	-0.15341	-0.0879672	0.827798	0.201728	0.211583	0.236227	-0.349571	0.0567374	-0.353112	0.197573	-0.340212	0.118774	-0.26103	0.560956	0.0120235	-0.438339	-0.625918	-0.544419	0.776661
ENSG00000060718	M30_paleturquoise	COL11A1	COL11A1	protein_coding	1	-1	p21.1	103342023	103574052	collagen, type XI, alpha 1 [Source:HGNC Symbol;Acc:2186]	-0.265577	0.00758524	-0.25819	0.340695	0.102839	-0.576151	0.0486303	0.144131	0.0339001	0.327125	0.17346	-0.47198	0.415566	0.348585	-0.111579	0.514566	-0.492364	0.143039	0.446996	0.221023	0.453511	0.474981	-0.353443	0.35778	-0.129715	-0.127717	-0.0511233	0.317604	0.000924418	0.650751	-0.425734	-0.416692	-0.398616	-0.54742	0.628466
ENSG00000060749	M0_grey	QSER1	QSER1	protein_coding	11	1	p13	32914724	33014862	glutamine and serine rich 1 [Source:HGNC Symbol;Acc:26154]	0.285905	0.202543	-0.169279	-0.283172	-0.31862	0.344847	0.0378411	-0.0133451	0.0480787	-0.100884	-0.431767	0.0711891	-0.0827455	-0.17134	0.308768	-0.332693	0.0127884	0.195377	-0.325085	0.217423	-0.0612678	0.0421616	0.0835116	0.0496291	0.243032	-0.256199	0.287923	-0.08901	0.231322	-0.16778	-0.0890501	0.191727	0.477698	0.141406	-0.356342
ENSG00000060762	M0_grey	MPC1	MPC1	protein_coding	6	-1	q27	166778407	166796486	mitochondrial pyruvate carrier 1 [Source:HGNC Symbol;Acc:21606]	0.363411	0.143179	0.170025	-0.558252	0.0217137	0.107619	-0.214356	-0.389248	-0.366895	-0.0493338	-0.440386	-0.364656	0.158319	0.267958	0.0459793	-0.412512	-0.0321846	0.244972	-0.0352383	-0.0401829	-0.0364562	0.430651	0.395355	0.392575	0.43861	-0.493586	-0.0239661	-0.328404	0.465366	0.108941	-0.378908	-0.261574	0.0342437	-0.164811	-0.216514
ENSG00000060971	M0_grey	ACAA1	ACAA1	protein_coding	3	-1	p22.2	38144620	38178733	acetyl-CoA acyltransferase 1 [Source:HGNC Symbol;Acc:82]	0.341834	0.0274357	0.0605001	-0.216727	-0.0510358	0.0611218	-0.0839612	0.000512392	-0.32894	0.0204542	-0.215184	-0.281259	0.0791546	-0.0515799	0.188522	-0.25225	-0.0943049	0.268997	-0.194708	-0.0957271	0.0437683	0.105491	0.279099	0.229485	0.349143	-0.187763	0.0445877	0.0299253	0.238903	-0.0269365	-0.260666	-0.0661858	-0.0355179	0.0675878	-0.215603
ENSG00000060982	M0_grey	BCAT1	BCAT1	protein_coding	12	-1	p12.1	24964295	25102393	branched chain amino-acid transaminase 1, cytosolic [Source:HGNC Symbol;Acc:976]	-0.0131626	-0.26005	0.519892	-0.384308	0.290125	0.208808	-0.31558	-0.120921	-0.324816	-0.0710624	-0.186151	-0.0826331	0.111883	0.288646	-0.199581	-0.310637	0.297208	-0.00461569	-0.0039359	-0.227174	-0.203518	-0.143907	0.285956	0.151063	0.290866	-0.204197	-0.0457767	0.0191966	-0.0726896	-0.0939394	0.0203968	-0.129268	-0.186929	0.285301	-0.210383
ENSG00000061273	M0_grey	HDAC7	HDAC7	protein_coding	12	-1	q13.11	48176505	48226915	histone deacetylase 7 [Source:HGNC Symbol;Acc:14067]	0.0392475	0.181968	-0.508987	0.0820983	-0.445904	-0.165537	0.511579	0.230373	0.0803821	0.368472	-0.276993	-0.080878	0.271958	-0.24177	0.387729	0.0138912	-0.347988	0.173078	-0.207013	0.315926	0.410266	0.00246247	-0.372399	0.0736054	-0.10568	-0.151916	0.278221	0.068708	-0.087001	0.0942371	-0.229118	0.288196	0.122407	0.179746	-0.0301615
ENSG00000061337	M0_grey	LZTS1	LZTS1	protein_coding	8	-1	p21.3	20103676	20161474	leucine zipper, putative tumor suppressor 1 [Source:HGNC Symbol;Acc:13861]	-0.244488	-0.251089	0.435847	-0.0460974	0.512228	-0.137903	-0.392671	-0.344016	-0.103801	0.0299797	0.333553	-0.0184735	-0.0873674	0.542461	-0.587362	0.0218802	0.335035	0.115926	0.516295	0.0783783	-0.246659	0.0380728	0.122366	0.207023	0.0438463	0.303485	-0.576135	-0.176522	0.0237238	0.0981576	0.212373	-0.382237	-0.45267	-0.293769	0.244221
ENSG00000061455	M0_grey	PRDM6	PRDM6	protein_coding	5	1	q23.2	122424816	122529960	PR domain containing 6 [Source:HGNC Symbol;Acc:9350]	0.00379719	0.0828881	-0.0299423	-0.0711811	-0.122355	0.0992038	0.169465	0.0258939	0.0745085	0.38297	-0.0869813	0.091874	-0.101174	-0.115625	0.0909656	-0.0974105	0.0488881	0.0125112	-0.14039	-0.0331259	0.00491635	-0.0170701	0.0144715	0.0285924	0.0188602	0.0362869	0.0129406	-0.0429508	0.132847	-0.123069	0.0531692	0.0731725	0.158111	0.082407	-0.104883
ENSG00000061492	M0_grey	WNT8A	WNT8A	protein_coding	5	1	q31.2	137419581	137428054	wingless-type MMTV integration site family, member 8A [Source:HGNC Symbol;Acc:12788]	-0.123671	-0.137749	0.0439328	0.0501129	0.108269	-0.148005	-0.0597373	0.00211238	-0.0103988	0.0431866	0.0543731	-0.0869586	0.074114	0.195967	-0.171369	0.0829364	-0.0218622	0.131256	0.179219	0.141327	0.0114795	0.00837541	-0.0604582	0.0955044	0.00552504	0.00893207	-0.0898797	0.0303349	-0.0853143	0.103725	-0.0513433	-0.206056	-0.21264	-0.137609	0.147743
ENSG00000061656	M0_grey	SPAG4	SPAG4	protein_coding	20	1	q11.22	34203814	34208971	sperm associated antigen 4 [Source:HGNC Symbol;Acc:11214]	0.0470892	-0.177156	0.315913	-0.338733	0.0723854	0.238939	-0.176647	-0.230747	-0.149264	0.0090235	-0.191607	0.0769836	-0.117954	0.137196	-0.164071	-0.392464	0.336334	0.151716	-0.116634	-0.00268619	-0.273034	-0.22435	0.18428	0.0559975	0.271226	0.0222578	-0.1662	-0.233005	0.014054	-0.248942	0.130117	-0.0150719	-0.0578985	0.226353	-0.294088
ENSG00000061676	M5_green	NCKAP1	NCKAP1	protein_coding	2	-1	q32.1	183773843	183903586	NCK-associated protein 1 [Source:HGNC Symbol;Acc:7666]	-0.440958	-0.392479	0.559697	0.131576	0.778536	-0.204628	-0.368483	-0.13511	-0.0311348	-0.0652954	0.570905	-0.0782338	0.124261	0.56671	-0.652852	0.304276	0.201664	-0.179452	0.627568	-0.114356	-0.130658	-0.000668821	0.0866229	0.0664971	-0.103122	0.174343	-0.372116	0.058842	-0.302999	0.254035	0.202171	-0.441853	-0.499539	-0.292259	0.440326
ENSG00000061794	M0_grey	MRPS35	MRPS35	protein_coding	12	1	p11.22	27863706	27909228	mitochondrial ribosomal protein S35 [Source:HGNC Symbol;Acc:16635]	0.0428809	-0.213981	0.400512	-0.142935	0.146586	0.365592	-0.286455	-0.106365	-0.127584	-0.18563	-0.0249374	0.092979	-0.140098	0.0333202	-0.126274	-0.179719	0.288177	0.045535	-0.12542	-0.146369	-0.307638	-0.193956	0.289796	0.0326003	0.332003	0.0291015	0.135349	-0.0635895	0.0179405	-0.231179	0.104511	-0.0723158	0.104709	0.189609	-0.199887
ENSG00000061918	M3_brown	GUCY1B3	GUCY1B3	protein_coding	4	1	q32.1	156680144	156728743	guanylate cyclase 1, soluble, beta 3 [Source:HGNC Symbol;Acc:4687]	-0.197916	-0.315347	0.641889	0.143295	0.668793	0.111596	-0.371398	-0.153704	-0.0332382	-0.245842	0.642865	0.229361	-0.248293	0.148643	-0.495274	0.124447	0.436456	-0.141367	0.252275	-0.197731	-0.377238	-0.273947	0.255377	-0.181333	0.0300393	0.476407	-0.290852	-0.0581035	-0.166618	-0.146182	0.472479	-0.119912	-0.189005	0.0103728	0.10284
ENSG00000061936	M1_turquoise	SFSWAP	SFSWAP	protein_coding	12	1	q24.33	132195626	132284282	splicing factor, suppressor of white-apricot homolog (Drosophila) [Source:HGNC Symbol;Acc:10790]	0.479731	-0.239472	0.0220973	-0.374735	-0.157423	0.283744	-0.264563	-0.19969	-0.21056	-0.0603717	-0.376641	-0.164003	-0.0609295	0.0592146	0.0841785	-0.430858	0.00707461	0.655166	-0.189506	0.381659	-0.216625	-0.0335521	0.38615	0.364585	0.60456	-0.278683	0.0571468	-0.158844	0.150408	-0.147462	-0.252207	-0.218548	0.230314	-0.0646997	-0.307675
ENSG00000061938	M0_grey	TNK2	TNK2	protein_coding	3	-1	q29	195590235	195638816	tyrosine kinase, non-receptor, 2 [Source:HGNC Symbol;Acc:19297]	0.00329932	-0.0214936	0.181288	-0.0623784	0.0900125	0.0985378	-0.248105	-0.343684	0.0474132	-0.181722	0.10067	0.210071	-0.368516	0.169074	-0.296065	-0.14337	0.349511	0.417972	0.126723	0.374394	-0.335059	-0.0539599	0.0938693	0.0980841	0.181988	0.355957	-0.282489	-0.327517	0.296574	-0.130317	0.267951	-0.10001	-0.0136558	-0.221984	-0.0232489
ENSG00000061987	M23_darkturquoise	MON2	MON2	protein_coding	12	1	q14.1	62860597	62991363	MON2 homolog (S. cerevisiae) [Source:HGNC Symbol;Acc:29177]	0.496629	-0.348603	0.39671	-0.520413	0.0901857	0.56596	-0.405393	-0.292398	-0.198822	-0.252776	-0.222897	0.0938812	-0.35689	-0.000116558	-0.0482388	-0.553687	0.381188	0.202227	-0.254559	-0.237116	-0.54545	-0.248721	0.764626	0.0917192	0.532975	-0.118825	-0.121922	-0.252277	0.0694975	-0.426656	0.103934	-0.163293	0.276823	0.0976265	-0.475102
ENSG00000062038	M0_grey	CDH3	CDH3	protein_coding	16	1	q22.1	68670092	68756519	cadherin 3, type 1, P-cadherin (placental) [Source:HGNC Symbol;Acc:1762]	-0.328645	-0.168972	-0.206821	0.345595	0.0293449	-0.256253	0.140919	0.365451	0.219689	0.114478	0.179333	-0.0396628	0.221657	0.127813	-0.0848361	0.423725	-0.225653	-0.0536569	0.283856	0.119924	0.228219	-0.0216325	-0.312828	-0.000868969	-0.257015	-0.0669071	0.0782059	0.374065	-0.38846	0.304068	-0.0371293	-0.172795	-0.206115	-0.133085	0.413288
ENSG00000062096	M22_darkgreen	ARSF	ARSF	protein_coding	X	1	p22.33	2959512	3030767	arylsulfatase F [Source:HGNC Symbol;Acc:721]	-0.0901144	0.485557	-0.0333402	0.0470055	0.108073	-0.297761	-0.0187844	-0.257908	-0.00524542	0.0397637	0.0580254	-0.23393	0.141466	0.227561	-0.0628332	0.177161	-0.162692	0.0501011	0.242098	0.118135	0.225494	0.627583	-0.139356	0.200646	-0.0362549	-0.0484523	-0.113821	-0.165816	0.552497	0.382295	-0.190477	-0.134881	-0.137508	-0.38169	0.256556
ENSG00000062194	M6_red	GPBP1	GPBP1	protein_coding	5	1	q11.2	56469775	56560506	GC-rich promoter binding protein 1 [Source:HGNC Symbol;Acc:29520]	0.170547	-0.0110695	0.056438	-0.182582	-0.158295	0.493524	-0.0309809	-0.0838305	0.264882	-0.266281	-0.197602	0.33614	-0.249759	-0.245511	0.14074	-0.237017	0.221135	-0.0434492	-0.325724	0.0539082	-0.285162	-0.189193	0.220462	-0.290073	0.128755	-0.0717223	0.300598	-0.196696	-0.0420721	-0.302812	0.203901	0.253709	0.574328	0.26737	-0.317649
ENSG00000062282	M0_grey	DGAT2	DGAT2	protein_coding	11	1	q13.5	75470557	75512579	diacylglycerol O-acyltransferase 2 [Source:HGNC Symbol;Acc:16940]	-0.184449	-0.129825	0.148507	0.0873372	0.263463	-0.0970558	0.0528577	0.0424453	0.144838	-0.15442	0.218966	0.143965	0.00469773	0.0881419	-0.147994	0.148593	0.0988266	-0.378687	0.207403	-0.147697	-0.0668679	-0.0847961	-0.00972224	-0.265767	-0.307332	0.0438564	-0.234909	-0.056298	-0.326225	0.0390215	0.255388	0.0278968	-0.130137	0.0330456	0.158551
ENSG00000062370	M0_grey	ZNF112	ZNF112	protein_coding	19	-1	q13.31	44830708	44871377	zinc finger protein 112 [Source:HGNC Symbol;Acc:12892]	0.16516	0.000867411	-0.134994	-0.122891	-0.26462	0.276695	-0.0687994	0.00881795	0.093025	-0.0546861	-0.269397	0.0352228	-0.160942	-0.133143	0.140938	-0.13945	-0.0318882	0.28895	-0.246234	0.182129	-0.124395	0.039921	0.101406	0.147747	0.275535	-0.189281	0.232963	0.011072	0.140352	-0.114023	-0.110877	-0.0462386	0.364636	-0.0377759	-0.15817
ENSG00000062485	M3_brown	CS	CS	protein_coding	12	-1	q13.3	56665483	56694176	citrate synthase [Source:HGNC Symbol;Acc:2422]	-0.0653434	-0.310583	0.711546	-0.341172	0.587133	0.204522	-0.418627	-0.335756	-0.149004	-0.256177	0.172366	0.152394	-0.124795	0.379683	-0.451739	-0.281175	0.544368	-0.0915938	0.254022	-0.182687	-0.419565	-0.178636	0.410279	-0.023935	0.127084	0.0904281	-0.45958	-0.260007	-0.0618114	-0.150172	0.386425	-0.178854	-0.247939	0.113548	-0.140597
ENSG00000062524	M0_grey	LTK	LTK	protein_coding	15	-1	q15.1	41795836	41806085	leukocyte receptor tyrosine kinase [Source:HGNC Symbol;Acc:6721]	-0.337923	-0.124436	0.0799996	0.136122	0.185961	-0.176244	-0.117356	-0.131503	0.193758	0.172486	0.216223	0.0390125	-0.0568714	0.277602	-0.383615	0.181099	0.111576	0.206212	0.307484	0.227657	-0.0372735	0.0523845	-0.183071	0.165887	-0.0497097	0.251054	-0.251961	-0.0340538	0.0163475	0.156926	0.115497	-0.237167	-0.28364	-0.255675	0.291834
ENSG00000062582	M0_grey	MRPS24	MRPS24	protein_coding	7	-1	p13	43906157	43909492	mitochondrial ribosomal protein S24 [Source:HGNC Symbol;Acc:14510]	-0.315564	-0.0809328	0.357042	0.0055885	0.268404	0.108356	-0.153913	-0.062573	0.117632	-0.100878	0.158812	0.174499	-0.0654943	0.189286	-0.313838	0.0608437	0.282016	-0.0137566	0.150521	0.0415942	-0.167708	-0.0485631	-0.00687059	0.00750008	0.00777946	0.129918	0.0289382	-0.00714233	-0.00895673	0.00451604	0.267291	-0.063125	-0.101431	0.0646702	0.0876435
ENSG00000062598	M4_yellow	ELMO2	ELMO2	protein_coding	20	-1	q13.12	44994688	45061704	engulfment and cell motility 2 [Source:HGNC Symbol;Acc:17233]	-0.0998278	0.206152	-0.20128	0.414283	0.139889	-0.419586	0.220554	0.00880618	0.0077029	-0.0495431	0.433413	-0.135029	0.222771	-0.015265	0.0812807	0.467378	-0.301268	-0.273377	0.292071	-0.093382	0.33095	0.190513	-0.186923	-0.184494	-0.387492	0.154281	-0.0984431	-0.00887378	-0.0881694	0.330689	-0.0497774	0.0382765	-0.175582	-0.246917	0.409656
ENSG00000062650	M32_darkmagenta	WAPAL	WAPAL	protein_coding	10	-1	q23.2	88195013	88281572	wings apart-like homolog (Drosophila) [Source:HGNC Symbol;Acc:23293]	0.0665134	0.306214	-0.220723	-0.196555	-0.414328	0.376733	0.312161	0.119103	0.0215117	-0.0287947	-0.361807	0.287594	-0.0761039	-0.457022	0.425925	-0.234967	0.041768	-0.187576	-0.484527	-0.191933	0.0304381	-0.153724	-0.0911769	-0.260537	0.0247583	-0.165446	0.385505	-0.122843	0.065222	-0.288945	0.0866317	0.52427	0.503407	0.479655	-0.410168
ENSG00000062716	M0_grey	VMP1	VMP1	protein_coding	17	1	q23.1	57784553	57919616	vacuole membrane protein 1 [Source:HGNC Symbol;Acc:29559]	0.110357	-0.100908	0.0281334	-0.242226	-0.136825	0.091205	0.240394	0.141082	-0.308202	0.264199	-0.329752	-0.169944	0.239419	-0.0162123	0.190256	-0.230271	-0.049831	-0.00799432	-0.195474	-0.229816	0.133636	-0.115863	0.11868	0.111243	0.191347	-0.254951	0.224341	0.0813236	-0.104865	-0.0607249	-0.167792	0.0214443	-0.0115969	0.33224	-0.196289
[truncated: 24,031 more rows]

## Sheet: Isoform_Level
ensembl_transcript_id	ensembl_gene_id	WGCNA_module	external_gene_name	hgnc_symbol	gene_biotype	chromosome_name	strand	band	start_position	end_position	description	kME1_turquoise	kME2_blue	kME3_brown	kME4_yellow	kME5_green	kME6_black	kME7_magenta	kME8_purple	kME9_cyan	kME10_lightcyan	kME11_grey60	kME12_lightgreen	kME13_lightyellow	kME14_darkred	kME15_darkturquoise	kME16_darkgrey	kME17_orange	kME18_white	kME19_saddlebrown	kME20_steelblue	kME21_paleturquoise	kME22_violet	kME23_darkolivegreen	kME24_darkmagenta	kME25_sienna3	kME26_skyblue3	kME27_plum1	kME28_mediumpurple3	kME29_lightsteelblue1	kME30_lightcyan1	kME31_ivory	kME32_floralwhite	kME33_darkorange2	kME34_bisque4	kME35_darkslateblue	kME36_plum2	kME37_thistle2	kME38_salmon4
[truncated: 99,819 more rows]
[truncated: 23 more columns]
