# Supplementary material for: Broad transcriptomic dysregulation occurs across the cerebral cortex in ASD
Source: Nature. 2022 Nov 2;611(7936):532–9. doi: 10.1038/s41586-022-05377-7 (PMC9668748; doi:10.1038/s41586-022-05377-7)
Supplement: Supplementary file 9 — Comparison of regional ASD differential expression signatures with measures of neuronal density and L4 thickness. Summary results from bulk brain methylation data based cell-type CTD in ASD cases and controls. [file 41586_2022_5377_MOESM9_ESM.xlsx]

## Sheet: SupplementaryData7
SupplementaryData7
Sheet	Description
NeuronalComposition	Macaque NeuN regional density (Collins et al. 31) and L4 cortical thickness (Wagstyl et al. 32) association with the ASD effect of gene module eigengenes, and regionally-specific neuronal cell-type (Lake et al. 4) enrichment in gene modules. Leave-one-out cross validation results are included for macaque NeuN associations with module eigengenes (region left out is indicated in column names). Cell…
Macaque_BA_Match	Key for comparing the macaque brain areas from Collins et al. 2010 with Brodmann Areas, used for the macaque NeuN regional density comparisons with ASD module eigengene effects.
vonEconomo_BA_Match	Key for comparing von Economo brain areas with Brodmann areas, used for the L4 thickness comparisons with ASD module eigengene effects.
LowGIS_Enrichment	GSEA42 was used to determine if known low integrity genes with increased susceptibility to postmortem degradation43 were enriched in any gene or isoform modules. Specifically, the top 1,000 genes with the lowest GIS scores as established in Feng et al were used. For GSEA, kME values were used to order module genes (highest kME to lowest kME). None of the enrichments were significant (FDR correcte…
methylCTD_Props	Metadata file including individual-level deconvolved cell-type proportions and compositional PCs.
methylCTD_Stats	Summary statistics for comparisons of linear models with and without cell-type proportions.
methylCTD_CTShifts	Logistic regression of diagnosis against age, sex, brain bank, and 2 principal components representing cell-type composition shifts. This model corresponds to Model 1, and was compared to Model 0 (diagnosis ~ age, sex, brain bank) in a likelihood ratio test.

## Sheet: NeuronalComposition
	Macaque_NeuN_Density_Association			Macaque_NeuN_Density_Association_LeaveOneOut_CrossValidation																		L4_Thickness_Association						Lake2018_RegionallySpecific_NeuronalSubtypes
Module	MacNeuN_Beta	MacNeuN_Pvalue	MacNeuN_FDR	LeaveOut_BA9_MacNeuN_Beta	LeaveOut_BA9_MacNeuN_Pvalue	LeaveOut_BA9_MacNeuN_FDR	LeaveOut_BA24_MacNeuN_Beta	LeaveOut_BA24_MacNeuN_Pvalue	LeaveOut_BA24_MacNeuN_FDR	LeaveOut_BA4_6_MacNeuN_Beta	LeaveOut_BA4_6_MacNeuN_Pvalue	LeaveOut_BA4_6_MacNeuN_FDR	LeaveOut_BA3_1_2_5_MacNeuN_Beta	LeaveOut_BA3_1_2_5_MacNeuN_Pvalue	LeaveOut_BA3_1_2_5_MacNeuN_FDR	LeaveOut_BA17_MacNeuN_Beta	LeaveOut_BA17_MacNeuN_Pvalue	LeaveOut_BA17_MacNeuN_FDR	LeaveOut_BA41_42_22_MacNeuN_Beta	LeaveOut_BA41_42_22_MacNeuN_Pvalue	LeaveOut_BA41_42_22_MacNeuN_FDR	VonEconomo_L4_Beta	VonEconomo_L4_Pvalue	VonEconomo_L4_FDR	BigBrain_L4_Beta	BigBrain_L4_Pvalue	BigBrain_L4_FDR	Ex2_FC	Ex3e_FC	Ex3a_VC	Ex3b_VC	Ex3c_VC	Ex3d_VC	Ex5a_VC	In2_VC	In7_VC
GeneM1_turquoise	-4.17729e-11	0.711475	0.77058	-1.21593e-10	0.199528	0.275902	-1.24204e-11	0.923659	0.923659	-4.68469e-11	0.737896	0.807073	-4.51112e-11	0.663025	0.732947	1.98169e-10	0.414941	0.631431	-4.54378e-11	0.735	0.79562	-0.00227452	0.857442	0.866609	-0.0150899	0.617571	0.73443	1	1	1	1	1	1	1	1	1
GeneM2_blue	1.6826e-10	0.0321546	0.0751609	1.51421e-10	0.0921994	0.180504	1.61665e-10	0.0832043	0.182009	2.00158e-10	0.0039849	0.0342015	1.68432e-10	0.0678377	0.139666	8.54651e-11	0.521922	0.652403	1.7716e-10	0.0424086	0.123272	0.0171944	0.0378179	0.0945448	0.0438755	0.0243712	0.0656149	1	1	1	1	1	1	1	1	1
GeneM3_brown	-1.95747e-10	0.00794004	0.0463169	-1.97532e-10	0.0296278	0.0797672	-2.09549e-10	0.0164977	0.0992538	-1.70915e-10	0.00194805	0.0227273	-1.95136e-10	0.0209779	0.0815806	-2.55316e-10	0.0678324	0.282352	-1.92148e-10	0.0232268	0.101617	-0.0232723	0.00279877	0.0108841	-0.0498821	0.0127866	0.0406846	0.0407804	0	0	0	0	0	0	0.627613	0
GeneM4_yellow	4.39496e-10	0.014728	0.0644351	5.06332e-10	0.0144266	0.0742958	4.5484e-10	0.0385964	0.150097	4.23199e-10	0.0443125	0.119303	4.436e-10	0.0110957	0.0647252	1.43319e-10	0.491411	0.637015	4.45059e-10	0.0366694	0.123272	0.0489474	0.000393604	0.00298388	0.12232	9.04662e-05	0.00137442	0.00202639	0.626996	1	1	1	1	1	0.48516	1
GeneM5_green	-7.3174e-11	0.256704	0.332764	-5.40198e-11	0.466973	0.544802	-7.04944e-11	0.37525	0.469063	-5.87335e-11	0.412901	0.512525	-7.12051e-11	0.210225	0.282995	-2.68622e-10	0.0145364	0.22041	-6.40898e-11	0.335441	0.434831	-0.00811274	0.254674	0.356544	-0.0124898	0.475565	0.594456	0.000443077	0	0	0	0	0.000117	0	1	0.157237
GeneM6_red	-3.17627e-10	0.00958551	0.0479276	-3.63496e-10	0.00837636	0.0742958	-3.26641e-10	0.0286227	0.12813	-3.0182e-10	0.0302309	0.10435	-3.18538e-10	0.0246272	0.0861952	-1.02144e-10	0.362123	0.631431	-3.31748e-10	0.0125685	0.0879796	-0.0379455	5.36525e-05	0.00136343	-0.088132	0.000227415	0.00198988	1	1	0.0663297	0.002112	1	0.0232281	0.24745	0.0707412	0.0666819
GeneM7_black	9.71265e-11	0.0742215	0.136724	1.00161e-10	0.145152	0.233295	7.98069e-11	0.141073	0.274309	1.20977e-10	0.0127787	0.0638936	9.77959e-11	0.113103	0.172113	4.15016e-11	0.688534	0.803289	9.97957e-11	0.120307	0.193556	0.0105944	0.0983998	0.164	0.022811	0.145393	0.22125	1	1	1	1	1	1	1	1	1
GeneM8_pink	1.02806e-10	0.0553501	0.113956	8.45353e-11	0.134956	0.233295	1.15284e-10	0.0718204	0.167581	1.151e-10	0.0671313	0.143024	1.04193e-10	0.0422012	0.108451	7.7866e-11	0.469027	0.637015	9.97315e-11	0.105935	0.193556	0.00941072	0.108096	0.164574	0.0220832	0.117916	0.196526	1	1	1	1	1	1	1	1	1
GeneM9_magenta	1.06468e-11	0.130901	0.190897	1.15689e-11	0.19757	0.275902	1.10554e-11	0.205761	0.313115	9.93125e-12	0.235242	0.343283	1.08584e-11	0.0836174	0.14633	1.37154e-11	0.394741	0.631431	9.25989e-12	0.120447	0.193556	-0.00237799	0.587804	0.709418	0.00242206	0.819505	0.869172	0.161721	0.958894	0.0410188	0.958943	1	1	1	0.69846	1
GeneM10_purple	4.44219e-11	0.726546	0.77058	7.35011e-11	0.646538	0.729962	-2.50682e-11	0.789425	0.837269	1.0341e-10	0.356946	0.462708	4.53753e-11	0.758839	0.80483	-5.89447e-11	0.850397	0.930122	5.00256e-11	0.739322	0.79562	0.00273082	0.866609	0.866609	0.00222243	0.954654	0.954654	1	1	1	1	1	1	1	1	1
GeneM11_greenyellow	1.66718e-10	0.164456	0.230239	2.10907e-10	0.146642	0.233295	1.87448e-10	0.202575	0.313115	1.68135e-10	0.253597	0.355036	1.70561e-10	0.0931271	0.148157	-1.66568e-10	0.232746	0.549621	1.78725e-10	0.191653	0.268315	0.0181842	0.0691232	0.120966	0.0547283	0.0143792	0.0419393	0	0	0.04368	0.493103	0.00130839	1	0.000232547	1	1
GeneM12_tan	-1.31594e-10	0.00587554	0.0419891	-1.36305e-10	0.0208937	0.075394	-1.38574e-10	0.0155397	0.0992538	-1.1647e-10	0.00193029	0.0227273	-1.30992e-10	0.0131309	0.0656546	-1.47585e-10	0.0919378	0.318881	-1.32335e-10	0.0190842	0.0954208	-0.0181432	0.00279594	0.0108841	-0.033656	0.0411672	0.0911376	0.139444	0.333324	0.000338313	0.00724645	0.660471	1	0.592386	0.296562	0.472405
GeneM13_salmon	7.60365e-11	0.0251534	0.0751609	6.54183e-11	0.0680649	0.170162	7.14097e-11	0.0685339	0.167581	8.89859e-11	0.00488592	0.0342015	7.57898e-11	0.0536623	0.125212	7.16883e-11	0.277666	0.607394	7.84927e-11	0.046448	0.123272	0.00873044	0.0599791	0.110488	0.0191454	0.092181	0.169807	1	1	1	1	1	0.223991	1	1	0.980649
GeneM14_cyan	-1.078e-10	0.0322118	0.0751609	-1.001e-10	0.0928308	0.180504	-1.15151e-10	0.0605755	0.167581	-9.61914e-11	0.0694688	0.143024	-1.07926e-10	0.0678038	0.139666	-1.97503e-10	0.0447651	0.265729	-9.84744e-11	0.0169666	0.0954208	-0.01355	0.0427989	0.0998641	-0.0256935	0.128083	0.203769	0.694372	0.00121427	0.000117	0	0	0.0327054	0	0.887317	0.0219314
GeneM15_midnightblue	4.92357e-11	0.444202	0.555253	-2.58788e-12	0.877549	0.903359	6.07438e-11	0.441344	0.532657	6.16456e-11	0.424664	0.512525	4.82416e-11	0.499478	0.602818	1.75708e-10	0.235552	0.549621	4.44482e-11	0.547378	0.660628	0.00723558	0.406533	0.526987	0.0102385	0.629512	0.73443	1	1	1	1	1	1	1	1	1
GeneM16_lightcyan	3.91875e-10	0.0217235	0.0751609	4.53081e-10	0.0236952	0.075394	4.09463e-10	0.049781	0.158394	3.8367e-10	0.0595993	0.139065	3.95997e-10	0.0152783	0.0668425	5.38186e-11	0.745221	0.841378	4.01934e-10	0.0443039	0.123272	0.0442268	0.000577771	0.00337033	0.111317	0.000117807	0.00137442	0.00579429	0.153865	1	1	1	1	1	0.601889	0.882414
GeneM17_grey60	-2.63093e-10	0.00309774	0.0419891	-2.78878e-10	0.00986976	0.0742958	-2.73677e-10	0.0103372	0.0992538	-2.35882e-10	3.04188e-05	0.00106466	-2.62628e-10	0.0109214	0.0647252	-2.77949e-10	0.0726048	0.282352	-2.62444e-10	0.0121629	0.0879796	-0.0326589	0.000426268	0.00298388	-0.0702282	0.00437991	0.0218995	0.0237774	0.00054104	0	0	0	0.000117	0	1	0.390632
GeneM18_lightgreen	2.30062e-11	0.634814	0.716726	2.13833e-11	0.731835	0.785677	7.69035e-12	0.884362	0.910372	1.46124e-11	0.798179	0.821655	2.20584e-11	0.670123	0.732947	1.82252e-10	0.0212309	0.22041	1.18397e-11	0.750156	0.79562	-0.00175886	0.817673	0.866609	0.001848	0.919784	0.946837	0.30888	1	0.146556	1	1	1	1	0.426441	0.920448
GeneM19_lightyellow	4.5616e-11	0.544128	0.634816	7.96205e-11	0.358368	0.432513	5.96437e-11	0.516173	0.602202	4.35804e-11	0.63876	0.74522	4.73776e-11	0.537911	0.627562	-2.09576e-10	0.0155452	0.22041	6.04344e-11	0.392672	0.49084	0.0058029	0.439086	0.548858	0.020731	0.239072	0.344385	0.0128389	0	0.000338313	0	0	0.370063	0	1	0.0976026
GeneM20_royalblue	7.09861e-11	0.13028	0.190897	8.00178e-11	0.178504	0.271636	6.11068e-11	0.24841	0.322013	5.59512e-11	0.219594	0.343283	6.95702e-11	0.0892792	0.148157	1.57353e-10	0.123684	0.360746	6.85533e-11	0.207873	0.279829	0.00236553	0.796862	0.866609	0.0168133	0.439133	0.569247	0.027747	1	0.06487	1	1	0.843375	1	0.831637	0.941993
GeneM21_darkred	2.07363e-10	0.00409204	0.0419891	2.16339e-10	0.0148592	0.0742958	2.08556e-10	0.0167605	0.0992538	2.19076e-10	0.00952717	0.0555752	2.08533e-10	0.00616701	0.0647252	8.5637e-11	0.10022	0.318881	2.13506e-10	0.00858314	0.0879796	0.0231256	0.00450086	0.015753	0.0538847	0.0068653	0.0300357	1	1	1	1	1	1	1	1	1
GeneM22_darkgreen	1.56255e-10	0.00599844	0.0419891	1.43865e-10	0.0223922	0.075394	1.63518e-10	0.0170149	0.0992538	1.59147e-10	0.0204321	0.0794583	1.55378e-10	0.0106006	0.0647252	1.33898e-10	0.158384	0.426419	1.63359e-10	0.00580145	0.0879796	0.0154875	0.0154187	0.0449712	0.0384298	0.0110665	0.0406846	1	1	1	1	1	1	1	1	1
GeneM23_darkturquoise	-1.83261e-10	0.0708649	0.136724	-2.4456e-10	0.0102924	0.0742958	-1.61932e-10	0.1521	0.280183	-1.81638e-10	0.140356	0.245623	-1.85352e-10	0.0816062	0.14633	-1.80717e-11	0.913148	0.943919	-1.86351e-10	0.121664	0.193556	-0.0199754	0.0478133	0.104592	-0.0486014	0.0442668	0.0911376	1	1	0.827872	0.739548	1	0.629508	0.284178	1	1
GeneM24_darkgrey	7.7654e-12	0.855727	0.855727	1.77467e-11	0.740782	0.785677	-2.01905e-11	0.24084	0.322013	1.34679e-11	0.79563	0.821655	7.07341e-12	0.880895	0.880895	8.3488e-11	0.406424	0.631431	3.34814e-12	0.944279	0.944279	-0.0033354	0.686339	0.800729	-0.00819571	0.679485	0.767161	1	1	1	1	1	1	1	1	1
GeneM25_orange	-9.42711e-11	0.222251	0.299184	-1.17596e-10	0.220722	0.275902	-1.12852e-10	0.223799	0.313318	-9.37303e-11	0.323025	0.434842	-9.56256e-11	0.257495	0.33379	1.49038e-10	0.0251897	0.22041	-1.10446e-10	0.113235	0.193556	-0.0126239	0.0542886	0.110488	-0.03166	0.0420645	0.0911376	0.870262	1	0.712354	1	1	0.725173	1	1	0.904139
GeneM26_darkorange	1.80142e-10	0.11267	0.187784	2.3204e-10	0.0753659	0.170257	1.90355e-10	0.175762	0.295708	1.77987e-10	0.198175	0.330291	1.83408e-10	0.0775409	0.14633	-1.16055e-10	0.362409	0.631431	1.9084e-10	0.142943	0.209981	0.0185272	0.0594589	0.110488	0.0552439	0.0116957	0.0406846	0.000117	0	0.629508	1	0.779104	1	1	0.813636	1
GeneM27_white	1.44214e-11	0.827404	0.851739	8.15922e-13	0.992144	0.992144	2.58683e-11	0.748614	0.818797	2.95046e-12	0.970058	0.970058	1.56425e-11	0.827282	0.851614	1.45378e-10	0.340283	0.631431	-3.96364e-12	0.904375	0.930974	0.00101991	0.8462	0.866609	-0.00331001	0.793094	0.867446	1	0.00506435	1	0.190726	0.69846	1	0.115519	1	1
GeneM28_saddlebrown	1.44727e-10	0.0259523	0.0751609	1.38193e-10	0.0778316	0.170257	1.6283e-10	0.0292869	0.12813	1.49296e-10	0.0591118	0.139065	1.46577e-10	0.0073247	0.0647252	7.5763e-11	0.47979	0.637015	1.42969e-10	0.0604672	0.14109	0.0138519	0.0369514	0.0945448	0.0332358	0.0372442	0.0911376	1	1	1	1	1	1	1	1	1
GeneM29_steelblue	9.53619e-11	0.0960743	0.16813	8.15248e-11	0.217762	0.275902	7.63644e-11	0.177425	0.295708	1.18944e-10	0.0327957	0.10435	9.45107e-11	0.136929	0.199687	1.17143e-10	0.359782	0.631431	9.86019e-11	0.143987	0.209981	0.00675406	0.362436	0.487895	0.0203607	0.245989	0.344385	1	1	1	1	0.941993	1	1	1	1
GeneM30_paleturquoise	2.01677e-10	0.00369834	0.0419891	2.17149e-10	0.00927259	0.0742958	2.11367e-10	0.0109046	0.0992538	1.98208e-10	0.0156198	0.0683366	2.02574e-10	0.00810983	0.0647252	8.37679e-11	0.0697066	0.282352	2.08073e-10	0.0069561	0.0879796	0.0221266	0.000362837	0.00298388	0.0550434	9.86899e-05	0.00137442	1	1	1	1	1	0.753472	1	1	1
GeneM31_violet	-1.3379e-10	0.0490869	0.107378	-1.27043e-10	0.124658	0.229634	-1.36864e-10	0.101613	0.209204	-1.12128e-10	0.0783345	0.14616	-1.32024e-10	0.0381614	0.108451	-2.67903e-10	0.0455536	0.265729	-1.2896e-10	0.0941256	0.193556	-0.0186489	0.01484	0.0449712	-0.0338953	0.0896121	0.169807	0.136563	0.00621084	0.00102857	0	0.0132189	0.611197	0.145531	1	0.916809
GeneM32_darkmagenta	-2.23748e-11	0.491566	0.59327	-4.1525e-11	0.214801	0.275902	-2.12453e-11	0.599477	0.676829	-1.27664e-11	0.711553	0.803367	-2.32846e-11	0.450361	0.562951	-8.28015e-12	0.91695	0.943919	-1.81919e-11	0.600826	0.700964	-0.0036595	0.15758	0.229805	-0.00644982	0.313416	0.421906	1	0.441372	1	0.820521	0.846927	0.726679	1	1	1
GeneM33_sienna3	-1.08883e-10	0.127414	0.190897	-1.52557e-10	0.0291218	0.0797672	-1.08946e-10	0.21605	0.313318	-9.65889e-11	0.235394	0.343283	-1.09594e-10	0.182503	0.255504	5.95394e-11	0.551096	0.665116	-1.19553e-10	0.114919	0.193556	-0.0119666	0.108148	0.164574	-0.028575	0.110623	0.19359	1	1	1	1	1	0.774081	1	1	1
GeneM34_plum1	-2.16001e-10	0.0196045	0.0751609	-2.56056e-10	0.0119749	0.0742958	-2.27672e-10	0.0434446	0.152056	-1.91517e-10	0.0370419	0.108039	-2.17153e-10	0.0371217	0.108451	-9.34921e-11	0.486774	0.637015	-2.19896e-10	0.0439362	0.123272	-0.0267326	7.79104e-05	0.00136343	-0.0610008	0.000508617	0.00296694	1	1	0.06487	0.105639	0.83424	0.274796	0.142261	0.677457	1
GeneM35_mediumpurple3	2.75169e-10	0.0316737	0.0751609	3.34258e-10	0.0173075	0.075394	2.85556e-10	0.0692186	0.167581	2.59323e-10	0.0793439	0.14616	2.77473e-10	0.0433804	0.108451	6.78558e-12	0.958053	0.958053	2.87105e-10	0.0493087	0.123272	0.0308866	0.00163631	0.00818154	0.0781462	0.000460107	0.00296694	0.0242834	0.0420175	1	1	0.230731	1	1	0.735773	1

## Sheet: Macaque_BA_Match
BA	Area	Collins2010_Piece
BA17	V1	Avg from pieces: 1,2,4,6,7,8,9,10,11,12,13
BA3	S1	Piece 29a
BA1_2	S1	Piece 29
BA4_6	M1	Avg from pieces: 30,33,38
BA41_42_22	A1	Piece 24
BA24	AC	Piece 39
BA9	PFC	Piece 41

## Sheet: vonEconomo_BA_Match
area_name	BA
FA	BA4_6
FB	BA4_6
FCBm	BA44_45
FD	BA9
FDT	BA44_45
LA2	BA24
OC	BA17
PA	BA3_1_2_5
PB	BA3_1_2_5
PC	BA3_1_2_5
PE	BA7
PF	BA39_40
PG	BA39_40
TA	BA41_42_22
TB	BA41_42_22
TC	BA41_42_22
TD	BA41_42_22
TE	BA20_37
TG	BA38

## Sheet: LowGIS_Enrichment
Module	P	FDR	Bonf
Gene_M1_turquoise	0.776224	1	1
Gene_M10_purple	1	1	1
Gene_M11_greenyellow	0.563437	1	1
Gene_M12_tan	0.963037	1	1
Gene_M13_salmon	0.167832	0.949051	1
Gene_M14_cyan	0.423576	1	1
Gene_M15_midnightblue	0.472527	1	1
Gene_M16_lightcyan	0.414585	1	1
Gene_M17_grey60	0.61039	1	1
Gene_M18_lightgreen	0.18981	0.949051	1
Gene_M19_lightyellow	0.773227	1	1
Gene_M2_blue	0.953047	1	1
Gene_M20_royalblue	0.405594	1	1
Gene_M21_darkred	0.721279	1	1
Gene_M22_darkgreen	0.809191	1	1
Gene_M23_darkturquoise	0.626374	1	1
Gene_M24_darkgrey	0.717283	1	1
Gene_M25_orange	0.425574	1	1
Gene_M26_darkorange	0.863137	1	1
Gene_M27_white	1	1	1
Gene_M28_saddlebrown	1	1	1
Gene_M29_steelblue	0.027972	0.48951	0.979021
Gene_M3_brown	0.046953	0.547786	1
Gene_M30_paleturquoise	0.447552	1	1
Gene_M31_violet	0.0859141	0.741259	1
Gene_M32_darkmagenta	0.358641	1	1
Gene_M33_sienna3	0.878122	1	1
Gene_M34_plum1	0.241758	1	1
Gene_M35_mediumpurple3	0.021978	0.48951	0.769231
Gene_M4_yellow	0.794206	1	1
Gene_M5_green	0.105894	0.741259	1
Gene_M6_red	0.777223	1	1
Gene_M7_black	0.528472	1	1
Gene_M8_pink	0.902098	1	1
Gene_M9_magenta	0.639361	1	1
Iso_M12_lightgreen	0.013986	0.311688	0.545455
Iso_M15_darkturquoise	0.35964	0.738209	1
Iso_M16_darkgrey	0.033966	0.441558	1
Iso_M18_white	0.30969	0.710466	1
Iso_M20_steelblue	0.301698	0.710466	1
Iso_M22_violet	0.470529	0.83412	1
Iso_M23_darkolivegreen	0.138861	0.666234	1
Iso_M26_skyblue3	0.811189	0.997003	1
Iso_M28_mediumpurple3	0.246753	0.710466	1
Iso_M29_lightsteelblue1	0.681319	0.94898	1
Iso_M30_lightcyan1	0.170829	0.666234	1
Iso_M32_floralwhite	0.986014	0.997003	1
Iso_M33_darkorange2	0.578422	0.882617	1
Iso_M34_bisque4	0.659341	0.94898	1
Iso_M35_darkslateblue	0.868132	0.997003	1
Iso_M36_plum2	0.763237	0.997003	1
Iso_M37_thistle2	0.272727	0.710466	1
Iso_M38_salmon4	0.842158	0.997003	1
Iso_M39_palevioletred3	0.015984	0.311688	0.623377
Iso_M40_navajowhite2	0.0639361	0.498701	1
Iso_M41_maroon	0.287712	0.710466	1
Iso_M42_lightpink4	0.0869131	0.528757	1
Iso_M43_lavenderblush3	0.280719	0.710466	1
Iso_M44_honeydew1	0.97003	0.997003	1
Iso_M46_coral1	0.511489	0.867307	1
Iso_M47_antiquewhite4	0.997003	0.997003	1
Iso_M48_skyblue2	0.448551	0.83412	1
Iso_M49_yellow4	0.163836	0.666234	1
Iso_M50_skyblue1	0.546454	0.882617	1
Iso_M51_mediumpurple2	0.461538	0.83412	1
Iso_M53_lightcoral	0.0609391	0.498701	1
Iso_M54_indianred4	0.931069	0.997003	1
Iso_M55_blue2	0.0949051	0.528757	1
Iso_M56_plum3	0.34965	0.738209	1
Iso_M57_thistle3	0.902098	0.997003	1
Iso_M58_thistle	0.257742	0.710466	1
Iso_M59_salmon2	0.588412	0.882617	1
Iso_M60_palevioletred2	0.933067	0.997003	1
Iso_M61_navajowhite1	0.991009	0.997003	1

## Sheet: MethylCTD_Stats
Summary statistics for the relationship between ASD diagnosis and cell-type proportions in pre-frontal cortex (BA9), in the multivariate linear regression analysis for cell-type proportion (clr-transformed with offset=1e-3) against diagnosis and covariates (age, sex and batch)
celltype	Region	ASD_effect	SE	Statistic	P	FDR
Exc	BA9	-0.0946683	0.0649965	-1.45651	0.149786	0.398311
Inh	BA9	0.0166301	0.0334678	0.496897	0.620841	0.862449
Astro	BA9	0.00512656	0.0421184	0.121718	0.903476	0.903476
Endo	BA9	0.0135699	0.0181488	0.747707	0.457178	0.800061
Micro	BA9	0.0561532	0.025665	2.18792	0.0320648	0.224453
Oligo	BA9	-0.0313708	0.0938683	-0.3342	0.739242	0.862449
OPC	BA9	0.0345593	0.0249639	1.38437	0.170705	0.398311
Summary statistics for the relationship between ASD diagnosis and cell-type proportions in temporal cortex (BA41-42-22), in the multivariate linear regression analysis for cell-type proportion (clr-transformed with offset=1e-3) against diagnosis and covariates (age, sex and batch)
celltype	Region	ASD_effect	SE	Statistic	P	FDR
Exc	BA41-42-22	0.0301146	0.0517137	0.582333	0.562214	0.720011
Inh	BA41-42-22	0.0316511	0.0263206	1.20252	0.233213	0.408122
Astro	BA41-42-22	0.046745	0.0374844	1.24705	0.216535	0.408122
Endo	BA41-42-22	0.00569429	0.0160553	0.354666	0.723906	0.723906
Micro	BA41-42-22	0.0453928	0.0244975	1.85296	0.0681034	0.238362
Oligo	BA41-42-22	-0.169189	0.0705629	-2.3977	0.0191692	0.134185
OPC	BA41-42-22	0.00959096	0.0191006	0.50213	0.617152	0.720011

## Sheet: MethylCTD_Props
Metadata file including individual-level deconvolved cell-type proportions and compositional PCs
IID	BrainID	RegionID	Diagnosis	Sex	Age	Batch	PMI	BrainBank	PrimaryCauseOfDeath	CETs	DNAmAge	iASD.vs.CTL_PFC_analysis	dup15q.vs.CTL_PFC_analysis	iASD.vs.CTL_TC_analysis	dup15q.vs.CTL_TC_analysis	iASD.vs.CTL_CB_analysis	dup15q.vs.CTL_CB_analysis	Exc	Inh	Astro	Endo	Micro	Oligo	OPC	error	Neuron	Glia	ASD	Comp.1	Comp.2	Comp.3	ASD01
AN00142_BA9	AN00142	BA9	CTL	M	44	1	24.61	ATP	-	0.384278	43.4544	TRUE	TRUE	FALSE	FALSE	FALSE	FALSE	0.168925	0.164846	0.144359	0.0624898	0.056141	0.262851	0.04569	0.0899702	0.333771	0.571531	CTL	-0.0644658	0.0711097	0.0999917	0
AN00493_BA9	AN00493	BA9	iASD	M	27	2	8.3	ATP	Drowning	0.185777	22.602	TRUE	FALSE	FALSE	FALSE	FALSE	FALSE	0.109514	0.120146	0.105225	0.0557459	0.0619549	0.408196	0.0496678	0.0886272	0.229659	0.680789	ASD	0.659692	-0.0634976	0.0747161	1
AN00764_BA9	AN00764	BA9	iASD	M	20	1	23.7	ATP	Accident	0.0555155	16.7944	TRUE	FALSE	FALSE	FALSE	FALSE	FALSE	0.0558524	0.107012	0.0788767	0.0551723	0.0699843	0.495132	0.05547	0.0928231	0.162864	0.754635	ASD	1.22766	-0.537	0.0582605	1
AN01093_BA9	AN01093	BA9	iASD	M	56	1	19.48	ATP	Anoxic Encephalopathy	0.17677	41.2171	TRUE	FALSE	FALSE	FALSE	FALSE	FALSE	0.0902278	0.118267	0.128181	0.0771501	0.0699892	0.337501	0.0668463	0.108691	0.208495	0.679667	ASD	0.559244	-0.446033	0.295272	1
AN01570_BA9	AN01570	BA9	iASD	F	18	1	6.75	ATP	Seizure Disorder	0.258127	15.9494	TRUE	FALSE	FALSE	FALSE	FALSE	FALSE	0.132101	0.132193	0.106621	0.063425	0.0687473	0.352114	0.0492189	0.0939667	0.264294	0.640127	ASD	0.434669	-0.0697349	-0.0327372	1
AN01971_BA9	AN01971	BA9	iASD	M	39	1	31.5	ATP	Aspiration	0.397846	42.7692	TRUE	FALSE	FALSE	FALSE	FALSE	FALSE	0.190726	0.150577	0.123189	0.055137	0.0600346	0.277604	0.0464122	0.0892597	0.341303	0.562377	ASD	0.0107419	0.197062	-0.0675951	1
AN02987_BA9	AN02987	BA9	iASD	M	15	2	30.8	ATP	Head Trauma	0.362911	18.1673	TRUE	FALSE	FALSE	FALSE	FALSE	FALSE	0.143049	0.187912	0.140723	0.0719409	0.0934874	0.220289	0.0521965	0.112226	0.330961	0.578637	ASD	-0.133713	-0.429529	-0.105742	1
AN03217_BA9	AN03217	BA9	CTL	M	19	1	18.58	ATP	Pneumonia	0.382255	25.1306	TRUE	TRUE	FALSE	FALSE	FALSE	FALSE	0.189399	0.13888	0.139114	0.0614626	0.059027	0.279221	0.0461689	0.0866481	0.328279	0.584994	CTL	-0.00829611	0.18982	0.0842785	0
AN03345_BA9	AN03345	BA9	iASD	M	2	1	4	ATP	Drowning	0.430014	3.77755	TRUE	FALSE	FALSE	FALSE	FALSE	FALSE	0.177448	0.194744	0.136225	0.0687724	0.0901591	0.190295	0.0507899	0.0998935	0.372192	0.536241	ASD	-0.340506	-0.292565	-0.210892	1
AN03632_BA9	AN03632	BA9	iASD	F	49	1	21.08	ATP	Cancer	0.395665	39.0284	TRUE	FALSE	FALSE	FALSE	FALSE	FALSE	0.193935	0.130702	0.137913	0.0575254	0.0632386	0.267917	0.047729	0.0912445	0.324637	0.574324	ASD	-0.0258041	0.183256	0.0516902	1
AN03935_BA9	AN03935	BA9	dup15q	M	19	1	28.08	ATP	Cardiopulmonary Arrest	0.376138	17.8094	FALSE	TRUE	FALSE	FALSE	FALSE	FALSE	0.1536	0.185335	0.128021	0.0630796	0.0812816	0.244896	0.0480879	0.0960355	0.338935	0.565367	ASD	-0.0539694	-0.227805	-0.157013	1
AN04479_BA9	AN04479	BA9	CTL	M	44	1	23.26	ATP	-	0.401702	37.3544	TRUE	TRUE	FALSE	FALSE	FALSE	FALSE	0.175247	0.165995	0.148584	0.06336	0.0663019	0.237189	0.0472657	0.0932929	0.341242	0.5627	CTL	-0.164704	-0.0254424	0.0387888	0
AN04682_BA9	AN04682	BA9	iASD	M	15	1	23.23	ATP	Asphyxia	0.449163	15.1916	TRUE	FALSE	FALSE	FALSE	FALSE	FALSE	0.204928	0.168837	0.158903	0.068474	0.0703847	0.18494	0.0489205	0.0963948	0.373765	0.531622	ASD	-0.451589	-0.048053	0.0127529	1
AN05983_BA9	AN05983	BA9	dup15q	M	24	1	36.36	ATP	Sudden Unexpected Death	0.412097	24.4013	FALSE	TRUE	FALSE	FALSE	FALSE	FALSE	0.178442	0.169498	0.138431	0.0644981	0.065062	0.235842	0.0507912	0.0926883	0.34794	0.554625	ASD	-0.148805	-0.0200207	-0.0149554	1
AN06365_BA9	AN06365	BA9	dup15q	M	10	1	17.7	ATP	epilepsy	0.316118	6.92182	FALSE	TRUE	FALSE	FALSE	FALSE	FALSE	0.126028	0.18107	0.120825	0.0607942	0.0796125	0.294091	0.0495924	0.0934531	0.307098	0.604915	ASD	0.203998	-0.293462	-0.120093	1
AN06420_BA9	AN06420	BA9	iASD	M	39	1	13.95	ATP	Cardiac Tamponade	0.255005	36.272	TRUE	FALSE	FALSE	FALSE	FALSE	FALSE	0.143032	0.127915	0.0968237	0.0544847	0.0605902	0.378714	0.0494192	0.0865523	0.270947	0.640032	ASD	0.503161	0.117376	-0.0892607	1
AN07176_BA9	AN07176	BA9	CTL	M	21	1	29.91	ATP	Accident	0.364218	22.6899	TRUE	TRUE	FALSE	FALSE	FALSE	FALSE	0.182828	0.136384	0.125182	0.0596935	0.063738	0.288298	0.0476002	0.0910028	0.319212	0.584511	CTL	0.0776341	0.147417	-0.011951	0
AN07444_BA9	AN07444	BA9	CTL	M	17	1	30.75	ATP	Asphyxia	0.477771	15.4435	TRUE	TRUE	FALSE	FALSE	FALSE	FALSE	0.213788	0.173827	0.152301	0.0626537	0.0689396	0.181807	0.0468686	0.0947673	0.387615	0.51257	CTL	-0.478968	0.00911959	-0.053593	0
AN08161_BA9	AN08161	BA9	CTL	F	36	1	23.83	ATP	Multisystem Failure	0.391968	34.0461	TRUE	TRUE	FALSE	FALSE	FALSE	FALSE	0.182423	0.147104	0.158462	0.0636172	0.0689608	0.237598	0.0470598	0.0953337	0.329527	0.575698	CTL	-0.173242	0.00728301	0.106138	0
AN08166_BA9	AN08166	BA9	iASD	M	28	1	43.25	ATP	Seizure Suspected	0.310732	28.7821	TRUE	FALSE	FALSE	FALSE	FALSE	FALSE	0.146781	0.147589	0.126052	0.0582099	0.0648062	0.31338	0.0479457	0.090933	0.29437	0.610394	ASD	0.216955	-0.00746336	0.0218051	1
AN08792_BA9	AN08792	BA9	iASD	M	30	1	20.3	ATP	Gastrointestinal Bleeding	0.216685	24.7666	TRUE	FALSE	FALSE	FALSE	FALSE	FALSE	0.111256	0.124235	0.102299	0.0536426	0.0704327	0.404748	0.0499544	0.0903056	0.235491	0.681077	ASD	0.653668	-0.113769	-0.022526	1
AN08873_BA9	AN08873	BA9	iASD	M	5	1	25.5	ATP	Drowning	0.455797	6.24021	TRUE	FALSE	FALSE	FALSE	FALSE	FALSE	0.19008	0.187228	0.150817	0.0730464	0.0757726	0.169293	0.0510846	0.100425	0.377309	0.520014	ASD	-0.493098	-0.207266	-0.0660231	1
AN09402_BA9	AN09402	BA9	dup15q	M	11	1	10.5	ATP	Seizure Disorder	0.272459	7.89391	FALSE	TRUE	FALSE	FALSE	FALSE	FALSE	0.11736	0.156707	0.121422	0.061052	0.0743951	0.32879	0.0528143	0.0926764	0.274067	0.638472	ASD	0.361474	-0.258111	-0.00416189	1
AN09714_BA9	AN09714	BA9	iASD	M	60	1	26.5	ATP	Pancreatic Cancer	0.434476	46.1591	TRUE	FALSE	FALSE	FALSE	FALSE	FALSE	0.168	0.183822	0.173497	0.0684486	0.0726755	0.186117	0.0506702	0.0975756	0.351822	0.551408	ASD	-0.407017	-0.233951	0.0937942	1
AN09730_BA9	AN09730	BA9	iASD	M	22	1	25	ATP	Aspiration	0.414569	22.1147	TRUE	FALSE	FALSE	FALSE	FALSE	FALSE	0.183013	0.162027	0.147515	0.0655158	0.0653514	0.232152	0.0463611	0.0944867	0.34504	0.556895	ASD	-0.196551	0.00688211	0.0396545	1
AN10679_BA9	AN10679	BA9	CTL	F	41	1	14	ATP	-	0.462471	38.5592	TRUE	TRUE	FALSE	FALSE	FALSE	FALSE	0.205739	0.167761	0.156766	0.0634466	0.0610798	0.193676	0.0454352	0.0927295	0.3735	0.520403	CTL	-0.421781	0.0668631	0.0467256	0
AN10723_BA9	AN10723	BA9	CTL	M	60	1	24.23	ATP	Heart Attack	0.0972385	47.2198	TRUE	TRUE	FALSE	FALSE	FALSE	FALSE	0.0828327	0.105509	0.0684556	0.0507405	0.0559052	0.498614	0.0498843	0.0906514	0.188342	0.723599	CTL	1.10399	-0.092836	-0.0863845	0
AN11864_BA9	AN11864	BA9	CTL	M	57	1	22.33	ATP	-	0.361193	49.7011	TRUE	TRUE	FALSE	FALSE	FALSE	FALSE	0.181834	0.138197	0.134766	0.054963	0.0555346	0.296656	0.0457014	0.0889686	0.320031	0.587621	CTL	0.0698956	0.237188	0.0810344	0
AN11931_BA9	AN11931	BA9	dup15q	F	39	1	32.83	ATP	epilepsy	0.495132	31.0861	FALSE	TRUE	FALSE	FALSE	FALSE	FALSE	0.206805	0.189175	0.163217	0.0572484	0.0638715	0.172379	0.0459914	0.0923902	0.39598	0.502707	ASD	-0.551105	0.00650222	-0.0137209	1
AN11989_BA9	AN11989	BA9	iASD	M	30	1	16.06	ATP	Congestive Heart Failure	0.425162	26.5364	TRUE	FALSE	FALSE	FALSE	FALSE	FALSE	0.185154	0.163437	0.15755	0.0618528	0.0634915	0.223476	0.0465948	0.0940697	0.348591	0.552965	ASD	-0.253016	0.0245488	0.0813845	1
AN12137_BA9	AN12137	BA9	CTL	M	31	1	32.92	ATP	Asphyxia	0.37055	35.2592	TRUE	TRUE	FALSE	FALSE	FALSE	FALSE	0.180692	0.146239	0.159145	0.0579274	0.0598465	0.271669	0.0423108	0.09133	0.326931	0.590899	CTL	-0.0767857	0.148757	0.159265	0
AN12457_BA9	AN12457	BA9	iASD	F	29	1	17.83	ATP	Seizure Disorder	0.446808	26.0202	TRUE	FALSE	FALSE	FALSE	FALSE	FALSE	0.202946	0.158658	0.109007	0.06414	0.0801	0.228026	0.0517564	0.103866	0.361605	0.53303	ASD	-0.128325	-0.0140425	-0.295007	1
AN13872_BA9	AN13872	BA9	iASD	F	5	1	33	ATP	Drowning	0.449744	4.33256	TRUE	FALSE	FALSE	FALSE	FALSE	FALSE	0.20311	0.180362	0.140832	0.0710596	0.0779404	0.181493	0.0494714	0.0978198	0.383472	0.520796	ASD	-0.436211	-0.127885	-0.135829	1
AN14762_BA9	AN14762	BA9	dup15q	M	9	2	13.63	ATP	Cardiac Arrest	0.395565	8.40169	FALSE	TRUE	FALSE	FALSE	FALSE	FALSE	0.136813	0.210603	0.172116	0.0754584	0.0878593	0.172295	0.0552907	0.109847	0.347416	0.56302	ASD	-0.39988	-0.563177	0.0360506	1
AN14829_BA9	AN14829	BA9	dup15q	F	26	1	28.67	ATP	Asphyxia	0.320398	25.5284	FALSE	TRUE	FALSE	FALSE	FALSE	FALSE	0.163027	0.120055	0.165105	0.0628558	0.0516512	0.296175	0.0479839	0.0869231	0.283082	0.623771	ASD	0.0790493	0.173794	0.374754	1
AN15566_BA9	AN15566	BA9	CTL	F	32	1	28.92	ATP	-	0.364816	29.8078	TRUE	TRUE	FALSE	FALSE	FALSE	FALSE	0.176981	0.139572	0.128516	0.061116	0.0632352	0.284653	0.0486032	0.0921306	0.316553	0.586124	CTL	0.0689213	0.10916	0.0161921	0
AN16115_BA9	AN16115	BA9	iASD	F	11	1	12.88	ATP	Drowning	0.438511	11.495	TRUE	FALSE	FALSE	FALSE	FALSE	FALSE	0.204195	0.16755	0.140671	0.0623809	0.0696737	0.21227	0.0455996	0.0917144	0.371745	0.530596	ASD	-0.304674	0.0363182	-0.082107	1
AN16641_BA9	AN16641	BA9	iASD	M	9	1	27	ATP	Seizure Disorder	0.310467	8.39412	TRUE	FALSE	FALSE	FALSE	FALSE	FALSE	0.162015	0.137012	0.117211	0.0596595	0.0700033	0.314434	0.0497086	0.0902041	0.299027	0.611016	ASD	0.226079	0.0372885	-0.0588863	1
AN17254_BA9	AN17254	BA9	iASD	M	51	2	22.16	ATP	Heart Attack	0.0923534	43.1259	TRUE	FALSE	FALSE	FALSE	FALSE	FALSE	0.0651657	0.110567	0.0882806	0.0535658	0.0735931	0.475669	0.0516535	0.0906186	0.175733	0.742762	ASD	1.08082	-0.454296	0.0566606	1
AN17515_BA9	AN17515	BA9	iASD	M	54	1	28.25	ATP	Cancer	0.453062	40.9415	TRUE	FALSE	FALSE	FALSE	FALSE	FALSE	0.203031	0.164954	0.142007	0.060264	0.0591685	0.227383	0.0437259	0.0913024	0.367985	0.532548	ASD	-0.255288	0.149206	-0.00520647	1
AN19442_BA9	AN19442	BA9	CTL	M	50	1	20.4	ATP	-	0.341452	42.829	TRUE	TRUE	FALSE	FALSE	FALSE	FALSE	0.170405	0.134776	0.121332	0.0595406	0.0592556	0.307344	0.0486171	0.0934568	0.305182	0.59609	CTL	0.172155	0.152462	0.0228404	0
AN19511_BA9	AN19511	BA9	iASD	M	8	1	22.2	ATP	Cancer	0.373212	9.94804	TRUE	FALSE	FALSE	FALSE	FALSE	FALSE	0.15573	0.179572	0.133899	0.0650226	0.0765049	0.246117	0.049232	0.0957975	0.335302	0.570776	ASD	-0.0621016	-0.192352	-0.0839868	1
AN19760_BA9	AN19760	BA9	CTL	M	28	1	23.25	ATP	Unknown	0.240163	29.6809	TRUE	TRUE	FALSE	FALSE	FALSE	FALSE	0.128686	0.1347	0.10321	0.0565467	0.0601208	0.380879	0.0477507	0.0874181	0.263385	0.648507	CTL	0.511731	0.0281457	-0.0203236	0
NP053_06_BA9	NP053_06	BA9	CTL	M	71	1	48	Oxford	throat cancer	0.46108	56.7879	TRUE	TRUE	FALSE	FALSE	FALSE	FALSE	0.207494	0.162879	0.167201	0.0621256	0.0650962	0.192723	0.0459287	0.0912396	0.370373	0.533074	CTL	-0.439335	0.0475977	0.0749483	0
NP071_10_BA9	NP071_10	BA9	CTL	M	68	1	48	Oxford	hypoxic ishaemic damage	0.43299	50.0573	TRUE	TRUE	FALSE	FALSE	FALSE	FALSE	0.193437	0.149518	0.164018	0.0605087	0.0576138	0.217685	0.0489957	0.0949808	0.342956	0.548821	CTL	-0.279241	0.108998	0.167092	0
NP115_09_BA9	NP115_09	BA9	CTL	M	71	1	24	Oxford	pulmonary fibrosis	0.461311	58.067	TRUE	TRUE	FALSE	FALSE	FALSE	FALSE	0.199148	0.166339	0.157076	0.0620939	0.0578735	0.203055	0.0493004	0.0952335	0.365487	0.529399	CTL	-0.357183	0.0793901	0.084549	0
NP121_11_BA9	NP121_11	BA9	iASD	M	33	1	96	Oxford	SUDEP	0.349332	29.0309	TRUE	FALSE	FALSE	FALSE	FALSE	FALSE	0.139187	0.174986	0.148659	0.0720298	0.0751888	0.237922	0.0543675	0.102584	0.314173	0.588167	ASD	-0.0614069	-0.31392	0.0645502	1
NP122_11_BA9	NP122_11	BA9	CTL	F	65	1	24	Oxford	chronic obstructive pulmonary disease	0.415705	52.0568	TRUE	TRUE	FALSE	FALSE	FALSE	FALSE	0.171228	0.176953	0.191722	0.0682639	0.0635479	0.180511	0.0491042	0.10058	0.348181	0.553149	CTL	-0.471264	-0.157119	0.228275	0
NP167_08_BA9	NP167_08	BA9	iASD	F	44	2	48	Oxford	Cardiac arrest	0.402951	32.3085	TRUE	FALSE	FALSE	FALSE	FALSE	FALSE	0.177852	0.140078	0.164946	0.0718495	0.0581846	0.218326	0.0547024	0.10255	0.31793	0.568009	ASD	-0.219912	0.00236619	0.25203	1
NP168_08_BA9	NP168_08	BA9	CTL	M	71	1	24	Oxford	metastic bladder cancer	0.377585	62.2322	TRUE	TRUE	FALSE	FALSE	FALSE	FALSE	0.185034	0.138055	0.139916	0.0557729	0.0570642	0.284328	0.0489242	0.0892455	0.323089	0.586005	CTL	0.0269677	0.209292	0.0962282	0
NP26_11_BA9	NP26_11	BA9	iASD	M	22	1	48	Oxford	aspiration of gastral material	0.150331	19.9597	TRUE	FALSE	FALSE	FALSE	FALSE	FALSE	0.088106	0.119367	0.108271	0.057419	0.0707974	0.420843	0.0525446	0.0907555	0.207473	0.709875	ASD	0.775536	-0.293	0.117561	1
NP81_11_BA9	NP81_11	BA9	CTL	M	56	1	48	Oxford	stomach cancer	0.337157	50.9317	TRUE	TRUE	FALSE	FALSE	FALSE	FALSE	0.163834	0.132841	0.12547	0.0563496	0.0584521	0.318388	0.0504257	0.0906206	0.296675	0.609085	CTL	0.216438	0.150266	0.063971	0
NP90_09_BA9	NP90_09	BA9	iASD	M	50	2	72	Oxford	pulmonary embolus following eye surgery	0.2911	45.8714	TRUE	FALSE	FALSE	FALSE	FALSE	FALSE	0.143617	0.132051	0.141954	0.0583442	0.0612681	0.31934	0.0503012	0.0914506	0.275669	0.631207	ASD	0.233271	0.019843	0.185671	1
NP92_11_BA9	NP92_11	BA9	CTL	M	63	1	48	Oxford	congestive cardiac failure	0.428222	45.5304	TRUE	TRUE	FALSE	FALSE	FALSE	FALSE	0.190724	0.16882	0.150631	0.059032	0.0566916	0.235647	0.0447973	0.0904064	0.359543	0.546799	CTL	-0.221758	0.129422	0.0656296	0
NP94_11_BA9	NP94_11	BA9	CTL	F	62	1	24	Oxford	endometrial cancer	0.155701	53.1916	TRUE	TRUE	FALSE	FALSE	FALSE	FALSE	0.0993261	0.112062	0.0995022	0.0554967	0.0554025	0.440036	0.051504	0.0879623	0.211388	0.701941	CTL	0.796455	-0.0456559	0.136469	0
NP99_11_BA9	NP99_11	BA9	CTL	F	41	1	48	Oxford	rheumatoid arthritis/Bells palsy	0.420074	34.2434	TRUE	TRUE	FALSE	FALSE	FALSE	FALSE	0.211649	0.13689	0.15745	0.0563006	0.0522711	0.247174	0.0432666	0.0860029	0.348539	0.556462	CTL	-0.198318	0.316587	0.173068	0
UMB1578_BA9	UMB1578	BA9	CTL	M	53	1	17	NICHD	Arteriosclerotic cardiovascular disease	0.432847	40.013	TRUE	TRUE	FALSE	FALSE	FALSE	FALSE	0.195844	0.154374	0.152973	0.0631728	0.0567117	0.227565	0.0461639	0.0928485	0.350218	0.546586	CTL	-0.243961	0.135376	0.11409	0
UMB4590_BA9	UMB4590	BA9	CTL	M	20	1	19	NICHD	Cardiac Arrest	0.445232	21.1338	TRUE	TRUE	FALSE	FALSE	FALSE	FALSE	0.186943	0.172125	0.15209	0.0697669	0.0694089	0.195127	0.0512072	0.0976682	0.359068	0.5376	CTL	-0.355253	-0.104395	0.0131189	0
UMB4842_BA9	UMB4842	BA9	CTL	M	47	1	12	NICHD	Airway obstruction	0.393665	41.2779	TRUE	TRUE	FALSE	FALSE	FALSE	FALSE	0.15304	0.186467	0.170571	0.0708847	0.0705284	0.199373	0.0506226	0.10411	0.339507	0.56198	CTL	-0.313387	-0.275935	0.12571	0
UMB4849_BA9	UMB4849	BA9	iASD	M	7	1	20	NICHD	Drowning	0.416577	7.72475	TRUE	FALSE	FALSE	FALSE	FALSE	FALSE	0.158095	0.197358	0.165146	0.0756011	0.0853967	0.167558	0.053238	0.106717	0.355454	0.54694	ASD	-0.459818	-0.432106	-0.00434919	1
UMB4999_BA9	UMB4999	BA9	iASD	M	20	1	14	NICHD	Cardiac Arrhythmia	0.397262	21.1438	TRUE	FALSE	FALSE	FALSE	FALSE	FALSE	0.15769	0.180603	0.1761	0.0702989	0.0783917	0.192882	0.0504192	0.102061	0.338293	0.568092	ASD	-0.35313	-0.307771	0.106961	1
UMB5027_BA9	UMB5027	BA9	iASD	M	37	2	26	NICHD	Obstruction Of Bowel Due To Adhesion	0.4164	29.2307	TRUE	FALSE	FALSE	FALSE	FALSE	FALSE	0.173193	0.172081	0.161246	0.06808	0.0661749	0.204301	0.050616	0.0980728	0.345274	0.550418	ASD	-0.307821	-0.118319	0.0969498	1
UMB5079_BA9	UMB5079	BA9	CTL	M	33	1	16	NICHD	Drowning	0.373097	28.8485	TRUE	TRUE	FALSE	FALSE	FALSE	FALSE	0.165285	0.160394	0.144161	0.0689303	0.0649945	0.25234	0.0482439	0.0955928	0.325679	0.57867	CTL	-0.0740834	-0.0524201	0.0742236	0
UMB5115_BA9	UMB5115	BA9	iASD	M	46	1	29	NICHD	Complications Of Pseuodmyxoma Peritonei	0.396373	43.073	TRUE	FALSE	FALSE	FALSE	FALSE	FALSE	0.173843	0.157286	0.176447	0.0643585	0.0658331	0.220044	0.0468623	0.0945007	0.331129	0.573545	ASD	-0.267727	-0.0511543	0.191931	1
UMB5242_BA9	UMB5242	BA9	CTL	M	15	1	9	NICHD	Cardiac arrhythmia due to conduction system	0.463886	13.4299	TRUE	TRUE	FALSE	FALSE	FALSE	FALSE	0.1978	0.189968	0.169971	0.0676107	0.0734371	0.160651	0.0473165	0.0982442	0.387768	0.518987	CTL	-0.602808	-0.159942	-0.00031754	0
UMB5297_BA9	UMB5297	BA9	iASD	M	33	1	50	NICHD	Asphyxia	0.43337	22.2211	TRUE	FALSE	FALSE	FALSE	FALSE	FALSE	0.176248	0.175454	0.141582	0.0686672	0.0636435	0.207433	0.0545601	0.102096	0.351702	0.535886	ASD	-0.255009	-0.0925571	0.00673492	1
UMB5302_BA9	UMB5302	BA9	iASD	M	16	1	20	NICHD	Diabetic Ketoacidosis	0.335604	19.5009	TRUE	FALSE	FALSE	FALSE	FALSE	FALSE	0.139927	0.156984	0.166812	0.0809886	0.0762175	0.22637	0.0552382	0.104634	0.296912	0.605627	ASD	-0.118676	-0.3441	0.204511	1
UMB5303_BA9	UMB5303	BA9	iASD	M	67	1	16	NICHD	Cardiac Arrest	0.389617	59.5369	TRUE	FALSE	FALSE	FALSE	FALSE	FALSE	0.165557	0.16733	0.173614	0.057002	0.0602077	0.248458	0.0426801	0.092	0.332887	0.581962	ASD	-0.169669	0.0235776	0.188988	1
UMB5308_BA9	UMB5308	BA9	iASD	M	4	1	21	NICHD	Blunt head injury, hit by a car while walking	0.430744	5.57827	TRUE	FALSE	FALSE	FALSE	FALSE	FALSE	0.178866	0.197993	0.168021	0.0707869	0.0847715	0.162806	0.0492673	0.100945	0.376859	0.535653	ASD	-0.548763	-0.322492	-0.0419776	1
UMB5340_BA9	UMB5340	BA9	iASD	M	53	2	NA	NICHD	Unresponsive in bed	0.421846	46.8433	TRUE	FALSE	FALSE	FALSE	FALSE	FALSE	0.195716	0.152819	0.160937	0.056246	0.0565102	0.237286	0.0446524	0.0866869	0.348535	0.555632	ASD	-0.224478	0.180803	0.138152	1
UMB5342_BA9	UMB5342	BA9	CTL	M	23	1	14	NICHD	Motorcycle accident	0.182951	20.8008	TRUE	TRUE	FALSE	FALSE	FALSE	FALSE	0.103914	0.113395	0.101665	0.0561471	0.0632721	0.43318	0.0481885	0.0866106	0.217309	0.702453	CTL	0.748758	-0.0775694	0.0811409	0
x1054_97_BA9	x1054_97	BA9	CTL	F	59	1	72	Oxford	ovarian cancer	0.306555	48.6234	TRUE	TRUE	FALSE	FALSE	FALSE	FALSE	0.165686	0.125847	0.118381	0.0512222	0.0571581	0.344528	0.0459568	0.0854204	0.291534	0.617246	CTL	0.295735	0.24229	0.0299974	0
x1085_93_BA9	x1085_93	BA9	CTL	M	67	1	72	Oxford	adenocarcinoma of right lung	0.304862	57.2042	TRUE	TRUE	FALSE	FALSE	FALSE	FALSE	0.151015	0.13022	0.127629	0.0591007	0.0546803	0.332654	0.0482039	0.0903939	0.281236	0.622267	CTL	0.273588	0.135019	0.144792	0
x1127_93_BA9	x1127_93	BA9	CTL	M	64	1	24	Oxford	myocardial infarction	0.219555	54.9947	TRUE	TRUE	FALSE	FALSE	FALSE	FALSE	0.124139	0.117059	0.10558	0.057386	0.054348	0.399964	0.0529408	0.0883606	0.241198	0.670219	CTL	0.602291	0.0755261	0.109637	0
x1148_98_BA9	x1148_98	BA9	CTL	M	70	1	48	Oxford	bronchopneumonia	0.357185	57.5879	TRUE	TRUE	FALSE	FALSE	FALSE	FALSE	0.137944	0.175784	0.168341	0.073699	0.0745167	0.222903	0.0517541	0.107263	0.313729	0.591214	CTL	-0.160255	-0.34197	0.161468	0
x1340_94_BA9	x1340_94	BA9	CTL	M	69	1	24	Oxford	sudden artrial fibrillation/fatal collapse	0.437819	52.0814	TRUE	TRUE	FALSE	FALSE	FALSE	FALSE	0.191922	0.163781	0.160732	0.0639471	0.0574385	0.214038	0.0480986	0.0944299	0.355702	0.544254	CTL	-0.308497	0.0719916	0.129831	0
AN00493_BA41	AN00493	BA41-42-22	iASD	M	27	1	8.3	ATP	Drowning	0.422093	27.6115	FALSE	FALSE	TRUE	FALSE	FALSE	FALSE	0.211392	0.139405	0.129617	0.0558986	0.0598876	0.262394	0.0487731	0.0876808	0.350797	0.55657	ASD	-0.0689721	0.25953	-0.028463	1
AN01093_BA41	AN01093	BA41-42-22	iASD	M	56	2	19.48	ATP	Anoxic Encephalopathy	0.406824	38.981	FALSE	FALSE	TRUE	FALSE	FALSE	FALSE	0.181099	0.153372	0.217098	0.0768058	0.059551	0.159788	0.0512163	0.0994212	0.334471	0.564459	ASD	-0.600956	-0.133128	0.400639	1
AN01410_BA41	AN01410	BA41-42-22	CTL	M	41	1	27.17	ATP	-	0.309338	42.6559	FALSE	FALSE	TRUE	TRUE	FALSE	FALSE	0.154896	0.142897	0.103454	0.0546081	0.0581867	0.345974	0.0489444	0.0895451	0.297793	0.611167	CTL	0.349039	0.142328	-0.0930208	0
AN01570_BA41	AN01570	BA41-42-22	iASD	F	18	1	6.75	ATP	Seizure Disorder	0.286459	21.411	FALSE	FALSE	TRUE	FALSE	FALSE	FALSE	0.13901	0.139443	0.114389	0.0554891	0.0700425	0.347136	0.0426756	0.0916001	0.278454	0.629732	ASD	0.352077	-0.00967149	-0.0522556	1
AN02987_BA41	AN02987	BA41-42-22	iASD	M	15	1	30.8	ATP	Head Trauma	0.393936	17.5952	FALSE	FALSE	TRUE	FALSE	FALSE	FALSE	0.193349	0.152258	0.12178	0.0554195	0.0638051	0.277146	0.0456624	0.089366	0.345607	0.563813	ASD	0.00399612	0.176837	-0.108451	1
AN03217_BA41	AN03217	BA41-42-22	CTL	M	19	1	18.58	ATP	Pneumonia	0.448021	18.4207	FALSE	FALSE	TRUE	TRUE	FALSE	FALSE	0.189139	0.183736	0.163853	0.0686474	0.0700325	0.1804	0.0507734	0.0977044	0.372875	0.533706	CTL	-0.462558	-0.137068	0.0296854	0
AN03345_BA41	AN03345	BA41-42-22	iASD	M	2	1	4	ATP	Drowning	0.426683	4.12182	FALSE	FALSE	TRUE	FALSE	FALSE	FALSE	0.164025	0.213904	0.156561	0.0740829	0.0948069	0.159438	0.0508035	0.108061	0.377929	0.535692	ASD	-0.519362	-0.474233	-0.136211	1
AN03632_BA41	AN03632	BA41-42-22	iASD	F	49	2	21.08	ATP	Cancer	0.344921	44.8101	FALSE	FALSE	TRUE	FALSE	FALSE	FALSE	0.171899	0.132154	0.119665	0.0550924	0.0598111	0.322382	0.0464446	0.0890502	0.304053	0.603394	ASD	0.212527	0.198204	0.000636069	1
AN04479_BA41	AN04479	BA41-42-22	CTL	M	44	1	23.26	ATP	-	0.202058	41.8903	FALSE	FALSE	TRUE	TRUE	FALSE	FALSE	0.120559	0.1202	0.082429	0.0528421	0.0572627	0.434951	0.048466	0.0851849	0.240759	0.675951	CTL	0.747133	0.0912622	-0.113642	0
AN04682_BA41	AN04682	BA41-42-22	iASD	M	15	1	23.23	ATP	Asphyxia	0.434635	19.4088	FALSE	FALSE	TRUE	FALSE	FALSE	FALSE	0.208507	0.160541	0.125417	0.0604072	0.0624579	0.244524	0.045487	0.090797	0.369048	0.538292	ASD	-0.153855	0.171435	-0.11182	1
AN05983_BA41	AN05983	BA41-42-22	dup15q	M	24	1	36.36	ATP	Sudden Unexpected Death	0.467752	30.2444	FALSE	FALSE	FALSE	TRUE	FALSE	FALSE	0.196839	0.180359	0.12969	0.0654284	0.0646002	0.2019	0.0502981	0.0999543	0.377197	0.511917	ASD	-0.309615	-0.0067624	-0.121767	1
AN06365_BA41	AN06365	BA41-42-22	dup15q	M	10	1	17.7	ATP	epilepsy	0.298672	7.40862	FALSE	FALSE	FALSE	TRUE	FALSE	FALSE	0.130601	0.16323	0.0951831	0.0596612	0.0764013	0.319683	0.0571387	0.0976107	0.293831	0.608068	ASD	0.37814	-0.204953	-0.249349	1
AN06420_BA41	AN06420	BA41-42-22	iASD	M	39	2	13.95	ATP	Cardiac Tamponade	0.391471	38.293	FALSE	FALSE	TRUE	FALSE	FALSE	FALSE	0.189363	0.147154	0.113533	0.0578174	0.0561884	0.292066	0.0471706	0.0876974	0.336517	0.566775	ASD	0.0851544	0.235231	-0.0795435	1
AN07176_BA41	AN07176	BA41-42-22	CTL	M	21	1	29.91	ATP	Accident	0.190332	18.0866	FALSE	FALSE	TRUE	TRUE	FALSE	FALSE	0.115672	0.120343	0.0796981	0.0580683	0.0633324	0.419895	0.0530675	0.0887802	0.236015	0.674061	CTL	0.7585	-0.0316352	-0.149756	0
AN07444_BA41	AN07444	BA41-42-22	CTL	M	17	1	30.75	ATP	Asphyxia	0.429763	18.747	FALSE	FALSE	TRUE	TRUE	FALSE	FALSE	0.193556	0.168593	0.129838	0.0572633	0.067282	0.238887	0.0475288	0.0909845	0.362149	0.540799	CTL	-0.154083	0.0676104	-0.12216	0
AN08043_BA41	AN08043	BA41-42-22	iASD	F	52	1	39.15	ATP	-	0.449998	45.5734	FALSE	FALSE	TRUE	FALSE	FALSE	FALSE	0.199931	0.161243	0.113889	0.0550031	0.0565517	0.254272	0.049515	0.0955417	0.361174	0.529231	ASD	-0.061163	0.212825	-0.146824	1
AN08161_BA41	AN08161	BA41-42-22	CTL	F	36	1	23.83	ATP	Multisystem Failure	0.432769	36.3786	FALSE	FALSE	TRUE	TRUE	FALSE	FALSE	0.210103	0.145931	0.129223	0.0577316	0.0541487	0.262992	0.0444268	0.0887226	0.356034	0.548522	CTL	-0.0917317	0.300594	-0.00289588	0
AN08166_BA41	AN08166	BA41-42-22	iASD	M	28	2	43.25	ATP	Seizure Suspected	0.420815	32.5692	FALSE	FALSE	TRUE	FALSE	FALSE	FALSE	0.192256	0.16251	0.123098	0.0590521	0.0626615	0.254448	0.0482729	0.0902016	0.354767	0.547533	ASD	-0.0754906	0.117972	-0.107874	1
AN08677_BA41	AN08677	BA41-42-22	CTL	M	38	1	25.47	ATP	-	0.407538	33.8069	FALSE	FALSE	TRUE	TRUE	FALSE	FALSE	0.198987	0.143198	0.117351	0.0555348	0.056154	0.290185	0.0469704	0.0875282	0.342184	0.566196	CTL	0.0561501	0.283867	-0.0663682	0
AN08792_BA41	AN08792	BA41-42-22	iASD	M	30	2	20.3	ATP	Gastrointestinal Bleeding	0.246494	24.3784	FALSE	FALSE	TRUE	FALSE	FALSE	FALSE	0.121417	0.139396	0.0976128	0.0546313	0.0686393	0.378689	0.0496206	0.0887832	0.260812	0.649194	ASD	0.551424	-0.0826459	-0.117264	1
AN08873_BA41	AN08873	BA41-42-22	iASD	M	5	1	25.5	ATP	Drowning	0.462505	7.35372	FALSE	FALSE	TRUE	FALSE	FALSE	FALSE	0.195898	0.192355	0.154932	0.0709516	0.0766749	0.169559	0.047848	0.0971836	0.388253	0.519965	ASD	-0.527159	-0.181017	-0.0765954	1
AN09402_BA41	AN09402	BA41-42-22	dup15q	M	11	1	10.5	ATP	Seizure Disorder	0.407772	7.64565	FALSE	FALSE	FALSE	TRUE	FALSE	FALSE	0.152311	0.205813	0.150524	0.0588881	0.0784458	0.217876	0.0477106	0.0932476	0.358124	0.553445	ASD	-0.220237	-0.266516	-0.0776591	1
AN09714_BA41	AN09714	BA41-42-22	iASD	M	60	1	26.5	ATP	Pancreatic Cancer	0.4384	36.0672	FALSE	FALSE	TRUE	FALSE	FALSE	FALSE	0.199166	0.154642	0.118504	0.0566012	0.059589	0.255687	0.0522506	0.0944946	0.353809	0.542631	ASD	-0.0502624	0.179814	-0.113194	1
AN10028_BA41	AN10028	BA41-42-22	CTL	M	36	1	21.46	ATP	-	0.42126	35.2866	FALSE	FALSE	TRUE	TRUE	FALSE	FALSE	0.198221	0.156088	0.128581	0.0574478	0.0582582	0.258946	0.0457833	0.0882131	0.354309	0.549016	CTL	-0.0874949	0.20101	-0.0451788	0
AN10679_BA41	AN10679	BA41-42-22	CTL	F	41	1	14	ATP	-	0.506806	34.7955	FALSE	FALSE	TRUE	TRUE	FALSE	FALSE	0.22205	0.183376	0.153707	0.0600154	0.0607506	0.173633	0.0426179	0.0906848	0.405426	0.490725	CTL	-0.562387	0.0941827	-0.0415633	0
AN10833_BA41	AN10833	BA41-42-22	CTL	M	22	1	21.47	ATP	-	0.457545	25.7556	FALSE	FALSE	TRUE	TRUE	FALSE	FALSE	0.216118	0.160611	0.135884	0.0643138	0.0619337	0.218453	0.0450747	0.0923695	0.376729	0.52566	CTL	-0.289738	0.14892	-0.0545906	0
AN11864_BA41	AN11864	BA41-42-22	CTL	M	57	1	22.33	ATP	-	0.26881	49.5976	FALSE	FALSE	TRUE	TRUE	FALSE	FALSE	0.144339	0.132855	0.109172	0.0564874	0.0569583	0.363541	0.0488683	0.0878765	0.277193	0.635027	CTL	0.4146	0.121534	0.013543	0
AN11931_BA41	AN11931	BA41-42-22	dup15q	F	39	1	32.83	ATP	epilepsy	0.451688	35.0835	FALSE	FALSE	FALSE	TRUE	FALSE	FALSE	0.194501	0.162773	0.118072	0.0570212	0.0581083	0.253674	0.0481992	0.0934258	0.357275	0.535074	ASD	-0.0704005	0.170985	-0.120225	1
AN11989_BA41	AN11989	BA41-42-22	iASD	M	30	2	16.06	ATP	Congestive Heart Failure	0.458485	30.3853	FALSE	FALSE	TRUE	FALSE	FALSE	FALSE	0.211119	0.155027	0.143144	0.0615272	0.0591502	0.223299	0.0468644	0.0910341	0.366146	0.533985	ASD	-0.264927	0.17032	0.0178983	1
AN12137_BA41	AN12137	BA41-42-22	CTL	M	31	1	32.92	ATP	Asphyxia	0.246879	35.0425	FALSE	FALSE	TRUE	TRUE	FALSE	FALSE	0.081784	0.187633	0.114354	0.0565419	0.0654073	0.360113	0.0442464	0.0952842	0.269417	0.640662	CTL	0.533801	-0.426954	0.0240133	0
AN12457_BA41	AN12457	BA41-42-22	iASD	F	29	1	17.83	ATP	Seizure Disorder	0.455055	29.5732	FALSE	FALSE	TRUE	FALSE	FALSE	FALSE	0.211376	0.165685	0.115067	0.0610387	0.0731363	0.231667	0.044592	0.0954175	0.377061	0.525501	ASD	-0.181888	0.0856385	-0.2587	1
AN13295_BA41	AN13295	BA41-42-22	CTL	M	56	1	22.12	ATP	-	0.291901	50.6819	FALSE	FALSE	TRUE	TRUE	FALSE	FALSE	0.132285	0.14329	0.136598	0.0601103	0.0609627	0.334066	0.0478832	0.0889549	0.275575	0.63962	CTL	0.288641	-0.0385211	0.158695	0
AN13872_BA41	AN13872	BA41-42-22	iASD	F	5	2	33	ATP	Drowning	0.448945	6.06288	FALSE	FALSE	TRUE	FALSE	FALSE	FALSE	0.197207	0.182191	0.129123	0.069247	0.0726501	0.197941	0.0502127	0.096694	0.379398	0.519174	ASD	-0.326737	-0.0823467	-0.167159	1
AN14757_BA41	AN14757	BA41-42-22	CTL	M	24	2	21.33	ATP	Heart Attack	0.357161	25.3872	FALSE	FALSE	TRUE	TRUE	FALSE	FALSE	0.186023	0.13738	0.112863	0.0524244	0.0532584	0.327457	0.0431957	0.0851772	0.323403	0.589198	CTL	0.191456	0.333122	-0.045307	0
AN14762_BA41	AN14762	BA41-42-22	dup15q	M	9	2	13.63	ATP	Cardiac Arrest	0.435261	5.12178	FALSE	FALSE	FALSE	TRUE	FALSE	FALSE	0.165477	0.205198	0.129688	0.0607821	0.0734618	0.228019	0.0486504	0.0896606	0.370676	0.540601	ASD	-0.168224	-0.161704	-0.177541	1
AN14829_BA41	AN14829	BA41-42-22	dup15q	F	26	1	28.67	ATP	Asphyxia	0.310343	26.4167	FALSE	FALSE	FALSE	TRUE	FALSE	FALSE	0.143351	0.134743	0.159493	0.0670809	0.0557473	0.297301	0.0494592	0.08997	0.278094	0.629081	ASD	0.123697	0.00280051	0.325484	1
AN16641_BA41	AN16641	BA41-42-22	iASD	M	9	2	27	ATP	Seizure Disorder	0.320003	10.4599	FALSE	FALSE	TRUE	FALSE	FALSE	FALSE	0.164351	0.140415	0.111251	0.056767	0.0633625	0.333392	0.0462999	0.0869356	0.304766	0.611072	ASD	0.267781	0.132923	-0.0796144	1
AN17254_BA41	AN17254	BA41-42-22	iASD	M	51	2	22.16	ATP	Heart Attack	0.342808	47.3033	FALSE	FALSE	TRUE	FALSE	FALSE	FALSE	0.146799	0.175757	0.116012	0.06098	0.0831377	0.27855	0.047292	0.0980293	0.322555	0.585972	ASD	0.111685	-0.205502	-0.205999	1
AN19442_BA41	AN19442	BA41-42-22	CTL	M	50	1	20.4	ATP	-	0.5046	40.3534	FALSE	FALSE	TRUE	TRUE	FALSE	FALSE	0.235017	0.168641	0.146282	0.056534	0.0556013	0.197804	0.043383	0.0864866	0.403658	0.499605	CTL	-0.442344	0.251291	-0.0301777	0
AN19511_BA41	AN19511	BA41-42-22	iASD	M	8	2	22.2	ATP	Cancer	0.436566	9.52459	FALSE	FALSE	TRUE	FALSE	FALSE	FALSE	0.196084	0.181371	0.141657	0.0650672	0.0696689	0.208992	0.0464394	0.0921368	0.377455	0.531825	ASD	-0.31962	-0.0267674	-0.0871409	1
AN19760_BA41	AN19760	BA41-42-22	CTL	M	28	2	23.25	ATP	Unknown	0.37728	28.6649	FALSE	FALSE	TRUE	TRUE	FALSE	FALSE	0.182139	0.150182	0.120364	0.0569466	0.055514	0.296543	0.0450952	0.0878843	0.332321	0.574463	CTL	0.0834024	0.22034	-0.0300323	0
NP053_06_BA41	NP053_06	BA41-42-22	CTL	M	71	1	48	Oxford	throat cancer	0.190155	55.1957	FALSE	FALSE	TRUE	TRUE	FALSE	FALSE	0.0976693	0.12509	0.100703	0.0531613	0.0601749	0.421574	0.0493495	0.0907005	0.222759	0.684963	CTL	0.737507	-0.118809	0.0639215	0
NP071_10_BA41	NP071_10	BA41-42-22	CTL	M	68	1	48	Oxford	hypoxic ishaemic damage	0.275395	57.9596	FALSE	FALSE	TRUE	TRUE	FALSE	FALSE	0.129246	0.146573	0.118436	0.063777	0.0645053	0.33463	0.0522002	0.0966742	0.275819	0.633549	CTL	0.352482	-0.106154	0.0400989	0
NP115_09_BA41	NP115_09	BA41-42-22	CTL	M	71	1	24	Oxford	pulmonary fibrosis	0.454279	59.2452	FALSE	FALSE	TRUE	TRUE	FALSE	FALSE	0.20867	0.156128	0.125415	0.0553536	0.0562945	0.253578	0.0456903	0.0915797	0.364798	0.536331	CTL	-0.11707	0.258107	-0.0737944	0
NP121_11_BA41	NP121_11	BA41-42-22	iASD	M	33	1	96	Oxford	SUDEP	0.197342	25.6185	FALSE	FALSE	TRUE	FALSE	FALSE	FALSE	0.115582	0.119007	0.0892362	0.0570765	0.0683107	0.4048	0.0536289	0.0932418	0.234589	0.673052	ASD	0.699387	-0.0803524	-0.0950772	1
NP122_11_BA41	NP122_11	BA41-42-22	CTL	F	65	1	24	Oxford	chronic obstructive pulmonary disease	0.328759	52.453	FALSE	FALSE	TRUE	TRUE	FALSE	FALSE	0.172718	0.122756	0.113753	0.0521584	0.0464189	0.356841	0.0432491	0.0870567	0.295474	0.612421	CTL	0.3106	0.395201	0.0838619	0
NP167_08_BA41	NP167_08	BA41-42-22	iASD	F	44	1	48	Oxford	Cardiac arrest	0.47047	36.2303	FALSE	FALSE	TRUE	FALSE	FALSE	FALSE	0.215577	0.154441	0.157101	0.0593784	0.0510959	0.219145	0.044107	0.0898807	0.370018	0.530828	ASD	-0.329226	0.263019	0.132417	1
NP168_08_BA41	NP168_08	BA41-42-22	CTL	M	71	2	24	Oxford	metastic bladder cancer	0.344771	54.3556	FALSE	FALSE	TRUE	TRUE	FALSE	FALSE	0.161256	0.129239	0.106021	0.0576669	0.0589566	0.314459	0.0598687	0.0993954	0.290495	0.596972	CTL	0.298346	0.113685	-0.0433361	0
NP26_11_BA41	NP26_11	BA41-42-22	iASD	M	22	2	48	Oxford	aspiration of gastral material	0.444335	22.4021	FALSE	FALSE	TRUE	FALSE	FALSE	FALSE	0.195665	0.168127	0.146873	0.0628788	0.0683767	0.21201	0.0458788	0.0928009	0.363792	0.536017	ASD	-0.3029	0.00823619	-0.0292106	1
NP73_11_BA41	NP73_11	BA41-42-22	CTL	M	64	1	NA	Oxford		0.438303	52.3571	FALSE	FALSE	TRUE	TRUE	FALSE	FALSE	0.202654	0.164953	0.131279	0.0564312	0.0602174	0.245056	0.0435902	0.0884756	0.367607	0.536574	CTL	-0.166019	0.182259	-0.0784922	0
NP81_11_BA41	NP81_11	BA41-42-22	CTL	M	56	1	48	Oxford	stomach cancer	0.160086	44.7471	FALSE	FALSE	TRUE	TRUE	FALSE	FALSE	0.0943237	0.117677	0.0848342	0.0549066	0.062236	0.444003	0.0532184	0.0920327	0.212001	0.699198	CTL	0.873438	-0.142373	-0.0349066	0
NP90_09_BA41	NP90_09	BA41-42-22	iASD	M	50	1	72	Oxford	pulmonary embolus following eye surgery	0.380739	42.7808	FALSE	FALSE	TRUE	FALSE	FALSE	FALSE	0.17074	0.160769	0.128939	0.0542326	0.0607937	0.281274	0.0467963	0.0909513	0.331509	0.572035	ASD	0.039192	0.100905	-0.0323699	1
NP92_11_BA41	NP92_11	BA41-42-22	CTL	M	63	1	48	Oxford	congestive cardiac failure	0.350335	58.9079	FALSE	FALSE	TRUE	TRUE	FALSE	FALSE	0.175951	0.136848	0.108643	0.0522377	0.0515714	0.342466	0.0440441	0.084176	0.312799	0.598962	CTL	0.265741	0.322388	-0.0408198	0
NP94_11_BA41	NP94_11	BA41-42-22	CTL	F	62	1	24	Oxford	endometrial cancer	0.338544	52.2909	FALSE	FALSE	TRUE	TRUE	FALSE	FALSE	0.177365	0.127658	0.125465	0.0569243	0.0483392	0.325681	0.0455866	0.0885676	0.305024	0.601996	CTL	0.19108	0.327108	0.131805	0
NP99_11_BA41	NP99_11	BA41-42-22	CTL	F	41	1	48	Oxford	rheumatoid arthritis/Bells palsy	0.427673	30.3825	FALSE	FALSE	TRUE	TRUE	FALSE	FALSE	0.218412	0.140757	0.129338	0.0548923	0.0523789	0.263805	0.0451158	0.0873839	0.359169	0.545531	CTL	-0.0937719	0.362569	0.00467285	0
UMB1578_BA41	UMB1578	BA41-42-22	CTL	M	53	1	17	NICHD	Arteriosclerotic cardiovascular disease	0.435287	45.0603	FALSE	FALSE	TRUE	TRUE	FALSE	FALSE	0.208823	0.147207	0.118101	0.0573487	0.0574285	0.269131	0.0456787	0.0894185	0.35603	0.547688	CTL	-0.0375614	0.274991	-0.0949539	0
UMB4337_BA41	UMB4337	BA41-42-22	CTL	M	8	1	16	NICHD	Motor vehicle accident	0.391458	7.43118	FALSE	FALSE	TRUE	TRUE	FALSE	FALSE	0.164026	0.183867	0.132151	0.0670587	0.0757285	0.238085	0.0494986	0.0971402	0.347893	0.562523	CTL	-0.111691	-0.171637	-0.10996	0
UMB4842_BA41	UMB4842	BA41-42-22	CTL	M	47	2	12	NICHD	Airway obstruction	0.299479	48.1719	FALSE	FALSE	TRUE	TRUE	FALSE	FALSE	0.140115	0.149143	0.11337	0.0566853	0.0615467	0.339693	0.0485415	0.0897277	0.289258	0.619837	CTL	0.334561	0.0156449	-0.0275793	0
UMB4849_BA41	UMB4849	BA41-42-22	iASD	M	7	2	20	NICHD	Drowning	0.391758	10.1451	FALSE	FALSE	TRUE	FALSE	FALSE	FALSE	0.177711	0.167457	0.125636	0.0625399	0.0681602	0.261447	0.0467292	0.0905749	0.345168	0.564513	ASD	-0.0398364	0.0131726	-0.103001	1
UMB4999_BA41	UMB4999	BA41-42-22	iASD	M	20	1	14	NICHD	Cardiac Arrhythmia	0.375694	22.2559	FALSE	FALSE	TRUE	FALSE	FALSE	FALSE	0.178348	0.154505	0.117779	0.0562046	0.0625716	0.289839	0.0478324	0.0886272	0.332853	0.574226	ASD	0.0864969	0.12992	-0.100876	1
UMB5079_BA41	UMB5079	BA41-42-22	CTL	M	33	1	16	NICHD	Drowning	0.367172	30.7488	FALSE	FALSE	TRUE	TRUE	FALSE	FALSE	0.151793	0.176674	0.139714	0.0703494	0.0736912	0.232272	0.0559126	0.106224	0.328467	0.571939	CTL	-0.0935464	-0.245882	-0.00817221	0
UMB5115_BA41	UMB5115	BA41-42-22	iASD	M	46	1	29	NICHD	Complications Of Pseuodmyxoma Peritonei	0.459784	41.974	FALSE	FALSE	TRUE	FALSE	FALSE	FALSE	0.197426	0.174805	0.143485	0.0611789	0.0639502	0.211967	0.0496444	0.093826	0.372231	0.530225	ASD	-0.296568	0.0353702	-0.0395777	1
UMB5163_BA41	UMB5163	BA41-42-22	CTL	M	15	1	12	NICHD	Drowning	0.313494	9.28597	FALSE	FALSE	TRUE	TRUE	FALSE	FALSE	0.154733	0.142177	0.105676	0.0596831	0.0632712	0.335956	0.0490673	0.0900111	0.29691	0.613654	CTL	0.318984	0.0718146	-0.0935146	0
UMB5176_BA41	UMB5176	BA41-42-22	iASD	M	22	1	18	NICHD	-	0.474955	17.8106	FALSE	FALSE	TRUE	FALSE	FALSE	FALSE	0.186632	0.193101	0.139606	0.0680193	0.0789833	0.164043	0.0577775	0.107728	0.379733	0.508429	ASD	-0.470849	-0.255275	-0.158837	1
UMB5242_BA41	UMB5242	BA41-42-22	CTL	M	15	1	9	NICHD	Cardiac arrhythmia due to conduction system	0.453281	12.8136	FALSE	FALSE	TRUE	TRUE	FALSE	FALSE	0.179161	0.200165	0.158965	0.069208	0.0774156	0.167352	0.052244	0.104744	0.379326	0.525184	CTL	-0.504258	-0.271703	-0.0525464	0
UMB5278_BA41	UMB5278	BA41-42-22	iASD	F	15	2	13	NICHD	Drowning	0.519492	10.4679	FALSE	FALSE	TRUE	FALSE	FALSE	FALSE	0.224324	0.196859	0.143789	0.0522178	0.0649678	0.178186	0.0438497	0.0860289	0.421182	0.483011	ASD	-0.52843	0.0937144	-0.171565	1
UMB5297_BA41	UMB5297	BA41-42-22	iASD	M	33	1	50	NICHD	Asphyxia	0.450779	25.8808	FALSE	FALSE	TRUE	FALSE	FALSE	FALSE	0.192385	0.185566	0.155679	0.068092	0.0680153	0.185717	0.049523	0.0988744	0.377951	0.527026	ASD	-0.435813	-0.0955795	-0.00645166	1
UMB5302_BA41	UMB5302	BA41-42-22	iASD	M	16	2	20	NICHD	Diabetic Ketoacidosis	0.368507	18.4762	FALSE	FALSE	TRUE	FALSE	FALSE	FALSE	0.179125	0.141442	0.161502	0.0685274	0.059287	0.249875	0.0477358	0.092355	0.320567	0.586927	ASD	-0.126931	0.0713668	0.218839	1
UMB5303_BA41	UMB5303	BA41-42-22	iASD	M	67	2	16	NICHD	Cardiac Arrest	0.435634	51.8536	FALSE	FALSE	TRUE	FALSE	FALSE	FALSE	0.190391	0.165014	0.136792	0.057604	0.0594003	0.239441	0.0482988	0.0924808	0.355404	0.541536	ASD	-0.158518	0.114492	-0.018148	1
UMB5308_BA41	UMB5308	BA41-42-22	iASD	M	4	1	21	NICHD	Blunt head injury, hit by a car while walking	0.47163	5.89358	FALSE	FALSE	TRUE	FALSE	FALSE	FALSE	0.196359	0.196164	0.150782	0.0713278	0.0770223	0.166404	0.0484828	0.0981624	0.392524	0.514019	ASD	-0.537069	-0.19346	-0.106905	1
UMB5340_BA41	UMB5340	BA41-42-22	iASD	M	53	1	NA	NICHD	Unresponsive in bed	0.441483	34.3196	FALSE	FALSE	TRUE	FALSE	FALSE	FALSE	0.185552	0.163334	0.143849	0.0648081	0.0738306	0.204949	0.0545184	0.103276	0.348886	0.541955	ASD	-0.268933	-0.102883	-0.0403887	1
UMB5342_BA41	UMB5342	BA41-42-22	CTL	M	23	1	14	NICHD	Motorcycle accident	0.35594	24.6383	FALSE	FALSE	TRUE	TRUE	FALSE	FALSE	0.161105	0.155744	0.125676	0.0651202	0.0692084	0.289012	0.0465467	0.0942123	0.316849	0.595564	CTL	0.0954513	-0.0279295	-0.0392046	0
x1054_97_BA41	x1054_97	BA41-42-22	CTL	F	59	1	72	Oxford	ovarian cancer	0.417211	46.2649	FALSE	FALSE	TRUE	TRUE	FALSE	FALSE	0.206932	0.142567	0.118411	0.0515719	0.0541906	0.282362	0.0451729	0.0882062	0.349499	0.551709	CTL	0.0122767	0.343242	-0.0721224	0
x1085_93_BA41	x1085_93	BA41-42-22	CTL	M	67	1	72	Oxford	adenocarcinoma of right lung	0.305929	56.2954	FALSE	FALSE	TRUE	TRUE	FALSE	FALSE	0.154881	0.135491	0.10708	0.0573685	0.0540375	0.348195	0.0467793	0.0884298	0.290371	0.61346	CTL	0.344397	0.184235	-0.00940089	0
x1127_93_BA41	x1127_93	BA41-42-22	CTL	M	64	1	24	Oxford	myocardial infarction	0.411737	59.334	FALSE	FALSE	TRUE	TRUE	FALSE	FALSE	0.196061	0.140103	0.112635	0.0565237	0.053414	0.295985	0.0496183	0.0892725	0.336164	0.568176	CTL	0.102586	0.297883	-0.0585589	0
x1148_98_BA41	x1148_98	BA41-42-22	CTL	M	70	1	48	Oxford	bronchopneumonia	0.227099	53.4528	FALSE	FALSE	TRUE	TRUE	FALSE	FALSE	0.124117	0.128002	0.0904675	0.0557681	0.0694057	0.394274	0.0512355	0.0910539	0.252119	0.66115	CTL	0.622967	-0.0473393	-0.1463	0
x1340_94_BA41	x1340_94	BA41-42-22	CTL	M	69	1	24	Oxford	sudden artrial fibrillation/fatal collapse	0.325942	55.1629	FALSE	FALSE	TRUE	TRUE	FALSE	FALSE	0.160703	0.142873	0.109493	0.0580164	0.0561799	0.334289	0.0488672	0.0895223	0.303576	0.606845	CTL	0.284575	0.159716	-0.0374868	0

## Sheet: MethylCTD_CTShifts
Logistic regression of diagnosis against age, sex, brain bank, batch, brain region, and 3 principal components representing 95% of the variation in cell-type composition shifts. This model corresponds to Model 1 after adjusting for correlated standard errors, and was compared to Model 0 (diagnosis ~ age, sex, brain bank) in a likelihood ratio test.
Term	Coef	S.E.	Wald Z	Pr(>|Z|)
Intercept	-0.729	1.1194	-0.65	0.5149
Age	-0.0285	0.0179	-1.59	0.1115
Sex=M	-0.9285	0.6781	-1.37	0.1709
BrainBank=NICHD	-0.6729	0.7478	-0.9	0.3682
BrainBank=Oxford	-0.9477	0.8048	-1.18	0.2389
Batch	2.4604	0.5521	4.46	<0.0001
RegionID=BA9	0.4549	0.386	1.18	0.2386
Comp.1	-0.8347	0.5773	-1.45	0.1482
Comp.2	-4.0013	1.1605	-3.45	0.0006
Comp.3	-1.9752	2.2909	-0.86	0.3886
