# Supplementary material for: Broad transcriptomic dysregulation occurs across the cerebral cortex in ASD
Source: Nature. 2022 Nov 2;611(7936):532–9. doi: 10.1038/s41586-022-05377-7 (PMC9668748; doi:10.1038/s41586-022-05377-7)
Supplement: Supplementary file 10 — Meta-data and summary results from snRNA-seq profiling of ASD and control subjects across 3 brain regions (PFC, Parietal, Occipital cortex). Cluster definitions, UMAPs, and summary statistics from cell-type-specific differential expression analyses. [file 41586_2022_5377_MOESM10_ESM.xlsx]

## Sheet: SupplementaryData8
SupplementaryData8
Sheet	Description
snRNAseq_metadata	snRNAseq meta data for pancortical seurat object
cluster_markers	cluster markers per cell type
UMAP_annotations	annotated atlas of UMAPS of canonical gene expression identifying cell types. Canonical Markers of cortical cell types are used for annotaton in combination with markers from Atlas such as Lake 2013, Lake 2017 and Hogde 2019. We have integrated our data with the first scRNAseq in ASD brains with transferanchors function of the Seurat package to find matching cell types bases on expression PCs bet…
UMAP_metadata	UMAP plots colorated by covariate, including individual donor, sex, age, diagnosis, brain region
CellNames_Subtypes_VelmeshevEquivalentCellNames	alternative/equivalent cell names used in the Velemshev et al., Science manuscript
CellCounts	raw cell numbers per cluster, split by diagnosis and region
snRNAseq_proportion	statistical analysis of cell proportion changes from snRNAseq data
DEA_ASDvCTL_sumstats	DE genes per cell type per region calculated using NEBULA at FDR<0.01
DEA_ASDvCTL_SubtypeRegion	# DE genes per cell type per region
Module-snDE-overlap	Overlap between gene coexpression modules and snRNA-seq cluster specific DE genes, fishers exact test (two-sided)
PseudobulkExpression	Pseudobulk expression levels across regions

## Sheet: snRNAseq_metadata
orig.ident	Channel	nCount_RNA	nFeature_RNA	nGene	nUMI	Project	BrainRegion	Sex	Diagnosis	Age	BA	Description	IndividualID	percent_mito	scale	Group	louvain_labels	anno	scrublet_score1	doublet_call	predicted.id
0679_BA17-AAACCCAAGAGGTTTA	SeuratProject	7289	3615	3615	7289	0679_BA17	Occipital	XX	CTL	41	BA17	raw Cell barcode by Genes matrix files	10679	1.09312	13.7231	one_group	3	ODC2	0.102901	FALSE	EX16_L6
0679_BA17-AAACCCAAGCAATTAG	SeuratProject	6708	3558	3558	6708	0679_BA17	Occipital	XX	CTL	41	BA17	raw Cell barcode by Genes matrix files	10679	0.894478	14.9076	one_group	9	ODC3	0.102901	FALSE	EX8_L5
0679_BA17-AAACCCAAGCCGATAG	SeuratProject	8908	3944	3944	8908	0679_BA17	Occipital	XX	CTL	41	BA17	raw Cell barcode by Genes matrix files	10679	0.979737	11.2271	one_group	3	ODC2	0.070102	FALSE	EX16_L6
0679_BA17-AAACCCAAGCCTCTGG	SeuratProject	11414	4226	4226	11414	0679_BA17	Occipital	XX	CTL	41	BA17	raw Cell barcode by Genes matrix files	10679	0.718115	8.76194	one_group	3	ODC2	0.0408799	FALSE	IHN2_SST
0679_BA17-AAACCCAAGCGACTGA	SeuratProject	6756	3318	3318	6756	0679_BA17	Occipital	XX	CTL	41	BA17	raw Cell barcode by Genes matrix files	10679	0.969176	14.8017	one_group	1	ODC1	0.0824754	FALSE	EX16_L6
0679_BA17-AAACCCAAGGAATTAC	SeuratProject	4298	2534	2534	4298	0679_BA17	Occipital	XX	CTL	41	BA17	raw Cell barcode by Genes matrix files	10679	1.23445	23.2721	one_group	9	ODC3	0.159939	FALSE	EX16_L6
0679_BA17-AAACCCAAGGTGGCTA	SeuratProject	17518	5776	5776	17518	0679_BA17	Occipital	XX	CTL	41	BA17	raw Cell barcode by Genes matrix files	10679	0.543157	5.70874	one_group	17	EX6	0.198097	FALSE	EX8_L5
0679_BA17-AAACCCAAGTCTCGTA	SeuratProject	8718	3953	3953	8718	0679_BA17	Occipital	XX	CTL	41	BA17	raw Cell barcode by Genes matrix files	10679	1.07237	11.4732	one_group	1	ODC1	0.150013	FALSE	EX16_L6
0679_BA17-AAACCCAAGTGCTAGG	SeuratProject	5715	3066	3066	5715	0679_BA17	Occipital	XX	CTL	41	BA17	raw Cell barcode by Genes matrix files	10679	1.3043	17.4978	one_group	1	ODC1	0.0712684	FALSE	EX16_L6
0679_BA17-AAACCCAAGTGGACGT	SeuratProject	8813	3956	3956	8813	0679_BA17	Occipital	XX	CTL	41	BA17	raw Cell barcode by Genes matrix files	10679	1.00241	11.3469	one_group	3	ODC2	0.0400656	FALSE	EX8_L5
0679_BA17-AAACCCACAAATGCGG	SeuratProject	6216	3203	3203	6216	0679_BA17	Occipital	XX	CTL	41	BA17	raw Cell barcode by Genes matrix files	10679	1.3121	16.0875	one_group	1	ODC1	0.138576	FALSE	EX16_L6
0679_BA17-AAACCCACAGCCCACA	SeuratProject	13686	5166	5166	13686	0679_BA17	Occipital	XX	CTL	41	BA17	raw Cell barcode by Genes matrix files	10679	0.591202	7.3078	one_group	21	ODC4	0.173453	FALSE	EX8_L5
0679_BA17-AAACCCACAGCTGAGA	SeuratProject	10008	4041	4041	10008	0679_BA17	Occipital	XX	CTL	41	BA17	raw Cell barcode by Genes matrix files	10679	0.698855	9.993	one_group	3	ODC2	0.147643	FALSE	EX8_L5
0679_BA17-AAACCCACATGGCACC	SeuratProject	7358	3902	3902	7358	0679_BA17	Occipital	XX	CTL	41	BA17	raw Cell barcode by Genes matrix files	10679	1.10806	13.5962	one_group	7	MG1	0.0331071	FALSE	MICROGLIA_2
0679_BA17-AAACCCAGTAAGTTGA	SeuratProject	5359	2923	2923	5359	0679_BA17	Occipital	XX	CTL	41	BA17	raw Cell barcode by Genes matrix files	10679	1.25997	18.6637	one_group	1	ODC1	0.048618	FALSE	EX16_L6
0679_BA17-AAACCCAGTCCTGTTC	SeuratProject	9085	4143	4143	9085	0679_BA17	Occipital	XX	CTL	41	BA17	raw Cell barcode by Genes matrix files	10679	0.913195	11.0084	one_group	1	ODC1	0.0712684	FALSE	EX16_L6
0679_BA17-AAACCCAGTCGAGATG	SeuratProject	5144	3014	3014	5144	0679_BA17	Occipital	XX	CTL	41	BA17	raw Cell barcode by Genes matrix files	10679	1.81542	19.4477	one_group	8	OPC1	0.173453	FALSE	OPCS
0679_BA17-AAACCCAGTCTAGGTT	SeuratProject	4133	2537	2537	4133	0679_BA17	Occipital	XX	CTL	41	BA17	raw Cell barcode by Genes matrix files	10679	0.92693	24.2014	one_group	7	MG1	0.0221816	FALSE	MICROGLIA_2
0679_BA17-AAACCCAGTGTAACGG	SeuratProject	10556	4346	4346	10556	0679_BA17	Occipital	XX	CTL	41	BA17	raw Cell barcode by Genes matrix files	10679	0.893375	9.47329	one_group	3	ODC2	0.0760865	FALSE	IHN2_SST
0679_BA17-AAACCCAGTTAAGGGC	SeuratProject	4972	3011	3011	4972	0679_BA17	Occipital	XX	CTL	41	BA17	raw Cell barcode by Genes matrix files	10679	1.88679	20.1288	one_group	6	EX3	0.114803	FALSE	EX8_L5
0679_BA17-AAACCCATCAGCGCGT	SeuratProject	4742	2712	2712	4742	0679_BA17	Occipital	XX	CTL	41	BA17	raw Cell barcode by Genes matrix files	10679	1.12948	21.097	one_group	1	ODC1	0.140783	FALSE	EX16_L6
0679_BA17-AAACCCATCATAGGCT	SeuratProject	11279	4549	4549	11279	0679_BA17	Occipital	XX	CTL	41	BA17	raw Cell barcode by Genes matrix files	10679	0.834283	8.86761	one_group	12	INH2	0.0936469	FALSE	IHN2_SST
0679_BA17-AAACGAAAGCAGGGAG	SeuratProject	8019	3768	3768	8019	0679_BA17	Occipital	XX	CTL	41	BA17	raw Cell barcode by Genes matrix files	10679	0.886771	12.475	one_group	3	ODC2	0.215775	FALSE	EX16_L6
0679_BA17-AAACGAAAGCGTCTCG	SeuratProject	2751	2007	2007	2751	0679_BA17	Occipital	XX	CTL	41	BA17	raw Cell barcode by Genes matrix files	10679	2.5364	36.3504	one_group	6	EX3	0.114803	FALSE	EX8_L5
0679_BA17-AAACGAACACATAACC	SeuratProject	3656	2491	2491	3656	0679_BA17	Occipital	XX	CTL	41	BA17	raw Cell barcode by Genes matrix files	10679	2.05695	27.3598	one_group	2	AST1	0.109545	FALSE	EX16_L6
0679_BA17-AAACGAACAGAGAATT	SeuratProject	6440	3307	3307	6440	0679_BA17	Occipital	XX	CTL	41	BA17	raw Cell barcode by Genes matrix files	10679	1.35157	15.528	one_group	1	ODC1	0.113023	FALSE	EX16_L6
0679_BA17-AAACGAACATGACGAG	SeuratProject	3097	2195	2195	3097	0679_BA17	Occipital	XX	CTL	41	BA17	raw Cell barcode by Genes matrix files	10679	2.14673	32.2997	one_group	6	EX3	0.0838054	FALSE	EX16_L6
0679_BA17-AAACGAACATGTGGTT	SeuratProject	15648	5196	5196	15648	0679_BA17	Occipital	XX	CTL	41	BA17	raw Cell barcode by Genes matrix files	10679	0.528408	6.39182	one_group	12	INH2	0.0442256	FALSE	IHN2_SST
0679_BA17-AAACGAAGTAACCAGG	SeuratProject	5540	2815	2815	5540	0679_BA17	Occipital	XX	CTL	41	BA17	raw Cell barcode by Genes matrix files	10679	1.52939	18.0538	one_group	6	EX3	0.159939	FALSE	EX8_L5
0679_BA17-AAACGAAGTCAGATTC	SeuratProject	3220	2186	2186	3220	0679_BA17	Occipital	XX	CTL	41	BA17	raw Cell barcode by Genes matrix files	10679	1.69097	31.0655	one_group	14	AST2	0.13218	FALSE	EX16_L6
0679_BA17-AAACGAAGTGGAGAAA	SeuratProject	8379	3825	3825	8379	0679_BA17	Occipital	XX	CTL	41	BA17	raw Cell barcode by Genes matrix files	10679	0.879639	11.936	one_group	3	ODC2	0.136407	FALSE	EX16_L6
0679_BA17-AAACGAATCAAGTGTC	SeuratProject	5539	3003	3003	5539	0679_BA17	Occipital	XX	CTL	41	BA17	raw Cell barcode by Genes matrix files	10679	1.30833	18.0538	one_group	1	ODC1	0.22738	FALSE	EX16_L6
0679_BA17-AAACGAATCACGGGCT	SeuratProject	3008	1927	1927	3008	0679_BA17	Occipital	XX	CTL	41	BA17	raw Cell barcode by Genes matrix files	10679	1.35072	33.2557	one_group	9	ODC3	0.0981726	FALSE	EX16_L6
0679_BA17-AAACGAATCCTCACCA	SeuratProject	7252	3386	3386	7252	0679_BA17	Occipital	XX	CTL	41	BA17	raw Cell barcode by Genes matrix files	10679	0.721302	13.7912	one_group	1	ODC1	0.0345982	FALSE	EX16_L6
0679_BA17-AAACGAATCTGGACCG	SeuratProject	8546	3726	3726	8546	0679_BA17	Occipital	XX	CTL	41	BA17	raw Cell barcode by Genes matrix files	10679	0.887026	11.7028	one_group	3	ODC2	0.11127	FALSE	EX16_L6
0679_BA17-AAACGCTAGGTGCTGA	SeuratProject	3564	2079	2079	3564	0679_BA17	Occipital	XX	CTL	41	BA17	raw Cell barcode by Genes matrix files	10679	0.964334	28.0662	one_group	3	ODC2	0.0281173	FALSE	MYLEN_OLIGO_4
0679_BA17-AAACGCTAGTCACGCC	SeuratProject	7220	3405	3405	7220	0679_BA17	Occipital	XX	CTL	41	BA17	raw Cell barcode by Genes matrix files	10679	0.939727	13.8504	one_group	1	ODC1	0.0798688	FALSE	EX16_L6
0679_BA17-AAACGCTAGTTCATCG	SeuratProject	10491	4252	4252	10491	0679_BA17	Occipital	XX	CTL	41	BA17	raw Cell barcode by Genes matrix files	10679	0.672822	9.5338	one_group	3	ODC2	0.0384626	FALSE	IHN2_SST
0679_BA17-AAACGCTCATGGTACT	SeuratProject	3924	2563	2563	3924	0679_BA17	Occipital	XX	CTL	41	BA17	raw Cell barcode by Genes matrix files	10679	1.23922	25.4842	one_group	2	AST1	0.0785913	FALSE	Astro_1
0679_BA17-AAACGCTGTACAAGTA	SeuratProject	6593	3356	3356	6593	0679_BA17	Occipital	XX	CTL	41	BA17	raw Cell barcode by Genes matrix files	10679	1.1374	15.1676	one_group	1	ODC1	0.107846	FALSE	EX16_L6
0679_BA17-AAACGCTGTCTTAGTG	SeuratProject	6264	3155	3155	6264	0679_BA17	Occipital	XX	CTL	41	BA17	raw Cell barcode by Genes matrix files	10679	1.02446	15.9668	one_group	1	ODC1	0.1261	FALSE	EX16_L6
0679_BA17-AAACGCTTCACCCTGT	SeuratProject	3513	2367	2367	3513	0679_BA17	Occipital	XX	CTL	41	BA17	raw Cell barcode by Genes matrix files	10679	1.50256	28.4657	one_group	2	AST1	0.12414	FALSE	EX16_L6
0679_BA17-AAACGCTTCTGGACCG	SeuratProject	4154	2486	2486	4154	0679_BA17	Occipital	XX	CTL	41	BA17	raw Cell barcode by Genes matrix files	10679	1.16023	24.079	one_group	8	OPC1	0.060233	FALSE	OPCS
0679_BA17-AAAGAACAGTCTAGAA	SeuratProject	6486	3300	3300	6486	0679_BA17	Occipital	XX	CTL	41	BA17	raw Cell barcode by Genes matrix files	10679	0.891116	15.4178	one_group	1	ODC1	0.128093	FALSE	EX16_L6
0679_BA17-AAAGAACCATACTGAC	SeuratProject	7704	3633	3633	7704	0679_BA17	Occipital	XX	CTL	41	BA17	raw Cell barcode by Genes matrix files	10679	0.953191	12.982	one_group	1	ODC1	0.0724498	FALSE	IHN2_SST
0679_BA17-AAAGAACGTAGAAACT	SeuratProject	5375	2961	2961	5375	0679_BA17	Occipital	XX	CTL	41	BA17	raw Cell barcode by Genes matrix files	10679	1.11632	18.6047	one_group	1	ODC1	0.176318	FALSE	EX16_L6
0679_BA17-AAAGAACGTCGGAACA	SeuratProject	3627	2244	2244	3627	0679_BA17	Occipital	XX	CTL	41	BA17	raw Cell barcode by Genes matrix files	10679	1.8418	27.5786	one_group	9	ODC3	0.185267	FALSE	EX16_L6
0679_BA17-AAAGAACTCCAACCAA	SeuratProject	4230	2636	2636	4230	0679_BA17	Occipital	XX	CTL	41	BA17	raw Cell barcode by Genes matrix files	10679	1.08052	23.6518	one_group	2	AST1	0.0712684	FALSE	EX8_L5
0679_BA17-AAAGAACTCGAGTCTA	SeuratProject	6186	3187	3187	6186	0679_BA17	Occipital	XX	CTL	41	BA17	raw Cell barcode by Genes matrix files	10679	1.15995	16.1655	one_group	1	ODC1	0.0981726	FALSE	EX16_L6
0679_BA17-AAAGAACTCTAGTGAC	SeuratProject	8294	3941	3941	8294	0679_BA17	Occipital	XX	CTL	41	BA17	raw Cell barcode by Genes matrix files	10679	1.12142	12.0584	one_group	1	ODC1	0.0865203	FALSE	EX16_L6
0679_BA17-AAAGAACTCTGTGCTC	SeuratProject	5366	2723	2723	5366	0679_BA17	Occipital	XX	CTL	41	BA17	raw Cell barcode by Genes matrix files	10679	1.14997	18.6393	one_group	1	ODC1	0.0581826	FALSE	EX16_L6
0679_BA17-AAAGAACTCTTACGTT	SeuratProject	3539	2372	2372	3539	0679_BA17	Occipital	XX	CTL	41	BA17	raw Cell barcode by Genes matrix files	10679	1.90023	28.2566	one_group	2	AST1	0.116611	FALSE	EX8_L5
0679_BA17-AAAGGATAGACTCATC	SeuratProject	6958	3548	3548	6958	0679_BA17	Occipital	XX	CTL	41	BA17	raw Cell barcode by Genes matrix files	10679	1.11184	14.374	one_group	2	AST1	0.0634023	FALSE	ASTRO_3
0679_BA17-AAAGGATAGGCAGGGA	SeuratProject	6686	3228	3228	6686	0679_BA17	Occipital	XX	CTL	41	BA17	raw Cell barcode by Genes matrix files	10679	0.697055	14.9589	one_group	10	INH1	0.0689503	FALSE	IHN3_CR
0679_BA17-AAAGGATAGTATGATG	SeuratProject	7662	3678	3678	7662	0679_BA17	Occipital	XX	CTL	41	BA17	raw Cell barcode by Genes matrix files	10679	0.96364	13.0531	one_group	3	ODC2	0.107846	FALSE	EX16_L6
0679_BA17-AAAGGATAGTGATAAC	SeuratProject	5307	2963	2963	5307	0679_BA17	Occipital	XX	CTL	41	BA17	raw Cell barcode by Genes matrix files	10679	1.48512	18.8501	one_group	1	ODC1	0.104525	FALSE	EX16_L6
0679_BA17-AAAGGATCACACGCCA	SeuratProject	4081	2548	2548	4081	0679_BA17	Occipital	XX	CTL	41	BA17	raw Cell barcode by Genes matrix files	10679	1.46772	24.5038	one_group	7	MG1	0.0951338	FALSE	MICROGLIA_2
0679_BA17-AAAGGATGTAATTAGG	SeuratProject	9252	4244	4244	9252	0679_BA17	Occipital	XX	CTL	41	BA17	raw Cell barcode by Genes matrix files	10679	1.07216	10.8131	one_group	2	AST1	0.0384626	FALSE	IHN2_SST
0679_BA17-AAAGGATGTACGGCAA	SeuratProject	6340	3168	3168	6340	0679_BA17	Occipital	XX	CTL	41	BA17	raw Cell barcode by Genes matrix files	10679	0.79803	15.7803	one_group	1	ODC1	0.157388	FALSE	EX16_L6
0679_BA17-AAAGGATGTCGCAACC	SeuratProject	10323	4130	4130	10323	0679_BA17	Occipital	XX	CTL	41	BA17	raw Cell barcode by Genes matrix files	10679	0.909056	9.69086	one_group	3	ODC2	0.0450849	FALSE	IHN2_SST
0679_BA17-AAAGGATGTTGGGCCT	SeuratProject	15273	5889	5889	15273	0679_BA17	Occipital	XX	CTL	41	BA17	raw Cell barcode by Genes matrix files	10679	0.804307	6.54836	one_group	1	ODC1	0.208468	FALSE	EX8_L5
0679_BA17-AAAGGATTCACCTTAT	SeuratProject	2576	1846	1846	2576	0679_BA17	Occipital	XX	CTL	41	BA17	raw Cell barcode by Genes matrix files	10679	2.46298	38.835	one_group	15	END1	0.152426	FALSE	ENDO
0679_BA17-AAAGGATTCAGCTGAT	SeuratProject	2661	1860	1860	2661	0679_BA17	Occipital	XX	CTL	41	BA17	raw Cell barcode by Genes matrix files	10679	2.53685	37.594	one_group	6	EX3	0.0838054	FALSE	EX16_L6
0679_BA17-AAAGGATTCAGTGTTG	SeuratProject	3234	2014	2014	3234	0679_BA17	Occipital	XX	CTL	41	BA17	raw Cell barcode by Genes matrix files	10679	1.25319	30.9215	one_group	14	AST2	0.0368928	FALSE	ASTRO_2
0679_BA17-AAAGGATTCATCGTAG	SeuratProject	12728	4730	4730	12728	0679_BA17	Occipital	XX	CTL	41	BA17	raw Cell barcode by Genes matrix files	10679	0.615498	7.85855	one_group	13	INH3	0.118448	FALSE	IHN1_PV
0679_BA17-AAAGGATTCCCTGTTG	SeuratProject	7749	3768	3768	7749	0679_BA17	Occipital	XX	CTL	41	BA17	raw Cell barcode by Genes matrix files	10679	1.10845	12.9082	one_group	2	AST1	0.0234571	FALSE	IHN2_SST
0679_BA17-AAAGGGCAGAAGAACG	SeuratProject	2735	1947	1947	2735	0679_BA17	Occipital	XX	CTL	41	BA17	raw Cell barcode by Genes matrix files	10679	2.29568	36.5764	one_group	14	AST2	0.0851535	FALSE	EX16_L6
0679_BA17-AAAGGGCAGCGATTCT	SeuratProject	7938	3790	3790	7938	0679_BA17	Occipital	XX	CTL	41	BA17	raw Cell barcode by Genes matrix files	10679	0.947913	12.5976	one_group	8	OPC1	0.0274322	FALSE	OPCS
0679_BA17-AAAGGGCAGCGGTATG	SeuratProject	14236	5117	5117	14236	0679_BA17	Occipital	XX	CTL	41	BA17	raw Cell barcode by Genes matrix files	10679	0.605566	7.02543	one_group	10	INH1	0.0893111	FALSE	IHN3_CR
0679_BA17-AAAGGGCAGTAAGGGA	SeuratProject	5296	3061	3061	5296	0679_BA17	Occipital	XX	CTL	41	BA17	raw Cell barcode by Genes matrix files	10679	0.942846	18.8893	one_group	20	Mural	0.138576	FALSE	PERICYTES
0679_BA17-AAAGGGCCAAGTCATC	SeuratProject	4059	2472	2472	4059	0679_BA17	Occipital	XX	CTL	41	BA17	raw Cell barcode by Genes matrix files	10679	1.31193	24.6366	one_group	9	ODC3	0.198097	FALSE	EX16_L6
0679_BA17-AAAGGGCCAATAGGGC	SeuratProject	6409	3341	3341	6409	0679_BA17	Occipital	XX	CTL	41	BA17	raw Cell barcode by Genes matrix files	10679	1.14494	15.6055	one_group	1	ODC1	0.204935	FALSE	EX16_L6
0679_BA17-AAAGGGCCACGCGCTA	SeuratProject	10145	4188	4188	10145	0679_BA17	Occipital	XX	CTL	41	BA17	raw Cell barcode by Genes matrix files	10679	0.701135	9.85707	one_group	15	END1	0.109545	FALSE	ENDO
0679_BA17-AAAGGGCCATCGTCCT	SeuratProject	3935	2401	2401	3935	0679_BA17	Occipital	XX	CTL	41	BA17	raw Cell barcode by Genes matrix files	10679	1.73576	25.4194	one_group	9	ODC3	0.0760865	FALSE	EX16_L6
0679_BA17-AAAGGGCCATTAAGCC	SeuratProject	20127	5973	5973	20127	0679_BA17	Occipital	XX	CTL	41	BA17	raw Cell barcode by Genes matrix files	10679	0.441053	4.96919	one_group	5	EX2	0.0425348	FALSE	EX6_3/4
0679_BA17-AAAGGGCGTCGGTGAA	SeuratProject	4257	2458	2458	4257	0679_BA17	Occipital	XX	CTL	41	BA17	raw Cell barcode by Genes matrix files	10679	1.48718	23.4962	one_group	1	ODC1	0.0532629	FALSE	EX16_L6
0679_BA17-AAAGGGCGTGAACCGA	SeuratProject	6289	3232	3232	6289	0679_BA17	Occipital	XX	CTL	41	BA17	raw Cell barcode by Genes matrix files	10679	0.812775	15.9033	one_group	1	ODC1	0.087906	FALSE	EX16_L6
0679_BA17-AAAGGGCGTGCCTTCT	SeuratProject	4252	2663	2663	4252	0679_BA17	Occipital	XX	CTL	41	BA17	raw Cell barcode by Genes matrix files	10679	1.7323	23.5239	one_group	7	MG1	0.0184942	FALSE	MICROGLIA_2
0679_BA17-AAAGGGCTCCCATAGA	SeuratProject	13090	5127	5127	13090	0679_BA17	Occipital	XX	CTL	41	BA17	raw Cell barcode by Genes matrix files	10679	0.803268	7.63942	one_group	3	ODC2	0.191547	FALSE	EX8_L5
0679_BA17-AAAGGGCTCGTCGATA	SeuratProject	3442	2361	2361	3442	0679_BA17	Occipital	XX	CTL	41	BA17	raw Cell barcode by Genes matrix files	10679	2.8175	29.0951	one_group	2	AST1	0.0561802	FALSE	EX16_L6
0679_BA17-AAAGGGCTCGTTCCTG	SeuratProject	5129	2816	2816	5129	0679_BA17	Occipital	XX	CTL	41	BA17	raw Cell barcode by Genes matrix files	10679	1.2902	19.497	one_group	1	ODC1	0.070102	FALSE	EX16_L6
0679_BA17-AAAGGGCTCTTTGGAG	SeuratProject	8764	4546	4546	8764	0679_BA17	Occipital	XX	CTL	41	BA17	raw Cell barcode by Genes matrix files	10679	1.35576	11.4155	one_group	15	END1	0.159939	FALSE	ENDO
0679_BA17-AAAGGTACAACTGAAA	SeuratProject	3042	2088	2088	3042	0679_BA17	Occipital	XX	CTL	41	BA17	raw Cell barcode by Genes matrix files	10679	2.66863	32.8947	one_group	6	EX3	0.114803	FALSE	EX16_L6
0679_BA17-AAAGGTACAAGTGTCT	SeuratProject	4146	2715	2715	4146	0679_BA17	Occipital	XX	CTL	41	BA17	raw Cell barcode by Genes matrix files	10679	1.7785	24.1313	one_group	7	MG1	0.0798688	FALSE	MICROGLIA_2
0679_BA17-AAAGGTACACCATATG	SeuratProject	4204	2596	2596	4204	0679_BA17	Occipital	XX	CTL	41	BA17	raw Cell barcode by Genes matrix files	10679	1.24451	23.7925	one_group	7	MG1	0.0316458	FALSE	MICROGLIA_2
0679_BA17-AAAGGTACACCCATAA	SeuratProject	11754	4633	4633	11754	0679_BA17	Occipital	XX	CTL	41	BA17	raw Cell barcode by Genes matrix files	10679	0.590885	8.51064	one_group	26	OPC2	0.13218	FALSE	OPCS
0679_BA17-AAAGGTACACTTACAG	SeuratProject	8673	4208	4208	8673	0679_BA17	Occipital	XX	CTL	41	BA17	raw Cell barcode by Genes matrix files	10679	0.984581	11.5314	one_group	1	ODC1	0.22738	FALSE	EX8_L5
0679_BA17-AAAGGTAGTACGAAAT	SeuratProject	3671	2451	2451	3671	0679_BA17	Occipital	XX	CTL	41	BA17	raw Cell barcode by Genes matrix files	10679	1.34022	27.248	one_group	7	MG1	0.0408799	FALSE	MICROGLIA_2
0679_BA17-AAAGGTAGTATCCCAA	SeuratProject	3672	2173	2173	3672	0679_BA17	Occipital	XX	CTL	41	BA17	raw Cell barcode by Genes matrix files	10679	1.36556	27.2331	one_group	9	ODC3	0.0495261	FALSE	EX16_L6
0679_BA17-AAAGGTAGTCACCGAC	SeuratProject	7903	3749	3749	7903	0679_BA17	Occipital	XX	CTL	41	BA17	raw Cell barcode by Genes matrix files	10679	0.766553	12.6534	one_group	1	ODC1	0.191547	FALSE	EX16_L6
0679_BA17-AAAGGTAGTCGCAACC	SeuratProject	6325	3430	3430	6325	0679_BA17	Occipital	XX	CTL	41	BA17	raw Cell barcode by Genes matrix files	10679	1.0765	15.8203	one_group	1	ODC1	0.235583	FALSE	EX16_L6
0679_BA17-AAAGGTAGTCTCAGAT	SeuratProject	3104	2163	2163	3104	0679_BA17	Occipital	XX	CTL	41	BA17	raw Cell barcode by Genes matrix files	10679	2.43316	32.2269	one_group	6	EX3	0.0997256	FALSE	EX8_L5
0679_BA17-AAAGGTAGTGGTCTCG	SeuratProject	5389	2911	2911	5389	0679_BA17	Occipital	XX	CTL	41	BA17	raw Cell barcode by Genes matrix files	10679	1.43849	18.5701	one_group	9	ODC3	0.262749	FALSE	EX16_L6
0679_BA17-AAAGGTAGTTCGTTCC	SeuratProject	5115	2989	2989	5115	0679_BA17	Occipital	XX	CTL	41	BA17	raw Cell barcode by Genes matrix files	10679	1.17646	19.5618	one_group	7	MG1	0.0133255	FALSE	MICROGLIA_2
0679_BA17-AAAGGTAGTTTCGATG	SeuratProject	6414	3265	3265	6414	0679_BA17	Occipital	XX	CTL	41	BA17	raw Cell barcode by Genes matrix files	10679	0.889381	15.5909	one_group	1	ODC1	0.188374	FALSE	EX16_L6
0679_BA17-AAAGGTATCAGTCTTT	SeuratProject	8680	3821	3821	8680	0679_BA17	Occipital	XX	CTL	41	BA17	raw Cell barcode by Genes matrix files	10679	0.834426	11.5247	one_group	8	OPC1	0.0173094	FALSE	OPCS
0679_BA17-AAAGGTATCGCAATTG	SeuratProject	6228	3167	3167	6228	0679_BA17	Occipital	XX	CTL	41	BA17	raw Cell barcode by Genes matrix files	10679	1.0225	16.0617	one_group	8	OPC1	0.0361201	FALSE	OPCS
0679_BA17-AAAGGTATCTTTGATC	SeuratProject	5265	2926	2926	5265	0679_BA17	Occipital	XX	CTL	41	BA17	raw Cell barcode by Genes matrix files	10679	1.38111	18.997	one_group	9	ODC3	0.138576	FALSE	EX16_L6
0679_BA17-AAAGTCCAGAGAAGGT	SeuratProject	6724	3228	3228	6724	0679_BA17	Occipital	XX	CTL	41	BA17	raw Cell barcode by Genes matrix files	10679	0.94662	14.8721	one_group	1	ODC1	0.0966422	FALSE	EX16_L6
0679_BA17-AAAGTCCAGAGCATTA	SeuratProject	5075	2964	2964	5075	0679_BA17	Occipital	XX	CTL	41	BA17	raw Cell barcode by Genes matrix files	10679	1.57312	19.7083	one_group	2	AST1	0.0798688	FALSE	EX8_L5
0679_BA17-AAAGTCCAGCAATAAC	SeuratProject	2821	1990	1990	2821	0679_BA17	Occipital	XX	CTL	41	BA17	raw Cell barcode by Genes matrix files	10679	2.2324	35.4484	one_group	2	AST1	0.118448	FALSE	EX16_L6
0679_BA17-AAAGTCCAGGAGAATG	SeuratProject	2870	1993	1993	2870	0679_BA17	Occipital	XX	CTL	41	BA17	raw Cell barcode by Genes matrix files	10679	2.64996	34.8432	one_group	9	ODC3	0.0338489	FALSE	EX16_L6
0679_BA17-AAAGTCCAGTGAACAT	SeuratProject	9078	4049	4049	9078	0679_BA17	Occipital	XX	CTL	41	BA17	raw Cell barcode by Genes matrix files	10679	1.13502	11.0156	one_group	3	ODC2	0.159939	FALSE	EX16_L6
0679_BA17-AAAGTCCCAACCTATG	SeuratProject	7612	3546	3546	7612	0679_BA17	Occipital	XX	CTL	41	BA17	raw Cell barcode by Genes matrix files	10679	0.965155	13.1389	one_group	3	ODC2	0.101302	FALSE	EX16_L6
0679_BA17-AAAGTCCCACGACGAA	SeuratProject	5391	2960	2960	5391	0679_BA17	Occipital	XX	CTL	41	BA17	raw Cell barcode by Genes matrix files	10679	1.13472	18.5529	one_group	9	ODC3	0.13218	FALSE	EX16_L6
0679_BA17-AAAGTCCCAGGTTACT	SeuratProject	9141	4101	4101	9141	0679_BA17	Occipital	XX	CTL	41	BA17	raw Cell barcode by Genes matrix files	10679	0.72942	10.9409	one_group	8	OPC1	0.0384626	FALSE	OPCS
0679_BA17-AAAGTCCCAGTCGAGA	SeuratProject	4587	2615	2615	4587	0679_BA17	Occipital	XX	CTL	41	BA17	raw Cell barcode by Genes matrix files	10679	1.29418	21.8007	one_group	9	ODC3	0.048618	FALSE	EX16_L6
0679_BA17-AAAGTCCGTACCCGCA	SeuratProject	4339	2747	2747	4339	0679_BA17	Occipital	XX	CTL	41	BA17	raw Cell barcode by Genes matrix files	10679	1.48648	23.0468	one_group	6	EX3	0.109545	FALSE	EX8_L5
0679_BA17-AAAGTCCGTCGAGCTC	SeuratProject	5884	3116	3116	5884	0679_BA17	Occipital	XX	CTL	41	BA17	raw Cell barcode by Genes matrix files	10679	1.02604	16.9981	one_group	1	ODC1	0.0592017	FALSE	EX16_L6
0679_BA17-AAAGTCCTCAGAGTGG	SeuratProject	11314	4429	4429	11314	0679_BA17	Occipital	XX	CTL	41	BA17	raw Cell barcode by Genes matrix files	10679	0.767799	8.84173	one_group	3	ODC2	0.070102	FALSE	EX16_L6
0679_BA17-AAAGTCCTCTAGACCA	SeuratProject	6303	3179	3179	6303	0679_BA17	Occipital	XX	CTL	41	BA17	raw Cell barcode by Genes matrix files	10679	0.835624	15.868	one_group	1	ODC1	0.16789	FALSE	EX16_L6
0679_BA17-AAAGTGAAGCCAAGGT	SeuratProject	3424	2306	2306	3424	0679_BA17	Occipital	XX	CTL	41	BA17	raw Cell barcode by Genes matrix files	10679	2.72949	29.2056	one_group	2	AST1	0.0811634	FALSE	EX16_L6
0679_BA17-AAAGTGAAGCGATCGA	SeuratProject	3641	2290	2290	3641	0679_BA17	Occipital	XX	CTL	41	BA17	raw Cell barcode by Genes matrix files	10679	1.36214	27.4725	one_group	9	ODC3	0.0811634	FALSE	EX16_L6
0679_BA17-AAAGTGAAGGTTTGAA	SeuratProject	5073	2820	2820	5073	0679_BA17	Occipital	XX	CTL	41	BA17	raw Cell barcode by Genes matrix files	10679	1.56069	19.72	one_group	1	ODC1	0.145316	FALSE	EX16_L6
0679_BA17-AAAGTGACACCAAATC	SeuratProject	3070	2075	2075	3070	0679_BA17	Occipital	XX	CTL	41	BA17	raw Cell barcode by Genes matrix files	10679	1.95536	32.5733	one_group	2	AST1	0.0951338	FALSE	EX16_L6
0679_BA17-AAAGTGAGTACGATGG	SeuratProject	9817	4354	4354	9817	0679_BA17	Occipital	XX	CTL	41	BA17	raw Cell barcode by Genes matrix files	10679	0.858209	10.1895	one_group	1	ODC1	0.194787	FALSE	EX8_L5
0679_BA17-AAAGTGAGTCGAAACG	SeuratProject	8312	3924	3924	8312	0679_BA17	Occipital	XX	CTL	41	BA17	raw Cell barcode by Genes matrix files	10679	1.01253	12.0337	one_group	3	ODC2	0.0644847	FALSE	EX16_L6
0679_BA17-AAAGTGAGTTTAGAGA	SeuratProject	3029	2032	2032	3029	0679_BA17	Occipital	XX	CTL	41	BA17	raw Cell barcode by Genes matrix files	10679	2.75278	33.0469	one_group	2	AST1	0.134275	FALSE	EX16_L6
0679_BA17-AAAGTGATCAACTACG	SeuratProject	2877	1973	1973	2877	0679_BA17	Occipital	XX	CTL	41	BA17	raw Cell barcode by Genes matrix files	10679	1.41837	34.7705	one_group	6	EX3	0.13218	FALSE	EX16_L6
0679_BA17-AAAGTGATCATGAGGG	SeuratProject	11327	4308	4308	11327	0679_BA17	Occipital	XX	CTL	41	BA17	raw Cell barcode by Genes matrix files	10679	0.533823	8.83314	one_group	12	INH2	0.0504445	FALSE	IHN2_SST
0679_BA17-AAAGTGATCCATTTGT	SeuratProject	5979	3252	3252	5979	0679_BA17	Occipital	XX	CTL	41	BA17	raw Cell barcode by Genes matrix files	10679	1.2287	16.7252	one_group	15	END1	0.0838054	FALSE	ENDO
0679_BA17-AAAGTGATCGCGGTAC	SeuratProject	3026	1869	1869	3026	0679_BA17	Occipital	XX	CTL	41	BA17	raw Cell barcode by Genes matrix files	10679	2.07867	33.0469	one_group	6	EX3	0.176318	FALSE	EX16_L6
0679_BA17-AAATGGAAGTATGGCG	SeuratProject	6469	3252	3252	6469	0679_BA17	Occipital	XX	CTL	41	BA17	raw Cell barcode by Genes matrix files	10679	1.06298	15.4607	one_group	1	ODC1	0.118448	FALSE	EX16_L6
0679_BA17-AAATGGAAGTGAGCCA	SeuratProject	7311	4036	4036	7311	0679_BA17	Occipital	XX	CTL	41	BA17	raw Cell barcode by Genes matrix files	10679	1.33874	13.6818	one_group	20	Mural	0.0666897	FALSE	EX8_L5
0679_BA17-AAATGGACAAACACCT	SeuratProject	5570	3150	3150	5570	0679_BA17	Occipital	XX	CTL	41	BA17	raw Cell barcode by Genes matrix files	10679	1.56288	17.9565	one_group	6	EX3	0.109545	FALSE	EX6_3/4
0679_BA17-AAATGGACAACCAGAG	SeuratProject	17978	5424	5424	17978	0679_BA17	Occipital	XX	CTL	41	BA17	raw Cell barcode by Genes matrix files	10679	0.512968	5.56328	one_group	4	EX1	0.048618	FALSE	EX3_L2/3
0679_BA17-AAATGGACACATGGTT	SeuratProject	11305	4571	4571	11305	0679_BA17	Occipital	XX	CTL	41	BA17	raw Cell barcode by Genes matrix files	10679	0.650536	8.84956	one_group	10	INH1	0.0634023	FALSE	IHN3_CR
0679_BA17-AAATGGACACCAATTG	SeuratProject	12828	4954	4954	12828	0679_BA17	Occipital	XX	CTL	41	BA17	raw Cell barcode by Genes matrix files	10679	0.768935	7.79727	one_group	5	EX2	0.173453	FALSE	EX6_3/4
0679_BA17-AAATGGACAGCGTGCT	SeuratProject	11278	4355	4355	11278	0679_BA17	Occipital	XX	CTL	41	BA17	raw Cell barcode by Genes matrix files	10679	0.708309	8.87075	one_group	3	ODC2	0.0323728	FALSE	EX8_L5
0679_BA17-AAATGGACATTGCTGA	SeuratProject	7040	3653	3653	7040	0679_BA17	Occipital	XX	CTL	41	BA17	raw Cell barcode by Genes matrix files	10679	0.744575	14.2086	one_group	8	OPC1	0.0571755	FALSE	OPCS
0679_BA17-AAATGGAGTCACTAGT	SeuratProject	5117	2945	2945	5117	0679_BA17	Occipital	XX	CTL	41	BA17	raw Cell barcode by Genes matrix files	10679	1.4839	19.5427	one_group	9	ODC3	0.248657	FALSE	EX16_L6
0679_BA17-AAATGGAGTGCGTCGT	SeuratProject	4415	2366	2366	4415	0679_BA17	Occipital	XX	CTL	41	BA17	raw Cell barcode by Genes matrix files	10679	1.40533	22.6552	one_group	1	ODC1	0.0571755	FALSE	MYLEN_OLIGO_4
0679_BA17-AAATGGAGTGGATTTC	SeuratProject	5634	2964	2964	5634	0679_BA17	Occipital	XX	CTL	41	BA17	raw Cell barcode by Genes matrix files	10679	1.52069	17.7494	one_group	1	ODC1	0.0655804	FALSE	EX16_L6
0679_BA17-AAATGGAGTGTTTGCA	SeuratProject	4491	2794	2794	4491	0679_BA17	Occipital	XX	CTL	41	BA17	raw Cell barcode by Genes matrix files	10679	1.61937	22.2866	one_group	7	MG1	0.0281173	FALSE	MICROGLIA_2
0679_BA17-AAATGGATCTCGTCGT	SeuratProject	7424	3491	3491	7424	0679_BA17	Occipital	XX	CTL	41	BA17	raw Cell barcode by Genes matrix files	10679	1.09471	13.4716	one_group	1	ODC1	0.114803	FALSE	EX16_L6
0679_BA17-AACAAAGAGCACCAGA	SeuratProject	4965	2807	2807	4965	0679_BA17	Occipital	XX	CTL	41	BA17	raw Cell barcode by Genes matrix files	10679	1.51033	20.141	one_group	9	ODC3	0.185267	FALSE	EX16_L6
0679_BA17-AACAAAGAGGGTTAAT	SeuratProject	5500	3152	3152	5500	0679_BA17	Occipital	XX	CTL	41	BA17	raw Cell barcode by Genes matrix files	10679	1.29598	18.1851	one_group	15	END1	0.109545	FALSE	ENDO
0679_BA17-AACAAAGAGTGCACTT	SeuratProject	18859	5926	5926	18859	0679_BA17	Occipital	XX	CTL	41	BA17	raw Cell barcode by Genes matrix files	10679	0.472262	5.30307	one_group	16	EX5	0.0433756	FALSE	EX7_L4
0679_BA17-AACAAAGCATGAATAG	SeuratProject	5874	3327	3327	5874	0679_BA17	Occipital	XX	CTL	41	BA17	raw Cell barcode by Genes matrix files	10679	1.26407	17.0271	one_group	7	MG1	0.0234571	FALSE	MICROGLIA_2
0679_BA17-AACAAAGGTATCACCA	SeuratProject	6001	3085	3085	6001	0679_BA17	Occipital	XX	CTL	41	BA17	raw Cell barcode by Genes matrix files	10679	1.07818	16.6667	one_group	9	ODC3	0.0542241	FALSE	EX16_L6
0679_BA17-AACAAAGGTATGCGTT	SeuratProject	3184	2146	2146	3184	0679_BA17	Occipital	XX	CTL	41	BA17	raw Cell barcode by Genes matrix files	10679	1.6219	31.4268	one_group	2	AST1	0.0997256	FALSE	EX16_L6
0679_BA17-AACAAAGTCAAGTCTG	SeuratProject	3344	2180	2180	3344	0679_BA17	Occipital	XX	CTL	41	BA17	raw Cell barcode by Genes matrix files	10679	1.16088	29.9133	one_group	7	MG1	0.00957798	FALSE	MICROGLIA_2
0679_BA17-AACAAAGTCGTCTAAG	SeuratProject	19130	5864	5864	19130	0679_BA17	Occipital	XX	CTL	41	BA17	raw Cell barcode by Genes matrix files	10679	0.421944	5.22794	one_group	11	EX4	0.0689503	FALSE	EX8_L5
0679_BA17-AACAACCAGAATACAC	SeuratProject	4854	2864	2864	4854	0679_BA17	Occipital	XX	CTL	41	BA17	raw Cell barcode by Genes matrix files	10679	1.09339	20.6101	one_group	2	AST1	0.0459536	FALSE	ASTRO_3
0679_BA17-AACAACCAGCTTACGT	SeuratProject	10068	4742	4742	10068	0679_BA17	Occipital	XX	CTL	41	BA17	raw Cell barcode by Genes matrix files	10679	0.982087	9.96016	one_group	7	MG1	0.0295079	FALSE	MICROGLIA_2
0679_BA17-AACAACCAGGCAGGTT	SeuratProject	7105	3464	3464	7105	0679_BA17	Occipital	XX	CTL	41	BA17	raw Cell barcode by Genes matrix files	10679	0.669961	14.0766	one_group	1	ODC1	0.212081	FALSE	EX16_L6
0679_BA17-AACAACCAGGTGCTGA	SeuratProject	3969	2523	2523	3969	0679_BA17	Occipital	XX	CTL	41	BA17	raw Cell barcode by Genes matrix files	10679	1.87592	25.2016	one_group	14	AST2	0.0331071	FALSE	EX8_L5
0679_BA17-AACAACCGTACAGAAT	SeuratProject	4747	2542	2542	4747	0679_BA17	Occipital	XX	CTL	41	BA17	raw Cell barcode by Genes matrix files	10679	1.14465	21.0659	one_group	1	ODC1	0.0689503	FALSE	MYLEN_OLIGO_4
0679_BA17-AACAACCGTACCAATC	SeuratProject	8979	4446	4446	8979	0679_BA17	Occipital	XX	CTL	41	BA17	raw Cell barcode by Genes matrix files	10679	1.13282	11.1396	one_group	15	END1	0.0921812	FALSE	ENDO
0679_BA17-AACAACCGTATCAGCT	SeuratProject	4705	2614	2614	4705	0679_BA17	Occipital	XX	CTL	41	BA17	raw Cell barcode by Genes matrix files	10679	1.37565	21.2585	one_group	1	ODC1	0.204935	FALSE	EX16_L6
0679_BA17-AACAACCGTCACCACG	SeuratProject	5340	2971	2971	5340	0679_BA17	Occipital	XX	CTL	41	BA17	raw Cell barcode by Genes matrix files	10679	1.05191	18.7266	one_group	1	ODC1	0.188374	FALSE	EX16_L6
0679_BA17-AACAACCTCACGGGAA	SeuratProject	16333	5526	5526	16333	0679_BA17	Occipital	XX	CTL	41	BA17	raw Cell barcode by Genes matrix files	10679	0.455037	6.12595	one_group	10	INH1	0.062333	FALSE	IHN3_CR
0679_BA17-AACAACCTCACTCACC	SeuratProject	2891	1656	1656	2891	0679_BA17	Occipital	XX	CTL	41	BA17	raw Cell barcode by Genes matrix files	10679	0.788565	34.6141	one_group	18	EX7	0.0936469	FALSE	EX10_L5B/6
0679_BA17-AACAACCTCAGAGCAG	SeuratProject	6636	3300	3300	6636	0679_BA17	Occipital	XX	CTL	41	BA17	raw Cell barcode by Genes matrix files	10679	0.939211	15.0739	one_group	12	INH2	0.0773307	FALSE	IHN2_SST
0679_BA17-AACAACCTCCATAGGT	SeuratProject	12964	4766	4766	12964	0679_BA17	Occipital	XX	CTL	41	BA17	raw Cell barcode by Genes matrix files	10679	0.719716	7.71426	one_group	8	OPC1	0.0100997	FALSE	OPCS
0679_BA17-AACAACCTCTGAGAGG	SeuratProject	6253	3094	3094	6253	0679_BA17	Occipital	XX	CTL	41	BA17	raw Cell barcode by Genes matrix files	10679	1.30578	15.9923	one_group	1	ODC1	0.0353552	FALSE	EX16_L6
0679_BA17-AACAAGAAGACCTCAT	SeuratProject	6524	3443	3443	6524	0679_BA17	Occipital	XX	CTL	41	BA17	raw Cell barcode by Genes matrix files	10679	0.953759	15.3374	one_group	14	AST2	0.0400656	FALSE	ASTRO_2
0679_BA17-AACAAGAAGATTGGGC	SeuratProject	7809	3695	3695	7809	0679_BA17	Occipital	XX	CTL	41	BA17	raw Cell barcode by Genes matrix files	10679	0.924712	12.8074	one_group	3	ODC2	0.0425348	FALSE	EX8_L5
0679_BA17-AACAAGAAGCTATCTG	SeuratProject	5342	2875	2875	5342	0679_BA17	Occipital	XX	CTL	41	BA17	raw Cell barcode by Genes matrix files	10679	1.20611	18.7196	one_group	12	INH2	0.173453	FALSE	IHN2_SST
0679_BA17-AACAAGACAAACAGGC	SeuratProject	5548	3053	3053	5548	0679_BA17	Occipital	XX	CTL	41	BA17	raw Cell barcode by Genes matrix files	10679	1.39384	18.0278	one_group	9	ODC3	0.0921812	FALSE	EX16_L6
0679_BA17-AACAAGACAAGCTCTA	SeuratProject	5957	3265	3265	5957	0679_BA17	Occipital	XX	CTL	41	BA17	raw Cell barcode by Genes matrix files	10679	1.10947	16.7954	one_group	8	OPC1	0.113023	FALSE	OPCS
0679_BA17-AACAAGACACCTAAAC	SeuratProject	8834	3836	3836	8834	0679_BA17	Occipital	XX	CTL	41	BA17	raw Cell barcode by Genes matrix files	10679	0.742741	11.3199	one_group	3	ODC2	0.159939	FALSE	EX16_L6
0679_BA17-AACAAGACAGATCCTA	SeuratProject	12988	4870	4870	12988	0679_BA17	Occipital	XX	CTL	41	BA17	raw Cell barcode by Genes matrix files	10679	0.640403	7.69941	one_group	10	INH1	0.13218	FALSE	IHN3_CR
0679_BA17-AACAAGAGTATCGAGG	SeuratProject	16790	5512	5512	16790	0679_BA17	Occipital	XX	CTL	41	BA17	raw Cell barcode by Genes matrix files	10679	0.465713	5.95664	one_group	16	EX5	0.04772	FALSE	EX3_L2/3
0679_BA17-AACAAGAGTTCGATTG	SeuratProject	4733	2696	2696	4733	0679_BA17	Occipital	XX	CTL	41	BA17	raw Cell barcode by Genes matrix files	10679	1.07514	21.1327	one_group	9	ODC3	0.0532629	FALSE	EX16_L6
0679_BA17-AACAAGAGTTGTCAGT	SeuratProject	5913	3250	3250	5913	0679_BA17	Occipital	XX	CTL	41	BA17	raw Cell barcode by Genes matrix files	10679	1.00652	16.9147	one_group	12	INH2	0.204935	FALSE	IHN2_SST
0679_BA17-AACAAGAGTTTCAGAC	SeuratProject	8645	4339	4339	8645	0679_BA17	Occipital	XX	CTL	41	BA17	raw Cell barcode by Genes matrix files	10679	1.25678	11.5687	one_group	20	Mural	0.170644	FALSE	EX8_L5
0679_BA17-AACAAGATCTACCAGA	SeuratProject	6774	3484	3484	6774	0679_BA17	Occipital	XX	CTL	41	BA17	raw Cell barcode by Genes matrix files	10679	0.952138	14.7667	one_group	3	ODC2	0.060233	FALSE	EX16_L6
0679_BA17-AACACACAGAGTAACT	SeuratProject	18724	5934	5934	18724	0679_BA17	Occipital	XX	CTL	41	BA17	raw Cell barcode by Genes matrix files	10679	0.506278	5.34302	one_group	10	INH1	0.128093	FALSE	IHN3_CR
0679_BA17-AACACACCACCCTTGT	SeuratProject	15321	5128	5128	15321	0679_BA17	Occipital	XX	CTL	41	BA17	raw Cell barcode by Genes matrix files	10679	0.567301	6.52784	one_group	10	INH1	0.0838054	FALSE	IHN3_CR
0679_BA17-AACACACCATAACAGA	SeuratProject	7088	3469	3469	7088	0679_BA17	Occipital	XX	CTL	41	BA17	raw Cell barcode by Genes matrix files	10679	0.885484	14.1123	one_group	1	ODC1	0.060233	FALSE	EX16_L6
0679_BA17-AACACACCATGGCTAT	SeuratProject	3911	2537	2537	3911	0679_BA17	Occipital	XX	CTL	41	BA17	raw Cell barcode by Genes matrix files	10679	1.55647	25.5689	one_group	2	AST1	0.1261	FALSE	EX8_L5
0679_BA17-AACACACGTGCCCACA	SeuratProject	12931	4748	4748	12931	0679_BA17	Occipital	XX	CTL	41	BA17	raw Cell barcode by Genes matrix files	10679	0.575688	7.73455	one_group	3	ODC2	0.0495261	FALSE	EX8_L5
0679_BA17-AACACACGTGGCCACT	SeuratProject	15096	5088	5088	15096	0679_BA17	Occipital	XX	CTL	41	BA17	raw Cell barcode by Genes matrix files	10679	0.478438	6.62691	one_group	2	AST1	0.0260817	FALSE	OPCS
0679_BA17-AACACACTCAAACCCA	SeuratProject	5286	2980	2980	5286	0679_BA17	Occipital	XX	CTL	41	BA17	raw Cell barcode by Genes matrix files	10679	1.28299	18.9215	one_group	1	ODC1	0.0384626	FALSE	EX16_L6
0679_BA17-AACACACTCGGAGTAG	SeuratProject	3604	2291	2291	3604	0679_BA17	Occipital	XX	CTL	41	BA17	raw Cell barcode by Genes matrix files	10679	0.957866	27.7546	one_group	15	END1	0.120315	FALSE	ENDO
0679_BA17-AACACACTCGGCCTTT	SeuratProject	6962	3464	3464	6962	0679_BA17	Occipital	XX	CTL	41	BA17	raw Cell barcode by Genes matrix files	10679	1.16401	14.3678	one_group	9	ODC3	0.0644847	FALSE	EX16_L6
0679_BA17-AACACACTCTCGTCGT	SeuratProject	6747	3278	3278	6747	0679_BA17	Occipital	XX	CTL	41	BA17	raw Cell barcode by Genes matrix files	10679	1.08802	14.8236	one_group	1	ODC1	0.0773307	FALSE	IHN2_SST
0679_BA17-AACAGGGAGTTGCTCA	SeuratProject	8046	4048	4048	8046	0679_BA17	Occipital	XX	CTL	41	BA17	raw Cell barcode by Genes matrix files	10679	1.15428	12.4285	one_group	15	END1	0.154884	FALSE	ENDO
0679_BA17-AACAGGGCACGTACTA	SeuratProject	3934	2490	2490	3934	0679_BA17	Occipital	XX	CTL	41	BA17	raw Cell barcode by Genes matrix files	10679	1.21706	25.4388	one_group	7	MG1	0.0203124	FALSE	MICROGLIA_2
0679_BA17-AACAGGGCAGCATACT	SeuratProject	2755	1983	1983	2755	0679_BA17	Occipital	XX	CTL	41	BA17	raw Cell barcode by Genes matrix files	10679	1.79622	36.3108	one_group	20	Mural	0.0824754	FALSE	EX8_L5
0679_BA17-AACAGGGGTATAGGAT	SeuratProject	3284	2071	2071	3284	0679_BA17	Occipital	XX	CTL	41	BA17	raw Cell barcode by Genes matrix files	10679	1.83167	30.4507	one_group	6	EX3	0.0634023	FALSE	EX8_L5
0679_BA17-AACAGGGGTCGTATGT	SeuratProject	3077	2133	2133	3077	0679_BA17	Occipital	XX	CTL	41	BA17	raw Cell barcode by Genes matrix files	10679	1.79095	32.5098	one_group	14	AST2	0.0353552	FALSE	EX8_L5
0679_BA17-AACAGGGGTTAAGGAT	SeuratProject	5758	2953	2953	5758	0679_BA17	Occipital	XX	CTL	41	BA17	raw Cell barcode by Genes matrix files	10679	1.4186	17.3671	one_group	12	INH2	0.14303	FALSE	IHN2_SST
0679_BA17-AACAGGGTCCTTCACG	SeuratProject	5328	3153	3153	5328	0679_BA17	Occipital	XX	CTL	41	BA17	raw Cell barcode by Genes matrix files	10679	0.887037	18.7829	one_group	7	MG1	0.048618	FALSE	MICROGLIA_2
0679_BA17-AACAGGGTCTAGCATG	SeuratProject	6213	3546	3546	6213	0679_BA17	Occipital	XX	CTL	41	BA17	raw Cell barcode by Genes matrix files	10679	1.63242	16.1031	one_group	15	END1	0.104525	FALSE	ENDO
0679_BA17-AACCAACAGAGGCCAT	SeuratProject	5351	3012	3012	5351	0679_BA17	Occipital	XX	CTL	41	BA17	raw Cell barcode by Genes matrix files	10679	0.860308	18.6916	one_group	1	ODC1	0.0724498	FALSE	EX16_L6
0679_BA17-AACCAACAGCTTCATG	SeuratProject	7264	3696	3696	7264	0679_BA17	Occipital	XX	CTL	41	BA17	raw Cell barcode by Genes matrix files	10679	1.08752	13.7741	one_group	2	AST1	0.0267537	FALSE	ASTRO_3
0679_BA17-AACCAACAGGATCACG	SeuratProject	10146	4034	4034	10146	0679_BA17	Occipital	XX	CTL	41	BA17	raw Cell barcode by Genes matrix files	10679	0.726773	9.85707	one_group	8	OPC1	0.0106258	FALSE	OPCS
0679_BA17-AACCAACAGTCGAAGC	SeuratProject	5917	2966	2966	5917	0679_BA17	Occipital	XX	CTL	41	BA17	raw Cell barcode by Genes matrix files	10679	1.32221	16.9033	one_group	1	ODC1	0.048618	FALSE	MYLEN_OLIGO_4
0679_BA17-AACCAACCACTGTTCC	SeuratProject	6150	3007	3007	6150	0679_BA17	Occipital	XX	CTL	41	BA17	raw Cell barcode by Genes matrix files	10679	1.08137	16.2628	one_group	8	OPC1	0.0203124	FALSE	OPCS
0679_BA17-AACCAACCAGGCTTGC	SeuratProject	6111	3411	3411	6111	0679_BA17	Occipital	XX	CTL	41	BA17	raw Cell barcode by Genes matrix files	10679	1.29667	16.372	one_group	7	MG1	0.0197008	FALSE	MICROGLIA_2
0679_BA17-AACCAACGTCTCGGAC	SeuratProject	3440	2267	2267	3440	0679_BA17	Occipital	XX	CTL	41	BA17	raw Cell barcode by Genes matrix files	10679	1.90048	29.0698	one_group	14	AST2	0.0338489	FALSE	EX15_L6
0679_BA17-AACCAACGTGATAGAT	SeuratProject	13598	5184	5184	13598	0679_BA17	Occipital	XX	CTL	41	BA17	raw Cell barcode by Genes matrix files	10679	0.631202	7.35673	one_group	5	EX2	0.130119	FALSE	EX6_3/4
0679_BA17-AACCAACGTGCATGAG	SeuratProject	6233	3432	3432	6233	0679_BA17	Occipital	XX	CTL	41	BA17	raw Cell barcode by Genes matrix files	10679	1.51268	16.0514	one_group	9	ODC3	0.198097	FALSE	EX16_L6
0679_BA17-AACCAACTCATGTCAG	SeuratProject	7663	3527	3527	7663	0679_BA17	Occipital	XX	CTL	41	BA17	raw Cell barcode by Genes matrix files	10679	0.726806	13.0497	one_group	1	ODC1	0.145316	FALSE	EX16_L6
0679_BA17-AACCAACTCCAGTGCG	SeuratProject	6875	3606	3606	6875	0679_BA17	Occipital	XX	CTL	41	BA17	raw Cell barcode by Genes matrix files	10679	1.26491	14.5455	one_group	1	ODC1	0.13218	FALSE	EX16_L6
0679_BA17-AACCAACTCCTAAACG	SeuratProject	15645	5294	5294	15645	0679_BA17	Occipital	XX	CTL	41	BA17	raw Cell barcode by Genes matrix files	10679	0.551494	6.39386	one_group	10	INH1	0.0513733	FALSE	IHN3_CR
0679_BA17-AACCAACTCTAACACG	SeuratProject	8832	3828	3828	8832	0679_BA17	Occipital	XX	CTL	41	BA17	raw Cell barcode by Genes matrix files	10679	0.97511	11.3237	one_group	1	ODC1	0.22738	FALSE	EX8_L5
0679_BA17-AACCAACTCTCGTCAC	SeuratProject	3207	2169	2169	3207	0679_BA17	Occipital	XX	CTL	41	BA17	raw Cell barcode by Genes matrix files	10679	1.84648	31.1915	one_group	2	AST1	0.113023	FALSE	EX16_L6
0679_BA17-AACCACAAGGTCCAGA	SeuratProject	5485	2963	2963	5485	0679_BA17	Occipital	XX	CTL	41	BA17	raw Cell barcode by Genes matrix files	10679	1.2512	18.2382	one_group	1	ODC1	0.0581826	FALSE	EX16_L6
0679_BA17-AACCACACAGATGCGA	SeuratProject	16604	5489	5489	16604	0679_BA17	Occipital	XX	CTL	41	BA17	raw Cell barcode by Genes matrix files	10679	0.496744	6.02301	one_group	12	INH2	0.0459536	FALSE	IHN2_SST
0679_BA17-AACCACAGTTGACTGT	SeuratProject	4082	2629	2629	4082	0679_BA17	Occipital	XX	CTL	41	BA17	raw Cell barcode by Genes matrix files	10679	1.74883	24.5098	one_group	6	EX3	0.0936469	FALSE	EX8_L5
0679_BA17-AACCACATCACTCGAA	SeuratProject	11270	4422	4422	11270	0679_BA17	Occipital	XX	CTL	41	BA17	raw Cell barcode by Genes matrix files	10679	0.775938	8.87469	one_group	3	ODC2	0.0433756	FALSE	EX16_L6
0679_BA17-AACCACATCCCAATAG	SeuratProject	7533	3577	3577	7533	0679_BA17	Occipital	XX	CTL	41	BA17	raw Cell barcode by Genes matrix files	10679	0.994956	13.2784	one_group	3	ODC2	0.0523127	FALSE	EX16_L6
0679_BA17-AACCATGAGCTTTGTG	SeuratProject	9836	4282	4282	9836	0679_BA17	Occipital	XX	CTL	41	BA17	raw Cell barcode by Genes matrix files	10679	1.00064	10.1678	one_group	3	ODC2	0.0678129	FALSE	EX15_L6
0679_BA17-AACCATGAGTTGAATG	SeuratProject	3876	2571	2571	3876	0679_BA17	Occipital	XX	CTL	41	BA17	raw Cell barcode by Genes matrix files	10679	2.17174	25.8264	one_group	7	MG1	0.0247569	FALSE	MICROGLIA_2
0679_BA17-AACCATGCAAGATGGC	SeuratProject	5638	2993	2993	5638	0679_BA17	Occipital	XX	CTL	41	BA17	raw Cell barcode by Genes matrix files	10679	1.38237	17.7368	one_group	1	ODC1	0.106173	FALSE	EX16_L6
0679_BA17-AACCATGCATCGAACT	SeuratProject	8552	3976	3976	8552	0679_BA17	Occipital	XX	CTL	41	BA17	raw Cell barcode by Genes matrix files	10679	0.984931	11.6986	one_group	8	OPC1	0.04772	FALSE	OPCS
0679_BA17-AACCATGGTCACTAGT	SeuratProject	18989	5893	5893	18989	0679_BA17	Occipital	XX	CTL	41	BA17	raw Cell barcode by Genes matrix files	10679	0.44409	5.26704	one_group	16	EX5	0.070102	FALSE	EX7_L4
0679_BA17-AACCATGGTGAGATTA	SeuratProject	16494	5354	5354	16494	0679_BA17	Occipital	XX	CTL	41	BA17	raw Cell barcode by Genes matrix files	10679	0.433764	6.06355	one_group	5	EX2	0.0634023	FALSE	EX6_3/4
0679_BA17-AACCATGTCAAGCTTG	SeuratProject	5586	2987	2987	5586	0679_BA17	Occipital	XX	CTL	41	BA17	raw Cell barcode by Genes matrix files	10679	1.30932	17.9083	one_group	1	ODC1	0.130119	FALSE	EX16_L6
0679_BA17-AACCATGTCAGCTTCC	SeuratProject	17734	5930	5930	17734	0679_BA17	Occipital	XX	CTL	41	BA17	raw Cell barcode by Genes matrix files	10679	0.594781	5.64048	one_group	15	END1	0.128093	FALSE	ENDO
0679_BA17-AACCATGTCATTGTTC	SeuratProject	2589	1824	1824	2589	0679_BA17	Occipital	XX	CTL	41	BA17	raw Cell barcode by Genes matrix files	10679	2.19984	38.6399	one_group	7	MG1	0.0228163	FALSE	MICROGLIA_2
0679_BA17-AACCATGTCGTAACCA	SeuratProject	22579	5894	5894	22579	0679_BA17	Occipital	XX	CTL	41	BA17	raw Cell barcode by Genes matrix files	10679	0.276133	4.42968	one_group	18	EX7	0.0748585	FALSE	EX10_L5B/6
0679_BA17-AACCATGTCTCTTAAC	SeuratProject	3541	2033	2033	3541	0679_BA17	Occipital	XX	CTL	41	BA17	raw Cell barcode by Genes matrix files	10679	1.87978	28.2406	one_group	9	ODC3	0.134275	FALSE	EX15_L6
0679_BA17-AACCCAAAGGAGTACC	SeuratProject	8831	3938	3938	8831	0679_BA17	Occipital	XX	CTL	41	BA17	raw Cell barcode by Genes matrix files	10679	0.721069	11.3263	one_group	8	OPC1	0.0228163	FALSE	OPCS
0679_BA17-AACCCAAAGGTTTACC	SeuratProject	6084	3179	3179	6084	0679_BA17	Occipital	XX	CTL	41	BA17	raw Cell barcode by Genes matrix files	10679	1.05922	16.4366	one_group	1	ODC1	0.0376736	FALSE	EX16_L6
0679_BA17-AACCCAACAAGACCGA	SeuratProject	8659	3970	3970	8659	0679_BA17	Occipital	XX	CTL	41	BA17	raw Cell barcode by Genes matrix files	10679	1.01247	11.55	one_group	8	OPC1	0.04772	FALSE	OPCS
0679_BA17-AACCCAACAAGTATAG	SeuratProject	7931	3557	3557	7931	0679_BA17	Occipital	XX	CTL	41	BA17	raw Cell barcode by Genes matrix files	10679	1.021	12.6088	one_group	3	ODC2	0.0951338	FALSE	EX8_L5
0679_BA17-AACCCAACATCCAATG	SeuratProject	5486	2939	2939	5486	0679_BA17	Occipital	XX	CTL	41	BA17	raw Cell barcode by Genes matrix files	10679	0.888498	18.2315	one_group	1	ODC1	0.102901	FALSE	EX16_L6
0679_BA17-AACCCAAGTCCCGCAA	SeuratProject	18065	5762	5762	18065	0679_BA17	Occipital	XX	CTL	41	BA17	raw Cell barcode by Genes matrix files	10679	0.560138	5.53649	one_group	10	INH1	0.0760865	FALSE	IHN3_CR
0679_BA17-AACCCAAGTGGCCCAT	SeuratProject	9348	4716	4716	9348	0679_BA17	Occipital	XX	CTL	41	BA17	raw Cell barcode by Genes matrix files	10679	0.966484	10.7043	one_group	20	Mural	0.116611	FALSE	PERICYTES
0679_BA17-AACCCAATCAGCTGAT	SeuratProject	4004	2512	2512	4004	0679_BA17	Occipital	XX	CTL	41	BA17	raw Cell barcode by Genes matrix files	10679	1.48286	24.9813	one_group	2	AST1	0.070102	FALSE	EX8_L5
0679_BA17-AACCCAATCGACGTCG	SeuratProject	6756	3095	3095	6756	0679_BA17	Occipital	XX	CTL	41	BA17	raw Cell barcode by Genes matrix files	10679	0.615827	14.806	one_group	8	OPC1	0.0106258	FALSE	OPCS
0679_BA17-AACCCAATCGCTGACG	SeuratProject	10109	4288	4288	10109	0679_BA17	Occipital	XX	CTL	41	BA17	raw Cell barcode by Genes matrix files	10679	0.737797	9.89413	one_group	10	INH1	0.0368928	FALSE	IHN3_CR
0679_BA17-AACCCAATCGTGGACC	SeuratProject	5760	3313	3313	5760	0679_BA17	Occipital	XX	CTL	41	BA17	raw Cell barcode by Genes matrix files	10679	1.60507	17.3671	one_group	7	MG1	0.0302134	FALSE	MICROGLIA_2
0679_BA17-AACCCAATCTCTGGTC	SeuratProject	2787	1966	1966	2787	0679_BA17	Occipital	XX	CTL	41	BA17	raw Cell barcode by Genes matrix files	10679	2.90783	35.8809	one_group	2	AST1	0.0724498	FALSE	EX8_L5
0679_BA17-AACCTGAAGATAGCAT	SeuratProject	6455	3328	3328	6455	0679_BA17	Occipital	XX	CTL	41	BA17	raw Cell barcode by Genes matrix files	10679	1.19888	15.4943	one_group	3	ODC2	0.165189	FALSE	EX16_L6
0679_BA17-AACCTGACAAGCTACT	SeuratProject	14103	5244	5244	14103	0679_BA17	Occipital	XX	CTL	41	BA17	raw Cell barcode by Genes matrix files	10679	0.564496	7.0927	one_group	3	ODC2	0.0634023	FALSE	EX8_L5
0679_BA17-AACCTGACACCATATG	SeuratProject	9264	3981	3981	9264	0679_BA17	Occipital	XX	CTL	41	BA17	raw Cell barcode by Genes matrix files	10679	0.762176	10.7968	one_group	3	ODC2	0.060233	FALSE	EX16_L6
0679_BA17-AACCTGACAGTTAGAA	SeuratProject	5113	2886	2886	5113	0679_BA17	Occipital	XX	CTL	41	BA17	raw Cell barcode by Genes matrix files	10679	0.630512	19.558	one_group	9	ODC3	0.11127	FALSE	EX16_L6
0679_BA17-AACCTGACATTGCCGG	SeuratProject	3840	2483	2483	3840	0679_BA17	Occipital	XX	CTL	41	BA17	raw Cell barcode by Genes matrix files	10679	1.31078	26.0417	one_group	2	AST1	0.087906	FALSE	EX16_L6
0679_BA17-AACCTGAGTCTAACGT	SeuratProject	8101	4173	4173	8101	0679_BA17	Occipital	XX	CTL	41	BA17	raw Cell barcode by Genes matrix files	10679	1.34665	12.3487	one_group	15	END1	0.0907361	FALSE	ENDO
0679_BA17-AACCTGAGTGCCGTAC	SeuratProject	7484	3910	3910	7484	0679_BA17	Occipital	XX	CTL	41	BA17	raw Cell barcode by Genes matrix files	10679	1.35762	13.3636	one_group	10	INH1	0.102901	FALSE	EX8_L5
0679_BA17-AACCTGATCGACCAAT	SeuratProject	4768	2786	2786	4768	0679_BA17	Occipital	XX	CTL	41	BA17	raw Cell barcode by Genes matrix files	10679	0.94941	20.9776	one_group	9	ODC3	0.12414	FALSE	EX16_L6
0679_BA17-AACCTGATCTTCACAT	SeuratProject	4099	2606	2606	4099	0679_BA17	Occipital	XX	CTL	41	BA17	raw Cell barcode by Genes matrix files	10679	2.2456	24.4021	one_group	7	MG1	0.0345982	FALSE	MICROGLIA_2
0679_BA17-AACCTTTAGGTATAGT	SeuratProject	8686	3972	3972	8686	0679_BA17	Occipital	XX	CTL	41	BA17	raw Cell barcode by Genes matrix files	10679	0.99118	11.5154	one_group	1	ODC1	0.231433	FALSE	EX16_L6
0679_BA17-AACCTTTAGTAGTGCG	SeuratProject	18088	5596	5596	18088	0679_BA17	Occipital	XX	CTL	41	BA17	raw Cell barcode by Genes matrix files	10679	0.466001	5.53036	one_group	18	EX7	0.107846	FALSE	EX10_L5B/6
0679_BA17-AACCTTTAGTCTAGCT	SeuratProject	3480	2341	2341	3480	0679_BA17	Occipital	XX	CTL	41	BA17	raw Cell barcode by Genes matrix files	10679	2.01947	28.7439	one_group	2	AST1	0.0981726	FALSE	EX16_L6
0679_BA17-AACCTTTCAACGTATC	SeuratProject	7551	3617	3617	7551	0679_BA17	Occipital	XX	CTL	41	BA17	raw Cell barcode by Genes matrix files	10679	0.962672	13.2433	one_group	8	OPC1	0.0851535	FALSE	OPCS
0679_BA17-AACCTTTCAAGAGTTA	SeuratProject	4837	2950	2950	4837	0679_BA17	Occipital	XX	CTL	41	BA17	raw Cell barcode by Genes matrix files	10679	1.04041	20.6782	one_group	6	EX3	0.152426	FALSE	EX16_L6
0679_BA17-AACCTTTCAGGTCCCA	SeuratProject	5816	3007	3007	5816	0679_BA17	Occipital	XX	CTL	41	BA17	raw Cell barcode by Genes matrix files	10679	1.36554	17.1939	one_group	9	ODC3	0.102901	FALSE	EX16_L6
0679_BA17-AACCTTTGTCTTTCAT	SeuratProject	6523	3319	3319	6523	0679_BA17	Occipital	XX	CTL	41	BA17	raw Cell barcode by Genes matrix files	10679	1.06549	15.3304	one_group	1	ODC1	0.0936469	FALSE	EX16_L6
0679_BA17-AACCTTTGTGCAGATG	SeuratProject	4536	2538	2538	4536	0679_BA17	Occipital	XX	CTL	41	BA17	raw Cell barcode by Genes matrix files	10679	1.52074	22.0459	one_group	9	ODC3	0.154884	FALSE	EX16_L6
0679_BA17-AACCTTTGTGCCGTAC	SeuratProject	4231	2283	2283	4231	0679_BA17	Occipital	XX	CTL	41	BA17	raw Cell barcode by Genes matrix files	10679	1.26911	23.6407	one_group	2	AST1	0.0254161	FALSE	ASTRO_3
0679_BA17-AACCTTTTCAAGATAG	SeuratProject	4956	2716	2716	4956	0679_BA17	Occipital	XX	CTL	41	BA17	raw Cell barcode by Genes matrix files	10679	1.58899	20.1776	one_group	9	ODC3	0.0773307	FALSE	EX16_L6
0679_BA17-AACCTTTTCACCATAG	SeuratProject	4232	2653	2653	4232	0679_BA17	Occipital	XX	CTL	41	BA17	raw Cell barcode by Genes matrix files	10679	1.49022	23.6351	one_group	14	AST2	0.0561802	FALSE	EX8_L5
0679_BA17-AACCTTTTCAGGGATG	SeuratProject	9969	4230	4230	9969	0679_BA17	Occipital	XX	CTL	41	BA17	raw Cell barcode by Genes matrix files	10679	0.677767	10.0341	one_group	10	INH1	0.0798688	FALSE	IHN3_CR
0679_BA17-AACGAAAAGAAGGCTC	SeuratProject	11849	4359	4359	11849	0679_BA17	Occipital	XX	CTL	41	BA17	raw Cell barcode by Genes matrix files	10679	0.573638	8.44309	one_group	5	EX2	0.0274322	FALSE	EX6_3/4
0679_BA17-AACGAAAAGAATCGTA	SeuratProject	8201	4142	4142	8201	0679_BA17	Occipital	XX	CTL	41	BA17	raw Cell barcode by Genes matrix files	10679	1.09588	12.1951	one_group	21	ODC4	0.109545	FALSE	Astro_1
0679_BA17-AACGAAAAGACCAGAC	SeuratProject	5173	2928	2928	5173	0679_BA17	Occipital	XX	CTL	41	BA17	raw Cell barcode by Genes matrix files	10679	1.46153	19.3424	one_group	14	AST2	0.0592017	FALSE	ASTRO_2
0679_BA17-AACGAAAAGCAGCCTC	SeuratProject	17989	5644	5644	17989	0679_BA17	Occipital	XX	CTL	41	BA17	raw Cell barcode by Genes matrix files	10679	0.519152	5.55957	one_group	13	INH3	0.114803	FALSE	IHN1_PV
0679_BA17-AACGAAAAGTTCCAGT	SeuratProject	5512	2967	2967	5512	0679_BA17	Occipital	XX	CTL	41	BA17	raw Cell barcode by Genes matrix files	10679	0.970893	18.1422	one_group	1	ODC1	0.194787	FALSE	EX16_L6
0679_BA17-AACGAAACAAGATGTA	SeuratProject	4077	2415	2415	4077	0679_BA17	Occipital	XX	CTL	41	BA17	raw Cell barcode by Genes matrix files	10679	1.52307	24.5339	one_group	9	ODC3	0.0468319	FALSE	EX16_L6
0679_BA17-AACGAAACAAGGATGC	SeuratProject	7477	3510	3510	7477	0679_BA17	Occipital	XX	CTL	41	BA17	raw Cell barcode by Genes matrix files	10679	0.94526	13.3743	one_group	3	ODC2	0.0571755	FALSE	EX16_L6
0679_BA17-AACGAAACATCGTGCG	SeuratProject	2649	1810	1810	2649	0679_BA17	Occipital	XX	CTL	41	BA17	raw Cell barcode by Genes matrix files	10679	0.716031	37.7644	one_group	7	MG1	0.00803909	FALSE	MICROGLIA_2
0679_BA17-AACGAAAGTAACGCGA	SeuratProject	7529	3622	3622	7529	0679_BA17	Occipital	XX	CTL	41	BA17	raw Cell barcode by Genes matrix files	10679	0.979161	13.2855	one_group	2	AST1	0.0228163	FALSE	ASTRO_3
0679_BA17-AACGAAAGTGAACCGA	SeuratProject	11064	4471	4471	11064	0679_BA17	Occipital	XX	CTL	41	BA17	raw Cell barcode by Genes matrix files	10679	0.77493	9.04077	one_group	8	OPC1	0.0116917	FALSE	OPCS
0679_BA17-AACGAAAGTTCTCCAC	SeuratProject	3895	2481	2481	3895	0679_BA17	Occipital	XX	CTL	41	BA17	raw Cell barcode by Genes matrix files	10679	1.97056	25.6739	one_group	14	AST2	0.0504445	FALSE	EX8_L5
0679_BA17-AACGAAATCAAGATAG	SeuratProject	3034	2119	2119	3034	0679_BA17	Occipital	XX	CTL	41	BA17	raw Cell barcode by Genes matrix files	10679	1.66758	32.9707	one_group	14	AST2	0.0893111	FALSE	EX16_L6
0679_BA17-AACGAAATCCTCTGCA	SeuratProject	5853	3291	3291	5853	0679_BA17	Occipital	XX	CTL	41	BA17	raw Cell barcode by Genes matrix files	10679	0.893131	17.0882	one_group	20	Mural	0.159939	FALSE	PERICYTES
0679_BA17-AACGAAATCGCCCAGA	SeuratProject	3930	2485	2485	3930	0679_BA17	Occipital	XX	CTL	41	BA17	raw Cell barcode by Genes matrix files	10679	1.73074	25.4582	one_group	15	END1	0.185267	FALSE	ENDO
0679_BA17-AACGAAATCGGTCTGG	SeuratProject	3407	2082	2082	3407	0679_BA17	Occipital	XX	CTL	41	BA17	raw Cell barcode by Genes matrix files	10679	1.8022	29.36	one_group	9	ODC3	0.0838054	FALSE	EX15_L6
0679_BA17-AACGGGAAGCATAGGC	SeuratProject	3882	2478	2478	3882	0679_BA17	Occipital	XX	CTL	41	BA17	raw Cell barcode by Genes matrix files	10679	1.63868	25.7732	one_group	14	AST2	0.0408799	FALSE	ASTRO_2
0679_BA17-AACGGGAAGGTTCTAC	SeuratProject	5466	2915	2915	5466	0679_BA17	Occipital	XX	CTL	41	BA17	raw Cell barcode by Genes matrix files	10679	1.21273	18.3016	one_group	3	ODC2	0.0361201	FALSE	EX16_L6
0679_BA17-AACGGGACATGGGCAA	SeuratProject	17501	5534	5534	17501	0679_BA17	Occipital	XX	CTL	41	BA17	raw Cell barcode by Genes matrix files	10679	0.507276	5.71527	one_group	12	INH2	0.0748585	FALSE	IHN2_SST
0679_BA17-AACGGGACATTCTCCG	SeuratProject	10035	4320	4320	10035	0679_BA17	Occipital	XX	CTL	41	BA17	raw Cell barcode by Genes matrix files	10679	0.608907	9.97009	one_group	8	OPC1	0.0228163	FALSE	OPCS
0679_BA17-AACGGGAGTATGGTAA	SeuratProject	7958	3986	3986	7958	0679_BA17	Occipital	XX	CTL	41	BA17	raw Cell barcode by Genes matrix files	10679	0.988264	12.566	one_group	3	ODC2	0.204935	FALSE	EX8_L5
0679_BA17-AACGGGAGTGTGTCCG	SeuratProject	6292	3364	3364	6292	0679_BA17	Occipital	XX	CTL	41	BA17	raw Cell barcode by Genes matrix files	10679	1.55336	15.8932	one_group	9	ODC3	0.188374	FALSE	EX16_L6
0679_BA17-AACGGGATCAACTTTC	SeuratProject	5995	3025	3025	5995	0679_BA17	Occipital	XX	CTL	41	BA17	raw Cell barcode by Genes matrix files	10679	1.24415	16.6806	one_group	9	ODC3	0.0368928	FALSE	EX8_L5
0679_BA17-AACGGGATCTGCTGAA	SeuratProject	5141	2955	2955	5141	0679_BA17	Occipital	XX	CTL	41	BA17	raw Cell barcode by Genes matrix files	10679	1.39097	19.4666	one_group	7	MG1	0.0122316	FALSE	MICROGLIA_2
0679_BA17-AACGTCAAGAAGCCAC	SeuratProject	16055	5563	5563	16055	0679_BA17	Occipital	XX	CTL	41	BA17	raw Cell barcode by Genes matrix files	10679	0.558603	6.22975	one_group	5	EX2	0.0468319	FALSE	EX6_3/4
0679_BA17-AACGTCAAGAAGTCTA	SeuratProject	6331	3191	3191	6331	0679_BA17	Occipital	XX	CTL	41	BA17	raw Cell barcode by Genes matrix files	10679	1.37565	15.7978	one_group	1	ODC1	0.0736464	FALSE	EX16_L6
0679_BA17-AACGTCACAAATAAGC	SeuratProject	12720	4658	4658	12720	0679_BA17	Occipital	XX	CTL	41	BA17	raw Cell barcode by Genes matrix files	10679	0.719716	7.86411	one_group	12	INH2	0.0459536	FALSE	IHN2_SST
0679_BA17-AACGTCACAAATCCCA	SeuratProject	18345	5741	5741	18345	0679_BA17	Occipital	XX	CTL	41	BA17	raw Cell barcode by Genes matrix files	10679	0.420871	5.45286	one_group	5	EX2	0.0450849	FALSE	EX6_3/4
0679_BA17-AACGTCACAAATCGTC	SeuratProject	2850	2001	2001	2850	0679_BA17	Occipital	XX	CTL	41	BA17	raw Cell barcode by Genes matrix files	10679	1.75915	35.0877	one_group	6	EX3	0.0724498	FALSE	EX16_L6
0679_BA17-AACGTCACAAGACAAT	SeuratProject	5861	3050	3050	5861	0679_BA17	Occipital	XX	CTL	41	BA17	raw Cell barcode by Genes matrix files	10679	1.08059	17.0707	one_group	1	ODC1	0.0773307	FALSE	EX16_L6
0679_BA17-AACGTCACATTGTACG	SeuratProject	8532	3853	3853	8532	0679_BA17	Occipital	XX	CTL	41	BA17	raw Cell barcode by Genes matrix files	10679	0.788094	11.722	one_group	3	ODC2	0.162539	FALSE	EX16_L6
0679_BA17-AACGTCAGTCCAGCCA	SeuratProject	18523	5794	5794	18523	0679_BA17	Occipital	XX	CTL	41	BA17	raw Cell barcode by Genes matrix files	10679	0.478378	5.40103	one_group	5	EX2	0.0260817	FALSE	EX6_3/4
0679_BA17-AACGTCATCCATTTGT	SeuratProject	7664	3659	3659	7664	0679_BA17	Occipital	XX	CTL	41	BA17	raw Cell barcode by Genes matrix files	10679	0.967438	13.0514	one_group	1	ODC1	0.0893111	FALSE	EX16_L6
0679_BA17-AACGTCATCTACCCAC	SeuratProject	2715	1919	1919	2715	0679_BA17	Occipital	XX	CTL	41	BA17	raw Cell barcode by Genes matrix files	10679	1.43859	36.8324	one_group	6	EX3	0.0851535	FALSE	EX16_L6
0679_BA17-AACTTCTAGACTAAGT	SeuratProject	2661	1925	1925	2661	0679_BA17	Occipital	XX	CTL	41	BA17	raw Cell barcode by Genes matrix files	10679	2.54723	37.5799	one_group	20	Mural	0.0592017	FALSE	EX16_L6
0679_BA17-AACTTCTGTAGCTAAA	SeuratProject	9694	3990	3990	9694	0679_BA17	Occipital	XX	CTL	41	BA17	raw Cell barcode by Genes matrix files	10679	0.732746	10.3167	one_group	3	ODC2	0.102901	FALSE	MYLEN_OLIGO_4
0679_BA17-AACTTCTGTCTTGAAC	SeuratProject	7956	3559	3559	7956	0679_BA17	Occipital	XX	CTL	41	BA17	raw Cell barcode by Genes matrix files	10679	0.734469	12.5691	one_group	3	ODC2	0.0760865	FALSE	EX16_L6
0679_BA17-AACTTCTGTTACCTGA	SeuratProject	5456	3062	3062	5456	0679_BA17	Occipital	XX	CTL	41	BA17	raw Cell barcode by Genes matrix files	10679	1.49967	18.3385	one_group	20	Mural	0.14303	FALSE	PERICYTES
0679_BA17-AACTTCTTCCGTAATG	SeuratProject	6677	3448	3448	6677	0679_BA17	Occipital	XX	CTL	41	BA17	raw Cell barcode by Genes matrix files	10679	1.29922	14.979	one_group	1	ODC1	0.0400656	FALSE	EX16_L6
0679_BA17-AACTTCTTCGCCGAGT	SeuratProject	15220	5194	5194	15220	0679_BA17	Occipital	XX	CTL	41	BA17	raw Cell barcode by Genes matrix files	10679	0.46421	6.57073	one_group	16	EX5	0.0851535	FALSE	EX7_L4
0679_BA17-AACTTCTTCGCCTAGG	SeuratProject	3681	2448	2448	3681	0679_BA17	Occipital	XX	CTL	41	BA17	raw Cell barcode by Genes matrix files	10679	1.75976	27.1887	one_group	2	AST1	0.120315	FALSE	EX16_L6
0679_BA17-AAGAACAAGAGCCTGA	SeuratProject	5860	3217	3217	5860	0679_BA17	Occipital	XX	CTL	41	BA17	raw Cell barcode by Genes matrix files	10679	1.47649	17.0707	one_group	2	AST1	0.0513733	FALSE	IHN2_SST
0679_BA17-AAGAACAAGCGAGTAC	SeuratProject	17065	5686	5686	17065	0679_BA17	Occipital	XX	CTL	41	BA17	raw Cell barcode by Genes matrix files	10679	0.549214	5.86098	one_group	5	EX2	0.0966422	FALSE	EX6_3/4
0679_BA17-AAGAACAAGGAGTACC	SeuratProject	3114	2188	2188	3114	0679_BA17	Occipital	XX	CTL	41	BA17	raw Cell barcode by Genes matrix files	10679	2.08054	32.1337	one_group	20	Mural	0.0678129	FALSE	EX8_L5
0679_BA17-AAGAACAAGTAACGAT	SeuratProject	4971	3096	3096	4971	0679_BA17	Occipital	XX	CTL	41	BA17	raw Cell barcode by Genes matrix files	10679	1.86349	20.1207	one_group	7	MG1	0.0532629	FALSE	MICROGLIA_2
0679_BA17-AAGAACAAGTAGAGTT	SeuratProject	3351	2068	2068	3351	0679_BA17	Occipital	XX	CTL	41	BA17	raw Cell barcode by Genes matrix files	10679	1.66848	29.8597	one_group	15	END1	0.13218	FALSE	ENDO
0679_BA17-AAGAACACAAGGTACG	SeuratProject	4358	2689	2689	4358	0679_BA17	Occipital	XX	CTL	41	BA17	raw Cell barcode by Genes matrix files	10679	1.50708	22.9568	one_group	14	AST2	0.0748585	FALSE	EX8_L5
0679_BA17-AAGAACACAAGTATCC	SeuratProject	6206	3379	3379	6206	0679_BA17	Occipital	XX	CTL	41	BA17	raw Cell barcode by Genes matrix files	10679	1.24914	16.1212	one_group	7	MG1	0.0100997	FALSE	MICROGLIA_2
0679_BA17-AAGAACACACAGTACT	SeuratProject	5547	3132	3132	5547	0679_BA17	Occipital	XX	CTL	41	BA17	raw Cell barcode by Genes matrix files	10679	1.33278	18.0408	one_group	7	MG1	0.0144387	FALSE	MICROGLIA_2
0679_BA17-AAGAACACATCTGCGG	SeuratProject	6878	3622	3622	6878	0679_BA17	Occipital	XX	CTL	41	BA17	raw Cell barcode by Genes matrix files	10679	1.04984	14.5539	one_group	7	MG1	0.0106258	FALSE	MICROGLIA_2
0679_BA17-AAGAACAGTACGGCAA	SeuratProject	13205	5114	5114	13205	0679_BA17	Occipital	XX	CTL	41	BA17	raw Cell barcode by Genes matrix files	10679	0.557617	7.57289	one_group	3	ODC2	0.244191	FALSE	EX8_L5
0679_BA17-AAGAACAGTATGAGGC	SeuratProject	7684	3703	3703	7684	0679_BA17	Occipital	XX	CTL	41	BA17	raw Cell barcode by Genes matrix files	10679	1.09612	13.0191	one_group	3	ODC2	0.14303	FALSE	EX16_L6
0679_BA17-AAGAACAGTTGTCATG	SeuratProject	3955	2324	2324	3955	0679_BA17	Occipital	XX	CTL	41	BA17	raw Cell barcode by Genes matrix files	10679	1.21837	25.2972	one_group	8	OPC1	0.0442256	FALSE	OPCS
0679_BA17-AAGAACAGTTGTGCCG	SeuratProject	5634	2939	2939	5634	0679_BA17	Occipital	XX	CTL	41	BA17	raw Cell barcode by Genes matrix files	10679	1.46141	17.7525	one_group	1	ODC1	0.157388	FALSE	EX16_L6
0679_BA17-AAGAACAGTTTAGAGA	SeuratProject	4899	2683	2683	4899	0679_BA17	Occipital	XX	CTL	41	BA17	raw Cell barcode by Genes matrix files	10679	1.09086	20.4165	one_group	8	OPC1	0.0133255	FALSE	OPCS
0679_BA17-AAGAACATCACCTTAT	SeuratProject	13952	5016	5016	13952	0679_BA17	Occipital	XX	CTL	41	BA17	raw Cell barcode by Genes matrix files	10679	0.591375	7.16949	one_group	12	INH2	0.048618	FALSE	IHN2_SST
0679_BA17-AAGAACATCCCGTTGT	SeuratProject	6608	3300	3300	6608	0679_BA17	Occipital	XX	CTL	41	BA17	raw Cell barcode by Genes matrix files	10679	1.37465	15.1355	one_group	1	ODC1	0.060233	FALSE	EX16_L6
0679_BA17-AAGACAAAGAGCCTGA	SeuratProject	19052	5899	5899	19052	0679_BA17	Occipital	XX	CTL	41	BA17	raw Cell barcode by Genes matrix files	10679	0.481829	5.24962	one_group	5	EX2	0.0247569	FALSE	EX6_3/4
0679_BA17-AAGACAAAGCACGGAT	SeuratProject	5272	2635	2635	5272	0679_BA17	Occipital	XX	CTL	41	BA17	raw Cell barcode by Genes matrix files	10679	0.978624	18.9681	one_group	22	EX8	0.162539	FALSE	EX9_L5/6B
0679_BA17-AAGACAAAGTTGCATC	SeuratProject	6668	3373	3373	6668	0679_BA17	Occipital	XX	CTL	41	BA17	raw Cell barcode by Genes matrix files	10679	1.23788	15.0015	one_group	2	AST1	0.0254161	FALSE	ASTRO_3
0679_BA17-AAGACAACAAATTAGG	SeuratProject	12015	4546	4546	12015	0679_BA17	Occipital	XX	CTL	41	BA17	raw Cell barcode by Genes matrix files	10679	0.78163	8.32362	one_group	3	ODC2	0.0773307	FALSE	EX16_L6
0679_BA17-AAGACAACACGTCGGT	SeuratProject	7393	3769	3769	7393	0679_BA17	Occipital	XX	CTL	41	BA17	raw Cell barcode by Genes matrix files	10679	0.91043	13.5263	one_group	1	ODC1	0.173453	FALSE	EX8_L5
0679_BA17-AAGACAAGTAGTGGCA	SeuratProject	7010	3294	3294	7010	0679_BA17	Occipital	XX	CTL	41	BA17	raw Cell barcode by Genes matrix files	10679	1.16823	14.2694	one_group	3	ODC2	0.0773307	FALSE	EX16_L6
0679_BA17-AAGACAAGTATGAGCG	SeuratProject	6616	3233	3233	6616	0679_BA17	Occipital	XX	CTL	41	BA17	raw Cell barcode by Genes matrix files	10679	0.838295	15.1149	one_group	1	ODC1	0.0981726	FALSE	EX15_L6
0679_BA17-AAGACAAGTGCTTATG	SeuratProject	9545	4210	4210	9545	0679_BA17	Occipital	XX	CTL	41	BA17	raw Cell barcode by Genes matrix files	10679	0.900896	10.4767	one_group	8	OPC1	0.0203124	FALSE	OPCS
0679_BA17-AAGACTCAGGCAATGC	SeuratProject	13440	5441	5441	13440	0679_BA17	Occipital	XX	CTL	41	BA17	raw Cell barcode by Genes matrix files	10679	0.8837	7.44325	one_group	15	END1	0.0865203	FALSE	ENDO
0679_BA17-AAGACTCCAAGCACCC	SeuratProject	10000	4339	4339	10000	0679_BA17	Occipital	XX	CTL	41	BA17	raw Cell barcode by Genes matrix files	10679	0.74843	10.002	one_group	3	ODC2	0.173453	FALSE	EX16_L6
0679_BA17-AAGACTCCAGACAATA	SeuratProject	8246	3693	3693	8246	0679_BA17	Occipital	XX	CTL	41	BA17	raw Cell barcode by Genes matrix files	10679	0.992958	12.1286	one_group	3	ODC2	0.0513733	FALSE	EX8_L5
0679_BA17-AAGACTCCAGGGTTGA	SeuratProject	3190	2017	2017	3190	0679_BA17	Occipital	XX	CTL	41	BA17	raw Cell barcode by Genes matrix files	10679	1.35039	31.3578	one_group	9	ODC3	0.0798688	FALSE	EX15_L6
0679_BA17-AAGACTCGTAGAATGT	SeuratProject	5275	2943	2943	5275	0679_BA17	Occipital	XX	CTL	41	BA17	raw Cell barcode by Genes matrix files	10679	1.27556	18.9573	one_group	9	ODC3	0.13218	FALSE	EX16_L6
0679_BA17-AAGACTCGTCGTAATC	SeuratProject	17498	5594	5594	17498	0679_BA17	Occipital	XX	CTL	41	BA17	raw Cell barcode by Genes matrix files	10679	0.565777	5.71527	one_group	13	INH3	0.114803	FALSE	IHN1_PV
0679_BA17-AAGACTCGTCTCAGAT	SeuratProject	14831	5294	5294	14831	0679_BA17	Occipital	XX	CTL	41	BA17	raw Cell barcode by Genes matrix files	10679	0.633205	6.74445	one_group	10	INH1	0.0907361	FALSE	IHN3_CR
0679_BA17-AAGACTCTCAGGAACG	SeuratProject	8382	3833	3833	8382	0679_BA17	Occipital	XX	CTL	41	BA17	raw Cell barcode by Genes matrix files	10679	1.04676	11.9346	one_group	14	AST2	0.0417029	FALSE	ASTRO_2
0679_BA17-AAGACTCTCCAAGCTA	SeuratProject	7761	3644	3644	7761	0679_BA17	Occipital	XX	CTL	41	BA17	raw Cell barcode by Genes matrix files	10679	0.914019	12.8883	one_group	8	OPC1	0.0209297	FALSE	OPCS
0679_BA17-AAGACTCTCGTGCGAC	SeuratProject	4604	2718	2718	4604	0679_BA17	Occipital	XX	CTL	41	BA17	raw Cell barcode by Genes matrix files	10679	1.76904	21.7202	one_group	9	ODC3	0.0736464	FALSE	EX16_L6
0679_BA17-AAGACTCTCGTTGTGA	SeuratProject	9310	3917	3917	9310	0679_BA17	Occipital	XX	CTL	41	BA17	raw Cell barcode by Genes matrix files	10679	0.971378	10.7411	one_group	3	ODC2	0.0678129	FALSE	EX16_L6
0679_BA17-AAGATAGAGAATCGTA	SeuratProject	14653	5276	5276	14653	0679_BA17	Occipital	XX	CTL	41	BA17	raw Cell barcode by Genes matrix files	10679	0.652171	6.82687	one_group	10	INH1	0.0592017	FALSE	IHN3_CR
0679_BA17-AAGATAGAGACCAAGC	SeuratProject	4952	2751	2751	4952	0679_BA17	Occipital	XX	CTL	41	BA17	raw Cell barcode by Genes matrix files	10679	1.1787	20.1939	one_group	9	ODC3	0.070102	FALSE	EX16_L6
0679_BA17-AAGATAGAGCATATGA	SeuratProject	3812	2519	2519	3812	0679_BA17	Occipital	XX	CTL	41	BA17	raw Cell barcode by Genes matrix files	10679	2.1693	26.2398	one_group	15	END1	0.0921812	FALSE	ENDO
0679_BA17-AAGATAGAGCTAGAGC	SeuratProject	3999	2626	2626	3999	0679_BA17	Occipital	XX	CTL	41	BA17	raw Cell barcode by Genes matrix files	10679	1.39787	25.0063	one_group	2	AST1	0.130119	FALSE	EX16_L6
0679_BA17-AAGATAGAGGCGATAC	SeuratProject	8571	3875	3875	8571	0679_BA17	Occipital	XX	CTL	41	BA17	raw Cell barcode by Genes matrix files	10679	1.08857	11.6713	one_group	3	ODC2	0.157388	FALSE	EX16_L6
0679_BA17-AAGATAGAGTTGCATC	SeuratProject	2608	1892	1892	2608	0679_BA17	Occipital	XX	CTL	41	BA17	raw Cell barcode by Genes matrix files	10679	2.07569	38.3436	one_group	6	EX3	0.157388	FALSE	EX16_L6
0679_BA17-AAGATAGCACATCCCT	SeuratProject	6572	3408	3408	6572	0679_BA17	Occipital	XX	CTL	41	BA17	raw Cell barcode by Genes matrix files	10679	1.00941	15.2184	one_group	1	ODC1	0.0634023	FALSE	EX16_L6
0679_BA17-AAGATAGCACCGTCGA	SeuratProject	4804	2964	2964	4804	0679_BA17	Occipital	XX	CTL	41	BA17	raw Cell barcode by Genes matrix files	10679	1.27487	20.8203	one_group	7	MG1	0.0209297	FALSE	MICROGLIA_2
0679_BA17-AAGATAGCACTTCAAG	SeuratProject	13415	4900	4900	13415	0679_BA17	Occipital	XX	CTL	41	BA17	raw Cell barcode by Genes matrix files	10679	0.780896	7.45434	one_group	12	INH2	0.0433756	FALSE	IHN2_SST
0679_BA17-AAGATAGCATGGAGAC	SeuratProject	8130	3975	3975	8130	0679_BA17	Occipital	XX	CTL	41	BA17	raw Cell barcode by Genes matrix files	10679	1.0725	12.3047	one_group	3	ODC2	0.194787	FALSE	EX16_L6
0679_BA17-AAGATAGCATTGAGCT	SeuratProject	15061	5369	5369	15061	0679_BA17	Occipital	XX	CTL	41	BA17	raw Cell barcode by Genes matrix files	10679	0.655854	6.64143	one_group	10	INH1	0.0655804	FALSE	IHN3_CR
0679_BA17-AAGATAGGTAGCTGAG	SeuratProject	2964	2041	2041	2964	0679_BA17	Occipital	XX	CTL	41	BA17	raw Cell barcode by Genes matrix files	10679	2.49281	33.7724	one_group	14	AST2	0.157388	FALSE	EX16_L6
0679_BA17-AAGATAGGTTCGAAGG	SeuratProject	13161	5157	5157	13161	0679_BA17	Occipital	XX	CTL	41	BA17	raw Cell barcode by Genes matrix files	10679	0.743747	7.60052	one_group	10	INH1	0.0936469	FALSE	IHN3_CR
0679_BA17-AAGATAGTCTGTTCAT	SeuratProject	6425	3219	3219	6425	0679_BA17	Occipital	XX	CTL	41	BA17	raw Cell barcode by Genes matrix files	10679	0.84417	15.5642	one_group	1	ODC1	0.120315	FALSE	EX16_L6
0679_BA17-AAGCATCAGAATCGTA	SeuratProject	19422	5819	5819	19422	0679_BA17	Occipital	XX	CTL	41	BA17	raw Cell barcode by Genes matrix files	10679	0.379103	5.15092	one_group	12	INH2	0.0811634	FALSE	IHN2_SST
0679_BA17-AAGCATCAGAGTTGTA	SeuratProject	7730	3651	3651	7730	0679_BA17	Occipital	XX	CTL	41	BA17	raw Cell barcode by Genes matrix files	10679	1.00733	12.9383	one_group	3	ODC2	0.0936469	FALSE	IHN2_SST
0679_BA17-AAGCATCCACGAGGTA	SeuratProject	5605	3138	3138	5605	0679_BA17	Occipital	XX	CTL	41	BA17	raw Cell barcode by Genes matrix files	10679	1.2899	17.8444	one_group	9	ODC3	0.087906	FALSE	EX16_L6
0679_BA17-AAGCATCCAGCATGCC	SeuratProject	3760	2383	2383	3760	0679_BA17	Occipital	XX	CTL	41	BA17	raw Cell barcode by Genes matrix files	10679	1.63956	26.5957	one_group	6	EX3	0.0678129	FALSE	EX8_L5
0679_BA17-AAGCATCGTCTGTTAG	SeuratProject	18733	5912	5912	18733	0679_BA17	Occipital	XX	CTL	41	BA17	raw Cell barcode by Genes matrix files	10679	0.463745	5.33931	one_group	10	INH1	0.1261	FALSE	IHN3_CR
0679_BA17-AAGCATCTCACTTGTT	SeuratProject	3601	2099	2099	3601	0679_BA17	Occipital	XX	CTL	41	BA17	raw Cell barcode by Genes matrix files	10679	1.45562	27.7778	one_group	9	ODC3	0.062333	FALSE	EX15_L6
0679_BA17-AAGCATCTCATGGATC	SeuratProject	5754	3175	3175	5754	0679_BA17	Occipital	XX	CTL	41	BA17	raw Cell barcode by Genes matrix files	10679	1.28926	17.3822	one_group	9	ODC3	0.165189	FALSE	EX16_L6
0679_BA17-AAGCATCTCCAGCAAT	SeuratProject	3171	2193	2193	3171	0679_BA17	Occipital	XX	CTL	41	BA17	raw Cell barcode by Genes matrix files	10679	2.00792	31.5457	one_group	15	END1	0.145316	FALSE	ENDO
0679_BA17-AAGCATCTCCTCAGGG	SeuratProject	17954	5417	5417	17954	0679_BA17	Occipital	XX	CTL	41	BA17	raw Cell barcode by Genes matrix files	10679	0.492339	5.5701	one_group	3	ODC2	0.0345982	FALSE	IHN2_SST
0679_BA17-AAGCATCTCTCCAAGA	SeuratProject	4295	2690	2690	4295	0679_BA17	Occipital	XX	CTL	41	BA17	raw Cell barcode by Genes matrix files	10679	1.9828	23.2937	one_group	7	MG1	0.0173094	FALSE	MICROGLIA_2
0679_BA17-AAGCCATAGATGGTAT	SeuratProject	11075	4441	4441	11075	0679_BA17	Occipital	XX	CTL	41	BA17	raw Cell barcode by Genes matrix files	10679	0.630363	9.03016	one_group	3	ODC2	0.0316458	FALSE	EX15_L6
0679_BA17-AAGCCATAGCTCGCAC	SeuratProject	3684	2427	2427	3684	0679_BA17	Occipital	XX	CTL	41	BA17	raw Cell barcode by Genes matrix files	10679	1.41086	27.1518	one_group	7	MG1	0.0316458	FALSE	MICROGLIA_2
0679_BA17-AAGCCATAGTGATCGG	SeuratProject	4683	2728	2728	4683	0679_BA17	Occipital	XX	CTL	41	BA17	raw Cell barcode by Genes matrix files	10679	0.810474	21.363	one_group	20	Mural	0.140783	FALSE	PERICYTES
0679_BA17-AAGCCATAGTGCAACG	SeuratProject	12404	4615	4615	12404	0679_BA17	Occipital	XX	CTL	41	BA17	raw Cell barcode by Genes matrix files	10679	0.553269	8.06322	one_group	10	INH1	0.17924	FALSE	IHN4_KIT
0679_BA17-AAGCCATAGTTAGAAC	SeuratProject	7486	3572	3572	7486	0679_BA17	Occipital	XX	CTL	41	BA17	raw Cell barcode by Genes matrix files	10679	1.05623	13.3601	one_group	3	ODC2	0.140783	FALSE	EX16_L6
0679_BA17-AAGCCATCAGTACTAC	SeuratProject	11289	4485	4485	11289	0679_BA17	Occipital	XX	CTL	41	BA17	raw Cell barcode by Genes matrix files	10679	0.628787	8.85897	one_group	4	EX1	0.150013	FALSE	EX3_L2/3
0679_BA17-AAGCCATCAGTAGATA	SeuratProject	5475	3185	3185	5475	0679_BA17	Occipital	XX	CTL	41	BA17	raw Cell barcode by Genes matrix files	10679	1.50441	18.2648	one_group	7	MG1	0.0274322	FALSE	MICROGLIA_2
0679_BA17-AAGCCATGTAATACCC	SeuratProject	16494	5711	5711	16494	0679_BA17	Occipital	XX	CTL	41	BA17	raw Cell barcode by Genes matrix files	10679	0.572032	6.06428	one_group	16	EX5	0.159939	FALSE	EX7_L4
0679_BA17-AAGCCATGTAGGTCAG	SeuratProject	4852	2680	2680	4852	0679_BA17	Occipital	XX	CTL	41	BA17	raw Cell barcode by Genes matrix files	10679	1.25887	20.6101	one_group	9	ODC3	0.138576	FALSE	EX16_L6
0679_BA17-AAGCCATGTCAGGAGT	SeuratProject	7110	3304	3304	7110	0679_BA17	Occipital	XX	CTL	41	BA17	raw Cell barcode by Genes matrix files	10679	1.02497	14.0667	one_group	3	ODC2	0.0865203	FALSE	EX16_L6
0679_BA17-AAGCCATGTGTTACTG	SeuratProject	4259	2610	2610	4259	0679_BA17	Occipital	XX	CTL	41	BA17	raw Cell barcode by Genes matrix files	10679	1.44007	23.4852	one_group	2	AST1	0.0417029	FALSE	ASTRO_3
0679_BA17-AAGCGAGAGGGCCAAT	SeuratProject	4153	2576	2576	4153	0679_BA17	Occipital	XX	CTL	41	BA17	raw Cell barcode by Genes matrix files	10679	1.28702	24.079	one_group	9	ODC3	0.239835	FALSE	EX16_L6
0679_BA17-AAGCGAGAGGTAAGAG	SeuratProject	4278	2522	2522	4278	0679_BA17	Occipital	XX	CTL	41	BA17	raw Cell barcode by Genes matrix files	10679	1.71205	23.3809	one_group	9	ODC3	0.0504445	FALSE	EX16_L6
0679_BA17-AAGCGAGAGGTTTGAA	SeuratProject	5473	3205	3205	5473	0679_BA17	Occipital	XX	CTL	41	BA17	raw Cell barcode by Genes matrix files	10679	1.72187	18.2749	one_group	7	MG1	0.0234571	FALSE	MICROGLIA_2
0679_BA17-AAGCGAGAGTAGCTCT	SeuratProject	10588	4259	4259	10588	0679_BA17	Occipital	XX	CTL	41	BA17	raw Cell barcode by Genes matrix files	10679	0.664332	9.44733	one_group	3	ODC2	0.0760865	FALSE	EX16_L6
0679_BA17-AAGCGAGAGTATGAAC	SeuratProject	6964	3480	3480	6964	0679_BA17	Occipital	XX	CTL	41	BA17	raw Cell barcode by Genes matrix files	10679	1.2858	14.3719	one_group	1	ODC1	0.107846	FALSE	EX16_L6
0679_BA17-AAGCGAGCAACGACTT	SeuratProject	18071	5865	5865	18071	0679_BA17	Occipital	XX	CTL	41	BA17	raw Cell barcode by Genes matrix files	10679	0.416926	5.53526	one_group	10	INH1	0.0951338	FALSE	IHN3_CR
0679_BA17-AAGCGAGCACTTGGCG	SeuratProject	5986	3117	3117	5986	0679_BA17	Occipital	XX	CTL	41	BA17	raw Cell barcode by Genes matrix files	10679	0.913711	16.7084	one_group	1	ODC1	0.0921812	FALSE	EX16_L6
0679_BA17-AAGCGAGGTAGTCACT	SeuratProject	8275	3849	3849	8275	0679_BA17	Occipital	XX	CTL	41	BA17	raw Cell barcode by Genes matrix files	10679	0.812793	12.0875	one_group	3	ODC2	0.0760865	FALSE	EX16_L6
0679_BA17-AAGCGAGGTCCAAAGG	SeuratProject	5085	2666	2666	5085	0679_BA17	Occipital	XX	CTL	41	BA17	raw Cell barcode by Genes matrix files	10679	1.19199	19.6657	one_group	16	EX5	0.0612767	FALSE	EX7_L4
0679_BA17-AAGCGAGGTTGGAGAC	SeuratProject	9747	4110	4110	9747	0679_BA17	Occipital	XX	CTL	41	BA17	raw Cell barcode by Genes matrix files	10679	0.663877	10.2606	one_group	3	ODC2	0.04772	FALSE	EX8_L5
0679_BA17-AAGCGAGTCGATAACC	SeuratProject	9162	3985	3985	9162	0679_BA17	Occipital	XX	CTL	41	BA17	raw Cell barcode by Genes matrix files	10679	0.924883	10.923	one_group	25	INH5	0.248657	FALSE	IHN1_PV
0679_BA17-AAGCGTTAGAGCAACC	SeuratProject	5571	3166	3166	5571	0679_BA17	Occipital	XX	CTL	41	BA17	raw Cell barcode by Genes matrix files	10679	1.33649	17.9598	one_group	2	AST1	0.0450849	FALSE	ASTRO_3
0679_BA17-AAGCGTTAGTTCGGTT	SeuratProject	8104	3718	3718	8104	0679_BA17	Occipital	XX	CTL	41	BA17	raw Cell barcode by Genes matrix files	10679	1.01712	12.3411	one_group	3	ODC2	0.0893111	FALSE	EX16_L6
0679_BA17-AAGCGTTCACTTTATC	SeuratProject	8285	3665	3665	8285	0679_BA17	Occipital	XX	CTL	41	BA17	raw Cell barcode by Genes matrix files	10679	0.595923	12.0744	one_group	5	EX2	0.0542241	FALSE	EX6_3/4
0679_BA17-AAGCGTTCATTGAGCT	SeuratProject	5404	3160	3160	5404	0679_BA17	Occipital	XX	CTL	41	BA17	raw Cell barcode by Genes matrix files	10679	1.48087	18.5048	one_group	7	MG1	0.0267537	FALSE	MICROGLIA_2
0679_BA17-AAGCGTTGTACAAGTA	SeuratProject	4881	2742	2742	4881	0679_BA17	Occipital	XX	CTL	41	BA17	raw Cell barcode by Genes matrix files	10679	1.07418	20.4918	one_group	9	ODC3	0.0228163	FALSE	EX16_L6
0679_BA17-AAGCGTTGTCCGGACT	SeuratProject	4405	2729	2729	4405	0679_BA17	Occipital	XX	CTL	41	BA17	raw Cell barcode by Genes matrix files	10679	1.97814	22.7066	one_group	7	MG1	0.0173094	FALSE	MICROGLIA_2
0679_BA17-AAGCGTTGTTGTGTTG	SeuratProject	6876	3463	3463	6876	0679_BA17	Occipital	XX	CTL	41	BA17	raw Cell barcode by Genes matrix files	10679	1.24903	14.5476	one_group	1	ODC1	0.0666897	FALSE	EX16_L6
0679_BA17-AAGCGTTTCGGATAAA	SeuratProject	15315	5179	5179	15315	0679_BA17	Occipital	XX	CTL	41	BA17	raw Cell barcode by Genes matrix files	10679	0.502026	6.52997	one_group	10	INH1	0.0316458	FALSE	IHN3_CR
0679_BA17-AAGCGTTTCTAGAGCT	SeuratProject	3557	2369	2369	3557	0679_BA17	Occipital	XX	CTL	41	BA17	raw Cell barcode by Genes matrix files	10679	1.33091	28.1215	one_group	7	MG1	0.0542241	FALSE	MICROGLIA_2
0679_BA17-AAGCGTTTCTGATGGT	SeuratProject	6985	3339	3339	6985	0679_BA17	Occipital	XX	CTL	41	BA17	raw Cell barcode by Genes matrix files	10679	1.09089	14.3205	one_group	1	ODC1	0.162539	FALSE	EX16_L6
0679_BA17-AAGGAATAGAAACCCG	SeuratProject	20119	5863	5863	20119	0679_BA17	Occipital	XX	CTL	41	BA17	raw Cell barcode by Genes matrix files	10679	0.406132	4.97191	one_group	5	EX2	0.0523127	FALSE	EX6_3/4
0679_BA17-AAGGAATAGCTGTCCG	SeuratProject	4057	2377	2377	4057	0679_BA17	Occipital	XX	CTL	41	BA17	raw Cell barcode by Genes matrix files	10679	1.49914	24.6488	one_group	9	ODC3	0.176318	FALSE	EX16_L6
0679_BA17-AAGGAATAGGACTGGT	SeuratProject	5576	2986	2986	5576	0679_BA17	Occipital	XX	CTL	41	BA17	raw Cell barcode by Genes matrix files	10679	1.16969	17.9404	one_group	1	ODC1	0.0981726	FALSE	EX16_L6
0679_BA17-AAGGAATAGGGTCACA	SeuratProject	17108	5389	5389	17108	0679_BA17	Occipital	XX	CTL	41	BA17	raw Cell barcode by Genes matrix files	10679	0.449667	5.84659	one_group	18	EX7	0.104525	FALSE	EX10_L5B/6
0679_BA17-AAGGAATAGGTTCCAT	SeuratProject	3675	2359	2359	3675	0679_BA17	Occipital	XX	CTL	41	BA17	raw Cell barcode by Genes matrix files	10679	2.01889	27.2109	one_group	20	Mural	0.16789	FALSE	PERICYTES
0679_BA17-AAGGAATCAATCCTTT	SeuratProject	4906	2822	2822	4906	0679_BA17	Occipital	XX	CTL	41	BA17	raw Cell barcode by Genes matrix files	10679	0.866356	20.3832	one_group	9	ODC3	0.0907361	FALSE	EX16_L6
0679_BA17-AAGGAATCAATTTCGG	SeuratProject	5617	2968	2968	5617	0679_BA17	Occipital	XX	CTL	41	BA17	raw Cell barcode by Genes matrix files	10679	1.23492	17.8031	one_group	3	ODC2	0.219555	FALSE	EX16_L6
0679_BA17-AAGGAATCACTAAACC	SeuratProject	4548	2483	2483	4548	0679_BA17	Occipital	XX	CTL	41	BA17	raw Cell barcode by Genes matrix files	10679	1.04763	21.9974	one_group	6	EX3	0.253235	FALSE	EX8_L5
0679_BA17-AAGGAATCATACTTTC	SeuratProject	7187	3452	3452	7187	0679_BA17	Occipital	XX	CTL	41	BA17	raw Cell barcode by Genes matrix files	10679	0.859305	13.9159	one_group	3	ODC2	0.0921812	FALSE	EX16_L6
0679_BA17-AAGGAATGTACTGCGC	SeuratProject	4872	2899	2899	4872	0679_BA17	Occipital	XX	CTL	41	BA17	raw Cell barcode by Genes matrix files	10679	1.11257	20.5297	one_group	9	ODC3	0.248657	FALSE	EX16_L6
0679_BA17-AAGGAATGTCCACAGC	SeuratProject	3234	2054	2054	3234	0679_BA17	Occipital	XX	CTL	41	BA17	raw Cell barcode by Genes matrix files	10679	1.02705	30.9406	one_group	9	ODC3	0.106173	FALSE	EX16_L6
0679_BA17-AAGGAATGTCGCCTAG	SeuratProject	7370	3406	3406	7370	0679_BA17	Occipital	XX	CTL	41	BA17	raw Cell barcode by Genes matrix files	10679	0.803753	13.5704	one_group	3	ODC2	0.0851535	FALSE	EX16_L6
0679_BA17-AAGGAATGTTAGAGAT	SeuratProject	6761	3290	3290	6761	0679_BA17	Occipital	XX	CTL	41	BA17	raw Cell barcode by Genes matrix files	10679	0.9353	14.7907	one_group	1	ODC1	0.0571755	FALSE	EX16_L6
0679_BA17-AAGGAATGTTTAGACC	SeuratProject	16238	5551	5551	16238	0679_BA17	Occipital	XX	CTL	41	BA17	raw Cell barcode by Genes matrix files	10679	0.57368	6.16067	one_group	10	INH1	0.0893111	FALSE	IHN3_CR
0679_BA17-AAGGAATTCGCTAATG	SeuratProject	6296	3264	3264	6296	0679_BA17	Occipital	XX	CTL	41	BA17	raw Cell barcode by Genes matrix files	10679	0.978094	15.8881	one_group	1	ODC1	0.0824754	FALSE	EX16_L6
0679_BA17-AAGGAATTCTTGATTC	SeuratProject	5263	2874	2874	5263	0679_BA17	Occipital	XX	CTL	41	BA17	raw Cell barcode by Genes matrix files	10679	1.44978	19.0042	one_group	9	ODC3	0.0760865	FALSE	EX16_L6
0679_BA17-AAGGTAAAGCACACAG	SeuratProject	8054	3674	3674	8054	0679_BA17	Occipital	XX	CTL	41	BA17	raw Cell barcode by Genes matrix files	10679	0.836174	12.4177	one_group	3	ODC2	0.0425348	FALSE	EX15_L6
0679_BA17-AAGGTAAAGGTTACCT	SeuratProject	5694	3069	3069	5694	0679_BA17	Occipital	XX	CTL	41	BA17	raw Cell barcode by Genes matrix files	10679	1.38122	17.5623	one_group	1	ODC1	0.0459536	FALSE	EX16_L6
0679_BA17-AAGGTAAAGTTCCTGA	SeuratProject	5801	2858	2858	5801	0679_BA17	Occipital	XX	CTL	41	BA17	raw Cell barcode by Genes matrix files	10679	1.01517	17.2414	one_group	10	INH1	0.0760865	FALSE	IHN3_CR
0679_BA17-AAGGTAACAAGACCGA	SeuratProject	12012	4773	4773	12012	0679_BA17	Occipital	XX	CTL	41	BA17	raw Cell barcode by Genes matrix files	10679	0.723319	8.32639	one_group	8	OPC1	0.0122316	FALSE	OPCS
0679_BA17-AAGGTAACACAACATC	SeuratProject	14482	4822	4822	14482	0679_BA17	Occipital	XX	CTL	41	BA17	raw Cell barcode by Genes matrix files	10679	0.424486	6.90655	one_group	25	INH5	0.157388	FALSE	IHN1_PV
0679_BA17-AAGGTAACAGCCGTTG	SeuratProject	7788	3762	3762	7788	0679_BA17	Occipital	XX	CTL	41	BA17	raw Cell barcode by Genes matrix files	10679	0.889789	12.8419	one_group	1	ODC1	0.12414	FALSE	EX16_L6
0679_BA17-AAGGTAACATTATGCG	SeuratProject	5613	3080	3080	5613	0679_BA17	Occipital	XX	CTL	41	BA17	raw Cell barcode by Genes matrix files	10679	1.01968	17.819	one_group	8	OPC1	0.157388	FALSE	OPCS
0679_BA17-AAGGTAAGTCTAGGCC	SeuratProject	10313	4116	4116	10313	0679_BA17	Occipital	XX	CTL	41	BA17	raw Cell barcode by Genes matrix files	10679	0.825865	9.69744	one_group	3	ODC2	0.0689503	FALSE	IHN2_SST
0679_BA17-AAGGTAAGTTGCCGCA	SeuratProject	2545	1834	1834	2545	0679_BA17	Occipital	XX	CTL	41	BA17	raw Cell barcode by Genes matrix files	10679	1.82303	39.2927	one_group	6	EX3	0.138576	FALSE	EX16_L6
0679_BA17-AAGGTAATCTTGCAAG	SeuratProject	4686	2685	2685	4686	0679_BA17	Occipital	XX	CTL	41	BA17	raw Cell barcode by Genes matrix files	10679	1.34586	21.3538	one_group	9	ODC3	0.0689503	FALSE	EX16_L6
0679_BA17-AAGGTAATCTTTCTAG	SeuratProject	12046	4938	4938	12046	0679_BA17	Occipital	XX	CTL	41	BA17	raw Cell barcode by Genes matrix files	10679	0.792019	8.30427	one_group	12	INH2	0.134275	FALSE	IHN2_SST
0679_BA17-AAGTACCAGACTACGG	SeuratProject	5899	3013	3013	5899	0679_BA17	Occipital	XX	CTL	41	BA17	raw Cell barcode by Genes matrix files	10679	1.40756	16.952	one_group	1	ODC1	0.070102	FALSE	EX16_L6
0679_BA17-AAGTACCGTACCACGC	SeuratProject	12363	4581	4581	12363	0679_BA17	Occipital	XX	CTL	41	BA17	raw Cell barcode by Genes matrix files	10679	0.57919	8.08996	one_group	3	ODC2	0.0551964	FALSE	IHN2_SST
0679_BA17-AAGTACCGTACCATAC	SeuratProject	11250	4815	4815	11250	0679_BA17	Occipital	XX	CTL	41	BA17	raw Cell barcode by Genes matrix files	10679	0.656975	8.88968	one_group	8	OPC1	0.0281173	FALSE	OPCS
0679_BA17-AAGTACCGTATTCTCT	SeuratProject	3476	1980	1980	3476	0679_BA17	Occipital	XX	CTL	41	BA17	raw Cell barcode by Genes matrix files	10679	1.40566	28.7687	one_group	2	AST1	0.0274322	FALSE	ASTRO_3
0679_BA17-AAGTACCGTCACAATC	SeuratProject	9751	4325	4325	9751	0679_BA17	Occipital	XX	CTL	41	BA17	raw Cell barcode by Genes matrix files	10679	0.815555	10.2585	one_group	1	ODC1	0.173453	FALSE	EX8_L5
0679_BA17-AAGTACCGTCCGGCAT	SeuratProject	4268	2640	2640	4268	0679_BA17	Occipital	XX	CTL	41	BA17	raw Cell barcode by Genes matrix files	10679	0.855177	23.4302	one_group	7	MG1	0.0116917	FALSE	MICROGLIA_2
0679_BA17-AAGTACCGTGCATTTG	SeuratProject	21823	5941	5941	21823	0679_BA17	Occipital	XX	CTL	41	BA17	raw Cell barcode by Genes matrix files	10679	0.384823	4.58442	one_group	4	EX1	0.235583	FALSE	EX2_L2/3
0679_BA17-AAGTACCGTTCTTCAT	SeuratProject	6376	3175	3175	6376	0679_BA17	Occipital	XX	CTL	41	BA17	raw Cell barcode by Genes matrix files	10679	0.87093	15.6838	one_group	1	ODC1	0.0907361	FALSE	EX16_L6
0679_BA17-AAGTACCGTTGATGTC	SeuratProject	5657	2917	2917	5657	0679_BA17	Occipital	XX	CTL	41	BA17	raw Cell barcode by Genes matrix files	10679	1.12606	17.6772	one_group	1	ODC1	0.159939	FALSE	EX16_L6
0679_BA17-AAGTACCGTTGTCCCT	SeuratProject	13187	4703	4703	13187	0679_BA17	Occipital	XX	CTL	41	BA17	raw Cell barcode by Genes matrix files	10679	0.609797	7.58495	one_group	5	EX2	0.244191	FALSE	MYLEN_OLIGO_4
0679_BA17-AAGTACCTCAGCTTCC	SeuratProject	2672	1789	1789	2672	0679_BA17	Occipital	XX	CTL	41	BA17	raw Cell barcode by Genes matrix files	10679	1.91175	37.4251	one_group	9	ODC3	0.0798688	FALSE	EX16_L6
0679_BA17-AAGTACCTCCACATAG	SeuratProject	8147	3721	3721	8147	0679_BA17	Occipital	XX	CTL	41	BA17	raw Cell barcode by Genes matrix files	10679	0.77468	12.2745	one_group	12	INH2	0.0981726	FALSE	IHN2_SST
0679_BA17-AAGTACCTCCCTCATG	SeuratProject	4813	2981	2981	4813	0679_BA17	Occipital	XX	CTL	41	BA17	raw Cell barcode by Genes matrix files	10679	1.76146	20.7771	one_group	6	EX3	0.0760865	FALSE	EX8_L5
0679_BA17-AAGTACCTCCTAGCCT	SeuratProject	21682	5906	5906	21682	0679_BA17	Occipital	XX	CTL	41	BA17	raw Cell barcode by Genes matrix files	10679	0.398958	4.61382	one_group	12	INH2	0.0689503	FALSE	IHN2_SST
0679_BA17-AAGTCGTAGATGCGAC	SeuratProject	4255	2771	2771	4255	0679_BA17	Occipital	XX	CTL	41	BA17	raw Cell barcode by Genes matrix files	10679	2.34507	23.5073	one_group	20	Mural	0.152426	FALSE	PERICYTES
0679_BA17-AAGTCGTAGCAAACAT	SeuratProject	3450	2376	2376	3450	0679_BA17	Occipital	XX	CTL	41	BA17	raw Cell barcode by Genes matrix files	10679	2.36538	28.9855	one_group	20	Mural	0.0581826	FALSE	EX8_L5
0679_BA17-AAGTCGTAGCCTTGAT	SeuratProject	3108	2011	2011	3108	0679_BA17	Occipital	XX	CTL	41	BA17	raw Cell barcode by Genes matrix files	10679	1.73368	32.175	one_group	9	ODC3	0.150013	FALSE	EX16_L6
0679_BA17-AAGTCGTAGGAGATAG	SeuratProject	17112	5570	5570	17112	0679_BA17	Occipital	XX	CTL	41	BA17	raw Cell barcode by Genes matrix files	10679	0.479246	5.84419	one_group	10	INH1	0.0400656	FALSE	IHN3_CR
0679_BA17-AAGTCGTAGTGATAAC	SeuratProject	5585	2965	2965	5585	0679_BA17	Occipital	XX	CTL	41	BA17	raw Cell barcode by Genes matrix files	10679	1.38889	17.9051	one_group	1	ODC1	0.262749	FALSE	EX16_L6
0679_BA17-AAGTCGTGTGCACATT	SeuratProject	2977	2059	2059	2977	0679_BA17	Occipital	XX	CTL	41	BA17	raw Cell barcode by Genes matrix files	10679	2.00939	33.5909	one_group	7	MG1	0.0144387	FALSE	MICROGLIA_2
0679_BA17-AAGTCGTGTTCCTACC	SeuratProject	16592	5552	5552	16592	0679_BA17	Occipital	XX	CTL	41	BA17	raw Cell barcode by Genes matrix files	10679	0.539296	6.02773	one_group	13	INH3	0.215775	FALSE	IHN1_PV
0679_BA17-AAGTCGTGTTTGCAGT	SeuratProject	4188	2537	2537	4188	0679_BA17	Occipital	XX	CTL	41	BA17	raw Cell barcode by Genes matrix files	10679	1.70846	23.8892	one_group	9	ODC3	0.16789	FALSE	EX16_L6
0679_BA17-AAGTCGTTCCGGTAAT	SeuratProject	10094	4334	4334	10094	0679_BA17	Occipital	XX	CTL	41	BA17	raw Cell barcode by Genes matrix files	10679	0.829308	9.90786	one_group	3	ODC2	0.162539	FALSE	EX8_L5
0679_BA17-AAGTCGTTCGCCTAGG	SeuratProject	6955	3668	3668	6955	0679_BA17	Occipital	XX	CTL	41	BA17	raw Cell barcode by Genes matrix files	10679	1.19123	14.3823	one_group	7	MG1	0.0111565	FALSE	MICROGLIA_2
0679_BA17-AAGTGAAAGAGAGCGG	SeuratProject	13710	5378	5378	13710	0679_BA17	Occipital	XX	CTL	41	BA17	raw Cell barcode by Genes matrix files	10679	0.657048	7.29554	one_group	10	INH1	0.0851535	FALSE	IHN3_CR
0679_BA17-AAGTGAAAGGATGTTA	SeuratProject	3708	2425	2425	3708	0679_BA17	Occipital	XX	CTL	41	BA17	raw Cell barcode by Genes matrix files	10679	1.7802	26.9833	one_group	7	MG1	0.0215527	FALSE	MICROGLIA_2
0679_BA17-AAGTGAACAAAGCACG	SeuratProject	2977	2074	2074	2977	0679_BA17	Occipital	XX	CTL	41	BA17	raw Cell barcode by Genes matrix files	10679	2.20204	33.6134	one_group	6	EX3	0.0907361	FALSE	EX16_L6
0679_BA17-AAGTGAACAATAGGGC	SeuratProject	11356	4883	4883	11356	0679_BA17	Occipital	XX	CTL	41	BA17	raw Cell barcode by Genes matrix files	10679	0.795384	8.80902	one_group	21	ODC4	0.231433	FALSE	MICROGLIA_1
0679_BA17-AAGTGAACATCCAACA	SeuratProject	3095	2027	2027	3095	0679_BA17	Occipital	XX	CTL	41	BA17	raw Cell barcode by Genes matrix files	10679	1.83812	32.3206	one_group	6	EX3	0.087906	FALSE	EX8_L5
0679_BA17-AAGTGAAGTCTTCTAT	SeuratProject	2897	2037	2037	2897	0679_BA17	Occipital	XX	CTL	41	BA17	raw Cell barcode by Genes matrix files	10679	1.87988	34.5304	one_group	7	MG1	0.120315	FALSE	MICROGLIA_2
0679_BA17-AAGTGAAGTGCTCCGA	SeuratProject	7151	3583	3583	7151	0679_BA17	Occipital	XX	CTL	41	BA17	raw Cell barcode by Genes matrix files	10679	1.33241	13.988	one_group	3	ODC2	0.0634023	FALSE	EX16_L6
0679_BA17-AAGTGAAGTGGTCTAT	SeuratProject	14634	5109	5109	14634	0679_BA17	Occipital	XX	CTL	41	BA17	raw Cell barcode by Genes matrix files	10679	0.513577	6.83387	one_group	12	INH2	0.0331071	FALSE	IHN2_SST
0679_BA17-AAGTGAAGTGTAAATG	SeuratProject	15236	5358	5358	15236	0679_BA17	Occipital	XX	CTL	41	BA17	raw Cell barcode by Genes matrix files	10679	0.639903	6.56426	one_group	19	INH4	0.116611	FALSE	IHN4_KIT
0679_BA17-AAGTGAATCAAAGAAC	SeuratProject	6325	3146	3146	6325	0679_BA17	Occipital	XX	CTL	41	BA17	raw Cell barcode by Genes matrix files	10679	1.05275	15.8103	one_group	1	ODC1	0.060233	FALSE	EX16_L6
0679_BA17-AAGTGAATCATACAGC	SeuratProject	3141	2217	2217	3141	0679_BA17	Occipital	XX	CTL	41	BA17	raw Cell barcode by Genes matrix files	10679	2.23536	31.8471	one_group	20	Mural	0.0865203	FALSE	ENDO
0679_BA17-AAGTGAATCCGATGCG	SeuratProject	9659	4007	4007	9659	0679_BA17	Occipital	XX	CTL	41	BA17	raw Cell barcode by Genes matrix files	10679	0.620565	10.3552	one_group	12	INH2	0.0532629	FALSE	IHN2_SST
0679_BA17-AAGTGAATCTTGTTAC	SeuratProject	15843	5341	5341	15843	0679_BA17	Occipital	XX	CTL	41	BA17	raw Cell barcode by Genes matrix files	10679	0.540653	6.31194	one_group	11	EX4	0.0678129	FALSE	EX8_L5
0679_BA17-AAGTTCGAGTCTACCA	SeuratProject	5150	2801	2801	5150	0679_BA17	Occipital	XX	CTL	41	BA17	raw Cell barcode by Genes matrix files	10679	1.29089	19.4212	one_group	1	ODC1	0.0773307	FALSE	EX16_L6
0679_BA17-AAGTTCGCAACACTAC	SeuratProject	17926	5557	5557	17926	0679_BA17	Occipital	XX	CTL	41	BA17	raw Cell barcode by Genes matrix files	10679	0.462908	5.57911	one_group	12	INH2	0.0542241	FALSE	IHN2_SST
0679_BA17-AAGTTCGGTCTCGGGT	SeuratProject	11398	4433	4433	11398	0679_BA17	Occipital	XX	CTL	41	BA17	raw Cell barcode by Genes matrix files	10679	0.735575	8.77655	one_group	10	INH1	0.0811634	FALSE	IHN3_CR
0679_BA17-AAGTTCGGTGCTCCGA	SeuratProject	4608	2781	2781	4608	0679_BA17	Occipital	XX	CTL	41	BA17	raw Cell barcode by Genes matrix files	10679	1.51916	21.7108	one_group	2	AST1	0.0400656	FALSE	ASTRO_2
0679_BA17-AAGTTCGGTGTCATTG	SeuratProject	5816	3297	3297	5816	0679_BA17	Occipital	XX	CTL	41	BA17	raw Cell barcode by Genes matrix files	10679	1.44534	17.1939	one_group	15	END1	0.0811634	FALSE	ENDO
0679_BA17-AAGTTCGGTTTGGCTA	SeuratProject	5857	3180	3180	5857	0679_BA17	Occipital	XX	CTL	41	BA17	raw Cell barcode by Genes matrix files	10679	1.18517	17.0794	one_group	14	AST2	0.0384626	FALSE	ASTRO_2
0679_BA17-AAGTTCGTCAATGTCG	SeuratProject	18127	5581	5581	18127	0679_BA17	Occipital	XX	CTL	41	BA17	raw Cell barcode by Genes matrix files	10679	0.394339	5.51694	one_group	11	EX4	0.0433756	FALSE	EX8_L5
0679_BA17-AAGTTCGTCATTTGGG	SeuratProject	7643	3440	3440	7643	0679_BA17	Occipital	XX	CTL	41	BA17	raw Cell barcode by Genes matrix files	10679	0.699102	13.0873	one_group	5	EX2	0.0542241	FALSE	EX6_3/4
0679_BA17-AAGTTCGTCCATCGTC	SeuratProject	10243	4596	4596	10243	0679_BA17	Occipital	XX	CTL	41	BA17	raw Cell barcode by Genes matrix files	10679	0.768876	9.76658	one_group	1	ODC1	0.0417029	FALSE	EX16_L6
0679_BA17-AAGTTCGTCTCTATAC	SeuratProject	4673	2651	2651	4673	0679_BA17	Occipital	XX	CTL	41	BA17	raw Cell barcode by Genes matrix files	10679	1.43338	21.3995	one_group	9	ODC3	0.208468	FALSE	EX16_L6
0679_BA17-AATAGAGAGGGAGATA	SeuratProject	4443	2645	2645	4443	0679_BA17	Occipital	XX	CTL	41	BA17	raw Cell barcode by Genes matrix files	10679	1.26862	22.5124	one_group	9	ODC3	0.0542241	FALSE	EX16_L6
0679_BA17-AATAGAGCAACTCCAA	SeuratProject	12690	4884	4884	12690	0679_BA17	Occipital	XX	CTL	41	BA17	raw Cell barcode by Genes matrix files	10679	0.633373	7.88333	one_group	5	EX2	0.154884	FALSE	EX6_3/4
0679_BA17-AATAGAGCACAGCATT	SeuratProject	7153	3584	3584	7153	0679_BA17	Occipital	XX	CTL	41	BA17	raw Cell barcode by Genes matrix files	10679	0.959094	13.9841	one_group	3	ODC2	0.0785913	FALSE	EX16_L6
0679_BA17-AATAGAGCATACGCAT	SeuratProject	4589	2785	2785	4589	0679_BA17	Occipital	XX	CTL	41	BA17	raw Cell barcode by Genes matrix files	10679	1.51265	21.8007	one_group	2	AST1	0.0459536	FALSE	ASTRO_3
0679_BA17-AATAGAGCATCTCCCA	SeuratProject	10501	4419	4419	10501	0679_BA17	Occipital	XX	CTL	41	BA17	raw Cell barcode by Genes matrix files	10679	1.06063	9.52472	one_group	3	ODC2	0.0921812	FALSE	EX8_L5
0679_BA17-AATAGAGGTCAGCGTC	SeuratProject	5424	3108	3108	5424	0679_BA17	Occipital	XX	CTL	41	BA17	raw Cell barcode by Genes matrix files	10679	0.993504	18.44	one_group	8	OPC1	0.13218	FALSE	OPCS
0679_BA17-AATAGAGGTGGATACG	SeuratProject	5915	3272	3272	5915	0679_BA17	Occipital	XX	CTL	41	BA17	raw Cell barcode by Genes matrix files	10679	1.1456	16.909	one_group	1	ODC1	0.219555	FALSE	EX16_L6
0679_BA17-AATAGAGGTTTGGAGG	SeuratProject	2996	1951	1951	2996	0679_BA17	Occipital	XX	CTL	41	BA17	raw Cell barcode by Genes matrix files	10679	1.38937	33.389	one_group	20	Mural	0.0893111	FALSE	EX8_L5
0679_BA17-AATAGAGTCCATCAGA	SeuratProject	5848	3136	3136	5848	0679_BA17	Occipital	XX	CTL	41	BA17	raw Cell barcode by Genes matrix files	10679	1.23671	17.1028	one_group	1	ODC1	0.244191	FALSE	EX16_L6
0679_BA17-AATAGAGTCCCATACC	SeuratProject	4123	2656	2656	4123	0679_BA17	Occipital	XX	CTL	41	BA17	raw Cell barcode by Genes matrix files	10679	1.74285	24.2542	one_group	7	MG1	0.198097	FALSE	MICROGLIA_2
0679_BA17-AATAGAGTCGATACTG	SeuratProject	7537	3584	3584	7537	0679_BA17	Occipital	XX	CTL	41	BA17	raw Cell barcode by Genes matrix files	10679	1.11728	13.2679	one_group	3	ODC2	0.0612767	FALSE	EX16_L6
0679_BA17-AATAGAGTCGTCGACG	SeuratProject	3710	2409	2409	3710	0679_BA17	Occipital	XX	CTL	41	BA17	raw Cell barcode by Genes matrix files	10679	1.67048	26.9542	one_group	9	ODC3	0.128093	FALSE	EX16_L6
0679_BA17-AATAGAGTCTCTCGAC	SeuratProject	4710	2698	2698	4710	0679_BA17	Occipital	XX	CTL	41	BA17	raw Cell barcode by Genes matrix files	10679	1.19561	21.2359	one_group	1	ODC1	0.176318	FALSE	EX16_L6
0679_BA17-AATCACGCAAACACCT	SeuratProject	7265	3423	3423	7265	0679_BA17	Occipital	XX	CTL	41	BA17	raw Cell barcode by Genes matrix files	10679	1.05098	13.7646	one_group	1	ODC1	0.0824754	FALSE	EX8_L5
0679_BA17-AATCACGCAACGTTAC	SeuratProject	3510	2370	2370	3510	0679_BA17	Occipital	XX	CTL	41	BA17	raw Cell barcode by Genes matrix files	10679	1.82079	28.49	one_group	15	END1	0.0666897	FALSE	EX8_L5
0679_BA17-AATCACGCAGTGTGGA	SeuratProject	5437	3148	3148	5437	0679_BA17	Occipital	XX	CTL	41	BA17	raw Cell barcode by Genes matrix files	10679	1.57765	18.3959	one_group	2	AST1	0.0592017	FALSE	Astro_1
0679_BA17-AATCACGCATTAAGCC	SeuratProject	10247	4294	4294	10247	0679_BA17	Occipital	XX	CTL	41	BA17	raw Cell barcode by Genes matrix files	10679	0.732639	9.76086	one_group	3	ODC2	0.0981726	FALSE	EX8_L5
0679_BA17-AATCACGGTCAAGGCA	SeuratProject	12982	4829	4829	12982	0679_BA17	Occipital	XX	CTL	41	BA17	raw Cell barcode by Genes matrix files	10679	0.760896	7.70535	one_group	10	INH1	0.101302	FALSE	IHN3_CR
0679_BA17-AATCACGGTGTATCCA	SeuratProject	7809	4085	4085	7809	0679_BA17	Occipital	XX	CTL	41	BA17	raw Cell barcode by Genes matrix files	10679	1.16735	12.8107	one_group	15	END1	0.0798688	FALSE	ENDO
0679_BA17-AATCACGTCCGTCCTA	SeuratProject	5895	3049	3049	5895	0679_BA17	Occipital	XX	CTL	41	BA17	raw Cell barcode by Genes matrix files	10679	1.03483	16.9635	one_group	1	ODC1	0.0634023	FALSE	EX16_L6
0679_BA17-AATCACGTCGTTCCCA	SeuratProject	5710	3049	3049	5710	0679_BA17	Occipital	XX	CTL	41	BA17	raw Cell barcode by Genes matrix files	10679	1.04825	17.5131	one_group	1	ODC1	0.204935	FALSE	EX16_L6
0679_BA17-AATCGACAGAAACACT	SeuratProject	5682	2931	2931	5682	0679_BA17	Occipital	XX	CTL	41	BA17	raw Cell barcode by Genes matrix files	10679	1.08282	17.6025	one_group	1	ODC1	0.0724498	FALSE	EX16_L6
0679_BA17-AATCGACAGAAGCCAC	SeuratProject	9100	3919	3919	9100	0679_BA17	Occipital	XX	CTL	41	BA17	raw Cell barcode by Genes matrix files	10679	0.594889	10.9902	one_group	3	ODC2	0.0504445	FALSE	EX8_L5
0679_BA17-AATCGACAGAGCCGAT	SeuratProject	7361	3668	3668	7361	0679_BA17	Occipital	XX	CTL	41	BA17	raw Cell barcode by Genes matrix files	10679	0.71691	13.5888	one_group	3	ODC2	0.157388	FALSE	EX16_L6
0679_BA17-AATCGACAGCCTCAAT	SeuratProject	7271	3673	3673	7271	0679_BA17	Occipital	XX	CTL	41	BA17	raw Cell barcode by Genes matrix files	10679	0.757418	13.7533	one_group	1	ODC1	0.070102	FALSE	EX8_L5
0679_BA17-AATCGACAGTATGGCG	SeuratProject	15145	5184	5184	15145	0679_BA17	Occipital	XX	CTL	41	BA17	raw Cell barcode by Genes matrix files	10679	0.603356	6.60458	one_group	3	ODC2	0.0376736	FALSE	EX8_L5
0679_BA17-AATCGACAGTGCAGGT	SeuratProject	3081	2160	2160	3081	0679_BA17	Occipital	XX	CTL	41	BA17	raw Cell barcode by Genes matrix files	10679	2.42379	32.457	one_group	15	END1	0.212081	FALSE	ENDO
0679_BA17-AATCGACAGTTGCATC	SeuratProject	4010	2577	2577	4010	0679_BA17	Occipital	XX	CTL	41	BA17	raw Cell barcode by Genes matrix files	10679	1.64351	24.9439	one_group	2	AST1	0.048618	FALSE	Astro_1
0679_BA17-AATCGACCAAGGTCAG	SeuratProject	7613	3576	3576	7613	0679_BA17	Occipital	XX	CTL	41	BA17	raw Cell barcode by Genes matrix files	10679	1.06905	13.1354	one_group	3	ODC2	0.0966422	FALSE	EX16_L6
0679_BA17-AATCGACCATAGGTTC	SeuratProject	5130	2657	2657	5130	0679_BA17	Occipital	XX	CTL	41	BA17	raw Cell barcode by Genes matrix files	10679	1.08058	19.5008	one_group	1	ODC1	0.0281173	FALSE	MYLEN_OLIGO_4
0679_BA17-AATCGACCATGTGCTA	SeuratProject	20684	5954	5954	20684	0679_BA17	Occipital	XX	CTL	41	BA17	raw Cell barcode by Genes matrix files	10679	0.448052	4.83489	one_group	16	EX5	0.0274322	FALSE	EX7_L4
0679_BA17-AATCGACGTCACTCGG	SeuratProject	9079	3904	3904	9079	0679_BA17	Occipital	XX	CTL	41	BA17	raw Cell barcode by Genes matrix files	10679	0.73422	11.0156	one_group	3	ODC2	0.0824754	FALSE	EX16_L6
0679_BA17-AATCGACTCACTTATC	SeuratProject	3674	2468	2468	3674	0679_BA17	Occipital	XX	CTL	41	BA17	raw Cell barcode by Genes matrix files	10679	1.95954	27.2331	one_group	2	AST1	0.170644	FALSE	EX16_L6
0679_BA17-AATCGACTCTAGCAAC	SeuratProject	2918	2074	2074	2918	0679_BA17	Occipital	XX	CTL	41	BA17	raw Cell barcode by Genes matrix files	10679	2.58589	34.27	one_group	2	AST1	0.0966422	FALSE	EX16_L6
0679_BA17-AATCGACTCTTTGCGC	SeuratProject	11829	4351	4351	11829	0679_BA17	Occipital	XX	CTL	41	BA17	raw Cell barcode by Genes matrix files	10679	0.689282	8.45523	one_group	12	INH2	0.0400656	FALSE	IHN2_SST
0679_BA17-AATCGTGAGCCAAGCA	SeuratProject	18307	5662	5662	18307	0679_BA17	Occipital	XX	CTL	41	BA17	raw Cell barcode by Genes matrix files	10679	0.436577	5.46418	one_group	5	EX2	0.0267537	FALSE	EX6_3/4
0679_BA17-AATCGTGAGGACTGGT	SeuratProject	8609	3644	3644	8609	0679_BA17	Occipital	XX	CTL	41	BA17	raw Cell barcode by Genes matrix files	10679	0.836318	11.6185	one_group	3	ODC2	0.128093	FALSE	EX16_L6
0679_BA17-AATCGTGCAAATACAG	SeuratProject	18149	5828	5828	18149	0679_BA17	Occipital	XX	CTL	41	BA17	raw Cell barcode by Genes matrix files	10679	0.531209	5.51055	one_group	12	INH2	0.060233	FALSE	IHN2_SST
0679_BA17-AATCGTGCAACCGATT	SeuratProject	5785	3054	3054	5785	0679_BA17	Occipital	XX	CTL	41	BA17	raw Cell barcode by Genes matrix files	10679	1.07224	17.2861	one_group	9	ODC3	0.0785913	FALSE	EX16_L6
0679_BA17-AATCGTGCACTCTAGA	SeuratProject	3328	2260	2260	3328	0679_BA17	Occipital	XX	CTL	41	BA17	raw Cell barcode by Genes matrix files	10679	2.64702	30.0571	one_group	6	EX3	0.0612767	FALSE	EX8_L5
0679_BA17-AATCGTGGTAAGGCTG	SeuratProject	5054	2834	2834	5054	0679_BA17	Occipital	XX	CTL	41	BA17	raw Cell barcode by Genes matrix files	10679	1.46283	19.7941	one_group	1	ODC1	0.0997256	FALSE	EX16_L6
0679_BA17-AATCGTGGTAGTCTGT	SeuratProject	4653	2589	2589	4653	0679_BA17	Occipital	XX	CTL	41	BA17	raw Cell barcode by Genes matrix files	10679	1.66453	21.4961	one_group	9	ODC3	0.0951338	FALSE	EX16_L6
0679_BA17-AATCGTGGTATCAAGA	SeuratProject	4279	2551	2551	4279	0679_BA17	Occipital	XX	CTL	41	BA17	raw Cell barcode by Genes matrix files	10679	1.39755	23.3699	one_group	9	ODC3	0.145316	FALSE	EX16_L6
0679_BA17-AATCGTGTCACCCTGT	SeuratProject	11072	4428	4428	11072	0679_BA17	Occipital	XX	CTL	41	BA17	raw Cell barcode by Genes matrix files	10679	0.459685	9.03506	one_group	13	INH3	0.070102	FALSE	IHN2_SST
0679_BA17-AATCGTGTCCACGGAC	SeuratProject	6399	3325	3325	6399	0679_BA17	Occipital	XX	CTL	41	BA17	raw Cell barcode by Genes matrix files	10679	0.706806	15.6323	one_group	8	OPC1	0.0274322	FALSE	OPCS
0679_BA17-AATCGTGTCGAACGGA	SeuratProject	3834	2465	2465	3834	0679_BA17	Occipital	XX	CTL	41	BA17	raw Cell barcode by Genes matrix files	10679	1.65241	26.0824	one_group	7	MG1	0.0281173	FALSE	MICROGLIA_2
0679_BA17-AATCGTGTCGCTACAA	SeuratProject	3516	2120	2120	3516	0679_BA17	Occipital	XX	CTL	41	BA17	raw Cell barcode by Genes matrix files	10679	1.09666	28.4414	one_group	3	ODC2	0.0634023	FALSE	MYLEN_OLIGO_4
0679_BA17-AATCGTGTCTCTTGCG	SeuratProject	6945	3430	3430	6945	0679_BA17	Occipital	XX	CTL	41	BA17	raw Cell barcode by Genes matrix files	10679	0.934582	14.4009	one_group	3	ODC2	0.0561802	FALSE	EX16_L6
0679_BA17-AATCGTGTCTGAATGC	SeuratProject	4483	2573	2573	4483	0679_BA17	Occipital	XX	CTL	41	BA17	raw Cell barcode by Genes matrix files	10679	1.51285	22.3065	one_group	9	ODC3	0.13218	FALSE	EX16_L6
0679_BA17-AATCGTGTCTTTCAGT	SeuratProject	5626	2992	2992	5626	0679_BA17	Occipital	XX	CTL	41	BA17	raw Cell barcode by Genes matrix files	10679	1.4668	17.7873	one_group	1	ODC1	0.118448	FALSE	EX16_L6
0679_BA17-AATGAAGAGACCGCCT	SeuratProject	15330	4860	4860	15330	0679_BA17	Occipital	XX	CTL	41	BA17	raw Cell barcode by Genes matrix files	10679	0.352111	6.52443	one_group	5	EX2	0.0571755	FALSE	EX6_3/4
0679_BA17-AATGAAGAGATGAAGG	SeuratProject	5840	3437	3437	5840	0679_BA17	Occipital	XX	CTL	41	BA17	raw Cell barcode by Genes matrix files	10679	1.11043	17.1233	one_group	7	MG1	0.0331071	FALSE	MICROGLIA_2
0679_BA17-AATGAAGAGCCTATTG	SeuratProject	5025	2903	2903	5025	0679_BA17	Occipital	XX	CTL	41	BA17	raw Cell barcode by Genes matrix files	10679	1.15003	19.9045	one_group	15	END1	0.0824754	FALSE	ENDO
0679_BA17-AATGAAGAGCTATCCA	SeuratProject	5720	3139	3139	5720	0679_BA17	Occipital	XX	CTL	41	BA17	raw Cell barcode by Genes matrix files	10679	1.13413	17.4886	one_group	1	ODC1	0.145316	FALSE	EX16_L6
0679_BA17-AATGAAGAGGTTGGTG	SeuratProject	2666	1927	1927	2666	0679_BA17	Occipital	XX	CTL	41	BA17	raw Cell barcode by Genes matrix files	10679	1.14681	37.5094	one_group	6	EX3	0.0773307	FALSE	EX16_L6
0679_BA17-AATGAAGAGTAAACGT	SeuratProject	9414	4263	4263	9414	0679_BA17	Occipital	XX	CTL	41	BA17	raw Cell barcode by Genes matrix files	10679	1.00604	10.6236	one_group	4	EX1	0.253235	FALSE	EX3_L2/3
0679_BA17-AATGAAGCAAACTCGT	SeuratProject	4496	2763	2763	4496	0679_BA17	Occipital	XX	CTL	41	BA17	raw Cell barcode by Genes matrix files	10679	1.42834	22.2469	one_group	14	AST2	0.0724498	FALSE	EX15_L6
0679_BA17-AATGAAGGTAGACGTG	SeuratProject	3340	2170	2170	3340	0679_BA17	Occipital	XX	CTL	41	BA17	raw Cell barcode by Genes matrix files	10679	1.81018	29.967	one_group	15	END1	0.130119	FALSE	ENDO
0679_BA17-AATGAAGGTAGCGCCT	SeuratProject	7746	3643	3643	7746	0679_BA17	Occipital	XX	CTL	41	BA17	raw Cell barcode by Genes matrix files	10679	0.961645	12.9116	one_group	3	ODC2	0.0773307	FALSE	EX16_L6
0679_BA17-AATGAAGGTAGTCTTG	SeuratProject	3907	2374	2374	3907	0679_BA17	Occipital	XX	CTL	41	BA17	raw Cell barcode by Genes matrix files	10679	1.00765	25.6016	one_group	9	ODC3	0.0495261	FALSE	EX16_L6
0679_BA17-AATGAAGGTCTGTCAA	SeuratProject	9513	3964	3964	9513	0679_BA17	Occipital	XX	CTL	41	BA17	raw Cell barcode by Genes matrix files	10679	0.679575	10.5119	one_group	3	ODC2	0.0936469	FALSE	EX8_L5
0679_BA17-AATGAAGGTCTTCGAA	SeuratProject	19500	5754	5754	19500	0679_BA17	Occipital	XX	CTL	41	BA17	raw Cell barcode by Genes matrix files	10679	0.421752	5.12873	one_group	11	EX4	0.118448	FALSE	EX8_L5
0679_BA17-AATGAAGGTGTTGATC	SeuratProject	4115	2601	2601	4115	0679_BA17	Occipital	XX	CTL	41	BA17	raw Cell barcode by Genes matrix files	10679	2.5007	24.3191	one_group	6	EX3	0.0655804	FALSE	EX8_L5
0679_BA17-AATGAAGGTTCTCGCT	SeuratProject	10039	4229	4229	10039	0679_BA17	Occipital	XX	CTL	41	BA17	raw Cell barcode by Genes matrix files	10679	0.772666	9.96314	one_group	3	ODC2	0.0893111	FALSE	EX16_L6
0679_BA17-AATGAAGTCGCTTTAT	SeuratProject	9357	4596	4596	9357	0679_BA17	Occipital	XX	CTL	41	BA17	raw Cell barcode by Genes matrix files	10679	0.981103	10.6906	one_group	7	MG1	0.0241039	FALSE	MICROGLIA_2
0679_BA17-AATGACCAGCCAGTAG	SeuratProject	11027	4403	4403	11027	0679_BA17	Occipital	XX	CTL	41	BA17	raw Cell barcode by Genes matrix files	10679	0.907161	9.07029	one_group	5	EX2	0.136407	FALSE	EX6_3/4
0679_BA17-AATGACCAGCTGGAGT	SeuratProject	5509	3006	3006	5509	0679_BA17	Occipital	XX	CTL	41	BA17	raw Cell barcode by Genes matrix files	10679	1.02761	18.1554	one_group	2	AST1	0.0724498	FALSE	ASTRO_3
0679_BA17-AATGACCAGTGCCGAA	SeuratProject	11255	4267	4267	11255	0679_BA17	Occipital	XX	CTL	41	BA17	raw Cell barcode by Genes matrix files	10679	0.722547	8.88652	one_group	5	EX2	0.162539	FALSE	EX16_L6
0679_BA17-AATGACCCAACGATCT	SeuratProject	6637	3325	3325	6637	0679_BA17	Occipital	XX	CTL	41	BA17	raw Cell barcode by Genes matrix files	10679	1.03011	15.0716	one_group	1	ODC1	0.0612767	FALSE	EX16_L6
0679_BA17-AATGACCCAATGAACA	SeuratProject	11017	4563	4563	11017	0679_BA17	Occipital	XX	CTL	41	BA17	raw Cell barcode by Genes matrix files	10679	0.938939	9.07853	one_group	3	ODC2	0.140783	FALSE	EX8_L5
0679_BA17-AATGACCCATACAGGG	SeuratProject	17761	5467	5467	17761	0679_BA17	Occipital	XX	CTL	41	BA17	raw Cell barcode by Genes matrix files	10679	0.354045	5.63126	one_group	19	INH4	0.0689503	FALSE	IHN4_KIT
0679_BA17-AATGACCGTAGATCCT	SeuratProject	3001	2110	2110	3001	0679_BA17	Occipital	XX	CTL	41	BA17	raw Cell barcode by Genes matrix files	10679	2.66844	33.3222	one_group	6	EX3	0.113023	FALSE	EX16_L6
0679_BA17-AATGACCTCATTCGGA	SeuratProject	5292	2942	2942	5292	0679_BA17	Occipital	XX	CTL	41	BA17	raw Cell barcode by Genes matrix files	10679	1.23571	18.9036	one_group	9	ODC3	0.0666897	FALSE	EX8_L5
0679_BA17-AATGACCTCTGCTCTG	SeuratProject	10191	4319	4319	10191	0679_BA17	Occipital	XX	CTL	41	BA17	raw Cell barcode by Genes matrix files	10679	0.685721	9.81354	one_group	10	INH1	0.0655804	FALSE	IHN3_CR
0679_BA17-AATGACCTCTGGAGAG	SeuratProject	5580	2960	2960	5580	0679_BA17	Occipital	XX	CTL	41	BA17	raw Cell barcode by Genes matrix files	10679	1.29495	17.9244	one_group	1	ODC1	0.0785913	FALSE	EX16_L6
0679_BA17-AATGCCAAGGTTTACC	SeuratProject	2743	1984	1984	2743	0679_BA17	Occipital	XX	CTL	41	BA17	raw Cell barcode by Genes matrix files	10679	2.03108	36.4697	one_group	7	MG1	0.0267537	FALSE	MICROGLIA_2
0679_BA17-AATGCCAAGTTCCATG	SeuratProject	11277	4423	4423	11277	0679_BA17	Occipital	XX	CTL	41	BA17	raw Cell barcode by Genes matrix files	10679	0.666901	8.86918	one_group	3	ODC2	0.0495261	FALSE	EX16_L6
0679_BA17-AATGCCACACCATAAC	SeuratProject	5481	3061	3061	5481	0679_BA17	Occipital	XX	CTL	41	BA17	raw Cell barcode by Genes matrix files	10679	1.59807	18.2448	one_group	9	ODC3	0.194787	FALSE	EX8_L5
0679_BA17-AATGCCACATGAATAG	SeuratProject	16337	5208	5208	16337	0679_BA17	Occipital	XX	CTL	41	BA17	raw Cell barcode by Genes matrix files	10679	0.478587	6.1222	one_group	12	INH2	0.0417029	FALSE	IHN2_SST
0679_BA17-AATGCCAGTCAGTCTA	SeuratProject	5943	3123	3123	5943	0679_BA17	Occipital	XX	CTL	41	BA17	raw Cell barcode by Genes matrix files	10679	1.28787	16.8294	one_group	1	ODC1	0.223422	FALSE	EX16_L6
0679_BA17-AATGCCAGTGGCATCC	SeuratProject	6680	3245	3245	6680	0679_BA17	Occipital	XX	CTL	41	BA17	raw Cell barcode by Genes matrix files	10679	0.900772	14.9701	one_group	1	ODC1	0.0678129	FALSE	EX16_L6
0679_BA17-AATGCCAGTTGCATCA	SeuratProject	16716	5466	5466	16716	0679_BA17	Occipital	XX	CTL	41	BA17	raw Cell barcode by Genes matrix files	10679	0.601144	5.98301	one_group	12	INH2	0.0951338	FALSE	IHN2_SST
0679_BA17-AATGCCATCAATCCAG	SeuratProject	8867	3871	3871	8867	0679_BA17	Occipital	XX	CTL	41	BA17	raw Cell barcode by Genes matrix files	10679	0.841272	11.279	one_group	2	AST1	0.0581826	FALSE	ASTRO_2
0679_BA17-AATGCCATCATCAGTG	SeuratProject	8512	4294	4294	8512	0679_BA17	Occipital	XX	CTL	41	BA17	raw Cell barcode by Genes matrix files	10679	1.24589	11.7495	one_group	15	END1	0.106173	FALSE	ENDO
0679_BA17-AATGCCATCCGTGTCT	SeuratProject	4662	2914	2914	4662	0679_BA17	Occipital	XX	CTL	41	BA17	raw Cell barcode by Genes matrix files	10679	1.71956	21.4546	one_group	6	EX3	0.1261	FALSE	EX6_3/4
0679_BA17-AATGGAAAGACTACGG	SeuratProject	9897	4114	4114	9897	0679_BA17	Occipital	XX	CTL	41	BA17	raw Cell barcode by Genes matrix files	10679	0.922664	10.1061	one_group	3	ODC2	0.0748585	FALSE	EX16_L6
0679_BA17-AATGGAACAATGAACA	SeuratProject	7045	3387	3387	7045	0679_BA17	Occipital	XX	CTL	41	BA17	raw Cell barcode by Genes matrix files	10679	0.805193	14.1945	one_group	1	ODC1	0.0331071	FALSE	EX8_L5
0679_BA17-AATGGAAGTACGCTTA	SeuratProject	5469	3002	3002	5469	0679_BA17	Occipital	XX	CTL	41	BA17	raw Cell barcode by Genes matrix files	10679	1.22719	18.2849	one_group	1	ODC1	0.0865203	FALSE	EX16_L6
0679_BA17-AATGGAAGTTTCCCAC	SeuratProject	10995	4755	4755	10995	0679_BA17	Occipital	XX	CTL	41	BA17	raw Cell barcode by Genes matrix files	10679	0.935651	9.10001	one_group	2	AST1	0.0361201	FALSE	ASTRO_2
0679_BA17-AATGGAATCATTTGGG	SeuratProject	3039	2100	2100	3039	0679_BA17	Occipital	XX	CTL	41	BA17	raw Cell barcode by Genes matrix files	10679	1.90859	32.9164	one_group	6	EX3	0.0678129	FALSE	EX8_L5
0679_BA17-AATGGAATCCAGGACC	SeuratProject	16450	5579	5579	16450	0679_BA17	Occipital	XX	CTL	41	BA17	raw Cell barcode by Genes matrix files	10679	0.58076	6.08051	one_group	10	INH1	0.0532629	FALSE	IHN3_CR
0679_BA17-AATGGAATCCTCGCAT	SeuratProject	5852	3295	3295	5852	0679_BA17	Occipital	XX	CTL	41	BA17	raw Cell barcode by Genes matrix files	10679	1.76	17.0969	one_group	7	MG1	0.0144387	FALSE	MICROGLIA_2
0679_BA17-AATGGAATCGACGCTG	SeuratProject	4865	2783	2783	4865	0679_BA17	Occipital	XX	CTL	41	BA17	raw Cell barcode by Genes matrix files	10679	1.3916	20.555	one_group	9	ODC3	0.248657	FALSE	EX16_L6
0679_BA17-AATGGAATCTTCGTAT	SeuratProject	7439	3561	3561	7439	0679_BA17	Occipital	XX	CTL	41	BA17	raw Cell barcode by Genes matrix files	10679	1.07903	13.4445	one_group	1	ODC1	0.0459536	FALSE	EX16_L6
0679_BA17-AATGGCTAGGTAAAGG	SeuratProject	15554	5467	5467	15554	0679_BA17	Occipital	XX	CTL	41	BA17	raw Cell barcode by Genes matrix files	10679	0.584662	6.4317	one_group	10	INH1	0.0907361	FALSE	IHN3_CR
0679_BA17-AATGGCTAGTATAGAC	SeuratProject	4149	2640	2640	4149	0679_BA17	Occipital	XX	CTL	41	BA17	raw Cell barcode by Genes matrix files	10679	1.54116	24.108	one_group	7	MG1	0.0267537	FALSE	MICROGLIA_2
0679_BA17-AATGGCTAGTTGGCGA	SeuratProject	2789	1959	1959	2789	0679_BA17	Occipital	XX	CTL	41	BA17	raw Cell barcode by Genes matrix files	10679	2.21545	35.8551	one_group	14	AST2	0.0951338	FALSE	EX16_L6
0679_BA17-AATGGCTCAACCCTAA	SeuratProject	10066	4266	4266	10066	0679_BA17	Occipital	XX	CTL	41	BA17	raw Cell barcode by Genes matrix files	10679	0.75678	9.93641	one_group	8	OPC1	0.0122316	FALSE	OPCS
0679_BA17-AATGGCTGTGCGACAA	SeuratProject	6468	3311	3311	6468	0679_BA17	Occipital	XX	CTL	41	BA17	raw Cell barcode by Genes matrix files	10679	1.07822	15.4631	one_group	1	ODC1	0.0865203	FALSE	EX16_L6
0679_BA17-AATGGCTGTGGTCCGT	SeuratProject	2529	1811	1811	2529	0679_BA17	Occipital	XX	CTL	41	BA17	raw Cell barcode by Genes matrix files	10679	2.32376	39.5413	one_group	6	EX3	0.0309261	FALSE	EX16_L6
0679_BA17-AATGGCTTCACTACGA	SeuratProject	16114	5596	5596	16114	0679_BA17	Occipital	XX	CTL	41	BA17	raw Cell barcode by Genes matrix files	10679	0.475217	6.20732	one_group	10	INH1	0.0811634	FALSE	IHN3_CR
0679_BA17-AATGGCTTCAGTCAGT	SeuratProject	5614	2976	2976	5614	0679_BA17	Occipital	XX	CTL	41	BA17	raw Cell barcode by Genes matrix files	10679	1.12791	17.819	one_group	1	ODC1	0.120315	FALSE	EX16_L6
0679_BA17-AATGGCTTCGACGCTG	SeuratProject	2650	1873	1873	2650	0679_BA17	Occipital	XX	CTL	41	BA17	raw Cell barcode by Genes matrix files	10679	2.10101	37.7501	one_group	6	EX3	0.106173	FALSE	EX16_L6
0679_BA17-AATGGCTTCTACAGGT	SeuratProject	6793	3455	3455	6793	0679_BA17	Occipital	XX	CTL	41	BA17	raw Cell barcode by Genes matrix files	10679	0.975918	14.7254	one_group	8	OPC1	0.101302	FALSE	OPCS
0679_BA17-AATGGCTTCTAGATCG	SeuratProject	10593	4581	4581	10593	0679_BA17	Occipital	XX	CTL	41	BA17	raw Cell barcode by Genes matrix files	10679	0.74641	9.44198	one_group	12	INH2	0.162539	FALSE	IHN2_SST
0679_BA17-AATTCCTAGAGGTTTA	SeuratProject	6856	3393	3393	6856	0679_BA17	Occipital	XX	CTL	41	BA17	raw Cell barcode by Genes matrix files	10679	0.954695	14.5858	one_group	14	AST2	0.0523127	FALSE	ASTRO_2
0679_BA17-AATTCCTAGCGAGTAC	SeuratProject	5810	3024	3024	5810	0679_BA17	Occipital	XX	CTL	41	BA17	raw Cell barcode by Genes matrix files	10679	1.47419	17.2176	one_group	1	ODC1	0.204935	FALSE	EX16_L6
0679_BA17-AATTCCTCAAACACGG	SeuratProject	4949	2917	2917	4949	0679_BA17	Occipital	XX	CTL	41	BA17	raw Cell barcode by Genes matrix files	10679	0.816468	20.2102	one_group	7	MG1	0.0260817	FALSE	MICROGLIA_2
0679_BA17-AATTCCTCAATGCAAA	SeuratProject	2583	1838	1838	2583	0679_BA17	Occipital	XX	CTL	41	BA17	raw Cell barcode by Genes matrix files	10679	2.12114	38.7147	one_group	6	EX3	0.0612767	FALSE	EX16_L6
0679_BA17-AATTCCTCACCAGTAT	SeuratProject	7799	3723	3723	7799	0679_BA17	Occipital	XX	CTL	41	BA17	raw Cell barcode by Genes matrix files	10679	1.05088	12.8271	one_group	1	ODC1	0.104525	FALSE	EX16_L6
0679_BA17-AATTCCTGTAACATGA	SeuratProject	24518	5999	5999	24518	0679_BA17	Occipital	XX	CTL	41	BA17	raw Cell barcode by Genes matrix files	10679	0.375085	4.0798	one_group	25	INH5	0.0907361	FALSE	IHN1_PV
0679_BA17-AATTCCTGTCATCGGC	SeuratProject	4086	2427	2427	4086	0679_BA17	Occipital	XX	CTL	41	BA17	raw Cell barcode by Genes matrix files	10679	1.86885	24.4738	one_group	4	EX1	0.0678129	FALSE	EX8_L5
0679_BA17-AATTCCTGTCTGCAAT	SeuratProject	5793	3134	3134	5793	0679_BA17	Occipital	XX	CTL	41	BA17	raw Cell barcode by Genes matrix files	10679	1.44595	17.2622	one_group	1	ODC1	0.060233	FALSE	EX16_L6
0679_BA17-AATTCCTGTGTCCGTG	SeuratProject	8571	3961	3961	8571	0679_BA17	Occipital	XX	CTL	41	BA17	raw Cell barcode by Genes matrix files	10679	1.04481	11.6727	one_group	8	OPC1	0.0178992	FALSE	OPCS
0679_BA17-AATTCCTTCAATGTCG	SeuratProject	6973	3360	3360	6973	0679_BA17	Occipital	XX	CTL	41	BA17	raw Cell barcode by Genes matrix files	10679	0.875853	14.341	one_group	1	ODC1	0.185267	FALSE	EX16_L6
0679_BA17-AATTCCTTCACTCACC	SeuratProject	8518	3947	3947	8518	0679_BA17	Occipital	XX	CTL	41	BA17	raw Cell barcode by Genes matrix files	10679	0.7937	11.7481	one_group	2	AST1	0.0532629	FALSE	ASTRO_3
0679_BA17-AATTCCTTCTGTCGCT	SeuratProject	4182	2701	2701	4182	0679_BA17	Occipital	XX	CTL	41	BA17	raw Cell barcode by Genes matrix files	10679	1.85835	23.9234	one_group	15	END1	0.165189	FALSE	ENDO
0679_BA17-AATTTCCAGCGCCTAC	SeuratProject	6007	3305	3305	6007	0679_BA17	Occipital	XX	CTL	41	BA17	raw Cell barcode by Genes matrix files	10679	1.01447	16.6556	one_group	7	MG1	0.0106258	FALSE	MICROGLIA_2
0679_BA17-AATTTCCAGGACAACC	SeuratProject	13785	4797	4797	13785	0679_BA17	Occipital	XX	CTL	41	BA17	raw Cell barcode by Genes matrix files	10679	0.621087	7.25531	one_group	3	ODC2	0.0612767	FALSE	IHN2_SST
0679_BA17-AATTTCCCAATAGGAT	SeuratProject	3437	2262	2262	3437	0679_BA17	Occipital	XX	CTL	41	BA17	raw Cell barcode by Genes matrix files	10679	1.12087	29.1036	one_group	14	AST2	0.087906	FALSE	EX16_L6
0679_BA17-AATTTCCCAGTTCTAG	SeuratProject	6139	3092	3092	6139	0679_BA17	Occipital	XX	CTL	41	BA17	raw Cell barcode by Genes matrix files	10679	1.29852	16.2946	one_group	1	ODC1	0.219555	FALSE	EX16_L6
0679_BA17-AATTTCCCATGTGCTA	SeuratProject	4231	2746	2746	4231	0679_BA17	Occipital	XX	CTL	41	BA17	raw Cell barcode by Genes matrix files	10679	1.32646	23.6351	one_group	6	EX3	0.0851535	FALSE	EX8_L5
0679_BA17-AATTTCCGTAAGCGGT	SeuratProject	4180	2432	2432	4180	0679_BA17	Occipital	XX	CTL	41	BA17	raw Cell barcode by Genes matrix files	10679	1.47783	23.9292	one_group	1	ODC1	0.062333	FALSE	EX15_L6
0679_BA17-AATTTCCGTACGATCT	SeuratProject	6054	3114	3114	6054	0679_BA17	Occipital	XX	CTL	41	BA17	raw Cell barcode by Genes matrix files	10679	1.37863	16.5207	one_group	1	ODC1	0.239835	FALSE	EX16_L6
0679_BA17-AATTTCCGTAGCTAAA	SeuratProject	14045	5069	5069	14045	0679_BA17	Occipital	XX	CTL	41	BA17	raw Cell barcode by Genes matrix files	10679	0.634902	7.12149	one_group	13	INH3	0.128093	FALSE	IHN1_PV
0679_BA17-AATTTCCGTTCACCGG	SeuratProject	5707	3001	3001	5707	0679_BA17	Occipital	XX	CTL	41	BA17	raw Cell barcode by Genes matrix files	10679	1.21794	17.5223	one_group	1	ODC1	0.104525	FALSE	EX16_L6
0679_BA17-AATTTCCGTTCGGGTC	SeuratProject	6194	3156	3156	6194	0679_BA17	Occipital	XX	CTL	41	BA17	raw Cell barcode by Genes matrix files	10679	1.19733	16.1473	one_group	1	ODC1	0.0644847	FALSE	EX16_L6
0679_BA17-AATTTCCTCTCACCCA	SeuratProject	5322	2918	2918	5322	0679_BA17	Occipital	XX	CTL	41	BA17	raw Cell barcode by Genes matrix files	10679	1.11674	18.7935	one_group	9	ODC3	0.173453	FALSE	EX16_L6
0679_BA17-AATTTCCTCTCCGAGG	SeuratProject	19709	5917	5917	19709	0679_BA17	Occipital	XX	CTL	41	BA17	raw Cell barcode by Genes matrix files	10679	0.486342	5.07511	one_group	11	EX4	0.185267	FALSE	EX8_L5
0679_BA17-AATTTCCTCTTTCCGG	SeuratProject	15616	5225	5225	15616	0679_BA17	Occipital	XX	CTL	41	BA17	raw Cell barcode by Genes matrix files	10679	0.539264	6.4041	one_group	12	INH2	0.0504445	FALSE	IHN2_SST
0679_BA17-ACAAAGAAGACTCTAC	SeuratProject	4800	2898	2898	4800	0679_BA17	Occipital	XX	CTL	41	BA17	raw Cell barcode by Genes matrix files	10679	2.23685	20.842	one_group	20	Mural	0.0865203	FALSE	EX8_L5
0679_BA17-ACAAAGAAGAGCTGAC	SeuratProject	7876	3731	3731	7876	0679_BA17	Occipital	XX	CTL	41	BA17	raw Cell barcode by Genes matrix files	10679	1.18602	12.6968	one_group	3	ODC2	0.231433	FALSE	EX8_L5
0679_BA17-ACAAAGAAGGAGCAAA	SeuratProject	5874	2867	2867	5874	0679_BA17	Occipital	XX	CTL	41	BA17	raw Cell barcode by Genes matrix files	10679	1.18058	17.0242	one_group	1	ODC1	0.0712684	FALSE	MYLEN_OLIGO_4
0679_BA17-ACAAAGAAGGTTGGTG	SeuratProject	5658	3054	3054	5658	0679_BA17	Occipital	XX	CTL	41	BA17	raw Cell barcode by Genes matrix files	10679	1.1214	17.6866	one_group	1	ODC1	0.194787	FALSE	EX15_L6
0679_BA17-ACAAAGAAGTACTGTC	SeuratProject	5728	3338	3338	5728	0679_BA17	Occipital	XX	CTL	41	BA17	raw Cell barcode by Genes matrix files	10679	1.44054	17.4581	one_group	14	AST2	0.0561802	FALSE	EX8_L5
0679_BA17-ACAAAGACAAGATGTA	SeuratProject	17140	5887	5887	17140	0679_BA17	Occipital	XX	CTL	41	BA17	raw Cell barcode by Genes matrix files	10679	0.515839	5.83873	one_group	23	EX9	0.140783	FALSE	EX10_L5B/6
0679_BA17-ACAAAGACACAGAGAC	SeuratProject	5087	2927	2927	5087	0679_BA17	Occipital	XX	CTL	41	BA17	raw Cell barcode by Genes matrix files	10679	1.40548	19.6618	one_group	2	AST1	0.0581826	FALSE	EX8_L5
0679_BA17-ACAAAGACAGATCCTA	SeuratProject	16099	5178	5178	16099	0679_BA17	Occipital	XX	CTL	41	BA17	raw Cell barcode by Genes matrix files	10679	0.507766	6.2135	one_group	10	INH1	0.0773307	FALSE	IHN3_CR
0679_BA17-ACAAAGACATGTTTGG	SeuratProject	5571	3116	3116	5571	0679_BA17	Occipital	XX	CTL	41	BA17	raw Cell barcode by Genes matrix files	10679	1.53136	17.9565	one_group	9	ODC3	0.204935	FALSE	EX16_L6
0679_BA17-ACAAAGATCGAGCCTG	SeuratProject	4214	2382	2382	4214	0679_BA17	Occipital	XX	CTL	41	BA17	raw Cell barcode by Genes matrix files	10679	1.02166	23.7361	one_group	8	OPC1	0.0184942	FALSE	OPCS
0679_BA17-ACAAAGATCTTCGGTC	SeuratProject	4538	2550	2550	4538	0679_BA17	Occipital	XX	CTL	41	BA17	raw Cell barcode by Genes matrix files	10679	1.58534	22.041	one_group	9	ODC3	0.165189	FALSE	EX16_L6
0679_BA17-ACAACCAAGATGGTAT	SeuratProject	6488	3157	3157	6488	0679_BA17	Occipital	XX	CTL	41	BA17	raw Cell barcode by Genes matrix files	10679	1.16001	15.4178	one_group	1	ODC1	0.165189	FALSE	EX16_L6
0679_BA17-ACAACCAAGCCTGTCG	SeuratProject	5591	3034	3034	5591	0679_BA17	Occipital	XX	CTL	41	BA17	raw Cell barcode by Genes matrix files	10679	1.23227	17.8891	one_group	1	ODC1	0.0376736	FALSE	EX16_L6
0679_BA17-ACAACCAAGCTAGATA	SeuratProject	20660	5968	5968	20660	0679_BA17	Occipital	XX	CTL	41	BA17	raw Cell barcode by Genes matrix files	10679	0.360905	4.84051	one_group	12	INH2	0.0288092	FALSE	IHN2_SST
0679_BA17-ACAACCAAGGGCAACT	SeuratProject	7889	3632	3632	7889	0679_BA17	Occipital	XX	CTL	41	BA17	raw Cell barcode by Genes matrix files	10679	0.988565	12.6775	one_group	1	ODC1	0.118448	FALSE	EX16_L6
0679_BA17-ACAACCAAGGTCGACA	SeuratProject	7779	3542	3542	7779	0679_BA17	Occipital	XX	CTL	41	BA17	raw Cell barcode by Genes matrix files	10679	1.10985	12.8568	one_group	1	ODC1	0.0523127	FALSE	EX16_L6
0679_BA17-ACAACCACACCTGAAT	SeuratProject	4657	2662	2662	4657	0679_BA17	Occipital	XX	CTL	41	BA17	raw Cell barcode by Genes matrix files	10679	1.15053	21.4731	one_group	9	ODC3	0.12414	FALSE	EX16_L6
0679_BA17-ACAACCACACTCACTC	SeuratProject	6144	3276	3276	6144	0679_BA17	Occipital	XX	CTL	41	BA17	raw Cell barcode by Genes matrix files	10679	0.831644	16.2787	one_group	1	ODC1	0.0689503	FALSE	EX16_L6
0679_BA17-ACAACCACAGGATTCT	SeuratProject	12877	5016	5016	12877	0679_BA17	Occipital	XX	CTL	41	BA17	raw Cell barcode by Genes matrix files	10679	0.682094	7.76639	one_group	4	EX1	0.223422	FALSE	EX2_L2/3
0679_BA17-ACAACCACAGTTTCGA	SeuratProject	4664	2770	2770	4664	0679_BA17	Occipital	XX	CTL	41	BA17	raw Cell barcode by Genes matrix files	10679	1.22032	21.4546	one_group	7	MG1	0.00803909	FALSE	MICROGLIA_2
0679_BA17-ACAACCACATAACGGG	SeuratProject	5531	2926	2926	5531	0679_BA17	Occipital	XX	CTL	41	BA17	raw Cell barcode by Genes matrix files	10679	1.1531	18.0799	one_group	1	ODC1	0.154884	FALSE	EX8_L5
0679_BA17-ACAACCAGTTAGGCTT	SeuratProject	4082	2539	2539	4082	0679_BA17	Occipital	XX	CTL	41	BA17	raw Cell barcode by Genes matrix files	10679	1.83527	24.4978	one_group	16	EX5	0.235583	FALSE	EX7_L4
0679_BA17-ACAACCAGTTGTACGT	SeuratProject	3090	2155	2155	3090	0679_BA17	Occipital	XX	CTL	41	BA17	raw Cell barcode by Genes matrix files	10679	2.86063	32.3834	one_group	14	AST2	0.0798688	FALSE	EX16_L6
0679_BA17-ACAACCATCGCTACGG	SeuratProject	6981	3435	3435	6981	0679_BA17	Occipital	XX	CTL	41	BA17	raw Cell barcode by Genes matrix files	10679	0.988514	14.3246	one_group	1	ODC1	0.118448	FALSE	EX16_L6
0679_BA17-ACAAGCTAGATGCCGA	SeuratProject	5573	3266	3266	5573	0679_BA17	Occipital	XX	CTL	41	BA17	raw Cell barcode by Genes matrix files	10679	1.37443	17.9469	one_group	7	MG1	0.0295079	FALSE	MICROGLIA_2
0679_BA17-ACAAGCTAGCAGCAGT	SeuratProject	5947	3260	3260	5947	0679_BA17	Occipital	XX	CTL	41	BA17	raw Cell barcode by Genes matrix files	10679	1.22536	16.8152	one_group	12	INH2	0.188374	FALSE	IHN2_SST
0679_BA17-ACAAGCTAGCTACAAA	SeuratProject	16577	5328	5328	16577	0679_BA17	Occipital	XX	CTL	41	BA17	raw Cell barcode by Genes matrix files	10679	0.441398	6.03318	one_group	10	INH1	0.0785913	FALSE	IHN3_CR
0679_BA17-ACAAGCTAGCTGCCTG	SeuratProject	3425	2373	2373	3425	0679_BA17	Occipital	XX	CTL	41	BA17	raw Cell barcode by Genes matrix files	10679	2.15158	29.1971	one_group	15	END1	0.0592017	FALSE	EX8_L5
0679_BA17-ACAAGCTCAACGGCCT	SeuratProject	7633	3577	3577	7633	0679_BA17	Occipital	XX	CTL	41	BA17	raw Cell barcode by Genes matrix files	10679	0.728086	13.1044	one_group	1	ODC1	0.104525	FALSE	EX16_L6
0679_BA17-ACAAGCTCACCCTATC	SeuratProject	3588	2427	2427	3588	0679_BA17	Occipital	XX	CTL	41	BA17	raw Cell barcode by Genes matrix files	10679	2.03972	27.8707	one_group	6	EX3	0.136407	FALSE	EX16_L6
0679_BA17-ACAAGCTCACTAGGTT	SeuratProject	3422	2258	2258	3422	0679_BA17	Occipital	XX	CTL	41	BA17	raw Cell barcode by Genes matrix files	10679	2.42879	29.2227	one_group	20	Mural	0.0634023	FALSE	EX8_L5
0679_BA17-ACAAGCTCAGCGTGAA	SeuratProject	6292	3253	3253	6292	0679_BA17	Occipital	XX	CTL	41	BA17	raw Cell barcode by Genes matrix files	10679	1.13127	15.8932	one_group	1	ODC1	0.208468	FALSE	EX16_L6
0679_BA17-ACAAGCTGTTTAGAGA	SeuratProject	12665	4947	4947	12665	0679_BA17	Occipital	XX	CTL	41	BA17	raw Cell barcode by Genes matrix files	10679	0.740568	7.89827	one_group	3	ODC2	0.231433	FALSE	EX8_L5
0679_BA17-ACAAGCTTCAACCTTT	SeuratProject	8813	3815	3815	8813	0679_BA17	Occipital	XX	CTL	41	BA17	raw Cell barcode by Genes matrix files	10679	0.928171	11.3494	one_group	1	ODC1	0.0760865	FALSE	EX16_L6
0679_BA17-ACAAGCTTCACCGGTG	SeuratProject	9766	4009	4009	9766	0679_BA17	Occipital	XX	CTL	41	BA17	raw Cell barcode by Genes matrix files	10679	0.788332	10.2407	one_group	1	ODC1	0.0338489	FALSE	EX8_L5
0679_BA17-ACAAGCTTCTGGTCAA	SeuratProject	5614	2968	2968	5614	0679_BA17	Occipital	XX	CTL	41	BA17	raw Cell barcode by Genes matrix files	10679	0.783857	17.819	one_group	1	ODC1	0.0811634	FALSE	EX16_L6
0679_BA17-ACACAGTAGCTCCACG	SeuratProject	23433	5850	5850	23433	0679_BA17	Occipital	XX	CTL	41	BA17	raw Cell barcode by Genes matrix files	10679	0.314956	4.26785	one_group	5	EX2	0.0295079	FALSE	EX6_3/4
0679_BA17-ACACAGTAGGATTCCT	SeuratProject	4961	2693	2693	4961	0679_BA17	Occipital	XX	CTL	41	BA17	raw Cell barcode by Genes matrix files	10679	1.12129	20.1613	one_group	9	ODC3	0.0581826	FALSE	EX16_L6
0679_BA17-ACACAGTAGTGTTCCA	SeuratProject	6012	3135	3135	6012	0679_BA17	Occipital	XX	CTL	41	BA17	raw Cell barcode by Genes matrix files	10679	1.16473	16.6362	one_group	1	ODC1	0.0689503	FALSE	EX16_L6
0679_BA17-ACACAGTCAACGCCCA	SeuratProject	9471	4246	4246	9471	0679_BA17	Occipital	XX	CTL	41	BA17	raw Cell barcode by Genes matrix files	10679	0.985728	10.5619	one_group	21	ODC4	0.244191	FALSE	EX8_L5
0679_BA17-ACACAGTCAAGCCTGC	SeuratProject	3126	2129	2129	3126	0679_BA17	Occipital	XX	CTL	41	BA17	raw Cell barcode by Genes matrix files	10679	1.62197	31.9898	one_group	6	EX3	0.150013	FALSE	EX16_L6
0679_BA17-ACACAGTCACCCTGAG	SeuratProject	5439	3197	3197	5439	0679_BA17	Occipital	XX	CTL	41	BA17	raw Cell barcode by Genes matrix files	10679	1.49727	18.3857	one_group	14	AST2	0.162539	FALSE	EX8_L5
0679_BA17-ACACAGTCACTATGTG	SeuratProject	4993	2912	2912	4993	0679_BA17	Occipital	XX	CTL	41	BA17	raw Cell barcode by Genes matrix files	10679	1.28376	20.028	one_group	14	AST2	0.0408799	FALSE	ASTRO_2
0679_BA17-ACACAGTGTCGGAACA	SeuratProject	15261	5253	5253	15261	0679_BA17	Occipital	XX	CTL	41	BA17	raw Cell barcode by Genes matrix files	10679	0.522306	6.55351	one_group	5	EX2	0.0323728	FALSE	EX6_3/4
0679_BA17-ACACAGTTCCACTTTA	SeuratProject	4810	2715	2715	4810	0679_BA17	Occipital	XX	CTL	41	BA17	raw Cell barcode by Genes matrix files	10679	1.42576	20.79	one_group	8	OPC1	0.0203124	FALSE	OPCS
0679_BA17-ACACAGTTCCCAACTC	SeuratProject	6491	3398	3398	6491	0679_BA17	Occipital	XX	CTL	41	BA17	raw Cell barcode by Genes matrix files	10679	0.946746	15.4083	one_group	8	OPC1	0.185267	FALSE	OPCS
0679_BA17-ACACAGTTCCTATGGA	SeuratProject	5152	3012	3012	5152	0679_BA17	Occipital	XX	CTL	41	BA17	raw Cell barcode by Genes matrix files	10679	1.22278	19.4137	one_group	7	MG1	0.0228163	FALSE	MICROGLIA_2
0679_BA17-ACACAGTTCGGTATGT	SeuratProject	5228	2879	2879	5228	0679_BA17	Occipital	XX	CTL	41	BA17	raw Cell barcode by Genes matrix files	10679	1.40508	19.1314	one_group	1	ODC1	0.106173	FALSE	EX16_L6
0679_BA17-ACACAGTTCTCATTTG	SeuratProject	5726	2972	2972	5726	0679_BA17	Occipital	XX	CTL	41	BA17	raw Cell barcode by Genes matrix files	10679	0.849684	17.4642	one_group	1	ODC1	0.16789	FALSE	EX16_L6
0679_BA17-ACACCAAAGAGTTGTA	SeuratProject	3890	2409	2409	3890	0679_BA17	Occipital	XX	CTL	41	BA17	raw Cell barcode by Genes matrix files	10679	1.65753	25.7069	one_group	9	ODC3	0.212081	FALSE	EX16_L6
0679_BA17-ACACCAAAGTATAGGT	SeuratProject	4765	2741	2741	4765	0679_BA17	Occipital	XX	CTL	41	BA17	raw Cell barcode by Genes matrix files	10679	0.893675	20.9864	one_group	9	ODC3	0.262749	FALSE	EX16_L6
0679_BA17-ACACCAAAGTTGGCTT	SeuratProject	11466	4614	4614	11466	0679_BA17	Occipital	XX	CTL	41	BA17	raw Cell barcode by Genes matrix files	10679	0.714291	8.72296	one_group	3	ODC2	0.0824754	FALSE	ENDO
0679_BA17-ACACCAACAGAGTCAG	SeuratProject	7308	3455	3455	7308	0679_BA17	Occipital	XX	CTL	41	BA17	raw Cell barcode by Genes matrix files	10679	0.642523	13.6836	one_group	8	OPC1	0.0190948	FALSE	OPCS
0679_BA17-ACACCAACAGATTCGT	SeuratProject	2963	1797	1797	2963	0679_BA17	Occipital	XX	CTL	41	BA17	raw Cell barcode by Genes matrix files	10679	1.10075	33.761	one_group	1	ODC1	0.0353552	FALSE	MYLEN_OLIGO_4
0679_BA17-ACACCAACATCGTGGC	SeuratProject	19721	5806	5806	19721	0679_BA17	Occipital	XX	CTL	41	BA17	raw Cell barcode by Genes matrix files	10679	0.512248	5.07151	one_group	5	EX2	0.0215527	FALSE	EX6_3/4
0679_BA17-ACACCAACATTGACCA	SeuratProject	8255	3707	3707	8255	0679_BA17	Occipital	XX	CTL	41	BA17	raw Cell barcode by Genes matrix files	10679	0.985049	12.1168	one_group	3	ODC2	0.0811634	FALSE	EX16_L6
0679_BA17-ACACCAAGTGCTGTCG	SeuratProject	16453	5528	5528	16453	0679_BA17	Occipital	XX	CTL	41	BA17	raw Cell barcode by Genes matrix files	10679	0.517929	6.07829	one_group	5	EX2	0.04772	FALSE	EX6_3/4
0679_BA17-ACACCAAGTTGGACTT	SeuratProject	9109	3878	3878	9109	0679_BA17	Occipital	XX	CTL	41	BA17	raw Cell barcode by Genes matrix files	10679	0.946281	10.9794	one_group	3	ODC2	0.0678129	FALSE	EX16_L6
0679_BA17-ACACCAATCCACCTCA	SeuratProject	3938	2596	2596	3938	0679_BA17	Occipital	XX	CTL	41	BA17	raw Cell barcode by Genes matrix files	10679	2.38058	25.4065	one_group	6	EX3	0.0689503	FALSE	EX8_L5
0679_BA17-ACACCAATCCTTGACC	SeuratProject	10288	4223	4223	10288	0679_BA17	Occipital	XX	CTL	41	BA17	raw Cell barcode by Genes matrix files	10679	0.942435	9.72006	one_group	3	ODC2	0.118448	FALSE	EX8_L5
0679_BA17-ACACGCGAGAATGTTG	SeuratProject	8457	3727	3727	8457	0679_BA17	Occipital	XX	CTL	41	BA17	raw Cell barcode by Genes matrix files	10679	0.819212	11.8273	one_group	3	ODC2	0.0513733	FALSE	EX16_L6
0679_BA17-ACACGCGAGGCTAACG	SeuratProject	8442	3856	3856	8442	0679_BA17	Occipital	XX	CTL	41	BA17	raw Cell barcode by Genes matrix files	10679	1.0494	11.8455	one_group	1	ODC1	0.0408799	FALSE	EX16_L6
0679_BA17-ACACGCGCAATCTAGC	SeuratProject	8181	3814	3814	8181	0679_BA17	Occipital	XX	CTL	41	BA17	raw Cell barcode by Genes matrix files	10679	0.815536	12.2249	one_group	1	ODC1	0.173453	FALSE	EX16_L6
0679_BA17-ACACGCGGTGAGGAAA	SeuratProject	6112	3236	3236	6112	0679_BA17	Occipital	XX	CTL	41	BA17	raw Cell barcode by Genes matrix files	10679	0.879641	16.3613	one_group	8	OPC1	0.0523127	FALSE	OPCS
0679_BA17-ACACGCGGTGATATAG	SeuratProject	6975	3649	3649	6975	0679_BA17	Occipital	XX	CTL	41	BA17	raw Cell barcode by Genes matrix files	10679	1.53744	14.3451	one_group	1	ODC1	0.235583	FALSE	EX16_L6
0679_BA17-ACACGCGTCAACGTGT	SeuratProject	15398	5330	5330	15398	0679_BA17	Occipital	XX	CTL	41	BA17	raw Cell barcode by Genes matrix files	10679	0.45838	6.49604	one_group	5	EX2	0.0302134	FALSE	EX6_3/4
0679_BA17-ACACGCGTCTGGCCTT	SeuratProject	7883	3542	3542	7883	0679_BA17	Occipital	XX	CTL	41	BA17	raw Cell barcode by Genes matrix files	10679	0.928474	12.6855	one_group	3	ODC2	0.0592017	FALSE	EX15_L6
0679_BA17-ACACTGAAGCAAGCCA	SeuratProject	5686	2979	2979	5686	0679_BA17	Occipital	XX	CTL	41	BA17	raw Cell barcode by Genes matrix files	10679	1.20125	17.5871	one_group	1	ODC1	0.215775	FALSE	EX16_L6
0679_BA17-ACACTGACAAGAGTTA	SeuratProject	3849	2480	2480	3849	0679_BA17	Occipital	XX	CTL	41	BA17	raw Cell barcode by Genes matrix files	10679	1.78036	25.9808	one_group	7	MG1	0.0234571	FALSE	MICROGLIA_2
0679_BA17-ACACTGACAATCGCGC	SeuratProject	8599	3687	3687	8599	0679_BA17	Occipital	XX	CTL	41	BA17	raw Cell barcode by Genes matrix files	10679	0.89694	11.6293	one_group	3	ODC2	0.0384626	FALSE	EX16_L6
0679_BA17-ACACTGACATCATTTC	SeuratProject	3572	2411	2411	3572	0679_BA17	Occipital	XX	CTL	41	BA17	raw Cell barcode by Genes matrix files	10679	2.25873	27.9955	one_group	6	EX3	0.0851535	FALSE	EX8_L5
0679_BA17-ACACTGAGTCTCACGG	SeuratProject	3565	2306	2306	3565	0679_BA17	Occipital	XX	CTL	41	BA17	raw Cell barcode by Genes matrix files	10679	1.64486	28.0584	one_group	14	AST2	0.176318	FALSE	EX16_L6
0679_BA17-ACACTGAGTGTATTCG	SeuratProject	6626	3223	3223	6626	0679_BA17	Occipital	XX	CTL	41	BA17	raw Cell barcode by Genes matrix files	10679	1.1922	15.0943	one_group	1	ODC1	0.0748585	FALSE	EX16_L6
0679_BA17-ACAGAAAAGACCCGCT	SeuratProject	2731	1960	1960	2731	0679_BA17	Occipital	XX	CTL	41	BA17	raw Cell barcode by Genes matrix files	10679	1.90933	36.6166	one_group	6	EX3	0.114803	FALSE	EX16_L6
0679_BA17-ACAGAAAAGCATGCGA	SeuratProject	18805	5816	5816	18805	0679_BA17	Occipital	XX	CTL	41	BA17	raw Cell barcode by Genes matrix files	10679	0.550458	5.31943	one_group	12	INH2	0.0417029	FALSE	IHN2_SST
0679_BA17-ACAGAAAAGGTCACAG	SeuratProject	7626	3720	3720	7626	0679_BA17	Occipital	XX	CTL	41	BA17	raw Cell barcode by Genes matrix files	10679	0.981782	13.1182	one_group	3	ODC2	0.182223	FALSE	EX16_L6
0679_BA17-ACAGAAACACCATTCC	SeuratProject	5691	2939	2939	5691	0679_BA17	Occipital	XX	CTL	41	BA17	raw Cell barcode by Genes matrix files	10679	1.18823	17.5747	one_group	1	ODC1	0.212081	FALSE	EX16_L6
0679_BA17-ACAGAAACAGCAATTC	SeuratProject	14242	5327	5327	14242	0679_BA17	Occipital	XX	CTL	41	BA17	raw Cell barcode by Genes matrix files	10679	0.662919	7.02247	one_group	10	INH1	0.128093	FALSE	IHN3_CR
0679_BA17-ACAGAAACAGCAGATG	SeuratProject	10254	4325	4325	10254	0679_BA17	Occipital	XX	CTL	41	BA17	raw Cell barcode by Genes matrix files	10679	0.842275	9.75324	one_group	3	ODC2	0.239835	FALSE	EX16_L6
0679_BA17-ACAGAAAGTCACTACA	SeuratProject	4950	3027	3027	4950	0679_BA17	Occipital	XX	CTL	41	BA17	raw Cell barcode by Genes matrix files	10679	1.57796	20.2061	one_group	7	MG1	0.016725	FALSE	MICROGLIA_2
0679_BA17-ACAGAAAGTGAGTAGC	SeuratProject	6779	3372	3372	6779	0679_BA17	Occipital	XX	CTL	41	BA17	raw Cell barcode by Genes matrix files	10679	0.95907	14.7536	one_group	3	ODC2	0.104525	FALSE	EX16_L6
0679_BA17-ACAGAAATCGTACCTC	SeuratProject	2900	2000	2000	2900	0679_BA17	Occipital	XX	CTL	41	BA17	raw Cell barcode by Genes matrix files	10679	2.59133	34.4947	one_group	20	Mural	0.0678129	FALSE	EX8_L5
0679_BA17-ACAGCCGAGATTGAGT	SeuratProject	2931	2028	2028	2931	0679_BA17	Occipital	XX	CTL	41	BA17	raw Cell barcode by Genes matrix files	10679	2.48927	34.1297	one_group	6	EX3	0.0433756	FALSE	EX16_L6
0679_BA17-ACAGCCGAGATTGGGC	SeuratProject	16204	5450	5450	16204	0679_BA17	Occipital	XX	CTL	41	BA17	raw Cell barcode by Genes matrix files	10679	0.50277	6.17475	one_group	10	INH1	0.0838054	FALSE	IHN3_CR
0679_BA17-ACAGCCGAGCTCTATG	SeuratProject	10312	4177	4177	10312	0679_BA17	Occipital	XX	CTL	41	BA17	raw Cell barcode by Genes matrix files	10679	0.840761	9.69838	one_group	3	ODC2	0.0724498	FALSE	EX16_L6
0679_BA17-ACAGCCGAGGCATCTT	SeuratProject	7160	3543	3543	7160	0679_BA17	Occipital	XX	CTL	41	BA17	raw Cell barcode by Genes matrix files	10679	1.00582	13.9704	one_group	8	OPC1	0.122212	FALSE	OPCS
0679_BA17-ACAGCCGAGTAGTCTC	SeuratProject	17038	5643	5643	17038	0679_BA17	Occipital	XX	CTL	41	BA17	raw Cell barcode by Genes matrix files	10679	0.433281	5.87199	one_group	5	EX2	0.0724498	FALSE	EX6_3/4
0679_BA17-ACAGCCGAGTGGAAGA	SeuratProject	7091	3430	3430	7091	0679_BA17	Occipital	XX	CTL	41	BA17	raw Cell barcode by Genes matrix files	10679	1.17682	14.1084	one_group	1	ODC1	0.165189	FALSE	EX16_L6
0679_BA17-ACAGCCGAGTGGATTA	SeuratProject	5846	3016	3016	5846	0679_BA17	Occipital	XX	CTL	41	BA17	raw Cell barcode by Genes matrix files	10679	1.02439	17.1057	one_group	1	ODC1	0.198097	FALSE	EX16_L6
0679_BA17-ACAGCCGCATGACGTT	SeuratProject	13282	4911	4911	13282	0679_BA17	Occipital	XX	CTL	41	BA17	raw Cell barcode by Genes matrix files	10679	0.494776	7.53125	one_group	10	INH1	0.0689503	FALSE	IHN3_CR
0679_BA17-ACAGCCGGTCCTGTCT	SeuratProject	17266	5416	5416	17266	0679_BA17	Occipital	XX	CTL	41	BA17	raw Cell barcode by Genes matrix files	10679	0.353328	5.79341	one_group	5	EX2	0.0254161	FALSE	EX6_3/4
0679_BA17-ACAGCCGTCGCGGTAC	SeuratProject	6172	3173	3173	6172	0679_BA17	Occipital	XX	CTL	41	BA17	raw Cell barcode by Genes matrix files	10679	1.16936	16.2022	one_group	1	ODC1	0.0712684	FALSE	EX16_L6
0679_BA17-ACAGGGAAGAGCATAT	SeuratProject	3666	2422	2422	3666	0679_BA17	Occipital	XX	CTL	41	BA17	raw Cell barcode by Genes matrix files	10679	1.31314	27.2777	one_group	7	MG1	0.0368928	FALSE	MICROGLIA_2
0679_BA17-ACAGGGAAGTGCAACG	SeuratProject	3371	2080	2080	3371	0679_BA17	Occipital	XX	CTL	41	BA17	raw Cell barcode by Genes matrix files	10679	1.46179	29.6648	one_group	9	ODC3	0.147643	FALSE	EX16_L6
0679_BA17-ACAGGGAGTAGAGCTG	SeuratProject	14149	5208	5208	14149	0679_BA17	Occipital	XX	CTL	41	BA17	raw Cell barcode by Genes matrix files	10679	0.56902	7.06964	one_group	16	EX5	0.17924	FALSE	EX7_L4
0679_BA17-ACAGGGAGTGAGTCAG	SeuratProject	16888	5840	5840	16888	0679_BA17	Occipital	XX	CTL	41	BA17	raw Cell barcode by Genes matrix files	10679	0.636951	5.92242	one_group	12	INH2	0.0966422	FALSE	IHN2_SST
0679_BA17-ACAGGGATCAGCTTGA	SeuratProject	6056	3225	3225	6056	0679_BA17	Occipital	XX	CTL	41	BA17	raw Cell barcode by Genes matrix files	10679	1.00685	16.5153	one_group	14	AST2	0.062333	FALSE	ASTRO_2
0679_BA17-ACATCCCAGCCGGATA	SeuratProject	8707	4038	4038	8707	0679_BA17	Occipital	XX	CTL	41	BA17	raw Cell barcode by Genes matrix files	10679	0.861958	11.4877	one_group	8	OPC1	0.0302134	FALSE	OPCS
0679_BA17-ACATCCCAGCTCGGCT	SeuratProject	3727	2426	2426	3727	0679_BA17	Occipital	XX	CTL	41	BA17	raw Cell barcode by Genes matrix files	10679	1.60033	26.8384	one_group	7	MG1	0.0281173	FALSE	MICROGLIA_2
0679_BA17-ACATCCCCACACAGCC	SeuratProject	8486	3806	3806	8486	0679_BA17	Occipital	XX	CTL	41	BA17	raw Cell barcode by Genes matrix files	10679	0.940631	11.7855	one_group	8	OPC1	0.0116917	FALSE	OPCS
0679_BA17-ACATCCCCACCCTATC	SeuratProject	8293	3605	3605	8293	0679_BA17	Occipital	XX	CTL	41	BA17	raw Cell barcode by Genes matrix files	10679	0.799818	12.0584	one_group	1	ODC1	0.0966422	FALSE	EX16_L6
0679_BA17-ACATCCCCAGAGGAAA	SeuratProject	4944	2912	2912	4944	0679_BA17	Occipital	XX	CTL	41	BA17	raw Cell barcode by Genes matrix files	10679	1.55732	20.2265	one_group	6	EX3	0.176318	FALSE	EX8_L5
0679_BA17-ACATCCCCATAGGTTC	SeuratProject	14037	4931	4931	14037	0679_BA17	Occipital	XX	CTL	41	BA17	raw Cell barcode by Genes matrix files	10679	0.529774	7.12708	one_group	12	INH2	0.0400656	FALSE	IHN2_SST
0679_BA17-ACATCCCGTATTCCGA	SeuratProject	11468	4372	4372	11468	0679_BA17	Occipital	XX	CTL	41	BA17	raw Cell barcode by Genes matrix files	10679	0.822508	8.72068	one_group	3	ODC2	0.0981726	FALSE	EX8_L5
0679_BA17-ACATCCCGTCGGAACA	SeuratProject	4739	2673	2673	4739	0679_BA17	Occipital	XX	CTL	41	BA17	raw Cell barcode by Genes matrix files	10679	1.2286	21.106	one_group	9	ODC3	0.185267	FALSE	EX16_L6
0679_BA17-ACATCCCGTCTACTGA	SeuratProject	8439	3866	3866	8439	0679_BA17	Occipital	XX	CTL	41	BA17	raw Cell barcode by Genes matrix files	10679	0.68823	11.8526	one_group	8	OPC1	0.0215527	FALSE	OPCS
0679_BA17-ACATCCCGTTCCCAAA	SeuratProject	5903	3131	3131	5903	0679_BA17	Occipital	XX	CTL	41	BA17	raw Cell barcode by Genes matrix files	10679	0.996892	16.9463	one_group	8	OPC1	0.0247569	FALSE	OPCS
0679_BA17-ACATCCCTCATTTACC	SeuratProject	5396	3217	3217	5396	0679_BA17	Occipital	XX	CTL	41	BA17	raw Cell barcode by Genes matrix files	10679	0.987536	18.5357	one_group	7	MG1	0.0221816	FALSE	MICROGLIA_2
0679_BA17-ACATCCCTCGACCATA	SeuratProject	6914	3376	3376	6914	0679_BA17	Occipital	XX	CTL	41	BA17	raw Cell barcode by Genes matrix files	10679	0.868195	14.4676	one_group	1	ODC1	0.0689503	FALSE	EX16_L6
0679_BA17-ACATCGAGTAACCCTA	SeuratProject	4841	2934	2934	4841	0679_BA17	Occipital	XX	CTL	41	BA17	raw Cell barcode by Genes matrix files	10679	1.16556	20.6569	one_group	7	MG1	0.0241039	FALSE	MICROGLIA_2
0679_BA17-ACATCGATCACAAGGG	SeuratProject	6503	3352	3352	6503	0679_BA17	Occipital	XX	CTL	41	BA17	raw Cell barcode by Genes matrix files	10679	1.05017	15.3799	one_group	1	ODC1	0.0655804	FALSE	EX16_L6
0679_BA17-ACATCGATCGACGCTG	SeuratProject	14587	5263	5263	14587	0679_BA17	Occipital	XX	CTL	41	BA17	raw Cell barcode by Genes matrix files	10679	0.53624	6.8573	one_group	12	INH2	0.17924	FALSE	IHN2_SST
0679_BA17-ACATCGATCGCCTTGT	SeuratProject	8166	3835	3835	8166	0679_BA17	Occipital	XX	CTL	41	BA17	raw Cell barcode by Genes matrix files	10679	0.983442	12.2474	one_group	11	EX4	0.262749	FALSE	EX8_L5
0679_BA17-ACATGCAAGCCAGAGT	SeuratProject	6637	3211	3211	6637	0679_BA17	Occipital	XX	CTL	41	BA17	raw Cell barcode by Genes matrix files	10679	0.781245	15.067	one_group	1	ODC1	0.0353552	FALSE	EX16_L6
0679_BA17-ACATGCAAGCGACTGA	SeuratProject	2942	2074	2074	2942	0679_BA17	Occipital	XX	CTL	41	BA17	raw Cell barcode by Genes matrix files	10679	1.94933	33.9905	one_group	14	AST2	0.0893111	FALSE	EX16_L6
0679_BA17-ACATGCAAGCTCCACG	SeuratProject	7641	3697	3697	7641	0679_BA17	Occipital	XX	CTL	41	BA17	raw Cell barcode by Genes matrix files	10679	1.23929	13.0907	one_group	1	ODC1	0.212081	FALSE	EX16_L6
0679_BA17-ACATGCAAGGAACTCG	SeuratProject	7141	3510	3510	7141	0679_BA17	Occipital	XX	CTL	41	BA17	raw Cell barcode by Genes matrix files	10679	1.18397	14.0036	one_group	8	OPC1	0.0138797	FALSE	OPCS
0679_BA17-ACATGCAAGGACTGGT	SeuratProject	10442	4586	4586	10442	0679_BA17	Occipital	XX	CTL	41	BA17	raw Cell barcode by Genes matrix files	10679	0.742178	9.57946	one_group	13	INH3	0.138576	FALSE	IHN2_SST
0679_BA17-ACATGCAAGGATGCGT	SeuratProject	4752	2893	2893	4752	0679_BA17	Occipital	XX	CTL	41	BA17	raw Cell barcode by Genes matrix files	10679	1.51921	21.0438	one_group	7	MG1	0.0173094	FALSE	MICROGLIA_2
0679_BA17-ACATGCAAGGTTCAGG	SeuratProject	3116	2160	2160	3116	0679_BA17	Occipital	XX	CTL	41	BA17	raw Cell barcode by Genes matrix files	10679	2.13128	32.0924	one_group	6	EX3	0.118448	FALSE	EX16_L6
0679_BA17-ACATGCACAAAGGGCT	SeuratProject	5177	3039	3039	5177	0679_BA17	Occipital	XX	CTL	41	BA17	raw Cell barcode by Genes matrix files	10679	1.2078	19.3199	one_group	7	MG1	0.0133255	FALSE	MICROGLIA_2
0679_BA17-ACATGCACATGAGATA	SeuratProject	10779	4604	4604	10779	0679_BA17	Occipital	XX	CTL	41	BA17	raw Cell barcode by Genes matrix files	10679	0.885049	9.27816	one_group	3	ODC2	0.154884	FALSE	EX8_L5
0679_BA17-ACATGCAGTTTAGTCG	SeuratProject	5221	3069	3069	5221	0679_BA17	Occipital	XX	CTL	41	BA17	raw Cell barcode by Genes matrix files	10679	1.15017	19.1571	one_group	7	MG1	0.0215527	FALSE	MICROGLIA_2
0679_BA17-ACATGCATCAAATAGG	SeuratProject	3806	2466	2466	3806	0679_BA17	Occipital	XX	CTL	41	BA17	raw Cell barcode by Genes matrix files	10679	1.86763	26.2881	one_group	14	AST2	0.0936469	FALSE	EX8_L5
0679_BA17-ACATGCATCCGGCAGT	SeuratProject	8623	3850	3850	8623	0679_BA17	Occipital	XX	CTL	41	BA17	raw Cell barcode by Genes matrix files	10679	0.894481	11.5996	one_group	8	OPC1	0.016725	FALSE	OPCS
0679_BA17-ACATGCATCGTGAGAG	SeuratProject	6017	3108	3108	6017	0679_BA17	Occipital	XX	CTL	41	BA17	raw Cell barcode by Genes matrix files	10679	1.06564	16.6223	one_group	5	EX2	0.120315	FALSE	EX2_L2/3
0679_BA17-ACATGCATCTATACTC	SeuratProject	4972	2701	2701	4972	0679_BA17	Occipital	XX	CTL	41	BA17	raw Cell barcode by Genes matrix files	10679	1.45726	20.1167	one_group	9	ODC3	0.173453	FALSE	EX16_L6
0679_BA17-ACATGCATCTGAGGCC	SeuratProject	15805	5726	5726	15805	0679_BA17	Occipital	XX	CTL	41	BA17	raw Cell barcode by Genes matrix files	10679	0.543928	6.32831	one_group	8	OPC1	0.0106258	FALSE	OPCS
0679_BA17-ACATTTCAGGTAGGCT	SeuratProject	15831	5198	5198	15831	0679_BA17	Occipital	XX	CTL	41	BA17	raw Cell barcode by Genes matrix files	10679	0.501432	6.31832	one_group	10	INH1	0.0345982	FALSE	IHN3_CR
0679_BA17-ACATTTCCAGCCCACA	SeuratProject	7647	3627	3627	7647	0679_BA17	Occipital	XX	CTL	41	BA17	raw Cell barcode by Genes matrix files	10679	1.20659	13.0787	one_group	2	AST1	0.0288092	FALSE	ASTRO_3
0679_BA17-ACATTTCGTAAGTTAG	SeuratProject	5312	2855	2855	5312	0679_BA17	Occipital	XX	CTL	41	BA17	raw Cell barcode by Genes matrix files	10679	1.1953	18.8288	one_group	1	ODC1	0.157388	FALSE	EX16_L6
0679_BA17-ACATTTCGTCCAAGAG	SeuratProject	10047	4154	4154	10047	0679_BA17	Occipital	XX	CTL	41	BA17	raw Cell barcode by Genes matrix files	10679	0.569867	9.95718	one_group	12	INH2	0.0532629	FALSE	IHN2_SST
0679_BA17-ACATTTCGTGGCTGCT	SeuratProject	11753	5108	5108	11753	0679_BA17	Occipital	XX	CTL	41	BA17	raw Cell barcode by Genes matrix files	10679	0.718684	8.51354	one_group	15	END1	0.0712684	FALSE	ENDO
0679_BA17-ACATTTCGTGTGATGG	SeuratProject	5178	2859	2859	5178	0679_BA17	Occipital	XX	CTL	41	BA17	raw Cell barcode by Genes matrix files	10679	1.20324	19.3125	one_group	1	ODC1	0.0655804	FALSE	EX16_L6
0679_BA17-ACATTTCGTTCAAGTC	SeuratProject	17439	5661	5661	17439	0679_BA17	Occipital	XX	CTL	41	BA17	raw Cell barcode by Genes matrix files	10679	0.592241	5.73592	one_group	12	INH2	0.0936469	FALSE	IHN2_SST
0679_BA17-ACATTTCTCCATCCGT	SeuratProject	3668	2393	2393	3668	0679_BA17	Occipital	XX	CTL	41	BA17	raw Cell barcode by Genes matrix files	10679	1.82603	27.2628	one_group	6	EX3	0.0442256	FALSE	EX16_L6
0679_BA17-ACATTTCTCCTCTCTT	SeuratProject	5508	3082	3082	5508	0679_BA17	Occipital	XX	CTL	41	BA17	raw Cell barcode by Genes matrix files	10679	1.44589	18.162	one_group	15	END1	0.136407	FALSE	EX8_L5
0679_BA17-ACATTTCTCGCAGATT	SeuratProject	10938	4793	4793	10938	0679_BA17	Occipital	XX	CTL	41	BA17	raw Cell barcode by Genes matrix files	10679	0.705044	9.14411	one_group	10	INH1	0.0921812	FALSE	IHN3_CR
0679_BA17-ACCAAACAGACAGCGT	SeuratProject	7079	3417	3417	7079	0679_BA17	Occipital	XX	CTL	41	BA17	raw Cell barcode by Genes matrix files	10679	1.22394	14.1263	one_group	1	ODC1	0.0571755	FALSE	EX16_L6
0679_BA17-ACCAAACAGCATTGTC	SeuratProject	5953	3171	3171	5953	0679_BA17	Occipital	XX	CTL	41	BA17	raw Cell barcode by Genes matrix files	10679	1.12301	16.7983	one_group	1	ODC1	0.0736464	FALSE	EX16_L6
0679_BA17-ACCAAACAGCTAGTTC	SeuratProject	10077	4125	4125	10077	0679_BA17	Occipital	XX	CTL	41	BA17	raw Cell barcode by Genes matrix files	10679	0.91679	9.92359	one_group	3	ODC2	0.048618	FALSE	EX16_L6
0679_BA17-ACCAAACAGGACGCTA	SeuratProject	7726	3558	3558	7726	0679_BA17	Occipital	XX	CTL	41	BA17	raw Cell barcode by Genes matrix files	10679	0.852267	12.9483	one_group	3	ODC2	0.0760865	FALSE	EX15_L6
0679_BA17-ACCAAACAGGTTCAGG	SeuratProject	3233	2260	2260	3233	0679_BA17	Occipital	XX	CTL	41	BA17	raw Cell barcode by Genes matrix files	10679	1.76996	30.9406	one_group	7	MG1	0.182223	FALSE	MICROGLIA_2
0679_BA17-ACCAAACCAATTAGGA	SeuratProject	8065	3673	3673	8065	0679_BA17	Occipital	XX	CTL	41	BA17	raw Cell barcode by Genes matrix files	10679	0.847001	12.3993	one_group	1	ODC1	0.0865203	FALSE	EX16_L6
0679_BA17-ACCAAACCACTACTTT	SeuratProject	4911	2892	2892	4911	0679_BA17	Occipital	XX	CTL	41	BA17	raw Cell barcode by Genes matrix files	10679	1.06819	20.3625	one_group	2	AST1	0.0851535	FALSE	Astro_1
0679_BA17-ACCAAACCAGCGTTTA	SeuratProject	12494	4878	4878	12494	0679_BA17	Occipital	XX	CTL	41	BA17	raw Cell barcode by Genes matrix files	10679	0.671201	8.00576	one_group	3	ODC2	0.13218	FALSE	EX8_L5
0679_BA17-ACCAAACTCAATCTCT	SeuratProject	5712	2925	2925	5712	0679_BA17	Occipital	XX	CTL	41	BA17	raw Cell barcode by Genes matrix files	10679	1.13136	17.507	one_group	1	ODC1	0.17924	FALSE	EX16_L6
0679_BA17-ACCAACACAAGGTACG	SeuratProject	11019	4357	4357	11019	0679_BA17	Occipital	XX	CTL	41	BA17	raw Cell barcode by Genes matrix files	10679	0.664238	9.07688	one_group	3	ODC2	0.0504445	FALSE	EX8_L5
0679_BA17-ACCAACAGTATCGTGT	SeuratProject	5171	3041	3041	5171	0679_BA17	Occipital	XX	CTL	41	BA17	raw Cell barcode by Genes matrix files	10679	0.99105	19.3386	one_group	7	MG1	0.0221816	FALSE	MICROGLIA_2
0679_BA17-ACCAACAGTCAAGCCC	SeuratProject	6577	3343	3343	6577	0679_BA17	Occipital	XX	CTL	41	BA17	raw Cell barcode by Genes matrix files	10679	1.22528	15.2091	one_group	1	ODC1	0.0936469	FALSE	EX16_L6
0679_BA17-ACCAACAGTGTCTCCT	SeuratProject	3380	2238	2238	3380	0679_BA17	Occipital	XX	CTL	41	BA17	raw Cell barcode by Genes matrix files	10679	1.33572	29.5946	one_group	2	AST1	0.0824754	FALSE	EX16_L6
0679_BA17-ACCAACATCAGAGTGG	SeuratProject	4774	2964	2964	4774	0679_BA17	Occipital	XX	CTL	41	BA17	raw Cell barcode by Genes matrix files	10679	1.85387	20.9468	one_group	7	MG1	0.0811634	FALSE	MICROGLIA_2
0679_BA17-ACCAACATCCCTCATG	SeuratProject	10650	4335	4335	10650	0679_BA17	Occipital	XX	CTL	41	BA17	raw Cell barcode by Genes matrix files	10679	0.801438	9.39055	one_group	3	ODC2	0.128093	FALSE	EX8_L5
0679_BA17-ACCAACATCGGTTCAA	SeuratProject	5032	2912	2912	5032	0679_BA17	Occipital	XX	CTL	41	BA17	raw Cell barcode by Genes matrix files	10679	1.46856	19.8768	one_group	9	ODC3	0.219555	FALSE	EX16_L6
0679_BA17-ACCAACATCGTTGTAG	SeuratProject	6460	3366	3366	6460	0679_BA17	Occipital	XX	CTL	41	BA17	raw Cell barcode by Genes matrix files	10679	1.41668	15.4823	one_group	3	ODC2	0.0442256	FALSE	EX16_L6
0679_BA17-ACCAACATCTTTGCGC	SeuratProject	6367	3038	3038	6367	0679_BA17	Occipital	XX	CTL	41	BA17	raw Cell barcode by Genes matrix files	10679	1.1522	15.7109	one_group	1	ODC1	0.0851535	FALSE	MYLEN_OLIGO_4
0679_BA17-ACCACAAAGCACACCC	SeuratProject	5941	3288	3288	5941	0679_BA17	Occipital	XX	CTL	41	BA17	raw Cell barcode by Genes matrix files	10679	0.835867	16.8379	one_group	7	MG1	0.0150027	FALSE	MICROGLIA_2
0679_BA17-ACCACAAAGTGATAAC	SeuratProject	8159	3695	3695	8159	0679_BA17	Occipital	XX	CTL	41	BA17	raw Cell barcode by Genes matrix files	10679	1.27675	12.2609	one_group	1	ODC1	0.109545	FALSE	EX16_L6
0679_BA17-ACCACAACAATCCTTT	SeuratProject	8643	3861	3861	8643	0679_BA17	Occipital	XX	CTL	41	BA17	raw Cell barcode by Genes matrix files	10679	0.876062	11.5701	one_group	1	ODC1	0.116611	FALSE	EX16_L6
0679_BA17-ACCACAACAGCCTACG	SeuratProject	4603	2667	2667	4603	0679_BA17	Occipital	XX	CTL	41	BA17	raw Cell barcode by Genes matrix files	10679	1.37954	21.7297	one_group	9	ODC3	0.120315	FALSE	EX16_L6
0679_BA17-ACCACAACAGGTGGAT	SeuratProject	13422	4924	4924	13422	0679_BA17	Occipital	XX	CTL	41	BA17	raw Cell barcode by Genes matrix files	10679	0.593199	7.45323	one_group	10	INH1	0.060233	FALSE	IHN3_CR
0679_BA17-ACCACAAGTACAAACA	SeuratProject	3157	2158	2158	3157	0679_BA17	Occipital	XX	CTL	41	BA17	raw Cell barcode by Genes matrix files	10679	3.15029	31.6756	one_group	6	EX3	0.122212	FALSE	EX8_L5
0679_BA17-ACCACAAGTATGGAAT	SeuratProject	2545	1844	1844	2545	0679_BA17	Occipital	XX	CTL	41	BA17	raw Cell barcode by Genes matrix files	10679	2.72117	39.2927	one_group	6	EX3	0.106173	FALSE	EX16_L6
0679_BA17-ACCACAAGTCGACGCT	SeuratProject	5537	2884	2884	5537	0679_BA17	Occipital	XX	CTL	41	BA17	raw Cell barcode by Genes matrix files	10679	1.26246	18.0603	one_group	9	ODC3	0.244191	FALSE	EX16_L6
0679_BA17-ACCACAATCAAACGTC	SeuratProject	4479	2514	2514	4479	0679_BA17	Occipital	XX	CTL	41	BA17	raw Cell barcode by Genes matrix files	10679	1.99769	22.3314	one_group	1	ODC1	0.0655804	FALSE	MYLEN_OLIGO_4
0679_BA17-ACCACAATCATTCGTT	SeuratProject	8997	3845	3845	8997	0679_BA17	Occipital	XX	CTL	41	BA17	raw Cell barcode by Genes matrix files	10679	0.767137	11.1161	one_group	1	ODC1	0.0748585	FALSE	EX16_L6
0679_BA17-ACCACAATCCTAGCTC	SeuratProject	12122	4495	4495	12122	0679_BA17	Occipital	XX	CTL	41	BA17	raw Cell barcode by Genes matrix files	10679	0.693089	8.25151	one_group	8	OPC1	0.0155717	FALSE	OPCS
0679_BA17-ACCACAATCGAACGCC	SeuratProject	17712	5580	5580	17712	0679_BA17	Occipital	XX	CTL	41	BA17	raw Cell barcode by Genes matrix files	10679	0.396185	5.64717	one_group	5	EX2	0.0712684	FALSE	EX2_L2/3
0679_BA17-ACCACAATCGTTCTGC	SeuratProject	3349	2066	2066	3349	0679_BA17	Occipital	XX	CTL	41	BA17	raw Cell barcode by Genes matrix files	10679	1.73948	29.8597	one_group	9	ODC3	0.239835	FALSE	EX16_L6
0679_BA17-ACCATTTAGAGTCGAC	SeuratProject	4894	2954	2954	4894	0679_BA17	Occipital	XX	CTL	41	BA17	raw Cell barcode by Genes matrix files	10679	1.60136	20.4332	one_group	7	MG1	0.0274322	FALSE	MICROGLIA_2
0679_BA17-ACCATTTAGCACTCGC	SeuratProject	10321	4105	4105	10321	0679_BA17	Occipital	XX	CTL	41	BA17	raw Cell barcode by Genes matrix files	10679	0.649001	9.68992	one_group	3	ODC2	0.0433756	FALSE	IHN2_SST
0679_BA17-ACCATTTAGGTTGGAC	SeuratProject	2968	1763	1763	2968	0679_BA17	Occipital	XX	CTL	41	BA17	raw Cell barcode by Genes matrix files	10679	1.12126	33.7041	one_group	16	EX5	0.0666897	FALSE	EX7_L4
0679_BA17-ACCATTTAGTATTGCC	SeuratProject	8077	3554	3554	8077	0679_BA17	Occipital	XX	CTL	41	BA17	raw Cell barcode by Genes matrix files	10679	0.78159	12.3839	one_group	8	OPC1	0.0116917	FALSE	OPCS
0679_BA17-ACCATTTAGTGTAGTA	SeuratProject	6157	3538	3538	6157	0679_BA17	Occipital	XX	CTL	41	BA17	raw Cell barcode by Genes matrix files	10679	1.60715	16.2417	one_group	7	MG1	0.0241039	FALSE	MICROGLIA_2
0679_BA17-ACCATTTAGTTGCGCC	SeuratProject	7468	3500	3500	7468	0679_BA17	Occipital	XX	CTL	41	BA17	raw Cell barcode by Genes matrix files	10679	1.12158	13.3905	one_group	1	ODC1	0.208468	FALSE	EX16_L6
0679_BA17-ACCATTTAGTTGGCGA	SeuratProject	5552	2879	2879	5552	0679_BA17	Occipital	XX	CTL	41	BA17	raw Cell barcode by Genes matrix files	10679	1.02197	18.0115	one_group	1	ODC1	0.130119	FALSE	EX16_L6
0679_BA17-ACCATTTCAAATGAGT	SeuratProject	10352	4327	4327	10352	0679_BA17	Occipital	XX	CTL	41	BA17	raw Cell barcode by Genes matrix files	10679	0.79342	9.65997	one_group	3	ODC2	0.140783	FALSE	EX16_L6
0679_BA17-ACCATTTCAATACCCA	SeuratProject	6146	3464	3464	6146	0679_BA17	Occipital	XX	CTL	41	BA17	raw Cell barcode by Genes matrix files	10679	1.15948	16.2707	one_group	6	EX3	0.176318	FALSE	EX3_L2/3
0679_BA17-ACCATTTCATGACAAA	SeuratProject	6681	3549	3549	6681	0679_BA17	Occipital	XX	CTL	41	BA17	raw Cell barcode by Genes matrix files	10679	1.1579	14.9678	one_group	1	ODC1	0.12414	FALSE	EX16_L6
0679_BA17-ACCATTTGTCTACAAC	SeuratProject	4113	2625	2625	4113	0679_BA17	Occipital	XX	CTL	41	BA17	raw Cell barcode by Genes matrix files	10679	1.94797	24.3191	one_group	2	AST1	0.116611	FALSE	EX8_L5
0679_BA17-ACCATTTTCACACGAT	SeuratProject	3121	2093	2093	3121	0679_BA17	Occipital	XX	CTL	41	BA17	raw Cell barcode by Genes matrix files	10679	2.47596	32.041	one_group	6	EX3	0.107846	FALSE	EX8_L5
0679_BA17-ACCATTTTCAGCTTGA	SeuratProject	3747	2410	2410	3747	0679_BA17	Occipital	XX	CTL	41	BA17	raw Cell barcode by Genes matrix files	10679	2.19351	26.688	one_group	20	Mural	0.0981726	FALSE	PERICYTES
0679_BA17-ACCATTTTCCTACAAG	SeuratProject	5326	3044	3044	5326	0679_BA17	Occipital	XX	CTL	41	BA17	raw Cell barcode by Genes matrix files	10679	1.15702	18.7758	one_group	14	AST2	0.0592017	FALSE	EX15_L6
0679_BA17-ACCATTTTCGCTCCTA	SeuratProject	5191	3063	3063	5191	0679_BA17	Occipital	XX	CTL	41	BA17	raw Cell barcode by Genes matrix files	10679	1.36397	19.2715	one_group	7	MG1	0.0302134	FALSE	MICROGLIA_2
0679_BA17-ACCCAAAAGACTCTTG	SeuratProject	11452	4459	4459	11452	0679_BA17	Occipital	XX	CTL	41	BA17	raw Cell barcode by Genes matrix files	10679	0.645064	8.73286	one_group	3	ODC2	0.0392599	FALSE	IHN2_SST
0679_BA17-ACCCAAAAGCTAGAGC	SeuratProject	15578	5338	5338	15578	0679_BA17	Occipital	XX	CTL	41	BA17	raw Cell barcode by Genes matrix files	10679	0.571282	6.41972	one_group	21	ODC4	0.0712684	FALSE	MICROGLIA_1
0679_BA17-ACCCAAACATTGAGGG	SeuratProject	2904	2038	2038	2904	0679_BA17	Occipital	XX	CTL	41	BA17	raw Cell barcode by Genes matrix files	10679	2.15867	34.4471	one_group	15	END1	0.201479	FALSE	ENDO
0679_BA17-ACCCAAAGTCGTTTCC	SeuratProject	17529	5628	5628	17529	0679_BA17	Occipital	XX	CTL	41	BA17	raw Cell barcode by Genes matrix files	10679	0.545938	5.70581	one_group	5	EX2	0.113023	FALSE	EX6_3/4
0679_BA17-ACCCAAAGTCTGCATA	SeuratProject	3903	2546	2546	3903	0679_BA17	Occipital	XX	CTL	41	BA17	raw Cell barcode by Genes matrix files	10679	1.89119	25.6213	one_group	7	MG1	0.0712684	FALSE	MICROGLIA_2
0679_BA17-ACCCAAAGTGACTATC	SeuratProject	6408	3229	3229	6408	0679_BA17	Occipital	XX	CTL	41	BA17	raw Cell barcode by Genes matrix files	10679	1.22474	15.6055	one_group	1	ODC1	0.109545	FALSE	EX16_L6
0679_BA17-ACCCAAATCAGCAATC	SeuratProject	6767	3640	3640	6767	0679_BA17	Occipital	XX	CTL	41	BA17	raw Cell barcode by Genes matrix files	10679	1.11124	14.7776	one_group	14	AST2	0.0907361	FALSE	EX8_L5
0679_BA17-ACCCAAATCAGTCCGG	SeuratProject	4545	2703	2703	4545	0679_BA17	Occipital	XX	CTL	41	BA17	raw Cell barcode by Genes matrix files	10679	1.45872	22.0022	one_group	20	Mural	0.165189	FALSE	PERICYTES
0679_BA17-ACCCAAATCCAGTACA	SeuratProject	6633	3376	3376	6633	0679_BA17	Occipital	XX	CTL	41	BA17	raw Cell barcode by Genes matrix files	10679	1.01448	15.0807	one_group	1	ODC1	0.0712684	FALSE	EX16_L6
0679_BA17-ACCCAAATCGACATTG	SeuratProject	2871	1998	1998	2871	0679_BA17	Occipital	XX	CTL	41	BA17	raw Cell barcode by Genes matrix files	10679	2.26742	34.8432	one_group	2	AST1	0.102901	FALSE	EX16_L6
0679_BA17-ACCCAAATCTCAAAGC	SeuratProject	11579	4495	4495	11579	0679_BA17	Occipital	XX	CTL	41	BA17	raw Cell barcode by Genes matrix files	10679	0.773851	8.63632	one_group	12	INH2	0.0323728	FALSE	IHN2_SST
0679_BA17-ACCCAAATCTCCGAAA	SeuratProject	6225	3225	3225	6225	0679_BA17	Occipital	XX	CTL	41	BA17	raw Cell barcode by Genes matrix files	10679	1.08735	16.0668	one_group	10	INH1	0.122212	FALSE	IHN3_CR
0679_BA17-ACCCTCAAGCGAGGAG	SeuratProject	4028	2562	2562	4028	0679_BA17	Occipital	XX	CTL	41	BA17	raw Cell barcode by Genes matrix files	10679	1.31814	24.8262	one_group	14	AST2	0.0542241	FALSE	ASTRO_2
0679_BA17-ACCCTCACATACAGGG	SeuratProject	4904	2814	2814	4904	0679_BA17	Occipital	XX	CTL	41	BA17	raw Cell barcode by Genes matrix files	10679	1.36096	20.3957	one_group	9	ODC3	0.154884	FALSE	EX16_L6
0679_BA17-ACCCTCAGTGCACGCT	SeuratProject	7823	3727	3727	7823	0679_BA17	Occipital	XX	CTL	41	BA17	raw Cell barcode by Genes matrix files	10679	0.803088	12.7828	one_group	3	ODC2	0.0921812	FALSE	EX8_L5
0679_BA17-ACCCTCATCGTCCATC	SeuratProject	20469	5616	5616	20469	0679_BA17	Occipital	XX	CTL	41	BA17	raw Cell barcode by Genes matrix files	10679	0.456604	4.88639	one_group	18	EX7	0.0811634	FALSE	EX10_L5B/6
0679_BA17-ACCCTTGAGAGAGCCT	SeuratProject	5141	2749	2749	5141	0679_BA17	Occipital	XX	CTL	41	BA17	raw Cell barcode by Genes matrix files	10679	1.25013	19.4515	one_group	1	ODC1	0.0612767	FALSE	IHN2_SST
0679_BA17-ACCCTTGAGCAGCACA	SeuratProject	3471	2290	2290	3471	0679_BA17	Occipital	XX	CTL	41	BA17	raw Cell barcode by Genes matrix files	10679	1.62334	28.8184	one_group	6	EX3	0.162539	FALSE	EX8_L5
0679_BA17-ACCCTTGAGGTAAGGA	SeuratProject	5044	2840	2840	5044	0679_BA17	Occipital	XX	CTL	41	BA17	raw Cell barcode by Genes matrix files	10679	0.884985	19.8295	one_group	9	ODC3	0.157388	FALSE	EX16_L6
0679_BA17-ACCCTTGCAAACACCT	SeuratProject	6215	3186	3186	6215	0679_BA17	Occipital	XX	CTL	41	BA17	raw Cell barcode by Genes matrix files	10679	0.916135	16.0901	one_group	1	ODC1	0.253235	FALSE	EX16_L6
0679_BA17-ACCCTTGCAAGCGAGT	SeuratProject	6950	3366	3366	6950	0679_BA17	Occipital	XX	CTL	41	BA17	raw Cell barcode by Genes matrix files	10679	1.03726	14.3906	one_group	8	OPC1	0.0122316	FALSE	OPCS
0679_BA17-ACCCTTGCACATGGTT	SeuratProject	6566	3665	3665	6566	0679_BA17	Occipital	XX	CTL	41	BA17	raw Cell barcode by Genes matrix files	10679	1.67006	15.23	one_group	15	END1	0.16789	FALSE	ENDO
0679_BA17-ACCCTTGCAGCCGTTG	SeuratProject	9175	4089	4089	9175	0679_BA17	Occipital	XX	CTL	41	BA17	raw Cell barcode by Genes matrix files	10679	0.850654	10.9016	one_group	3	ODC2	0.17924	FALSE	EX8_L5
0679_BA17-ACCCTTGGTCATTGCA	SeuratProject	17509	5674	5674	17509	0679_BA17	Occipital	XX	CTL	41	BA17	raw Cell barcode by Genes matrix files	10679	0.581132	5.71233	one_group	10	INH1	0.0442256	FALSE	IHN3_CR
0679_BA17-ACCCTTGTCACTACTT	SeuratProject	5902	3091	3091	5902	0679_BA17	Occipital	XX	CTL	41	BA17	raw Cell barcode by Genes matrix files	10679	1.19039	16.9463	one_group	1	ODC1	0.22738	FALSE	EX16_L6
0679_BA17-ACCCTTGTCCATAGGT	SeuratProject	6304	3187	3187	6304	0679_BA17	Occipital	XX	CTL	41	BA17	raw Cell barcode by Genes matrix files	10679	0.759107	15.8629	one_group	1	ODC1	0.257931	FALSE	EX16_L6
0679_BA17-ACCCTTGTCCGCAAAT	SeuratProject	4673	2777	2777	4673	0679_BA17	Occipital	XX	CTL	41	BA17	raw Cell barcode by Genes matrix files	10679	1.58735	21.4041	one_group	7	MG1	0.0106258	FALSE	MICROGLIA_2
0679_BA17-ACCCTTGTCCTCACCA	SeuratProject	8917	3763	3763	8917	0679_BA17	Occipital	XX	CTL	41	BA17	raw Cell barcode by Genes matrix files	10679	0.816281	11.2158	one_group	3	ODC2	0.070102	FALSE	EX15_L6
0679_BA17-ACCCTTGTCGCCTTGT	SeuratProject	9592	3939	3939	9592	0679_BA17	Occipital	XX	CTL	41	BA17	raw Cell barcode by Genes matrix files	10679	0.788461	10.4286	one_group	3	ODC2	0.062333	FALSE	EX16_L6
0679_BA17-ACCGTTCAGACATACA	SeuratProject	7143	3519	3519	7143	0679_BA17	Occipital	XX	CTL	41	BA17	raw Cell barcode by Genes matrix files	10679	1.06139	14.0056	one_group	1	ODC1	0.113023	FALSE	EX16_L6
0679_BA17-ACCGTTCAGATCCCAT	SeuratProject	2781	1973	1973	2781	0679_BA17	Occipital	XX	CTL	41	BA17	raw Cell barcode by Genes matrix files	10679	1.71947	35.9712	one_group	6	EX3	0.173453	FALSE	EX16_L6
0679_BA17-ACCGTTCAGCTAAATG	SeuratProject	3790	2450	2450	3790	0679_BA17	Occipital	XX	CTL	41	BA17	raw Cell barcode by Genes matrix files	10679	1.88759	26.3922	one_group	9	ODC3	0.194787	FALSE	EX16_L6
0679_BA17-ACCGTTCCAACACACT	SeuratProject	14191	5015	5015	14191	0679_BA17	Occipital	XX	CTL	41	BA17	raw Cell barcode by Genes matrix files	10679	0.499548	7.0492	one_group	10	INH1	0.0824754	FALSE	IHN3_CR
0679_BA17-ACCGTTCGTAACTAAG	SeuratProject	18133	5622	5622	18133	0679_BA17	Occipital	XX	CTL	41	BA17	raw Cell barcode by Genes matrix files	10679	0.492096	5.51602	one_group	16	EX5	0.0542241	FALSE	EX7_L4
0679_BA17-ACCGTTCGTCTACAAC	SeuratProject	2536	1799	1799	2536	0679_BA17	Occipital	XX	CTL	41	BA17	raw Cell barcode by Genes matrix files	10679	2.70644	39.4322	one_group	6	EX3	0.0921812	FALSE	EX16_L6
0679_BA17-ACCGTTCTCAGCTAGT	SeuratProject	16587	5573	5573	16587	0679_BA17	Occipital	XX	CTL	41	BA17	raw Cell barcode by Genes matrix files	10679	0.560952	6.02882	one_group	10	INH1	0.070102	FALSE	IHN3_CR
0679_BA17-ACCGTTCTCCGCGAGT	SeuratProject	2993	2052	2052	2993	0679_BA17	Occipital	XX	CTL	41	BA17	raw Cell barcode by Genes matrix files	10679	1.38183	33.4225	one_group	14	AST2	0.0592017	FALSE	EX8_L5
0679_BA17-ACCGTTCTCTAATTCC	SeuratProject	8430	3949	3949	8430	0679_BA17	Occipital	XX	CTL	41	BA17	raw Cell barcode by Genes matrix files	10679	1.03271	11.8624	one_group	1	ODC1	0.0951338	FALSE	EX16_L6
0679_BA17-ACCGTTCTCTCAAAGC	SeuratProject	16163	5296	5296	16163	0679_BA17	Occipital	XX	CTL	41	BA17	raw Cell barcode by Genes matrix files	10679	0.402947	6.18812	one_group	3	ODC2	0.0353552	FALSE	IHN2_SST
0679_BA17-ACCGTTCTCTCTCAAT	SeuratProject	8890	3885	3885	8890	0679_BA17	Occipital	XX	CTL	41	BA17	raw Cell barcode by Genes matrix files	10679	0.854992	11.2499	one_group	8	OPC1	0.0150027	FALSE	OPCS
0679_BA17-ACCTACCAGAGGGTAA	SeuratProject	2758	1973	1973	2758	0679_BA17	Occipital	XX	CTL	41	BA17	raw Cell barcode by Genes matrix files	10679	2.28611	36.2582	one_group	2	AST1	0.0951338	FALSE	EX16_L6
0679_BA17-ACCTACCAGCTAAATG	SeuratProject	6155	3226	3226	6155	0679_BA17	Occipital	XX	CTL	41	BA17	raw Cell barcode by Genes matrix files	10679	0.904137	16.247	one_group	1	ODC1	0.191547	FALSE	EX16_L6
0679_BA17-ACCTACCAGGAGGGTG	SeuratProject	5089	2918	2918	5089	0679_BA17	Occipital	XX	CTL	41	BA17	raw Cell barcode by Genes matrix files	10679	1.15222	19.6502	one_group	1	ODC1	0.235583	FALSE	EX16_L6
0679_BA17-ACCTACCGTACCGTCG	SeuratProject	6007	3526	3526	6007	0679_BA17	Occipital	XX	CTL	41	BA17	raw Cell barcode by Genes matrix files	10679	1.22318	16.65	one_group	7	MG1	0.0634023	FALSE	IHN3_CR
0679_BA17-ACCTACCGTGAATTAG	SeuratProject	3392	2265	2265	3392	0679_BA17	Occipital	XX	CTL	41	BA17	raw Cell barcode by Genes matrix files	10679	1.35214	29.4811	one_group	15	END1	0.106173	FALSE	EX8_L5
0679_BA17-ACCTACCGTGAGTCAG	SeuratProject	10449	4653	4653	10449	0679_BA17	Occipital	XX	CTL	41	BA17	raw Cell barcode by Genes matrix files	10679	0.809391	9.57121	one_group	3	ODC2	0.204935	FALSE	EX16_L6
0679_BA17-ACCTACCTCTTGGGCG	SeuratProject	3754	2274	2274	3754	0679_BA17	Occipital	XX	CTL	41	BA17	raw Cell barcode by Genes matrix files	10679	1.49747	26.6454	one_group	9	ODC3	0.12414	FALSE	EX16_L6
0679_BA17-ACCTGAAAGACAGTCG	SeuratProject	6754	3340	3340	6754	0679_BA17	Occipital	XX	CTL	41	BA17	raw Cell barcode by Genes matrix files	10679	1.19002	14.806	one_group	1	ODC1	0.11127	FALSE	EX16_L6
0679_BA17-ACCTGAAAGGGTCTTT	SeuratProject	2844	1825	1825	2844	0679_BA17	Occipital	XX	CTL	41	BA17	raw Cell barcode by Genes matrix files	10679	2.16186	35.1617	one_group	9	ODC3	0.138576	FALSE	EX15_L6
0679_BA17-ACCTGAAAGTCCTGCG	SeuratProject	9318	3858	3858	9318	0679_BA17	Occipital	XX	CTL	41	BA17	raw Cell barcode by Genes matrix files	10679	0.679408	10.7342	one_group	1	ODC1	0.0425348	FALSE	EX16_L6
0679_BA17-ACCTGAAGTAGTTAGA	SeuratProject	5788	2983	2983	5788	0679_BA17	Occipital	XX	CTL	41	BA17	raw Cell barcode by Genes matrix files	10679	1.05269	17.2831	one_group	1	ODC1	0.223422	FALSE	EX16_L6
0679_BA17-ACCTGAAGTCTAGGTT	SeuratProject	9154	3951	3951	9154	0679_BA17	Occipital	XX	CTL	41	BA17	raw Cell barcode by Genes matrix files	10679	1.03405	10.9242	one_group	3	ODC2	0.0504445	FALSE	EX16_L6
0679_BA17-ACCTGAATCAAGCGTT	SeuratProject	4492	2793	2793	4492	0679_BA17	Occipital	XX	CTL	41	BA17	raw Cell barcode by Genes matrix files	10679	1.16578	22.2767	one_group	7	MG1	0.0234571	FALSE	MICROGLIA_2
0679_BA17-ACCTGAATCATTACTC	SeuratProject	2655	1890	1890	2655	0679_BA17	Occipital	XX	CTL	41	BA17	raw Cell barcode by Genes matrix files	10679	2.81051	37.679	one_group	6	EX3	0.0689503	FALSE	EX16_L6
0679_BA17-ACCTGAATCCTACCGT	SeuratProject	5789	3062	3062	5789	0679_BA17	Occipital	XX	CTL	41	BA17	raw Cell barcode by Genes matrix files	10679	1.53697	17.2771	one_group	1	ODC1	0.0581826	FALSE	EX16_L6
0679_BA17-ACCTGAATCTCTCAAT	SeuratProject	11858	4540	4540	11858	0679_BA17	Occipital	XX	CTL	41	BA17	raw Cell barcode by Genes matrix files	10679	0.74982	8.43384	one_group	3	ODC2	0.0384626	FALSE	EX8_L5
0679_BA17-ACCTGTCAGCGGTAAC	SeuratProject	20338	5991	5991	20338	0679_BA17	Occipital	XX	CTL	41	BA17	raw Cell barcode by Genes matrix files	10679	0.398576	4.9186	one_group	5	EX2	0.0161458	FALSE	EX6_3/4
0679_BA17-ACCTGTCCATGCGGTC	SeuratProject	9441	3926	3926	9441	0679_BA17	Occipital	XX	CTL	41	BA17	raw Cell barcode by Genes matrix files	10679	0.739965	10.5943	one_group	3	ODC2	0.0408799	FALSE	MYLEN_OLIGO_4
0679_BA17-ACCTGTCGTAGCACGA	SeuratProject	4251	2322	2322	4251	0679_BA17	Occipital	XX	CTL	41	BA17	raw Cell barcode by Genes matrix files	10679	1.01013	23.5294	one_group	1	ODC1	0.0612767	FALSE	EX15_L6
0679_BA17-ACCTGTCGTAGCTGAG	SeuratProject	9599	4032	4032	9599	0679_BA17	Occipital	XX	CTL	41	BA17	raw Cell barcode by Genes matrix files	10679	0.709025	10.4199	one_group	3	ODC2	0.0288092	FALSE	IHN2_SST
0679_BA17-ACCTGTCGTTACGGAG	SeuratProject	6463	3093	3093	6463	0679_BA17	Occipital	XX	CTL	41	BA17	raw Cell barcode by Genes matrix files	10679	1.23542	15.4775	one_group	1	ODC1	0.102901	FALSE	EX16_L6
0679_BA17-ACCTGTCTCACTCCGT	SeuratProject	7416	3621	3621	7416	0679_BA17	Occipital	XX	CTL	41	BA17	raw Cell barcode by Genes matrix files	10679	0.878989	13.4862	one_group	1	ODC1	0.0811634	FALSE	EX16_L6
0679_BA17-ACCTGTCTCAGACCCG	SeuratProject	9129	3932	3932	9129	0679_BA17	Occipital	XX	CTL	41	BA17	raw Cell barcode by Genes matrix files	10679	0.920696	10.9553	one_group	3	ODC2	0.0376736	FALSE	EX8_L5
0679_BA17-ACCTGTCTCTGCACCT	SeuratProject	6493	3280	3280	6493	0679_BA17	Occipital	XX	CTL	41	BA17	raw Cell barcode by Genes matrix files	10679	1.18136	15.4012	one_group	13	INH3	0.244191	FALSE	IHN1_PV
0679_BA17-ACGATCAAGAGGCCAT	SeuratProject	4412	2531	2531	4412	0679_BA17	Occipital	XX	CTL	41	BA17	raw Cell barcode by Genes matrix files	10679	1.672	22.6706	one_group	1	ODC1	0.257931	FALSE	EX16_L6
0679_BA17-ACGATCACAACCGGAA	SeuratProject	5112	2794	2794	5112	0679_BA17	Occipital	XX	CTL	41	BA17	raw Cell barcode by Genes matrix files	10679	1.18505	19.5656	one_group	9	ODC3	0.116611	FALSE	EX16_L6
0679_BA17-ACGATCACAATTCTCT	SeuratProject	18239	5984	5984	18239	0679_BA17	Occipital	XX	CTL	41	BA17	raw Cell barcode by Genes matrix files	10679	0.408034	5.48546	one_group	10	INH1	0.0907361	FALSE	IHN3_CR
0679_BA17-ACGATCAGTAGTTAGA	SeuratProject	4370	2528	2528	4370	0679_BA17	Occipital	XX	CTL	41	BA17	raw Cell barcode by Genes matrix files	10679	1.5075	22.8833	one_group	8	OPC1	0.0442256	FALSE	OPCS
0679_BA17-ACGATCATCCATACTT	SeuratProject	8709	3897	3897	8709	0679_BA17	Occipital	XX	CTL	41	BA17	raw Cell barcode by Genes matrix files	10679	0.877999	11.4837	one_group	3	ODC2	0.208468	FALSE	EX8_L5
0679_BA17-ACGATCATCGGTAGAG	SeuratProject	4368	2599	2599	4368	0679_BA17	Occipital	XX	CTL	41	BA17	raw Cell barcode by Genes matrix files	10679	1.57193	22.8938	one_group	9	ODC3	0.0907361	FALSE	EX16_L6
0679_BA17-ACGATGTAGATAGCAT	SeuratProject	3547	2216	2216	3547	0679_BA17	Occipital	XX	CTL	41	BA17	raw Cell barcode by Genes matrix files	10679	1.76842	28.1928	one_group	14	AST2	0.0581826	FALSE	ASTRO_2
0679_BA17-ACGATGTAGCACCCAC	SeuratProject	21323	5821	5821	21323	0679_BA17	Occipital	XX	CTL	41	BA17	raw Cell barcode by Genes matrix files	10679	0.386033	4.69065	one_group	25	INH5	0.162539	FALSE	IHN1_PV
0679_BA17-ACGATGTAGCTTTCTT	SeuratProject	10236	4303	4303	10236	0679_BA17	Occipital	XX	CTL	41	BA17	raw Cell barcode by Genes matrix files	10679	0.827136	9.77326	one_group	3	ODC2	0.0495261	FALSE	EX8_L5
0679_BA17-ACGATGTAGGCGTCCT	SeuratProject	7172	3352	3352	7172	0679_BA17	Occipital	XX	CTL	41	BA17	raw Cell barcode by Genes matrix files	10679	1.31848	13.9431	one_group	1	ODC1	0.0561802	FALSE	EX16_L6
0679_BA17-ACGATGTAGTTCCGGC	SeuratProject	8195	3722	3722	8195	0679_BA17	Occipital	XX	CTL	41	BA17	raw Cell barcode by Genes matrix files	10679	0.821992	12.2055	one_group	3	ODC2	0.0921812	FALSE	EX16_L6
0679_BA17-ACGATGTCAGCAGGAT	SeuratProject	5754	3229	3229	5754	0679_BA17	Occipital	XX	CTL	41	BA17	raw Cell barcode by Genes matrix files	10679	1.55554	17.3853	one_group	7	MG1	0.00957798	FALSE	MICROGLIA_2
0679_BA17-ACGATGTCAGCAGTGA	SeuratProject	3622	2042	2042	3622	0679_BA17	Occipital	XX	CTL	41	BA17	raw Cell barcode by Genes matrix files	10679	0.895641	27.6167	one_group	12	INH2	0.0433756	FALSE	IHN2_SST
0679_BA17-ACGATGTGTAATGCGG	SeuratProject	5631	3039	3039	5631	0679_BA17	Occipital	XX	CTL	41	BA17	raw Cell barcode by Genes matrix files	10679	1.33036	17.762	one_group	1	ODC1	0.109545	FALSE	EX16_L6
0679_BA17-ACGATGTGTAGGTAGC	SeuratProject	5333	2990	2990	5333	0679_BA17	Occipital	XX	CTL	41	BA17	raw Cell barcode by Genes matrix files	10679	1.43094	18.7512	one_group	9	ODC3	0.176318	FALSE	EX16_L6
0679_BA17-ACGATGTGTATTTCGG	SeuratProject	4718	2937	2937	4718	0679_BA17	Occipital	XX	CTL	41	BA17	raw Cell barcode by Genes matrix files	10679	1.85347	21.1954	one_group	7	MG1	0.0295079	FALSE	MICROGLIA_2
0679_BA17-ACGATGTGTCACGTGC	SeuratProject	3762	2260	2260	3762	0679_BA17	Occipital	XX	CTL	41	BA17	raw Cell barcode by Genes matrix files	10679	1.64109	26.5887	one_group	9	ODC3	0.0785913	FALSE	MYLEN_OLIGO_4
0679_BA17-ACGATGTGTCCAGCCA	SeuratProject	7222	3520	3520	7222	0679_BA17	Occipital	XX	CTL	41	BA17	raw Cell barcode by Genes matrix files	10679	0.816645	13.8466	one_group	1	ODC1	0.0811634	FALSE	EX8_L5
0679_BA17-ACGATGTGTCCTGTTC	SeuratProject	5746	3051	3051	5746	0679_BA17	Occipital	XX	CTL	41	BA17	raw Cell barcode by Genes matrix files	10679	1.07197	17.4064	one_group	1	ODC1	0.104525	FALSE	EX16_L6
0679_BA17-ACGATGTGTTGCCAAT	SeuratProject	3556	2420	2420	3556	0679_BA17	Occipital	XX	CTL	41	BA17	raw Cell barcode by Genes matrix files	10679	2.44221	28.1215	one_group	2	AST1	0.13218	FALSE	EX16_L6
0679_BA17-ACGATGTTCCATTTCA	SeuratProject	2743	1938	1938	2743	0679_BA17	Occipital	XX	CTL	41	BA17	raw Cell barcode by Genes matrix files	10679	2.43382	36.4564	one_group	6	EX3	0.0504445	FALSE	EX16_L6
0679_BA17-ACGATGTTCCGCTTAC	SeuratProject	14871	4947	4947	14871	0679_BA17	Occipital	XX	CTL	41	BA17	raw Cell barcode by Genes matrix files	10679	0.628345	6.72631	one_group	5	EX2	0.114803	FALSE	EX2_L2/3
0679_BA17-ACGCACGAGAAGTCTA	SeuratProject	8210	4005	4005	8210	0679_BA17	Occipital	XX	CTL	41	BA17	raw Cell barcode by Genes matrix files	10679	1.22364	12.1818	one_group	8	OPC1	0.244191	FALSE	OPCS
0679_BA17-ACGCACGAGCATGCAG	SeuratProject	3260	2272	2272	3260	0679_BA17	Occipital	XX	CTL	41	BA17	raw Cell barcode by Genes matrix files	10679	1.88898	30.6843	one_group	7	MG1	0.0281173	FALSE	MICROGLIA_2
0679_BA17-ACGCACGAGCCTCATA	SeuratProject	6317	3036	3036	6317	0679_BA17	Occipital	XX	CTL	41	BA17	raw Cell barcode by Genes matrix files	10679	0.973607	15.8353	one_group	3	ODC2	0.0368928	FALSE	EX15_L6
0679_BA17-ACGCACGAGGCCACCT	SeuratProject	3607	2422	2422	3607	0679_BA17	Occipital	XX	CTL	41	BA17	raw Cell barcode by Genes matrix files	10679	1.5832	27.7316	one_group	7	MG1	0.0368928	FALSE	MICROGLIA_2
0679_BA17-ACGCACGCAATCAAGA	SeuratProject	9543	4115	4115	9543	0679_BA17	Occipital	XX	CTL	41	BA17	raw Cell barcode by Genes matrix files	10679	0.977073	10.4811	one_group	8	OPC1	0.0592017	FALSE	OPCS
0679_BA17-ACGCACGCAATCGCAT	SeuratProject	17804	5473	5473	17804	0679_BA17	Occipital	XX	CTL	41	BA17	raw Cell barcode by Genes matrix files	10679	0.463489	5.61735	one_group	16	EX5	0.0571755	FALSE	EX7_L4
0679_BA17-ACGCACGCAGGTTCGC	SeuratProject	2518	1819	1819	2518	0679_BA17	Occipital	XX	CTL	41	BA17	raw Cell barcode by Genes matrix files	10679	1.77519	39.7141	one_group	6	EX3	0.0551964	FALSE	EX16_L6
0679_BA17-ACGCACGCATCCTTGC	SeuratProject	4196	2656	2656	4196	0679_BA17	Occipital	XX	CTL	41	BA17	raw Cell barcode by Genes matrix files	10679	1.23796	23.8379	one_group	2	AST1	0.0997256	FALSE	EX8_L5
0679_BA17-ACGCACGGTAACATAG	SeuratProject	14382	4955	4955	14382	0679_BA17	Occipital	XX	CTL	41	BA17	raw Cell barcode by Genes matrix files	10679	0.526619	6.95507	one_group	5	EX2	0.157388	FALSE	EX6_3/4
0679_BA17-ACGCACGGTAATCAAG	SeuratProject	7122	3352	3352	7122	0679_BA17	Occipital	XX	CTL	41	BA17	raw Cell barcode by Genes matrix files	10679	0.830339	14.043	one_group	3	ODC2	0.116611	FALSE	EX16_L6
0679_BA17-ACGCACGGTATCGTAC	SeuratProject	4272	2591	2591	4272	0679_BA17	Occipital	XX	CTL	41	BA17	raw Cell barcode by Genes matrix files	10679	0.928931	23.4082	one_group	9	ODC3	0.0748585	FALSE	EX16_L6
0679_BA17-ACGCACGGTGACCTGC	SeuratProject	9922	4281	4281	9922	0679_BA17	Occipital	XX	CTL	41	BA17	raw Cell barcode by Genes matrix files	10679	0.99268	10.0806	one_group	2	AST1	0.0504445	FALSE	ASTRO_2
0679_BA17-ACGCACGGTTGGGTAG	SeuratProject	8644	3982	3982	8644	0679_BA17	Occipital	XX	CTL	41	BA17	raw Cell barcode by Genes matrix files	10679	0.964299	11.5714	one_group	3	ODC2	0.204935	FALSE	EX8_L5
0679_BA17-ACGCACGTCTCCCTAG	SeuratProject	17939	5653	5653	17939	0679_BA17	Occipital	XX	CTL	41	BA17	raw Cell barcode by Genes matrix files	10679	0.375539	5.57538	one_group	5	EX2	0.060233	FALSE	EX6_3/4
0679_BA17-ACGGAAGAGACCATGG	SeuratProject	4630	2636	2636	4630	0679_BA17	Occipital	XX	CTL	41	BA17	raw Cell barcode by Genes matrix files	10679	0.860306	21.6123	one_group	8	OPC1	0.0997256	FALSE	OPCS
0679_BA17-ACGGAAGAGATAGTGT	SeuratProject	3827	2276	2276	3827	0679_BA17	Occipital	XX	CTL	41	BA17	raw Cell barcode by Genes matrix files	10679	1.39757	26.1301	one_group	9	ODC3	0.109545	FALSE	EX16_L6
0679_BA17-ACGGAAGAGTGCACCC	SeuratProject	4984	2908	2908	4984	0679_BA17	Occipital	XX	CTL	41	BA17	raw Cell barcode by Genes matrix files	10679	1.3809	20.0642	one_group	3	ODC2	0.0811634	FALSE	EX16_L6
0679_BA17-ACGGAAGCAAGAGGTC	SeuratProject	7240	3543	3543	7240	0679_BA17	Occipital	XX	CTL	41	BA17	raw Cell barcode by Genes matrix files	10679	1.01229	13.8141	one_group	3	ODC2	0.0921812	FALSE	EX16_L6
0679_BA17-ACGGAAGCACTGCGAC	SeuratProject	16308	5561	5561	16308	0679_BA17	Occipital	XX	CTL	41	BA17	raw Cell barcode by Genes matrix files	10679	0.52501	6.13497	one_group	13	INH3	0.162539	FALSE	IHN2_SST
0679_BA17-ACGGAAGCAGGAATAT	SeuratProject	18792	5563	5563	18792	0679_BA17	Occipital	XX	CTL	41	BA17	raw Cell barcode by Genes matrix files	10679	0.46187	5.32255	one_group	18	EX7	0.0824754	FALSE	EX10_L5B/6
0679_BA17-ACGGAAGCATGTTACG	SeuratProject	18867	5943	5943	18867	0679_BA17	Occipital	XX	CTL	41	BA17	raw Cell barcode by Genes matrix files	10679	0.46646	5.3011	one_group	10	INH1	0.0542241	FALSE	IHN3_CR
0679_BA17-ACGGAAGGTCATGACT	SeuratProject	9532	4088	4088	9532	0679_BA17	Occipital	XX	CTL	41	BA17	raw Cell barcode by Genes matrix files	10679	0.669836	10.4943	one_group	8	OPC1	0.0111565	FALSE	OPCS
0679_BA17-ACGGAAGGTTCAACGT	SeuratProject	4913	2664	2664	4913	0679_BA17	Occipital	XX	CTL	41	BA17	raw Cell barcode by Genes matrix files	10679	1.24654	20.3583	one_group	9	ODC3	0.118448	FALSE	EX16_L6
0679_BA17-ACGGAAGGTTTCACTT	SeuratProject	19291	5872	5872	19291	0679_BA17	Occipital	XX	CTL	41	BA17	raw Cell barcode by Genes matrix files	10679	0.518313	5.18484	one_group	16	EX5	0.0241039	FALSE	EX7_L4
0679_BA17-ACGGAAGTCATTACCT	SeuratProject	5263	3120	3120	5263	0679_BA17	Occipital	XX	CTL	41	BA17	raw Cell barcode by Genes matrix files	10679	1.08821	19.015	one_group	15	END1	0.0907361	FALSE	ENDO
0679_BA17-ACGGAAGTCATTACGG	SeuratProject	5881	3182	3182	5881	0679_BA17	Occipital	XX	CTL	41	BA17	raw Cell barcode by Genes matrix files	10679	1.41477	17.0068	one_group	1	ODC1	0.1261	FALSE	EX16_L6
0679_BA17-ACGGAAGTCTCTGACC	SeuratProject	7817	3781	3781	7817	0679_BA17	Occipital	XX	CTL	41	BA17	raw Cell barcode by Genes matrix files	10679	1.06303	12.7959	one_group	1	ODC1	0.262749	FALSE	EX16_L6
0679_BA17-ACGGGTCAGCGCCATC	SeuratProject	6617	3490	3490	6617	0679_BA17	Occipital	XX	CTL	41	BA17	raw Cell barcode by Genes matrix files	10679	0.892381	15.1194	one_group	1	ODC1	0.113023	FALSE	EX16_L6
0679_BA17-ACGGGTCAGGCTTAAA	SeuratProject	2573	1913	1913	2573	0679_BA17	Occipital	XX	CTL	41	BA17	raw Cell barcode by Genes matrix files	10679	1.90413	38.8651	one_group	14	AST2	0.0513733	FALSE	EX16_L6
0679_BA17-ACGGGTCAGTAACAGT	SeuratProject	2736	1891	1891	2736	0679_BA17	Occipital	XX	CTL	41	BA17	raw Cell barcode by Genes matrix files	10679	2.20946	36.5764	one_group	7	MG1	0.0127762	FALSE	MICROGLIA_2
0679_BA17-ACGGGTCAGTGGCAGT	SeuratProject	4363	2537	2537	4363	0679_BA17	Occipital	XX	CTL	41	BA17	raw Cell barcode by Genes matrix files	10679	1.47416	22.9358	one_group	9	ODC3	0.114803	FALSE	EX16_L6
0679_BA17-ACGGGTCCAAGCCTGC	SeuratProject	18685	5856	5856	18685	0679_BA17	Occipital	XX	CTL	41	BA17	raw Cell barcode by Genes matrix files	10679	0.434331	5.35303	one_group	11	EX4	0.138576	FALSE	EX8_L5
0679_BA17-ACGGGTCCACTGTGAT	SeuratProject	5561	3142	3142	5561	0679_BA17	Occipital	XX	CTL	41	BA17	raw Cell barcode by Genes matrix files	10679	1.26773	17.9856	one_group	9	ODC3	0.173453	FALSE	EX16_L6
0679_BA17-ACGGGTCCAGCGTAGA	SeuratProject	5777	3084	3084	5777	0679_BA17	Occipital	XX	CTL	41	BA17	raw Cell barcode by Genes matrix files	10679	0.981875	17.31	one_group	1	ODC1	0.0542241	FALSE	EX16_L6
0679_BA17-ACGGGTCCATGGCCCA	SeuratProject	3550	2349	2349	3550	0679_BA17	Occipital	XX	CTL	41	BA17	raw Cell barcode by Genes matrix files	10679	1.32921	28.177	one_group	14	AST2	0.120315	FALSE	EX16_L6
0679_BA17-ACGGGTCGTCCATACA	SeuratProject	6022	3293	3293	6022	0679_BA17	Occipital	XX	CTL	41	BA17	raw Cell barcode by Genes matrix files	10679	1.09877	16.6058	one_group	8	OPC1	0.0760865	FALSE	OPCS
0679_BA17-ACGGGTCGTGACAGCA	SeuratProject	3438	2283	2283	3438	0679_BA17	Occipital	XX	CTL	41	BA17	raw Cell barcode by Genes matrix files	10679	1.76551	29.0867	one_group	7	MG1	0.0785913	FALSE	MICROGLIA_2
0679_BA17-ACGGGTCGTGCCCACA	SeuratProject	12661	4838	4838	12661	0679_BA17	Occipital	XX	CTL	41	BA17	raw Cell barcode by Genes matrix files	10679	0.571677	7.89889	one_group	12	INH2	0.060233	FALSE	IHN2_SST
0679_BA17-ACGGGTCTCATAGGCT	SeuratProject	4769	2856	2856	4769	0679_BA17	Occipital	XX	CTL	41	BA17	raw Cell barcode by Genes matrix files	10679	1.18597	20.9776	one_group	7	MG1	0.0178992	FALSE	MICROGLIA_2
0679_BA17-ACGGGTCTCGCGGACT	SeuratProject	8318	3807	3807	8318	0679_BA17	Occipital	XX	CTL	41	BA17	raw Cell barcode by Genes matrix files	10679	0.829143	12.0221	one_group	3	ODC2	0.0612767	FALSE	EX16_L6
0679_BA17-ACGGTCGAGAGTATAC	SeuratProject	11008	4590	4590	11008	0679_BA17	Occipital	XX	CTL	41	BA17	raw Cell barcode by Genes matrix files	10679	0.607344	9.0843	one_group	10	INH1	0.118448	FALSE	IHN3_CR
0679_BA17-ACGGTCGAGATTAGTG	SeuratProject	13836	5277	5277	13836	0679_BA17	Occipital	XX	CTL	41	BA17	raw Cell barcode by Genes matrix files	10679	0.593719	7.22961	one_group	5	EX2	0.12414	FALSE	EX6_3/4
0679_BA17-ACGGTCGAGTTGCTGT	SeuratProject	11934	4933	4933	11934	0679_BA17	Occipital	XX	CTL	41	BA17	raw Cell barcode by Genes matrix files	10679	0.745682	8.38082	one_group	3	ODC2	0.147643	FALSE	EX16_L6
0679_BA17-ACGGTCGCAACTCCCT	SeuratProject	10897	4801	4801	10897	0679_BA17	Occipital	XX	CTL	41	BA17	raw Cell barcode by Genes matrix files	10679	0.746259	9.17852	one_group	24	EX10	0.204935	FALSE	EX8_L5
0679_BA17-ACGGTCGCACGTCATA	SeuratProject	3350	2200	2200	3350	0679_BA17	Occipital	XX	CTL	41	BA17	raw Cell barcode by Genes matrix files	10679	2.3126	29.8507	one_group	9	ODC3	0.204935	FALSE	EX16_L6
0679_BA17-ACGGTCGCAGCTTCGG	SeuratProject	3235	2213	2213	3235	0679_BA17	Occipital	XX	CTL	41	BA17	raw Cell barcode by Genes matrix files	10679	2.49328	30.9119	one_group	2	AST1	0.113023	FALSE	EX16_L6
0679_BA17-ACGGTCGCATCGCTCT	SeuratProject	3600	2446	2446	3600	0679_BA17	Occipital	XX	CTL	41	BA17	raw Cell barcode by Genes matrix files	10679	1.77028	27.7855	one_group	6	EX3	0.0561802	FALSE	EX8_L5
0679_BA17-ACGGTCGGTGCAAGAC	SeuratProject	12385	5386	5386	12385	0679_BA17	Occipital	XX	CTL	41	BA17	raw Cell barcode by Genes matrix files	10679	0.950013	8.07624	one_group	15	END1	0.0921812	FALSE	ENDO
0679_BA17-ACGGTCGTCAAGTAAG	SeuratProject	2940	1876	1876	2940	0679_BA17	Occipital	XX	CTL	41	BA17	raw Cell barcode by Genes matrix files	10679	1.7163	34.0136	one_group	9	ODC3	0.0612767	FALSE	EX15_L6
0679_BA17-ACGGTTAAGCTTGTGT	SeuratProject	3850	2374	2374	3850	0679_BA17	Occipital	XX	CTL	41	BA17	raw Cell barcode by Genes matrix files	10679	1.5912	25.9808	one_group	9	ODC3	0.248657	FALSE	EX16_L6
0679_BA17-ACGGTTACAGAGATTA	SeuratProject	4842	2713	2713	4842	0679_BA17	Occipital	XX	CTL	41	BA17	raw Cell barcode by Genes matrix files	10679	0.980307	20.6569	one_group	1	ODC1	0.215775	FALSE	EX16_L6
0679_BA17-ACGGTTACAGCCGTCA	SeuratProject	5377	2966	2966	5377	0679_BA17	Occipital	XX	CTL	41	BA17	raw Cell barcode by Genes matrix files	10679	1.06386	18.6012	one_group	1	ODC1	0.165189	FALSE	EX16_L6
0679_BA17-ACGGTTAGTATCGCGC	SeuratProject	4764	2589	2589	4764	0679_BA17	Occipital	XX	CTL	41	BA17	raw Cell barcode by Genes matrix files	10679	0.950622	21.004	one_group	13	INH3	0.0893111	FALSE	IHN2_SST
0679_BA17-ACGGTTAGTCGCGTCA	SeuratProject	16472	5244	5244	16472	0679_BA17	Occipital	XX	CTL	41	BA17	raw Cell barcode by Genes matrix files	10679	0.422359	6.07201	one_group	5	EX2	0.0144387	FALSE	EX6_3/4
0679_BA17-ACGGTTAGTCTACGTA	SeuratProject	5520	2810	2810	5520	0679_BA17	Occipital	XX	CTL	41	BA17	raw Cell barcode by Genes matrix files	10679	1.05181	18.1159	one_group	1	ODC1	0.170644	FALSE	EX16_L6
0679_BA17-ACGGTTAGTTGCATAC	SeuratProject	5963	3280	3280	5963	0679_BA17	Occipital	XX	CTL	41	BA17	raw Cell barcode by Genes matrix files	10679	1.45276	16.7785	one_group	15	END1	0.0773307	FALSE	ENDO
0679_BA17-ACGGTTATCGAATGCT	SeuratProject	4911	2962	2962	4911	0679_BA17	Occipital	XX	CTL	41	BA17	raw Cell barcode by Genes matrix files	10679	1.11472	20.3707	one_group	7	MG1	0.0254161	FALSE	MICROGLIA_2
0679_BA17-ACGGTTATCGCCGTGA	SeuratProject	19174	5765	5765	19174	0679_BA17	Occipital	XX	CTL	41	BA17	raw Cell barcode by Genes matrix files	10679	0.413313	5.21676	one_group	5	EX2	0.0513733	FALSE	EX6_3/4
0679_BA17-ACGGTTATCTTAAGGC	SeuratProject	14251	5025	5025	14251	0679_BA17	Occipital	XX	CTL	41	BA17	raw Cell barcode by Genes matrix files	10679	0.441095	7.01804	one_group	12	INH2	0.0798688	FALSE	IHN2_SST
0679_BA17-ACGTAACAGAATAACC	SeuratProject	3002	2110	2110	3002	0679_BA17	Occipital	XX	CTL	41	BA17	raw Cell barcode by Genes matrix files	10679	2.97544	33.3111	one_group	6	EX3	0.04772	FALSE	EX8_L5
0679_BA17-ACGTAACAGCTCATAC	SeuratProject	15768	5511	5511	15768	0679_BA17	Occipital	XX	CTL	41	BA17	raw Cell barcode by Genes matrix files	10679	0.560527	6.34276	one_group	21	ODC4	0.0361201	FALSE	Astro_1
0679_BA17-ACGTAACCAGTAACCT	SeuratProject	6041	3497	3497	6041	0679_BA17	Occipital	XX	CTL	41	BA17	raw Cell barcode by Genes matrix files	10679	1.35114	16.5536	one_group	14	AST2	0.130119	FALSE	EX8_L5
0679_BA17-ACGTAACCAGTCACGC	SeuratProject	19265	5418	5418	19265	0679_BA17	Occipital	XX	CTL	41	BA17	raw Cell barcode by Genes matrix files	10679	0.367478	5.1913	one_group	13	INH3	0.0561802	FALSE	IHN1_PV
0679_BA17-ACGTAACGTCTGTAAC	SeuratProject	6777	3733	3733	6777	0679_BA17	Occipital	XX	CTL	41	BA17	raw Cell barcode by Genes matrix files	10679	1.18677	14.758	one_group	2	AST1	0.1261	FALSE	EX8_L5
0679_BA17-ACGTAACGTTTCGCTC	SeuratProject	8997	3947	3947	8997	0679_BA17	Occipital	XX	CTL	41	BA17	raw Cell barcode by Genes matrix files	10679	0.796865	11.1148	one_group	1	ODC1	0.122212	FALSE	EX16_L6
0679_BA17-ACGTAACTCAGCGCAC	SeuratProject	3771	2493	2493	3771	0679_BA17	Occipital	XX	CTL	41	BA17	raw Cell barcode by Genes matrix files	10679	1.66002	26.5322	one_group	6	EX3	0.114803	FALSE	EX16_L6
0679_BA17-ACGTAACTCCACTTCG	SeuratProject	7227	3492	3492	7227	0679_BA17	Occipital	XX	CTL	41	BA17	raw Cell barcode by Genes matrix files	10679	1.00928	13.837	one_group	3	ODC2	0.159939	FALSE	EX16_L6
0679_BA17-ACGTAACTCCCATTTA	SeuratProject	2704	1917	1917	2704	0679_BA17	Occipital	XX	CTL	41	BA17	raw Cell barcode by Genes matrix files	10679	1.84549	36.9822	one_group	6	EX3	0.0724498	FALSE	EX16_L6
0679_BA17-ACGTAACTCTCCGCAT	SeuratProject	4529	2678	2678	4529	0679_BA17	Occipital	XX	CTL	41	BA17	raw Cell barcode by Genes matrix files	10679	1.52409	22.0799	one_group	9	ODC3	0.198097	FALSE	EX16_L6
0679_BA17-ACGTACAAGACATATG	SeuratProject	17233	5401	5401	17233	0679_BA17	Occipital	XX	CTL	41	BA17	raw Cell barcode by Genes matrix files	10679	0.523683	5.80316	one_group	3	ODC2	0.0523127	FALSE	IHN2_SST
0679_BA17-ACGTACAAGGAATTAC	SeuratProject	2575	1631	1631	2575	0679_BA17	Occipital	XX	CTL	41	BA17	raw Cell barcode by Genes matrix files	10679	2.072	38.85	one_group	1	ODC1	0.0408799	FALSE	MYLEN_OLIGO_4
0679_BA17-ACGTACACATGTCTAG	SeuratProject	11124	4533	4533	11124	0679_BA17	Occipital	XX	CTL	41	BA17	raw Cell barcode by Genes matrix files	10679	0.773561	8.99038	one_group	8	OPC1	0.0228163	FALSE	OPCS
0679_BA17-ACGTACAGTCAGTCCG	SeuratProject	7172	3530	3530	7172	0679_BA17	Occipital	XX	CTL	41	BA17	raw Cell barcode by Genes matrix files	10679	0.659377	13.9451	one_group	8	OPC1	0.016725	FALSE	OPCS
0679_BA17-ACGTACAGTTGTCATG	SeuratProject	6452	3312	3312	6452	0679_BA17	Occipital	XX	CTL	41	BA17	raw Cell barcode by Genes matrix files	10679	0.732331	15.5039	one_group	1	ODC1	0.191547	FALSE	EX16_L6
0679_BA17-ACGTACATCCCATTTA	SeuratProject	7494	3711	3711	7494	0679_BA17	Occipital	XX	CTL	41	BA17	raw Cell barcode by Genes matrix files	10679	0.805864	13.3458	one_group	1	ODC1	0.185267	FALSE	EX8_L5
0679_BA17-ACGTACATCCGGACGT	SeuratProject	3018	2074	2074	3018	0679_BA17	Occipital	XX	CTL	41	BA17	raw Cell barcode by Genes matrix files	10679	1.7709	33.1455	one_group	2	AST1	0.087906	FALSE	EX8_L5
0679_BA17-ACGTACATCTTCGGAA	SeuratProject	14006	4933	4933	14006	0679_BA17	Occipital	XX	CTL	41	BA17	raw Cell barcode by Genes matrix files	10679	0.569937	7.1398	one_group	12	INH2	0.0353552	FALSE	IHN2_SST
0679_BA17-ACGTAGTAGAGAGTTT	SeuratProject	5783	3053	3053	5783	0679_BA17	Occipital	XX	CTL	41	BA17	raw Cell barcode by Genes matrix files	10679	1.2854	17.298	one_group	1	ODC1	0.0712684	FALSE	EX16_L6
0679_BA17-ACGTAGTAGAGTCGAC	SeuratProject	7370	3523	3523	7370	0679_BA17	Occipital	XX	CTL	41	BA17	raw Cell barcode by Genes matrix files	10679	0.799999	13.5685	one_group	3	ODC2	0.0468319	FALSE	EX16_L6
0679_BA17-ACGTAGTAGATAACGT	SeuratProject	4216	2734	2734	4216	0679_BA17	Occipital	XX	CTL	41	BA17	raw Cell barcode by Genes matrix files	10679	1.3924	23.7304	one_group	7	MG1	0.0302134	FALSE	MICROGLIA_2
0679_BA17-ACGTAGTAGTAGGGTC	SeuratProject	5917	2921	2921	5917	0679_BA17	Occipital	XX	CTL	41	BA17	raw Cell barcode by Genes matrix files	10679	1.32441	16.9062	one_group	1	ODC1	0.0893111	FALSE	EX16_L6
0679_BA17-ACGTAGTAGTAGTGCG	SeuratProject	11521	4725	4725	11521	0679_BA17	Occipital	XX	CTL	41	BA17	raw Cell barcode by Genes matrix files	10679	0.758625	8.6798	one_group	12	INH2	0.0504445	FALSE	IHN2_SST
0679_BA17-ACGTAGTAGTATGAAC	SeuratProject	7258	3469	3469	7258	0679_BA17	Occipital	XX	CTL	41	BA17	raw Cell barcode by Genes matrix files	10679	1.06602	13.7798	one_group	3	ODC2	0.0495261	FALSE	EX16_L6
0679_BA17-ACGTAGTCAGAACGCA	SeuratProject	9947	4047	4047	9947	0679_BA17	Occipital	XX	CTL	41	BA17	raw Cell barcode by Genes matrix files	10679	0.717105	10.0543	one_group	3	ODC2	0.0561802	FALSE	EX16_L6
0679_BA17-ACGTAGTCAGCGCGTT	SeuratProject	6761	3308	3308	6761	0679_BA17	Occipital	XX	CTL	41	BA17	raw Cell barcode by Genes matrix files	10679	0.811516	14.7929	one_group	8	OPC1	0.0173094	FALSE	OPCS
0679_BA17-ACGTAGTCAGCTTTCC	SeuratProject	4683	2761	2761	4683	0679_BA17	Occipital	XX	CTL	41	BA17	raw Cell barcode by Genes matrix files	10679	1.47831	21.3538	one_group	6	EX3	0.231433	FALSE	EX8_L5
0679_BA17-ACGTAGTCAGTGCCTG	SeuratProject	8434	4044	4044	8434	0679_BA17	Occipital	XX	CTL	41	BA17	raw Cell barcode by Genes matrix files	10679	1.13735	11.8568	one_group	1	ODC1	0.11127	FALSE	EX16_L6
0679_BA17-ACGTAGTCAGTTGGTT	SeuratProject	3628	2443	2443	3628	0679_BA17	Occipital	XX	CTL	41	BA17	raw Cell barcode by Genes matrix files	10679	1.42351	27.5938	one_group	20	Mural	0.118448	FALSE	EX16_L6
0679_BA17-ACGTAGTCATAGGAGC	SeuratProject	7245	3648	3648	7245	0679_BA17	Occipital	XX	CTL	41	BA17	raw Cell barcode by Genes matrix files	10679	1.20965	13.8064	one_group	3	ODC2	0.0798688	FALSE	EX8_L5
0679_BA17-ACGTAGTCATGCGGTC	SeuratProject	4880	2864	2864	4880	0679_BA17	Occipital	XX	CTL	41	BA17	raw Cell barcode by Genes matrix files	10679	1.84877	20.4918	one_group	7	MG1	0.0144387	FALSE	MICROGLIA_2
0679_BA17-ACGTAGTCATGTCGTA	SeuratProject	3650	2183	2183	3650	0679_BA17	Occipital	XX	CTL	41	BA17	raw Cell barcode by Genes matrix files	10679	1.625	27.3973	one_group	3	ODC2	0.0824754	FALSE	EX16_L6
0679_BA17-ACGTAGTGTCTACGTA	SeuratProject	7578	3607	3607	7578	0679_BA17	Occipital	XX	CTL	41	BA17	raw Cell barcode by Genes matrix files	10679	0.942745	13.1961	one_group	12	INH2	0.114803	FALSE	IHN2_SST
0679_BA17-ACGTAGTGTGAAGCGT	SeuratProject	3052	2065	2065	3052	0679_BA17	Occipital	XX	CTL	41	BA17	raw Cell barcode by Genes matrix files	10679	1.88931	32.7654	one_group	9	ODC3	0.157388	FALSE	EX16_L6
0679_BA17-ACGTAGTGTGCTATTG	SeuratProject	4247	2681	2681	4247	0679_BA17	Occipital	XX	CTL	41	BA17	raw Cell barcode by Genes matrix files	10679	2.33432	23.5682	one_group	20	Mural	0.0785913	FALSE	PERICYTES
0679_BA17-ACGTCCTAGCGTTCCG	SeuratProject	5766	3044	3044	5766	0679_BA17	Occipital	XX	CTL	41	BA17	raw Cell barcode by Genes matrix files	10679	1.01437	17.3491	one_group	1	ODC1	0.12414	FALSE	EX16_L6
0679_BA17-ACGTCCTAGTGCGACA	SeuratProject	5134	3026	3026	5134	0679_BA17	Occipital	XX	CTL	41	BA17	raw Cell barcode by Genes matrix files	10679	1.54994	19.4818	one_group	7	MG1	0.0228163	FALSE	MICROGLIA_2
0679_BA17-ACGTCCTAGTTGGCTT	SeuratProject	4968	2687	2687	4968	0679_BA17	Occipital	XX	CTL	41	BA17	raw Cell barcode by Genes matrix files	10679	1.26907	20.1329	one_group	1	ODC1	0.0644847	FALSE	EX16_L6
0679_BA17-ACGTCCTCAAGACTGG	SeuratProject	6107	3226	3226	6107	0679_BA17	Occipital	XX	CTL	41	BA17	raw Cell barcode by Genes matrix files	10679	1.05024	16.3773	one_group	1	ODC1	0.235583	FALSE	EX16_L6
0679_BA17-ACGTCCTCAGAGAGGG	SeuratProject	3123	1962	1962	3123	0679_BA17	Occipital	XX	CTL	41	BA17	raw Cell barcode by Genes matrix files	10679	1.45963	32.0205	one_group	9	ODC3	0.231433	FALSE	EX16_L6
0679_BA17-ACGTCCTCAGATAAAC	SeuratProject	6854	3559	3559	6854	0679_BA17	Occipital	XX	CTL	41	BA17	raw Cell barcode by Genes matrix files	10679	1.09975	14.59	one_group	2	AST1	0.0241039	FALSE	ASTRO_3
0679_BA17-ACGTCCTGTGCAACGA	SeuratProject	3412	2265	2265	3412	0679_BA17	Occipital	XX	CTL	41	BA17	raw Cell barcode by Genes matrix files	10679	2.16189	29.3083	one_group	7	MG1	0.0260817	FALSE	MICROGLIA_2
0679_BA17-ACGTCCTGTTGTCATG	SeuratProject	3501	2309	2309	3501	0679_BA17	Occipital	XX	CTL	41	BA17	raw Cell barcode by Genes matrix files	10679	2.06189	28.5633	one_group	9	ODC3	0.0760865	FALSE	EX16_L6
0679_BA17-ACGTCCTTCCCTCATG	SeuratProject	2518	1854	1854	2518	0679_BA17	Occipital	XX	CTL	41	BA17	raw Cell barcode by Genes matrix files	10679	1.32483	39.7141	one_group	6	EX3	0.0724498	FALSE	EX8_L5
0679_BA17-ACGTTCCAGAATCTAG	SeuratProject	2957	2045	2045	2957	0679_BA17	Occipital	XX	CTL	41	BA17	raw Cell barcode by Genes matrix files	10679	2.39587	33.8295	one_group	2	AST1	0.136407	FALSE	EX16_L6
0679_BA17-ACGTTCCCAAATAAGC	SeuratProject	15048	5007	5007	15048	0679_BA17	Occipital	XX	CTL	41	BA17	raw Cell barcode by Genes matrix files	10679	0.56519	6.64717	one_group	5	EX2	0.016725	FALSE	EX6_3/4
0679_BA17-ACGTTCCCAACCGACC	SeuratProject	4171	2619	2619	4171	0679_BA17	Occipital	XX	CTL	41	BA17	raw Cell barcode by Genes matrix files	10679	1.82969	23.9866	one_group	15	END1	0.118448	FALSE	ENDO
0679_BA17-ACGTTCCCATAGCTGT	SeuratProject	4020	2666	2666	4020	0679_BA17	Occipital	XX	CTL	41	BA17	raw Cell barcode by Genes matrix files	10679	1.70896	24.8818	one_group	6	EX3	0.145316	FALSE	EX8_L5
0679_BA17-ACGTTCCCATCTGTTT	SeuratProject	7278	3443	3443	7278	0679_BA17	Occipital	XX	CTL	41	BA17	raw Cell barcode by Genes matrix files	10679	1.11943	13.7438	one_group	8	OPC1	0.0150027	FALSE	OPCS
0679_BA17-ACGTTCCCATGGGATG	SeuratProject	3713	2456	2456	3713	0679_BA17	Occipital	XX	CTL	41	BA17	raw Cell barcode by Genes matrix files	10679	1.8057	26.9397	one_group	6	EX3	0.0997256	FALSE	EX8_L5
0679_BA17-ACGTTCCGTAACAGGC	SeuratProject	3355	2217	2217	3355	0679_BA17	Occipital	XX	CTL	41	BA17	raw Cell barcode by Genes matrix files	10679	2.33947	29.8063	one_group	2	AST1	0.104525	FALSE	EX16_L6
0679_BA17-ACGTTCCGTAGATTGA	SeuratProject	2747	1976	1976	2747	0679_BA17	Occipital	XX	CTL	41	BA17	raw Cell barcode by Genes matrix files	10679	1.95989	36.4166	one_group	6	EX3	0.0581826	FALSE	EX16_L6
0679_BA17-ACGTTCCGTAGTGGCA	SeuratProject	12290	5116	5116	12290	0679_BA17	Occipital	XX	CTL	41	BA17	raw Cell barcode by Genes matrix files	10679	1.02612	8.1367	one_group	3	ODC2	0.198097	FALSE	EX8_L5
0679_BA17-ACGTTCCGTCACTCTC	SeuratProject	9052	3834	3834	9052	0679_BA17	Occipital	XX	CTL	41	BA17	raw Cell barcode by Genes matrix files	10679	0.905895	11.0485	one_group	1	ODC1	0.173453	FALSE	EX16_L6
0679_BA17-ACGTTCCGTGAGGCAT	SeuratProject	3380	2268	2268	3380	0679_BA17	Occipital	XX	CTL	41	BA17	raw Cell barcode by Genes matrix files	10679	2.0147	29.5946	one_group	7	MG1	0.0678129	FALSE	MICROGLIA_2
0679_BA17-ACGTTCCGTTAAACCC	SeuratProject	4612	2747	2747	4612	0679_BA17	Occipital	XX	CTL	41	BA17	raw Cell barcode by Genes matrix files	10679	1.15591	21.6826	one_group	14	AST2	0.062333	FALSE	EX8_L5
0679_BA17-ACGTTCCTCATAGAGA	SeuratProject	8828	3918	3918	8828	0679_BA17	Occipital	XX	CTL	41	BA17	raw Cell barcode by Genes matrix files	10679	1.0609	11.3302	one_group	12	INH2	0.0748585	FALSE	IHN2_SST
0679_BA17-ACGTTCCTCATGGTAC	SeuratProject	8365	3922	3922	8365	0679_BA17	Occipital	XX	CTL	41	BA17	raw Cell barcode by Genes matrix files	10679	1.15445	11.9546	one_group	1	ODC1	0.201479	FALSE	EX8_L5
0679_BA17-ACGTTCCTCCCTCGAT	SeuratProject	5733	3207	3207	5733	0679_BA17	Occipital	XX	CTL	41	BA17	raw Cell barcode by Genes matrix files	10679	1.17436	17.4429	one_group	7	MG1	0.0106258	FALSE	MICROGLIA_2
0679_BA17-ACGTTCCTCCGATGTA	SeuratProject	10367	4440	4440	10367	0679_BA17	Occipital	XX	CTL	41	BA17	raw Cell barcode by Genes matrix files	10679	0.85142	9.64599	one_group	3	ODC2	0.0907361	FALSE	EX8_L5
0679_BA17-ACGTTCCTCGTCTAAG	SeuratProject	5374	3122	3122	5374	0679_BA17	Occipital	XX	CTL	41	BA17	raw Cell barcode by Genes matrix files	10679	1.59063	18.6081	one_group	2	AST1	0.0561802	FALSE	ASTRO_3
0679_BA17-ACGTTCCTCTTGGGCG	SeuratProject	6612	3355	3355	6612	0679_BA17	Occipital	XX	CTL	41	BA17	raw Cell barcode by Genes matrix files	10679	0.933216	15.124	one_group	1	ODC1	0.102901	FALSE	EX16_L6
0679_BA17-ACTACGAAGATTACCC	SeuratProject	8679	4002	4002	8679	0679_BA17	Occipital	XX	CTL	41	BA17	raw Cell barcode by Genes matrix files	10679	1.03283	11.5234	one_group	3	ODC2	0.102901	FALSE	EX16_L6
0679_BA17-ACTACGAAGCCACAAG	SeuratProject	7309	3359	3359	7309	0679_BA17	Occipital	XX	CTL	41	BA17	raw Cell barcode by Genes matrix files	10679	0.857806	13.6855	one_group	3	ODC2	0.04772	FALSE	EX16_L6
0679_BA17-ACTACGACACCGTACG	SeuratProject	8556	3665	3665	8556	0679_BA17	Occipital	XX	CTL	41	BA17	raw Cell barcode by Genes matrix files	10679	0.751672	11.6891	one_group	3	ODC2	0.0785913	FALSE	EX16_L6
0679_BA17-ACTACGACATCAACCA	SeuratProject	10900	4778	4778	10900	0679_BA17	Occipital	XX	CTL	41	BA17	raw Cell barcode by Genes matrix files	10679	0.710436	9.176	one_group	8	OPC1	0.12414	FALSE	OPCS
0679_BA17-ACTACGAGTAAGGTCG	SeuratProject	13857	5395	5395	13857	0679_BA17	Occipital	XX	CTL	41	BA17	raw Cell barcode by Genes matrix files	10679	0.639024	7.21657	one_group	5	EX2	0.120315	FALSE	EX6_3/4
0679_BA17-ACTACGAGTACCTAGT	SeuratProject	6192	3580	3580	6192	0679_BA17	Occipital	XX	CTL	41	BA17	raw Cell barcode by Genes matrix files	10679	0.999368	16.1525	one_group	14	AST2	0.122212	FALSE	EX8_L5
0679_BA17-ACTACGAGTAGAAACT	SeuratProject	6725	3358	3358	6725	0679_BA17	Occipital	XX	CTL	41	BA17	raw Cell barcode by Genes matrix files	10679	1.0146	14.8765	one_group	1	ODC1	0.0551964	FALSE	EX15_L6
0679_BA17-ACTACGAGTATCGTTG	SeuratProject	15392	5752	5752	15392	0679_BA17	Occipital	XX	CTL	41	BA17	raw Cell barcode by Genes matrix files	10679	0.654304	6.4973	one_group	10	INH1	0.262749	FALSE	IHN3_CR
0679_BA17-ACTACGAGTGCAGATG	SeuratProject	10627	4245	4245	10627	0679_BA17	Occipital	XX	CTL	41	BA17	raw Cell barcode by Genes matrix files	10679	0.83699	9.41354	one_group	3	ODC2	0.145316	FALSE	EX16_L6
0679_BA17-ACTACGAGTGGCAACA	SeuratProject	7263	3614	3614	7263	0679_BA17	Occipital	XX	CTL	41	BA17	raw Cell barcode by Genes matrix files	10679	1.08758	13.7684	one_group	1	ODC1	0.128093	FALSE	EX16_L6
0679_BA17-ACTACGATCCTAACAG	SeuratProject	18688	5669	5669	18688	0679_BA17	Occipital	XX	CTL	41	BA17	raw Cell barcode by Genes matrix files	10679	0.40698	5.35246	one_group	13	INH3	0.138576	FALSE	IHN1_PV
0679_BA17-ACTATCTAGGACAACC	SeuratProject	10465	4462	4462	10465	0679_BA17	Occipital	XX	CTL	41	BA17	raw Cell barcode by Genes matrix files	10679	1.04475	9.55749	one_group	1	ODC1	0.185267	FALSE	EX8_L5
0679_BA17-ACTATCTAGGCGTCCT	SeuratProject	4691	2623	2623	4691	0679_BA17	Occipital	XX	CTL	41	BA17	raw Cell barcode by Genes matrix files	10679	0.880377	21.3174	one_group	9	ODC3	0.0532629	FALSE	EX16_L6
0679_BA17-ACTATCTCACTGGATT	SeuratProject	9076	3773	3773	9076	0679_BA17	Occipital	XX	CTL	41	BA17	raw Cell barcode by Genes matrix files	10679	1.02227	11.0205	one_group	3	ODC2	0.0345982	FALSE	EX15_L6
0679_BA17-ACTATCTGTATGACAA	SeuratProject	4736	2842	2842	4736	0679_BA17	Occipital	XX	CTL	41	BA17	raw Cell barcode by Genes matrix files	10679	1.80146	21.1238	one_group	15	END1	0.138576	FALSE	ENDO
0679_BA17-ACTATCTGTATTTCCT	SeuratProject	5955	3197	3197	5955	0679_BA17	Occipital	XX	CTL	41	BA17	raw Cell barcode by Genes matrix files	10679	1.39697	16.7954	one_group	1	ODC1	0.188374	FALSE	EX16_L6
0679_BA17-ACTATCTGTCACGCTG	SeuratProject	14884	5048	5048	14884	0679_BA17	Occipital	XX	CTL	41	BA17	raw Cell barcode by Genes matrix files	10679	0.544696	6.72043	one_group	4	EX1	0.0581826	FALSE	EX3_L2/3
0679_BA17-ACTATCTGTGTGTGGA	SeuratProject	16569	5416	5416	16569	0679_BA17	Occipital	XX	CTL	41	BA17	raw Cell barcode by Genes matrix files	10679	0.484273	6.03646	one_group	4	EX1	0.0644847	FALSE	EX3_L2/3
0679_BA17-ACTATCTGTTGGAGAC	SeuratProject	6250	3337	3337	6250	0679_BA17	Occipital	XX	CTL	41	BA17	raw Cell barcode by Genes matrix files	10679	1.17084	16	one_group	1	ODC1	0.0736464	FALSE	EX16_L6
0679_BA17-ACTATCTTCCATTGGA	SeuratProject	17968	5855	5855	17968	0679_BA17	Occipital	XX	CTL	41	BA17	raw Cell barcode by Genes matrix files	10679	0.39753	5.56638	one_group	16	EX5	0.14303	FALSE	EX7_L4
0679_BA17-ACTATCTTCGGTCTAA	SeuratProject	5221	3016	3016	5221	0679_BA17	Occipital	XX	CTL	41	BA17	raw Cell barcode by Genes matrix files	10679	1.36843	19.1534	one_group	7	MG1	0.016725	FALSE	MICROGLIA_2
0679_BA17-ACTATCTTCGGTGTAT	SeuratProject	5606	3126	3126	5606	0679_BA17	Occipital	XX	CTL	41	BA17	raw Cell barcode by Genes matrix files	10679	1.14738	17.8412	one_group	7	MG1	0.0116917	FALSE	MICROGLIA_2
0679_BA17-ACTATCTTCGGTTAGT	SeuratProject	21394	5889	5889	21394	0679_BA17	Occipital	XX	CTL	41	BA17	raw Cell barcode by Genes matrix files	10679	0.380934	4.67464	one_group	4	EX1	0.0773307	FALSE	EX2_L2/3
0679_BA17-ACTATCTTCTACACAG	SeuratProject	6640	3191	3191	6640	0679_BA17	Occipital	XX	CTL	41	BA17	raw Cell barcode by Genes matrix files	10679	1.04124	15.0648	one_group	1	ODC1	0.262749	FALSE	EX16_L6
0679_BA17-ACTATGGAGCGGTAAC	SeuratProject	2599	1911	1911	2599	0679_BA17	Occipital	XX	CTL	41	BA17	raw Cell barcode by Genes matrix files	10679	2.17399	38.4911	one_group	6	EX3	0.102901	FALSE	EX16_L6
0679_BA17-ACTATGGAGCTCGAAG	SeuratProject	9294	4146	4146	9294	0679_BA17	Occipital	XX	CTL	41	BA17	raw Cell barcode by Genes matrix files	10679	0.822008	10.7631	one_group	2	AST1	0.0542241	FALSE	IHN2_SST
0679_BA17-ACTATGGAGGGCAGGA	SeuratProject	4848	2787	2787	4848	0679_BA17	Occipital	XX	CTL	41	BA17	raw Cell barcode by Genes matrix files	10679	1.21651	20.6271	one_group	1	ODC1	0.215775	FALSE	EX16_L6
0679_BA17-ACTATGGAGGTACAAT	SeuratProject	3258	2167	2167	3258	0679_BA17	Occipital	XX	CTL	41	BA17	raw Cell barcode by Genes matrix files	10679	2.67773	30.7031	one_group	20	Mural	0.0824754	FALSE	EX8_L5
0679_BA17-ACTATGGAGTCATAGA	SeuratProject	3890	2531	2531	3890	0679_BA17	Occipital	XX	CTL	41	BA17	raw Cell barcode by Genes matrix files	10679	0.737872	25.7136	one_group	2	AST1	0.0523127	FALSE	Astro_1
0679_BA17-ACTATGGAGTGCCGAA	SeuratProject	8509	4089	4089	8509	0679_BA17	Occipital	XX	CTL	41	BA17	raw Cell barcode by Genes matrix files	10679	1.10226	11.7536	one_group	3	ODC2	0.204935	FALSE	EX16_L6
0679_BA17-ACTATGGCAGCAGTCC	SeuratProject	20022	5927	5927	20022	0679_BA17	Occipital	XX	CTL	41	BA17	raw Cell barcode by Genes matrix files	10679	0.433961	4.99525	one_group	16	EX5	0.0361201	FALSE	EX8_L5
0679_BA17-ACTATGGCAGGTTACT	SeuratProject	13389	4559	4559	13389	0679_BA17	Occipital	XX	CTL	41	BA17	raw Cell barcode by Genes matrix files	10679	0.448442	7.47049	one_group	22	EX8	0.157388	FALSE	EX9_L5/6B
0679_BA17-ACTATGGGTACTGAGG	SeuratProject	6595	3161	3161	6595	0679_BA17	Occipital	XX	CTL	41	BA17	raw Cell barcode by Genes matrix files	10679	0.745615	15.1653	one_group	1	ODC1	0.212081	FALSE	EX15_L6
0679_BA17-ACTATGGTCACAAGGG	SeuratProject	5789	3092	3092	5789	0679_BA17	Occipital	XX	CTL	41	BA17	raw Cell barcode by Genes matrix files	10679	1.03625	17.2741	one_group	1	ODC1	0.0513733	FALSE	EX16_L6
0679_BA17-ACTATGGTCAGTCCGG	SeuratProject	7265	3472	3472	7265	0679_BA17	Occipital	XX	CTL	41	BA17	raw Cell barcode by Genes matrix files	10679	0.949202	13.7646	one_group	8	OPC1	0.0161458	FALSE	OPCS
0679_BA17-ACTATGGTCGAGAAAT	SeuratProject	5090	2826	2826	5090	0679_BA17	Occipital	XX	CTL	41	BA17	raw Cell barcode by Genes matrix files	10679	0.994427	19.6464	one_group	1	ODC1	0.0523127	FALSE	EX16_L6
0679_BA17-ACTATGGTCTAAGCCA	SeuratProject	12149	4641	4641	12149	0679_BA17	Occipital	XX	CTL	41	BA17	raw Cell barcode by Genes matrix files	10679	0.610219	8.23249	one_group	3	ODC2	0.165189	FALSE	EX16_L6
0679_BA17-ACTATGGTCTCGCGTT	SeuratProject	18644	5596	5596	18644	0679_BA17	Occipital	XX	CTL	41	BA17	raw Cell barcode by Genes matrix files	10679	0.528449	5.36452	one_group	11	EX4	0.0773307	FALSE	EX8_L5
0679_BA17-ACTATTCAGCGACTAG	SeuratProject	5608	3028	3028	5608	0679_BA17	Occipital	XX	CTL	41	BA17	raw Cell barcode by Genes matrix files	10679	0.925783	17.8348	one_group	1	ODC1	0.198097	FALSE	EX16_L6
0679_BA17-ACTATTCAGGTGCTGA	SeuratProject	9453	3972	3972	9453	0679_BA17	Occipital	XX	CTL	41	BA17	raw Cell barcode by Genes matrix files	10679	0.696703	10.5798	one_group	8	OPC1	0.0155717	FALSE	OPCS
0679_BA17-ACTATTCAGTTGGCTT	SeuratProject	14071	5061	5061	14071	0679_BA17	Occipital	XX	CTL	41	BA17	raw Cell barcode by Genes matrix files	10679	0.510792	7.10934	one_group	10	INH1	0.0865203	FALSE	IHN3_CR
0679_BA17-ACTATTCGTCAACCAT	SeuratProject	5560	2925	2925	5560	0679_BA17	Occipital	XX	CTL	41	BA17	raw Cell barcode by Genes matrix files	10679	1.54677	17.9856	one_group	1	ODC1	0.0634023	FALSE	EX16_L6
0679_BA17-ACTATTCGTCTGTGTA	SeuratProject	11488	4488	4488	11488	0679_BA17	Occipital	XX	CTL	41	BA17	raw Cell barcode by Genes matrix files	10679	0.61897	8.70625	one_group	13	INH3	0.201479	FALSE	IHN1_PV
0679_BA17-ACTATTCGTTCAATCG	SeuratProject	8934	3739	3739	8934	0679_BA17	Occipital	XX	CTL	41	BA17	raw Cell barcode by Genes matrix files	10679	0.886811	11.1932	one_group	3	ODC2	0.0302134	FALSE	EX15_L6
0679_BA17-ACTATTCTCTCGACGG	SeuratProject	7228	3439	3439	7228	0679_BA17	Occipital	XX	CTL	41	BA17	raw Cell barcode by Genes matrix files	10679	0.918695	13.8389	one_group	2	AST1	0.0234571	FALSE	ASTRO_3
0679_BA17-ACTATTCTCTTTGGAG	SeuratProject	5420	3004	3004	5420	0679_BA17	Occipital	XX	CTL	41	BA17	raw Cell barcode by Genes matrix files	10679	1.22608	18.4536	one_group	14	AST2	0.0468319	FALSE	ASTRO_2
0679_BA17-ACTCCCAAGCACCCAC	SeuratProject	5237	3124	3124	5237	0679_BA17	Occipital	XX	CTL	41	BA17	raw Cell barcode by Genes matrix files	10679	1.59798	19.1022	one_group	6	EX3	0.087906	FALSE	EX8_L5
0679_BA17-ACTCCCAAGGAACTAT	SeuratProject	10745	5021	5021	10745	0679_BA17	Occipital	XX	CTL	41	BA17	raw Cell barcode by Genes matrix files	10679	0.949788	9.30839	one_group	15	END1	0.102901	FALSE	ENDO
0679_BA17-ACTCCCAAGGAGGGTG	SeuratProject	11684	4657	4657	11684	0679_BA17	Occipital	XX	CTL	41	BA17	raw Cell barcode by Genes matrix files	10679	0.795847	8.56091	one_group	19	INH4	0.182223	FALSE	IHN4_KIT
0679_BA17-ACTCCCAAGGTCTACT	SeuratProject	4185	2618	2618	4185	0679_BA17	Occipital	XX	CTL	41	BA17	raw Cell barcode by Genes matrix files	10679	1.81913	23.8949	one_group	6	EX3	0.136407	FALSE	EX8_L5
0679_BA17-ACTCCCAAGTTATGGA	SeuratProject	14889	5376	5376	14889	0679_BA17	Occipital	XX	CTL	41	BA17	raw Cell barcode by Genes matrix files	10679	0.603329	6.71727	one_group	10	INH1	0.0551964	FALSE	IHN3_CR
0679_BA17-ACTCCCACACGACAAG	SeuratProject	5617	3227	3227	5617	0679_BA17	Occipital	XX	CTL	41	BA17	raw Cell barcode by Genes matrix files	10679	1.66693	17.8126	one_group	6	EX3	0.176318	FALSE	EX16_L6
0679_BA17-ACTCCCACATACTGTG	SeuratProject	7929	3794	3794	7929	0679_BA17	Occipital	XX	CTL	41	BA17	raw Cell barcode by Genes matrix files	10679	1.05244	12.6135	one_group	1	ODC1	0.165189	FALSE	EX16_L6
0679_BA17-ACTCCCACATCAGCGC	SeuratProject	16518	5500	5500	16518	0679_BA17	Occipital	XX	CTL	41	BA17	raw Cell barcode by Genes matrix files	10679	0.540648	6.05437	one_group	5	EX2	0.0634023	FALSE	EX6_3/4
0679_BA17-ACTCCCAGTACGGATG	SeuratProject	5106	2939	2939	5106	0679_BA17	Occipital	XX	CTL	41	BA17	raw Cell barcode by Genes matrix files	10679	1.68713	19.5963	one_group	7	MG1	0.0247569	FALSE	MICROGLIA_2
0679_BA17-ACTCCCAGTATTGCCA	SeuratProject	16788	5374	5374	16788	0679_BA17	Occipital	XX	CTL	41	BA17	raw Cell barcode by Genes matrix files	10679	0.417394	5.95664	one_group	5	EX2	0.0736464	FALSE	EX6_3/4
0679_BA17-ACTCCCAGTCAGGCAA	SeuratProject	5327	2947	2947	5327	0679_BA17	Occipital	XX	CTL	41	BA17	raw Cell barcode by Genes matrix files	10679	1.10207	18.7758	one_group	1	ODC1	0.109545	FALSE	EX16_L6
0679_BA17-ACTCCCAGTGTACAGG	SeuratProject	2783	2019	2019	2783	0679_BA17	Occipital	XX	CTL	41	BA17	raw Cell barcode by Genes matrix files	10679	1.82237	35.9324	one_group	7	MG1	0.253235	FALSE	EX16_L6
0679_BA17-ACTCCCATCGACTCCT	SeuratProject	9717	4347	4347	9717	0679_BA17	Occipital	XX	CTL	41	BA17	raw Cell barcode by Genes matrix files	10679	0.816037	10.2923	one_group	3	ODC2	0.198097	FALSE	EX16_L6
0679_BA17-ACTCCCATCGAGCTGC	SeuratProject	4375	2782	2782	4375	0679_BA17	Occipital	XX	CTL	41	BA17	raw Cell barcode by Genes matrix files	10679	1.47777	22.8624	one_group	2	AST1	0.0951338	FALSE	EX8_L5
0679_BA17-ACTCCCATCGCATTGA	SeuratProject	3631	2424	2424	3631	0679_BA17	Occipital	XX	CTL	41	BA17	raw Cell barcode by Genes matrix files	10679	1.33052	27.5558	one_group	14	AST2	0.0634023	FALSE	EX8_L5
0679_BA17-ACTCTCGAGCCTGAAG	SeuratProject	12792	5237	5237	12792	0679_BA17	Occipital	XX	CTL	41	BA17	raw Cell barcode by Genes matrix files	10679	0.850739	7.81922	one_group	3	ODC2	0.176318	FALSE	EX8_L5
0679_BA17-ACTCTCGAGCTCCATA	SeuratProject	8505	3700	3700	8505	0679_BA17	Occipital	XX	CTL	41	BA17	raw Cell barcode by Genes matrix files	10679	0.975032	11.7578	one_group	3	ODC2	0.128093	FALSE	IHN2_SST
0679_BA17-ACTCTCGCAAAGGCGT	SeuratProject	16691	5613	5613	16691	0679_BA17	Occipital	XX	CTL	41	BA17	raw Cell barcode by Genes matrix files	10679	0.491105	5.99197	one_group	25	INH5	0.165189	FALSE	IHN1_PV
0679_BA17-ACTCTCGCACACCTTC	SeuratProject	8875	3813	3813	8875	0679_BA17	Occipital	XX	CTL	41	BA17	raw Cell barcode by Genes matrix files	10679	0.796062	11.2689	one_group	8	OPC1	0.0106258	FALSE	OPCS
0679_BA17-ACTCTCGCACCCAATA	SeuratProject	18579	5637	5637	18579	0679_BA17	Occipital	XX	CTL	41	BA17	raw Cell barcode by Genes matrix files	10679	0.398419	5.38329	one_group	10	INH1	0.0760865	FALSE	IHN3_CR
0679_BA17-ACTCTCGGTCCTCATC	SeuratProject	3173	2021	2021	3173	0679_BA17	Occipital	XX	CTL	41	BA17	raw Cell barcode by Genes matrix files	10679	2.03956	31.5358	one_group	2	AST1	0.0215527	FALSE	ASTRO_3
0679_BA17-ACTCTCGGTTCCGTTC	SeuratProject	7010	3396	3396	7010	0679_BA17	Occipital	XX	CTL	41	BA17	raw Cell barcode by Genes matrix files	10679	1.15748	14.2674	one_group	3	ODC2	0.0712684	FALSE	EX16_L6
0679_BA17-ACTCTCGTCCTCTCTT	SeuratProject	10299	4180	4180	10299	0679_BA17	Occipital	XX	CTL	41	BA17	raw Cell barcode by Genes matrix files	10679	0.644634	9.71157	one_group	3	ODC2	0.120315	FALSE	MYLEN_OLIGO_4
0679_BA17-ACTCTCGTCGAAGCAG	SeuratProject	3977	2572	2572	3977	0679_BA17	Occipital	XX	CTL	41	BA17	raw Cell barcode by Genes matrix files	10679	1.6543	25.1509	one_group	7	MG1	0.0274322	FALSE	MICROGLIA_2
0679_BA17-ACTCTCGTCGCTAATG	SeuratProject	5597	2990	2990	5597	0679_BA17	Occipital	XX	CTL	41	BA17	raw Cell barcode by Genes matrix files	10679	1.55462	17.8667	one_group	1	ODC1	0.208468	FALSE	EX16_L6
0679_BA17-ACTCTCGTCTGTGCGG	SeuratProject	14876	5104	5104	14876	0679_BA17	Occipital	XX	CTL	41	BA17	raw Cell barcode by Genes matrix files	10679	0.442951	6.72359	one_group	11	EX4	0.0712684	FALSE	EX8_L5
0679_BA17-ACTCTCGTCTTCACAT	SeuratProject	2618	1875	1875	2618	0679_BA17	Occipital	XX	CTL	41	BA17	raw Cell barcode by Genes matrix files	10679	1.99293	38.1971	one_group	6	EX3	0.138576	FALSE	EX16_L6
0679_BA17-ACTCTCGTCTTCCCGA	SeuratProject	7262	3519	3519	7262	0679_BA17	Occipital	XX	CTL	41	BA17	raw Cell barcode by Genes matrix files	10679	1.13185	13.7703	one_group	1	ODC1	0.0907361	FALSE	EX16_L6
0679_BA17-ACTGATGAGAACGCGT	SeuratProject	14593	5270	5270	14593	0679_BA17	Occipital	XX	CTL	41	BA17	raw Cell barcode by Genes matrix files	10679	0.453553	6.85495	one_group	10	INH1	0.0678129	FALSE	IHN3_CR
0679_BA17-ACTGATGAGATTGTGA	SeuratProject	6958	3546	3546	6958	0679_BA17	Occipital	XX	CTL	41	BA17	raw Cell barcode by Genes matrix files	10679	1.30963	14.3802	one_group	1	ODC1	0.188374	FALSE	EX16_L6
0679_BA17-ACTGATGCACGATTCA	SeuratProject	7844	3616	3616	7844	0679_BA17	Occipital	XX	CTL	41	BA17	raw Cell barcode by Genes matrix files	10679	1.05312	12.7502	one_group	3	ODC2	0.191547	FALSE	EX16_L6
0679_BA17-ACTGATGCAGCAATTC	SeuratProject	7063	3551	3551	7063	0679_BA17	Occipital	XX	CTL	41	BA17	raw Cell barcode by Genes matrix files	10679	0.994702	14.1683	one_group	3	ODC2	0.208468	FALSE	EX8_L5
0679_BA17-ACTGATGCAGCCGTCA	SeuratProject	3476	2170	2170	3476	0679_BA17	Occipital	XX	CTL	41	BA17	raw Cell barcode by Genes matrix files	10679	1.47075	28.777	one_group	9	ODC3	0.204935	FALSE	EX16_L6
0679_BA17-ACTGATGGTCTGATCA	SeuratProject	11202	4696	4696	11202	0679_BA17	Occipital	XX	CTL	41	BA17	raw Cell barcode by Genes matrix files	10679	0.866276	8.92857	one_group	21	ODC4	0.0338489	FALSE	Astro_1
0679_BA17-ACTGATGGTGCAATAA	SeuratProject	10173	4231	4231	10173	0679_BA17	Occipital	XX	CTL	41	BA17	raw Cell barcode by Genes matrix files	10679	0.866306	9.83187	one_group	3	ODC2	0.048618	FALSE	EX16_L6
0679_BA17-ACTGATGGTGGGTCAA	SeuratProject	2558	1891	1891	2558	0679_BA17	Occipital	XX	CTL	41	BA17	raw Cell barcode by Genes matrix files	10679	2.43116	39.1083	one_group	6	EX3	0.114803	FALSE	EX16_L6
0679_BA17-ACTGATGGTGTCCTAA	SeuratProject	3133	2105	2105	3133	0679_BA17	Occipital	XX	CTL	41	BA17	raw Cell barcode by Genes matrix files	10679	1.9608	31.9183	one_group	6	EX3	0.0581826	FALSE	EX16_L6
0679_BA17-ACTGATGGTTGGAGGT	SeuratProject	7241	3439	3439	7241	0679_BA17	Occipital	XX	CTL	41	BA17	raw Cell barcode by Genes matrix files	10679	1.1965	13.8122	one_group	3	ODC2	0.0724498	FALSE	EX16_L6
0679_BA17-ACTGATGTCACTCTTA	SeuratProject	16930	5593	5593	16930	0679_BA17	Occipital	XX	CTL	41	BA17	raw Cell barcode by Genes matrix files	10679	0.504715	5.90702	one_group	10	INH1	0.04772	FALSE	IHN3_CR
0679_BA17-ACTGATGTCTCATGGA	SeuratProject	6456	3340	3340	6456	0679_BA17	Occipital	XX	CTL	41	BA17	raw Cell barcode by Genes matrix files	10679	0.907186	15.4919	one_group	8	OPC1	0.0260817	FALSE	OPCS
0679_BA17-ACTGATGTCTGGCTGG	SeuratProject	4956	2851	2851	4956	0679_BA17	Occipital	XX	CTL	41	BA17	raw Cell barcode by Genes matrix files	10679	1.29449	20.1776	one_group	2	AST1	0.0281173	FALSE	ASTRO_3
0679_BA17-ACTGCAAAGACATAAC	SeuratProject	5243	3067	3067	5243	0679_BA17	Occipital	XX	CTL	41	BA17	raw Cell barcode by Genes matrix files	10679	1.15779	19.0876	one_group	7	MG1	0.0203124	FALSE	MICROGLIA_2
0679_BA17-ACTGCAAAGGAAGTCC	SeuratProject	3366	2253	2253	3366	0679_BA17	Occipital	XX	CTL	41	BA17	raw Cell barcode by Genes matrix files	10679	1.37504	29.7442	one_group	7	MG1	0.0184942	FALSE	MICROGLIA_2
0679_BA17-ACTGCAAAGTTTGAGA	SeuratProject	3365	2108	2108	3365	0679_BA17	Occipital	XX	CTL	41	BA17	raw Cell barcode by Genes matrix files	10679	1.81433	29.7265	one_group	9	ODC3	0.048618	FALSE	EX16_L6
0679_BA17-ACTGCAAGTACGAGCA	SeuratProject	15295	5458	5458	15295	0679_BA17	Occipital	XX	CTL	41	BA17	raw Cell barcode by Genes matrix files	10679	0.544317	6.54151	one_group	12	INH2	0.147643	FALSE	IHN2_SST
0679_BA17-ACTGCAAGTGCATTAC	SeuratProject	8546	3651	3651	8546	0679_BA17	Occipital	XX	CTL	41	BA17	raw Cell barcode by Genes matrix files	10679	1.0108	11.7041	one_group	1	ODC1	0.0228163	FALSE	EX16_L6
0679_BA17-ACTGCAAGTTACCCAA	SeuratProject	3962	2602	2602	3962	0679_BA17	Occipital	XX	CTL	41	BA17	raw Cell barcode by Genes matrix files	10679	1.99753	25.2398	one_group	14	AST2	0.0316458	FALSE	ASTRO_2
0679_BA17-ACTGCAATCGTAGAGG	SeuratProject	5130	2819	2819	5130	0679_BA17	Occipital	XX	CTL	41	BA17	raw Cell barcode by Genes matrix files	10679	1.65467	19.4932	one_group	6	EX3	0.235583	FALSE	EX16_L6
0679_BA17-ACTGCAATCGTGGTAT	SeuratProject	6377	3190	3190	6377	0679_BA17	Occipital	XX	CTL	41	BA17	raw Cell barcode by Genes matrix files	10679	0.648724	15.6838	one_group	3	ODC2	0.0724498	FALSE	IHN2_SST
0679_BA17-ACTGTCCAGCGGACAT	SeuratProject	11357	5291	5291	11357	0679_BA17	Occipital	XX	CTL	41	BA17	raw Cell barcode by Genes matrix files	10679	1.05548	8.80902	one_group	15	END1	0.101302	FALSE	ENDO
0679_BA17-ACTGTCCAGGTGGGTT	SeuratProject	4087	2565	2565	4087	0679_BA17	Occipital	XX	CTL	41	BA17	raw Cell barcode by Genes matrix files	10679	1.56418	24.4858	one_group	7	MG1	0.0295079	FALSE	MICROGLIA_2
0679_BA17-ACTGTCCCAATTAGGA	SeuratProject	3806	2539	2539	3806	0679_BA17	Occipital	XX	CTL	41	BA17	raw Cell barcode by Genes matrix files	10679	1.82689	26.2743	one_group	7	MG1	0.116611	FALSE	MICROGLIA_2
0679_BA17-ACTGTCCCAGTTCCAA	SeuratProject	7437	3468	3468	7437	0679_BA17	Occipital	XX	CTL	41	BA17	raw Cell barcode by Genes matrix files	10679	0.960116	13.4481	one_group	8	OPC1	0.0138797	FALSE	OPCS
0679_BA17-ACTGTCCCATCTTAGG	SeuratProject	7786	4047	4047	7786	0679_BA17	Occipital	XX	CTL	41	BA17	raw Cell barcode by Genes matrix files	10679	1.30435	12.8452	one_group	20	Mural	0.062333	FALSE	ENDO
0679_BA17-ACTGTCCCATGTGCCG	SeuratProject	3251	2241	2241	3251	0679_BA17	Occipital	XX	CTL	41	BA17	raw Cell barcode by Genes matrix files	10679	1.9929	30.7598	one_group	6	EX3	0.0678129	FALSE	EX8_L5
0679_BA17-ACTGTCCGTTGATGTC	SeuratProject	6822	3323	3323	6822	0679_BA17	Occipital	XX	CTL	41	BA17	raw Cell barcode by Genes matrix files	10679	1.32606	14.6585	one_group	1	ODC1	0.0736464	FALSE	EX16_L6
0679_BA17-ACTGTCCGTTGGGAAC	SeuratProject	7427	3283	3283	7427	0679_BA17	Occipital	XX	CTL	41	BA17	raw Cell barcode by Genes matrix files	10679	0.75666	13.4662	one_group	1	ODC1	0.0459536	FALSE	EX16_L6
0679_BA17-ACTGTCCTCAACACGT	SeuratProject	4590	2672	2672	4590	0679_BA17	Occipital	XX	CTL	41	BA17	raw Cell barcode by Genes matrix files	10679	1.32851	21.7865	one_group	9	ODC3	0.0655804	FALSE	EX16_L6
0679_BA17-ACTGTCCTCAATCAGC	SeuratProject	11316	4523	4523	11316	0679_BA17	Occipital	XX	CTL	41	BA17	raw Cell barcode by Genes matrix files	10679	0.87114	8.83861	one_group	3	ODC2	0.0571755	FALSE	EX16_L6
0679_BA17-ACTGTCCTCACGACTA	SeuratProject	4515	2647	2647	4515	0679_BA17	Occipital	XX	CTL	41	BA17	raw Cell barcode by Genes matrix files	10679	1.2513	22.1533	one_group	2	AST1	0.0459536	FALSE	ASTRO_2
0679_BA17-ACTGTGAAGGTGCCAA	SeuratProject	19417	5884	5884	19417	0679_BA17	Occipital	XX	CTL	41	BA17	raw Cell barcode by Genes matrix files	10679	0.455881	5.15066	one_group	13	INH3	0.150013	FALSE	IHN1_PV
0679_BA17-ACTGTGACACCGTGAC	SeuratProject	6618	3405	3405	6618	0679_BA17	Occipital	XX	CTL	41	BA17	raw Cell barcode by Genes matrix files	10679	1.22654	15.1172	one_group	20	Mural	0.14303	FALSE	PERICYTES
0679_BA17-ACTGTGACACGGCCAT	SeuratProject	5297	2887	2887	5297	0679_BA17	Occipital	XX	CTL	41	BA17	raw Cell barcode by Genes matrix files	10679	1.19434	18.8857	one_group	1	ODC1	0.239835	FALSE	EX16_L6
0679_BA17-ACTGTGAGTAACTTCG	SeuratProject	7861	3660	3660	7861	0679_BA17	Occipital	XX	CTL	41	BA17	raw Cell barcode by Genes matrix files	10679	0.912045	12.7275	one_group	3	ODC2	0.0981726	FALSE	EX15_L6
0679_BA17-ACTGTGAGTACCCGAC	SeuratProject	9788	4194	4194	9788	0679_BA17	Occipital	XX	CTL	41	BA17	raw Cell barcode by Genes matrix files	10679	0.948214	10.2197	one_group	3	ODC2	0.048618	FALSE	EX16_L6
0679_BA17-ACTGTGAGTGCTCGTG	SeuratProject	11045	4622	4622	11045	0679_BA17	Occipital	XX	CTL	41	BA17	raw Cell barcode by Genes matrix files	10679	0.913239	9.05469	one_group	2	AST1	0.048618	FALSE	IHN2_SST
0679_BA17-ACTGTGATCGGTAGGA	SeuratProject	3247	2260	2260	3247	0679_BA17	Occipital	XX	CTL	41	BA17	raw Cell barcode by Genes matrix files	10679	1.71498	30.7977	one_group	2	AST1	0.0712684	FALSE	EX16_L6
0679_BA17-ACTTAGGAGAAACCCG	SeuratProject	5617	2932	2932	5617	0679_BA17	Occipital	XX	CTL	41	BA17	raw Cell barcode by Genes matrix files	10679	1.10192	17.8031	one_group	1	ODC1	0.0678129	FALSE	EX16_L6
0679_BA17-ACTTAGGAGAACAGGA	SeuratProject	4581	2654	2654	4581	0679_BA17	Occipital	XX	CTL	41	BA17	raw Cell barcode by Genes matrix files	10679	1.36465	21.8293	one_group	9	ODC3	0.0851535	FALSE	EX16_L6
0679_BA17-ACTTAGGAGCCAACCC	SeuratProject	13076	5141	5141	13076	0679_BA17	Occipital	XX	CTL	41	BA17	raw Cell barcode by Genes matrix files	10679	0.713133	7.64935	one_group	12	INH2	0.106173	FALSE	IHN2_SST
0679_BA17-ACTTAGGAGGTTGTTC	SeuratProject	3415	2194	2194	3415	0679_BA17	Occipital	XX	CTL	41	BA17	raw Cell barcode by Genes matrix files	10679	1.51799	29.2912	one_group	8	OPC1	0.120315	FALSE	OPCS
0679_BA17-ACTTAGGCAAGGTCAG	SeuratProject	3046	2120	2120	3046	0679_BA17	Occipital	XX	CTL	41	BA17	raw Cell barcode by Genes matrix files	10679	2.92989	32.8299	one_group	15	END1	0.0561802	FALSE	EX8_L5
0679_BA17-ACTTAGGCACCAGCGT	SeuratProject	6764	3359	3359	6764	0679_BA17	Occipital	XX	CTL	41	BA17	raw Cell barcode by Genes matrix files	10679	0.899613	14.7885	one_group	1	ODC1	0.1261	FALSE	EX16_L6
0679_BA17-ACTTAGGGTCGTCATA	SeuratProject	4404	2854	2854	4404	0679_BA17	Occipital	XX	CTL	41	BA17	raw Cell barcode by Genes matrix files	10679	1.42755	22.7118	one_group	7	MG1	0.176318	FALSE	MICROGLIA_2
0679_BA17-ACTTAGGGTGGACCAA	SeuratProject	6089	3221	3221	6089	0679_BA17	Occipital	XX	CTL	41	BA17	raw Cell barcode by Genes matrix files	10679	0.932097	16.4258	one_group	1	ODC1	0.0907361	FALSE	EX16_L6
0679_BA17-ACTTAGGTCACTCCGT	SeuratProject	7946	3811	3811	7946	0679_BA17	Occipital	XX	CTL	41	BA17	raw Cell barcode by Genes matrix files	10679	1.04815	12.5865	one_group	1	ODC1	0.231433	FALSE	EX16_L6
0679_BA17-ACTTAGGTCATCTATC	SeuratProject	2831	2007	2007	2831	0679_BA17	Occipital	XX	CTL	41	BA17	raw Cell barcode by Genes matrix files	10679	2.53932	35.3357	one_group	7	MG1	0.107846	FALSE	MICROGLIA_2
0679_BA17-ACTTAGGTCATGAGGG	SeuratProject	12657	4979	4979	12657	0679_BA17	Occipital	XX	CTL	41	BA17	raw Cell barcode by Genes matrix files	10679	0.508482	7.90639	one_group	10	INH1	0.0678129	FALSE	IHN3_CR
0679_BA17-ACTTAGGTCCAGCCTT	SeuratProject	4916	2734	2734	4916	0679_BA17	Occipital	XX	CTL	41	BA17	raw Cell barcode by Genes matrix files	10679	1.37808	20.3417	one_group	9	ODC3	0.0666897	FALSE	EX16_L6
0679_BA17-ACTTATCAGGCTCAAG	SeuratProject	5937	3158	3158	5937	0679_BA17	Occipital	XX	CTL	41	BA17	raw Cell barcode by Genes matrix files	10679	1.11777	16.8492	one_group	1	ODC1	0.0376736	FALSE	EX16_L6
0679_BA17-ACTTATCCATGACTTG	SeuratProject	10750	4105	4105	10750	0679_BA17	Occipital	XX	CTL	41	BA17	raw Cell barcode by Genes matrix files	10679	0.684342	9.30492	one_group	3	ODC2	0.0468319	FALSE	MYLEN_OLIGO_4
0679_BA17-ACTTATCGTCAAGCGA	SeuratProject	10887	4275	4275	10887	0679_BA17	Occipital	XX	CTL	41	BA17	raw Cell barcode by Genes matrix files	10679	0.572269	9.1878	one_group	12	INH2	0.0345982	FALSE	IHN2_SST
0679_BA17-ACTTATCGTGTCTCCT	SeuratProject	4170	2534	2534	4170	0679_BA17	Occipital	XX	CTL	41	BA17	raw Cell barcode by Genes matrix files	10679	1.18023	23.9866	one_group	9	ODC3	0.122212	FALSE	EX16_L6
0679_BA17-ACTTATCGTTGCCAAT	SeuratProject	13515	4965	4965	13515	0679_BA17	Occipital	XX	CTL	41	BA17	raw Cell barcode by Genes matrix files	10679	0.659657	7.40083	one_group	10	INH1	0.0951338	FALSE	IHN3_CR
0679_BA17-ACTTATCTCAAGTGGG	SeuratProject	13590	4980	4980	13590	0679_BA17	Occipital	XX	CTL	41	BA17	raw Cell barcode by Genes matrix files	10679	0.657195	7.36106	one_group	12	INH2	0.070102	FALSE	IHN2_SST
0679_BA17-ACTTCCGAGAAGCGGG	SeuratProject	3231	2176	2176	3231	0679_BA17	Occipital	XX	CTL	41	BA17	raw Cell barcode by Genes matrix files	10679	1.91035	30.9502	one_group	2	AST1	0.070102	FALSE	EX16_L6
0679_BA17-ACTTCCGAGACAGCGT	SeuratProject	2652	1962	1962	2652	0679_BA17	Occipital	XX	CTL	41	BA17	raw Cell barcode by Genes matrix files	10679	1.8492	37.7074	one_group	15	END1	0.0981726	FALSE	EX16_L6
0679_BA17-ACTTCCGAGATGAACT	SeuratProject	6014	3210	3210	6014	0679_BA17	Occipital	XX	CTL	41	BA17	raw Cell barcode by Genes matrix files	10679	1.07695	16.6279	one_group	1	ODC1	0.0581826	FALSE	EX16_L6
0679_BA17-ACTTCCGAGCTAATCC	SeuratProject	5772	3081	3081	5772	0679_BA17	Occipital	XX	CTL	41	BA17	raw Cell barcode by Genes matrix files	10679	1.74657	17.331	one_group	1	ODC1	0.0997256	FALSE	EX8_L5
0679_BA17-ACTTCCGAGGATCATA	SeuratProject	3859	2225	2225	3859	0679_BA17	Occipital	XX	CTL	41	BA17	raw Cell barcode by Genes matrix files	10679	1.4199	25.9202	one_group	9	ODC3	0.0309261	FALSE	EX16_L6
0679_BA17-ACTTCCGAGTCCTGTA	SeuratProject	15534	5272	5272	15534	0679_BA17	Occipital	XX	CTL	41	BA17	raw Cell barcode by Genes matrix files	10679	0.526102	6.43791	one_group	16	EX5	0.0561802	FALSE	EX7_L4
0679_BA17-ACTTCCGCAATTTCCT	SeuratProject	8435	3725	3725	8435	0679_BA17	Occipital	XX	CTL	41	BA17	raw Cell barcode by Genes matrix files	10679	0.671549	11.8596	one_group	1	ODC1	0.0865203	FALSE	EX15_L6
0679_BA17-ACTTCCGCACACAGCC	SeuratProject	15183	5100	5100	15183	0679_BA17	Occipital	XX	CTL	41	BA17	raw Cell barcode by Genes matrix files	10679	0.498204	6.58979	one_group	3	ODC2	0.0353552	FALSE	EX16_L6
0679_BA17-ACTTCCGGTCCTGGTG	SeuratProject	8419	3780	3780	8419	0679_BA17	Occipital	XX	CTL	41	BA17	raw Cell barcode by Genes matrix files	10679	0.916394	11.8779	one_group	3	ODC2	0.113023	FALSE	EX16_L6
0679_BA17-ACTTCCGGTTTCACAG	SeuratProject	8667	3749	3749	8667	0679_BA17	Occipital	XX	CTL	41	BA17	raw Cell barcode by Genes matrix files	10679	0.717173	11.5393	one_group	12	INH2	0.0450849	FALSE	IHN2_SST
0679_BA17-ACTTCCGTCAGCTGAT	SeuratProject	8399	3982	3982	8399	0679_BA17	Occipital	XX	CTL	41	BA17	raw Cell barcode by Genes matrix files	10679	1.05031	11.9076	one_group	10	INH1	0.239835	FALSE	IHN3_CR
0679_BA17-ACTTCGCAGATGCTAA	SeuratProject	3320	2306	2306	3320	0679_BA17	Occipital	XX	CTL	41	BA17	raw Cell barcode by Genes matrix files	10679	1.58409	30.1296	one_group	7	MG1	0.0592017	FALSE	MICROGLIA_2
0679_BA17-ACTTCGCAGCAGCAGT	SeuratProject	5708	3085	3085	5708	0679_BA17	Occipital	XX	CTL	41	BA17	raw Cell barcode by Genes matrix files	10679	1.31381	17.5193	one_group	3	ODC2	0.185267	FALSE	EX16_L6
0679_BA17-ACTTCGCCAACGGGTA	SeuratProject	12611	4724	4724	12611	0679_BA17	Occipital	XX	CTL	41	BA17	raw Cell barcode by Genes matrix files	10679	0.674956	7.93273	one_group	19	INH4	0.0966422	FALSE	IHN4_KIT
0679_BA17-ACTTCGCCATAGATCC	SeuratProject	5009	2979	2979	5009	0679_BA17	Occipital	XX	CTL	41	BA17	raw Cell barcode by Genes matrix files	10679	0.906387	19.9681	one_group	7	MG1	0.0127762	FALSE	MICROGLIA_2
0679_BA17-ACTTCGCGTATGCAAA	SeuratProject	4760	2787	2787	4760	0679_BA17	Occipital	XX	CTL	41	BA17	raw Cell barcode by Genes matrix files	10679	1.36972	21.0172	one_group	1	ODC1	0.116611	FALSE	EX16_L6
0679_BA17-ACTTCGCGTCAAACGG	SeuratProject	6882	3387	3387	6882	0679_BA17	Occipital	XX	CTL	41	BA17	raw Cell barcode by Genes matrix files	10679	1.09607	14.5307	one_group	3	ODC2	0.244191	FALSE	IHN2_SST
0679_BA17-ACTTCGCGTCTTACAG	SeuratProject	6523	3073	3073	6523	0679_BA17	Occipital	XX	CTL	41	BA17	raw Cell barcode by Genes matrix files	10679	0.758747	15.3304	one_group	10	INH1	0.0997256	FALSE	IHN3_CR
0679_BA17-ACTTCGCGTCTTCCGT	SeuratProject	4517	2641	2641	4517	0679_BA17	Occipital	XX	CTL	41	BA17	raw Cell barcode by Genes matrix files	10679	1.24185	22.1435	one_group	1	ODC1	0.0425348	FALSE	EX16_L6
0679_BA17-ACTTCGCTCCGCAACG	SeuratProject	9970	4063	4063	9970	0679_BA17	Occipital	XX	CTL	41	BA17	raw Cell barcode by Genes matrix files	10679	0.690189	10.0301	one_group	13	INH3	0.113023	FALSE	IHN2_SST
0679_BA17-ACTTCGCTCCTTCTTC	SeuratProject	3404	2279	2279	3404	0679_BA17	Occipital	XX	CTL	41	BA17	raw Cell barcode by Genes matrix files	10679	1.77568	29.3945	one_group	6	EX3	0.0736464	FALSE	EX8_L5
0679_BA17-ACTTCGCTCTGCCTCA	SeuratProject	3542	2151	2151	3542	0679_BA17	Occipital	XX	CTL	41	BA17	raw Cell barcode by Genes matrix files	10679	1.6201	28.2326	one_group	20	Mural	0.0851535	FALSE	IHN2_SST
0679_BA17-ACTTTCAAGAATCGCG	SeuratProject	19774	5657	5657	19774	0679_BA17	Occipital	XX	CTL	41	BA17	raw Cell barcode by Genes matrix files	10679	0.386628	5.05766	one_group	5	EX2	0.0161458	FALSE	EX6_3/4
0679_BA17-ACTTTCAAGCACGATG	SeuratProject	4987	2982	2982	4987	0679_BA17	Occipital	XX	CTL	41	BA17	raw Cell barcode by Genes matrix files	10679	1.10038	20.0562	one_group	7	MG1	0.0150027	FALSE	MICROGLIA_2
0679_BA17-ACTTTCAAGCTCCACG	SeuratProject	7849	3496	3496	7849	0679_BA17	Occipital	XX	CTL	41	BA17	raw Cell barcode by Genes matrix files	10679	0.799983	12.7405	one_group	1	ODC1	0.107846	FALSE	EX16_L6
0679_BA17-ACTTTCAAGGCTGAAC	SeuratProject	6947	3342	3342	6947	0679_BA17	Occipital	XX	CTL	41	BA17	raw Cell barcode by Genes matrix files	10679	1.11889	14.3988	one_group	1	ODC1	0.130119	FALSE	EX16_L6
0679_BA17-ACTTTCAAGTTTGGCT	SeuratProject	6121	3044	3044	6121	0679_BA17	Occipital	XX	CTL	41	BA17	raw Cell barcode by Genes matrix files	10679	0.967977	16.3399	one_group	21	ODC4	0.173453	FALSE	EX15_L6
0679_BA17-ACTTTCACAATCCTTT	SeuratProject	8881	3324	3324	8881	0679_BA17	Occipital	XX	CTL	41	BA17	raw Cell barcode by Genes matrix files	10679	0.599601	11.2651	one_group	11	EX4	0.0551964	FALSE	EX8_L5
0679_BA17-ACTTTCACAATTGTGC	SeuratProject	3624	2392	2392	3624	0679_BA17	Occipital	XX	CTL	41	BA17	raw Cell barcode by Genes matrix files	10679	1.72843	27.5938	one_group	20	Mural	0.0634023	FALSE	EX8_L5
0679_BA17-ACTTTCACAGCCCACA	SeuratProject	5881	2983	2983	5881	0679_BA17	Occipital	XX	CTL	41	BA17	raw Cell barcode by Genes matrix files	10679	0.771192	17.0039	one_group	9	ODC3	0.0907361	FALSE	EX16_L6
0679_BA17-ACTTTCACATGAAAGT	SeuratProject	6264	3222	3222	6264	0679_BA17	Occipital	XX	CTL	41	BA17	raw Cell barcode by Genes matrix files	10679	0.98184	15.9693	one_group	8	OPC1	0.0523127	FALSE	OPCS
0679_BA17-ACTTTCAGTCTGTCAA	SeuratProject	3568	2206	2206	3568	0679_BA17	Occipital	XX	CTL	41	BA17	raw Cell barcode by Genes matrix files	10679	1.04224	28.0348	one_group	9	ODC3	0.244191	FALSE	EX16_L6
0679_BA17-ACTTTCAGTGAGTCAG	SeuratProject	3751	2222	2222	3751	0679_BA17	Occipital	XX	CTL	41	BA17	raw Cell barcode by Genes matrix files	10679	1.58727	26.6596	one_group	9	ODC3	0.0523127	FALSE	EX16_L6
0679_BA17-ACTTTCATCCATCTCG	SeuratProject	6850	3285	3285	6850	0679_BA17	Occipital	XX	CTL	41	BA17	raw Cell barcode by Genes matrix files	10679	1.00105	14.5985	one_group	1	ODC1	0.0634023	FALSE	EX16_L6
0679_BA17-ACTTTCATCCTCGCAT	SeuratProject	6924	3477	3477	6924	0679_BA17	Occipital	XX	CTL	41	BA17	raw Cell barcode by Genes matrix files	10679	1.13071	14.4425	one_group	1	ODC1	0.102901	FALSE	EX16_L6
0679_BA17-ACTTTCATCGATTGGT	SeuratProject	6738	3341	3341	6738	0679_BA17	Occipital	XX	CTL	41	BA17	raw Cell barcode by Genes matrix files	10679	1.23813	14.8456	one_group	8	OPC1	0.00957798	FALSE	OPCS
0679_BA17-ACTTTGTAGATGATTG	SeuratProject	5907	2907	2907	5907	0679_BA17	Occipital	XX	CTL	41	BA17	raw Cell barcode by Genes matrix files	10679	0.849599	16.9291	one_group	5	EX2	0.107846	FALSE	EX1_L2
0679_BA17-ACTTTGTAGCCATCCG	SeuratProject	7939	3628	3628	7939	0679_BA17	Occipital	XX	CTL	41	BA17	raw Cell barcode by Genes matrix files	10679	0.988927	12.5992	one_group	12	INH2	0.0592017	FALSE	IHN2_SST
0679_BA17-ACTTTGTAGCGCCTAC	SeuratProject	5320	2785	2785	5320	0679_BA17	Occipital	XX	CTL	41	BA17	raw Cell barcode by Genes matrix files	10679	1.12258	18.8076	one_group	1	ODC1	0.113023	FALSE	EX16_L6
0679_BA17-ACTTTGTAGCTGGCCT	SeuratProject	7215	3407	3407	7215	0679_BA17	Occipital	XX	CTL	41	BA17	raw Cell barcode by Genes matrix files	10679	0.945178	13.8639	one_group	1	ODC1	0.182223	FALSE	EX16_L6
0679_BA17-ACTTTGTCATCACAGT	SeuratProject	6132	3100	3100	6132	0679_BA17	Occipital	XX	CTL	41	BA17	raw Cell barcode by Genes matrix files	10679	1.28357	16.3079	one_group	1	ODC1	0.0260817	FALSE	EX16_L6
0679_BA17-ACTTTGTCATTGTACG	SeuratProject	7301	3451	3451	7301	0679_BA17	Occipital	XX	CTL	41	BA17	raw Cell barcode by Genes matrix files	10679	0.841537	13.6968	one_group	3	ODC2	0.0838054	FALSE	EX16_L6
0679_BA17-ACTTTGTGTACCATAC	SeuratProject	4524	2563	2563	4524	0679_BA17	Occipital	XX	CTL	41	BA17	raw Cell barcode by Genes matrix files	10679	0.723756	22.1043	one_group	3	ODC2	0.0450849	FALSE	EX16_L6
0679_BA17-ACTTTGTGTCTTTCAT	SeuratProject	11942	4825	4825	11942	0679_BA17	Occipital	XX	CTL	41	BA17	raw Cell barcode by Genes matrix files	10679	0.859765	8.37591	one_group	3	ODC2	0.0736464	FALSE	EX8_L5
0679_BA17-ACTTTGTTCAAGCCGC	SeuratProject	10144	4387	4387	10144	0679_BA17	Occipital	XX	CTL	41	BA17	raw Cell barcode by Genes matrix files	10679	0.988734	9.85999	one_group	3	ODC2	0.1261	FALSE	EX8_L5
0679_BA17-ACTTTGTTCGGTCGAC	SeuratProject	11937	4366	4366	11937	0679_BA17	Occipital	XX	CTL	41	BA17	raw Cell barcode by Genes matrix files	10679	0.575482	8.38082	one_group	13	INH3	0.0666897	FALSE	IHN1_PV
0679_BA17-AGAAATGAGAAGCGAA	SeuratProject	6901	3465	3465	6901	0679_BA17	Occipital	XX	CTL	41	BA17	raw Cell barcode by Genes matrix files	10679	0.763507	14.4949	one_group	1	ODC1	0.0798688	FALSE	EX16_L6
0679_BA17-AGAAATGAGACGCATG	SeuratProject	4704	2780	2780	4704	0679_BA17	Occipital	XX	CTL	41	BA17	raw Cell barcode by Genes matrix files	10679	1.32449	21.2585	one_group	2	AST1	0.0260817	FALSE	ASTRO_3
0679_BA17-AGAAATGAGACGCCCT	SeuratProject	6264	3172	3172	6264	0679_BA17	Occipital	XX	CTL	41	BA17	raw Cell barcode by Genes matrix files	10679	1.39438	15.9693	one_group	1	ODC1	0.0678129	FALSE	EX16_L6
0679_BA17-AGAAATGAGCATCCTA	SeuratProject	9649	4182	4182	9649	0679_BA17	Occipital	XX	CTL	41	BA17	raw Cell barcode by Genes matrix files	10679	0.794343	10.3638	one_group	3	ODC2	0.154884	FALSE	EX8_L5
0679_BA17-AGAAATGAGCCTCATA	SeuratProject	18542	5891	5891	18542	0679_BA17	Occipital	XX	CTL	41	BA17	raw Cell barcode by Genes matrix files	10679	0.454457	5.39374	one_group	5	EX2	0.0221816	FALSE	EX6_3/4
0679_BA17-AGAAATGAGCCTTTGA	SeuratProject	3476	2343	2343	3476	0679_BA17	Occipital	XX	CTL	41	BA17	raw Cell barcode by Genes matrix files	10679	2.22876	28.7687	one_group	2	AST1	0.0951338	FALSE	EX16_L6
0679_BA17-AGAAATGCAAGCCCAC	SeuratProject	9616	4153	4153	9616	0679_BA17	Occipital	XX	CTL	41	BA17	raw Cell barcode by Genes matrix files	10679	0.929158	10.4004	one_group	3	ODC2	0.070102	FALSE	EX16_L6
0679_BA17-AGAAATGCAAGTATCC	SeuratProject	17329	5999	5999	17329	0679_BA17	Occipital	XX	CTL	41	BA17	raw Cell barcode by Genes matrix files	10679	0.566373	5.77134	one_group	10	INH1	0.109545	FALSE	IHN3_CR
0679_BA17-AGAAATGCAAGTGGTG	SeuratProject	4033	2640	2640	4033	0679_BA17	Occipital	XX	CTL	41	BA17	raw Cell barcode by Genes matrix files	10679	1.75056	24.7954	one_group	2	AST1	0.13218	FALSE	EX8_L5
0679_BA17-AGAAATGCATAGTCGT	SeuratProject	4978	2921	2921	4978	0679_BA17	Occipital	XX	CTL	41	BA17	raw Cell barcode by Genes matrix files	10679	0.740894	20.0965	one_group	1	ODC1	0.109545	FALSE	EX16_L6
0679_BA17-AGAAATGGTCTGTCAA	SeuratProject	3660	2366	2366	3660	0679_BA17	Occipital	XX	CTL	41	BA17	raw Cell barcode by Genes matrix files	10679	1.51706	27.3224	one_group	9	ODC3	0.173453	FALSE	EX16_L6
0679_BA17-AGAAATGGTGCACGCT	SeuratProject	5117	2802	2802	5117	0679_BA17	Occipital	XX	CTL	41	BA17	raw Cell barcode by Genes matrix files	10679	1.23281	19.5427	one_group	9	ODC3	0.0523127	FALSE	EX16_L6
0679_BA17-AGAAATGGTTTGTGGT	SeuratProject	11182	4213	4213	11182	0679_BA17	Occipital	XX	CTL	41	BA17	raw Cell barcode by Genes matrix files	10679	0.61865	8.94294	one_group	3	ODC2	0.0468319	FALSE	IHN2_SST
0679_BA17-AGAAATGTCGAACCTA	SeuratProject	4921	2955	2955	4921	0679_BA17	Occipital	XX	CTL	41	BA17	raw Cell barcode by Genes matrix files	10679	1.29849	20.3211	one_group	7	MG1	0.0309261	FALSE	MICROGLIA_2
0679_BA17-AGAACAAAGATCACTC	SeuratProject	12447	4656	4656	12447	0679_BA17	Occipital	XX	CTL	41	BA17	raw Cell barcode by Genes matrix files	10679	0.585044	8.03536	one_group	5	EX2	0.0267537	FALSE	EX6_3/4
0679_BA17-AGAACAAAGCATGCGA	SeuratProject	13866	4943	4943	13866	0679_BA17	Occipital	XX	CTL	41	BA17	raw Cell barcode by Genes matrix files	10679	0.650342	7.21293	one_group	3	ODC2	0.0408799	FALSE	EX15_L6
0679_BA17-AGAACAAAGCGACTGA	SeuratProject	6583	3469	3469	6583	0679_BA17	Occipital	XX	CTL	41	BA17	raw Cell barcode by Genes matrix files	10679	1.0432	15.1906	one_group	1	ODC1	0.13218	FALSE	EX16_L6
0679_BA17-AGAACAAAGCGTCAGA	SeuratProject	9551	4042	4042	9551	0679_BA17	Occipital	XX	CTL	41	BA17	raw Cell barcode by Genes matrix files	10679	0.735838	10.4712	one_group	3	ODC2	0.070102	FALSE	EX16_L6
0679_BA17-AGAACAAAGGTCCCGT	SeuratProject	10505	4349	4349	10505	0679_BA17	Occipital	XX	CTL	41	BA17	raw Cell barcode by Genes matrix files	10679	0.888924	9.51928	one_group	3	ODC2	0.0551964	FALSE	IHN2_SST
0679_BA17-AGAACAAAGTAAACGT	SeuratProject	5699	2992	2992	5699	0679_BA17	Occipital	XX	CTL	41	BA17	raw Cell barcode by Genes matrix files	10679	1.54737	17.55	one_group	9	ODC3	0.145316	FALSE	EX16_L6
0679_BA17-AGAACAACACCCATAA	SeuratProject	7509	3830	3830	7509	0679_BA17	Occipital	XX	CTL	41	BA17	raw Cell barcode by Genes matrix files	10679	1.23219	13.3262	one_group	15	END1	0.0773307	FALSE	ENDO
0679_BA17-AGAACAACAGCAGGAT	SeuratProject	3141	2173	2173	3141	0679_BA17	Occipital	XX	CTL	41	BA17	raw Cell barcode by Genes matrix files	10679	2.48975	31.8573	one_group	20	Mural	0.0634023	FALSE	EX8_L5
0679_BA17-AGAACAATCATCACCC	SeuratProject	5375	3208	3208	5375	0679_BA17	Occipital	XX	CTL	41	BA17	raw Cell barcode by Genes matrix files	10679	1.55376	18.6047	one_group	7	MG1	0.0345982	FALSE	MICROGLIA_2
0679_BA17-AGAACAATCCTTCACG	SeuratProject	4333	2606	2606	4333	0679_BA17	Occipital	XX	CTL	41	BA17	raw Cell barcode by Genes matrix files	10679	1.44625	23.084	one_group	15	END1	0.12414	FALSE	ENDO
0679_BA17-AGAACAATCTGCGGAC	SeuratProject	4933	2645	2645	4933	0679_BA17	Occipital	XX	CTL	41	BA17	raw Cell barcode by Genes matrix files	10679	0.641405	20.2716	one_group	9	ODC3	0.0893111	FALSE	EX16_L6
0679_BA17-AGAACAATCTGGGATT	SeuratProject	8610	4074	4074	8610	0679_BA17	Occipital	XX	CTL	41	BA17	raw Cell barcode by Genes matrix files	10679	0.918036	11.6198	one_group	1	ODC1	0.087906	FALSE	EX8_L5
0679_BA17-AGAACCTAGCGGACAT	SeuratProject	5979	3424	3424	5979	0679_BA17	Occipital	XX	CTL	41	BA17	raw Cell barcode by Genes matrix files	10679	1.34581	16.7336	one_group	7	MG1	0.0254161	FALSE	MICROGLIA_2
0679_BA17-AGAACCTAGGCATGCA	SeuratProject	4315	2459	2459	4315	0679_BA17	Occipital	XX	CTL	41	BA17	raw Cell barcode by Genes matrix files	10679	0.916994	23.175	one_group	8	OPC1	0.0155717	FALSE	OPCS
0679_BA17-AGAACCTAGGCTCCCA	SeuratProject	5979	3058	3058	5979	0679_BA17	Occipital	XX	CTL	41	BA17	raw Cell barcode by Genes matrix files	10679	1.16002	16.7252	one_group	3	ODC2	0.122212	FALSE	EX15_L6
0679_BA17-AGAACCTAGTAAACTG	SeuratProject	11153	4326	4326	11153	0679_BA17	Occipital	XX	CTL	41	BA17	raw Cell barcode by Genes matrix files	10679	0.637083	8.96941	one_group	3	ODC2	0.0907361	FALSE	EX16_L6
0679_BA17-AGAACCTCAGACCAGA	SeuratProject	5966	3117	3117	5966	0679_BA17	Occipital	XX	CTL	41	BA17	raw Cell barcode by Genes matrix files	10679	1.2776	16.7645	one_group	8	OPC1	0.0773307	FALSE	OPCS
0679_BA17-AGAACCTGTAGATGTA	SeuratProject	14747	5586	5586	14747	0679_BA17	Occipital	XX	CTL	41	BA17	raw Cell barcode by Genes matrix files	10679	0.817467	6.78104	one_group	15	END1	0.253235	FALSE	ENDO
0679_BA17-AGAACCTGTGTGTACT	SeuratProject	6659	3237	3237	6659	0679_BA17	Occipital	XX	CTL	41	BA17	raw Cell barcode by Genes matrix files	10679	0.78952	15.0195	one_group	1	ODC1	0.114803	FALSE	EX16_L6
0679_BA17-AGAACCTGTTACCTGA	SeuratProject	19726	5972	5972	19726	0679_BA17	Occipital	XX	CTL	41	BA17	raw Cell barcode by Genes matrix files	10679	0.513313	5.06997	one_group	13	INH3	0.134275	FALSE	IHN1_PV
0679_BA17-AGAACCTGTTGCCATA	SeuratProject	8994	3974	3974	8994	0679_BA17	Occipital	XX	CTL	41	BA17	raw Cell barcode by Genes matrix files	10679	1.11591	11.1185	one_group	3	ODC2	0.0323728	FALSE	EX8_L5
0679_BA17-AGAAGCGAGATACGAT	SeuratProject	4250	2644	2644	4250	0679_BA17	Occipital	XX	CTL	41	BA17	raw Cell barcode by Genes matrix files	10679	1.76073	23.5294	one_group	2	AST1	0.060233	FALSE	ASTRO_3
0679_BA17-AGAAGCGAGCACACAG	SeuratProject	10367	4054	4054	10367	0679_BA17	Occipital	XX	CTL	41	BA17	raw Cell barcode by Genes matrix files	10679	0.610549	9.64878	one_group	13	INH3	0.109545	FALSE	IHN1_PV
0679_BA17-AGAAGCGAGCGTGAGT	SeuratProject	3846	2443	2443	3846	0679_BA17	Occipital	XX	CTL	41	BA17	raw Cell barcode by Genes matrix files	10679	1.26273	26.001	one_group	2	AST1	0.0561802	FALSE	ASTRO_3
0679_BA17-AGAAGCGAGCTCGCAC	SeuratProject	10932	4758	4758	10932	0679_BA17	Occipital	XX	CTL	41	BA17	raw Cell barcode by Genes matrix files	10679	0.665833	9.14997	one_group	21	ODC4	0.104525	FALSE	Astro_1
0679_BA17-AGAAGCGAGGGAGTTC	SeuratProject	3183	1786	1786	3183	0679_BA17	Occipital	XX	CTL	41	BA17	raw Cell barcode by Genes matrix files	10679	1.27862	31.4169	one_group	1	ODC1	0.0247569	FALSE	MYLEN_OLIGO_4
0679_BA17-AGAAGCGCAAGAGGTC	SeuratProject	7464	3612	3612	7464	0679_BA17	Occipital	XX	CTL	41	BA17	raw Cell barcode by Genes matrix files	10679	0.960745	13.403	one_group	8	OPC1	0.0267537	FALSE	OPCS
0679_BA17-AGAAGCGGTAGCGTAG	SeuratProject	17359	5971	5971	17359	0679_BA17	Occipital	XX	CTL	41	BA17	raw Cell barcode by Genes matrix files	10679	0.521748	5.7617	one_group	2	AST1	0.244191	FALSE	IHN2_SST
0679_BA17-AGAAGCGTCAGTCATG	SeuratProject	5061	2820	2820	5061	0679_BA17	Occipital	XX	CTL	41	BA17	raw Cell barcode by Genes matrix files	10679	0.972069	19.7589	one_group	1	ODC1	0.235583	FALSE	EX16_L6
0679_BA17-AGAAGCGTCATTTGTC	SeuratProject	14608	5232	5232	14608	0679_BA17	Occipital	XX	CTL	41	BA17	raw Cell barcode by Genes matrix files	10679	0.514282	6.84603	one_group	12	INH2	0.104525	FALSE	IHN2_SST
0679_BA17-AGAAGTAAGAAGATCT	SeuratProject	7552	3615	3615	7552	0679_BA17	Occipital	XX	CTL	41	BA17	raw Cell barcode by Genes matrix files	10679	1.07325	13.245	one_group	3	ODC2	0.0504445	FALSE	EX16_L6
0679_BA17-AGAAGTAAGCAATAAC	SeuratProject	4046	2550	2550	4046	0679_BA17	Occipital	XX	CTL	41	BA17	raw Cell barcode by Genes matrix files	10679	1.81197	24.7219	one_group	9	ODC3	0.204935	FALSE	EX16_L6
0679_BA17-AGAAGTAAGCACCGTC	SeuratProject	12584	4620	4620	12584	0679_BA17	Occipital	XX	CTL	41	BA17	raw Cell barcode by Genes matrix files	10679	0.84828	7.94913	one_group	3	ODC2	0.070102	FALSE	IHN2_SST
0679_BA17-AGAAGTAAGCTATCTG	SeuratProject	9984	4172	4172	9984	0679_BA17	Occipital	XX	CTL	41	BA17	raw Cell barcode by Genes matrix files	10679	0.990371	10.018	one_group	3	ODC2	0.145316	FALSE	EX16_L6
0679_BA17-AGAAGTAAGTAATTGG	SeuratProject	4262	2683	2683	4262	0679_BA17	Occipital	XX	CTL	41	BA17	raw Cell barcode by Genes matrix files	10679	2.17461	23.4742	one_group	2	AST1	0.12414	FALSE	EX8_L5
0679_BA17-AGAAGTAAGTCGAATA	SeuratProject	16325	5419	5419	16325	0679_BA17	Occipital	XX	CTL	41	BA17	raw Cell barcode by Genes matrix files	10679	0.536124	6.1267	one_group	5	EX2	0.0221816	FALSE	EX6_3/4
0679_BA17-AGAAGTACAGTCTGGC	SeuratProject	4701	2867	2867	4701	0679_BA17	Occipital	XX	CTL	41	BA17	raw Cell barcode by Genes matrix files	10679	1.34267	21.2811	one_group	7	MG1	0.0173094	FALSE	MICROGLIA_2
0679_BA17-AGAAGTACAGTTAGAA	SeuratProject	3235	2252	2252	3235	0679_BA17	Occipital	XX	CTL	41	BA17	raw Cell barcode by Genes matrix files	10679	1.48798	30.931	one_group	14	AST2	0.0571755	FALSE	EX16_L6
0679_BA17-AGAAGTACATAGGAGC	SeuratProject	8013	3714	3714	8013	0679_BA17	Occipital	XX	CTL	41	BA17	raw Cell barcode by Genes matrix files	10679	0.9373	12.4797	one_group	2	AST1	0.0523127	FALSE	ASTRO_2
0679_BA17-AGAAGTAGTCTGCCTT	SeuratProject	4096	2539	2539	4096	0679_BA17	Occipital	XX	CTL	41	BA17	raw Cell barcode by Genes matrix files	10679	1.56614	24.42	one_group	9	ODC3	0.204935	FALSE	EX16_L6
0679_BA17-AGAAGTAGTGGTCTTA	SeuratProject	4068	2639	2639	4068	0679_BA17	Occipital	XX	CTL	41	BA17	raw Cell barcode by Genes matrix files	10679	1.44007	24.5881	one_group	7	MG1	0.0309261	FALSE	MICROGLIA_2
0679_BA17-AGACAAAAGGCGATAC	SeuratProject	10118	4319	4319	10118	0679_BA17	Occipital	XX	CTL	41	BA17	raw Cell barcode by Genes matrix files	10679	0.590884	9.88728	one_group	10	INH1	0.145316	FALSE	IHN3_CR
0679_BA17-AGACAAACAATCTGCA	SeuratProject	20293	5668	5668	20293	0679_BA17	Occipital	XX	CTL	41	BA17	raw Cell barcode by Genes matrix files	10679	0.388449	4.92805	one_group	4	EX1	0.235583	FALSE	EX3_L2/3
0679_BA17-AGACAAACATCGCTGG	SeuratProject	3523	2222	2222	3523	0679_BA17	Occipital	XX	CTL	41	BA17	raw Cell barcode by Genes matrix files	10679	2.33343	28.3849	one_group	9	ODC3	0.0504445	FALSE	EX16_L6
0679_BA17-AGACAAAGTCAGGTGA	SeuratProject	5091	2867	2867	5091	0679_BA17	Occipital	XX	CTL	41	BA17	raw Cell barcode by Genes matrix files	10679	1.58933	19.6425	one_group	9	ODC3	0.0951338	FALSE	EX16_L6
0679_BA17-AGACAAAGTGGACCTC	SeuratProject	14607	5225	5225	14607	0679_BA17	Occipital	XX	CTL	41	BA17	raw Cell barcode by Genes matrix files	10679	0.573605	6.84791	one_group	10	INH1	0.0468319	FALSE	IHN3_CR
0679_BA17-AGACAAAGTGGCCACT	SeuratProject	10589	4212	4212	10589	0679_BA17	Occipital	XX	CTL	41	BA17	raw Cell barcode by Genes matrix files	10679	0.760997	9.44555	one_group	3	ODC2	0.087906	FALSE	IHN2_SST
0679_BA17-AGACAAATCAGTCATG	SeuratProject	7711	3611	3611	7711	0679_BA17	Occipital	XX	CTL	41	BA17	raw Cell barcode by Genes matrix files	10679	1.25299	12.9719	one_group	1	ODC1	0.262749	FALSE	EX16_L6
0679_BA17-AGACAAATCATGGTAC	SeuratProject	6598	3273	3273	6598	0679_BA17	Occipital	XX	CTL	41	BA17	raw Cell barcode by Genes matrix files	10679	0.694759	15.1584	one_group	1	ODC1	0.0951338	FALSE	EX16_L6
0679_BA17-AGACAAATCGATCCCT	SeuratProject	18526	5859	5859	18526	0679_BA17	Occipital	XX	CTL	41	BA17	raw Cell barcode by Genes matrix files	10679	0.513172	5.39928	one_group	12	INH2	0.0644847	FALSE	IHN2_SST
0679_BA17-AGACACTAGACGCCAA	SeuratProject	7090	3484	3484	7090	0679_BA17	Occipital	XX	CTL	41	BA17	raw Cell barcode by Genes matrix files	10679	0.951018	14.1044	one_group	1	ODC1	0.0532629	FALSE	EX16_L6
0679_BA17-AGACACTAGACGCTCC	SeuratProject	8504	3874	3874	8504	0679_BA17	Occipital	XX	CTL	41	BA17	raw Cell barcode by Genes matrix files	10679	0.920013	11.7592	one_group	3	ODC2	0.0907361	FALSE	EX16_L6
0679_BA17-AGACACTAGCAAGTCG	SeuratProject	3484	2393	2393	3484	0679_BA17	Occipital	XX	CTL	41	BA17	raw Cell barcode by Genes matrix files	10679	2.08167	28.7109	one_group	6	EX3	0.0893111	FALSE	EX8_L5
0679_BA17-AGACACTAGCTACTAC	SeuratProject	6718	3289	3289	6718	0679_BA17	Occipital	XX	CTL	41	BA17	raw Cell barcode by Genes matrix files	10679	1.18813	14.8898	one_group	1	ODC1	0.0504445	FALSE	EX16_L6
0679_BA17-AGACACTCAGCACCCA	SeuratProject	7812	3529	3529	7812	0679_BA17	Occipital	XX	CTL	41	BA17	raw Cell barcode by Genes matrix files	10679	0.853383	12.8025	one_group	1	ODC1	0.113023	FALSE	EX16_L6
0679_BA17-AGACACTCAGTGACCC	SeuratProject	2823	1973	1973	2823	0679_BA17	Occipital	XX	CTL	41	BA17	raw Cell barcode by Genes matrix files	10679	1.76662	35.4484	one_group	2	AST1	0.104525	FALSE	EX16_L6
0679_BA17-AGACACTGTCGATTCA	SeuratProject	4226	2671	2671	4226	0679_BA17	Occipital	XX	CTL	41	BA17	raw Cell barcode by Genes matrix files	10679	1.86818	23.6742	one_group	20	Mural	0.0712684	FALSE	IHN2_SST
0679_BA17-AGACACTTCAAACCCA	SeuratProject	9664	4115	4115	9664	0679_BA17	Occipital	XX	CTL	41	BA17	raw Cell barcode by Genes matrix files	10679	0.940883	10.3509	one_group	3	ODC2	0.0644847	FALSE	EX16_L6
0679_BA17-AGACACTTCAGGACGA	SeuratProject	2514	1855	1855	2514	0679_BA17	Occipital	XX	CTL	41	BA17	raw Cell barcode by Genes matrix files	10679	2.14382	39.7772	one_group	2	AST1	0.101302	FALSE	EX16_L6
0679_BA17-AGACACTTCGATAACC	SeuratProject	5588	3183	3183	5588	0679_BA17	Occipital	XX	CTL	41	BA17	raw Cell barcode by Genes matrix files	10679	1.23405	17.9019	one_group	7	MG1	0.0274322	FALSE	MICROGLIA_2
0679_BA17-AGACACTTCTCTGCCA	SeuratProject	5158	3098	3098	5158	0679_BA17	Occipital	XX	CTL	41	BA17	raw Cell barcode by Genes matrix files	10679	1.51801	19.3874	one_group	14	AST2	0.0748585	FALSE	EX8_L5
0679_BA17-AGACACTTCTGAATCG	SeuratProject	7831	3663	3663	7831	0679_BA17	Occipital	XX	CTL	41	BA17	raw Cell barcode by Genes matrix files	10679	1.03823	12.773	one_group	1	ODC1	0.062333	FALSE	EX16_L6
0679_BA17-AGACAGGAGAGGATCC	SeuratProject	6668	3405	3405	6668	0679_BA17	Occipital	XX	CTL	41	BA17	raw Cell barcode by Genes matrix files	10679	1.27044	14.997	one_group	1	ODC1	0.062333	FALSE	EX16_L6
0679_BA17-AGACAGGAGATGACAT	SeuratProject	11313	4422	4422	11313	0679_BA17	Occipital	XX	CTL	41	BA17	raw Cell barcode by Genes matrix files	10679	0.62537	8.84017	one_group	3	ODC2	0.0260817	FALSE	EX8_L5
0679_BA17-AGACAGGAGCTAATCC	SeuratProject	7717	3639	3639	7717	0679_BA17	Occipital	XX	CTL	41	BA17	raw Cell barcode by Genes matrix files	10679	0.884018	12.9584	one_group	3	ODC2	0.16789	FALSE	EX16_L6
0679_BA17-AGACAGGCACCGGTCA	SeuratProject	6334	3294	3294	6334	0679_BA17	Occipital	XX	CTL	41	BA17	raw Cell barcode by Genes matrix files	10679	1.13884	15.7878	one_group	1	ODC1	0.14303	FALSE	EX16_L6
0679_BA17-AGACAGGCACGATTCA	SeuratProject	12117	4568	4568	12117	0679_BA17	Occipital	XX	CTL	41	BA17	raw Cell barcode by Genes matrix files	10679	0.644264	8.25491	one_group	10	INH1	0.188374	FALSE	IHN4_KIT
0679_BA17-AGACAGGCAGCACCCA	SeuratProject	6030	3541	3541	6030	0679_BA17	Occipital	XX	CTL	41	BA17	raw Cell barcode by Genes matrix files	10679	1.38157	16.5865	one_group	7	MG1	0.0353552	FALSE	MICROGLIA_2
0679_BA17-AGACAGGCAGTTGTCA	SeuratProject	4856	2974	2974	4856	0679_BA17	Occipital	XX	CTL	41	BA17	raw Cell barcode by Genes matrix files	10679	1.47916	20.5973	one_group	2	AST1	0.0736464	FALSE	EX8_L5
0679_BA17-AGACAGGGTAGGGTAC	SeuratProject	5891	3058	3058	5891	0679_BA17	Occipital	XX	CTL	41	BA17	raw Cell barcode by Genes matrix files	10679	1.03588	16.9808	one_group	1	ODC1	0.140783	FALSE	EX16_L6
0679_BA17-AGACAGGGTCCGAAAG	SeuratProject	2902	2015	2015	2902	0679_BA17	Occipital	XX	CTL	41	BA17	raw Cell barcode by Genes matrix files	10679	1.27642	34.4828	one_group	20	Mural	0.0736464	FALSE	EX16_L6
0679_BA17-AGACAGGGTTAAAGTG	SeuratProject	5190	2758	2758	5190	0679_BA17	Occipital	XX	CTL	41	BA17	raw Cell barcode by Genes matrix files	10679	1.76765	19.2715	one_group	9	ODC3	0.231433	FALSE	EX16_L6
0679_BA17-AGACAGGGTTTACCAG	SeuratProject	4173	2632	2632	4173	0679_BA17	Occipital	XX	CTL	41	BA17	raw Cell barcode by Genes matrix files	10679	1.27551	23.9693	one_group	2	AST1	0.0678129	FALSE	EX8_L5
0679_BA17-AGACAGGTCTCCAATT	SeuratProject	3167	2211	2211	3167	0679_BA17	Occipital	XX	CTL	41	BA17	raw Cell barcode by Genes matrix files	10679	1.80288	31.5956	one_group	7	MG1	0.262749	FALSE	MICROGLIA_2
0679_BA17-AGACCATAGACTACCT	SeuratProject	5077	3054	3054	5077	0679_BA17	Occipital	XX	CTL	41	BA17	raw Cell barcode by Genes matrix files	10679	1.26081	19.7122	one_group	7	MG1	0.0241039	FALSE	MICROGLIA_2
0679_BA17-AGACCATAGGCGTTAG	SeuratProject	5138	2802	2802	5138	0679_BA17	Occipital	XX	CTL	41	BA17	raw Cell barcode by Genes matrix files	10679	1.48524	19.4666	one_group	1	ODC1	0.0634023	FALSE	EX16_L6
0679_BA17-AGACCATAGGCTGTAG	SeuratProject	5814	3365	3365	5814	0679_BA17	Occipital	XX	CTL	41	BA17	raw Cell barcode by Genes matrix files	10679	1.69724	17.1999	one_group	2	AST1	0.128093	FALSE	EX8_L5
0679_BA17-AGACCATAGTGATAAC	SeuratProject	5090	3015	3015	5090	0679_BA17	Occipital	XX	CTL	41	BA17	raw Cell barcode by Genes matrix files	10679	1.28537	19.6502	one_group	2	AST1	0.0644847	FALSE	EX16_L6
0679_BA17-AGACCATCAAAGGATT	SeuratProject	3908	2504	2504	3908	0679_BA17	Occipital	XX	CTL	41	BA17	raw Cell barcode by Genes matrix files	10679	1.75819	25.5951	one_group	7	MG1	0.0267537	FALSE	MICROGLIA_2
0679_BA17-AGACCATCACCTGAAT	SeuratProject	6145	3253	3253	6145	0679_BA17	Occipital	XX	CTL	41	BA17	raw Cell barcode by Genes matrix files	10679	0.91547	16.276	one_group	1	ODC1	0.0495261	FALSE	EX16_L6
0679_BA17-AGACCATGTACGGTTT	SeuratProject	13947	5199	5199	13947	0679_BA17	Occipital	XX	CTL	41	BA17	raw Cell barcode by Genes matrix files	10679	0.690992	7.17103	one_group	10	INH1	0.0824754	FALSE	IHN3_CR
0679_BA17-AGACCATGTATTTCCT	SeuratProject	6296	3396	3396	6296	0679_BA17	Occipital	XX	CTL	41	BA17	raw Cell barcode by Genes matrix files	10679	1.16642	15.8856	one_group	2	AST1	0.0495261	FALSE	OPCS
0679_BA17-AGACCATGTCTGTTAG	SeuratProject	8626	3807	3807	8626	0679_BA17	Occipital	XX	CTL	41	BA17	raw Cell barcode by Genes matrix files	10679	0.705364	11.5942	one_group	3	ODC2	0.223422	FALSE	EX16_L6
0679_BA17-AGACCATGTCTTGCTC	SeuratProject	6238	3183	3183	6238	0679_BA17	Occipital	XX	CTL	41	BA17	raw Cell barcode by Genes matrix files	10679	1.17817	16.0308	one_group	1	ODC1	0.0893111	FALSE	EX16_L6
0679_BA17-AGACCATGTTAGTCGT	SeuratProject	7224	3435	3435	7224	0679_BA17	Occipital	XX	CTL	41	BA17	raw Cell barcode by Genes matrix files	10679	1.18987	13.8447	one_group	1	ODC1	0.0644847	FALSE	EX16_L6
0679_BA17-AGACCATTCGGATACT	SeuratProject	2652	1872	1872	2652	0679_BA17	Occipital	XX	CTL	41	BA17	raw Cell barcode by Genes matrix files	10679	2.42102	37.7358	one_group	7	MG1	0.0144387	FALSE	MICROGLIA_2
0679_BA17-AGACCATTCTACAGGT	SeuratProject	11017	4452	4452	11017	0679_BA17	Occipital	XX	CTL	41	BA17	raw Cell barcode by Genes matrix files	10679	0.823235	9.07935	one_group	3	ODC2	0.0376736	FALSE	EX16_L6
0679_BA17-AGACCATTCTCCCTAG	SeuratProject	9895	4700	4700	9895	0679_BA17	Occipital	XX	CTL	41	BA17	raw Cell barcode by Genes matrix files	10679	0.877798	10.1071	one_group	14	AST2	0.0655804	FALSE	EX8_L5
0679_BA17-AGACCCGAGATCCCAT	SeuratProject	5666	3257	3257	5666	0679_BA17	Occipital	XX	CTL	41	BA17	raw Cell barcode by Genes matrix files	10679	1.30282	17.6554	one_group	7	MG1	0.0133255	FALSE	MICROGLIA_2
0679_BA17-AGACCCGAGCGAAACC	SeuratProject	3590	2375	2375	3590	0679_BA17	Occipital	XX	CTL	41	BA17	raw Cell barcode by Genes matrix files	10679	2.05501	27.8552	one_group	6	EX3	0.0851535	FALSE	EX8_L5
0679_BA17-AGACCCGCAGAGTGTG	SeuratProject	12329	5009	5009	12329	0679_BA17	Occipital	XX	CTL	41	BA17	raw Cell barcode by Genes matrix files	10679	0.674063	8.11227	one_group	5	EX2	0.136407	FALSE	EX6_3/4
0679_BA17-AGACCCGCATGTTCAG	SeuratProject	4205	2647	2647	4205	0679_BA17	Occipital	XX	CTL	41	BA17	raw Cell barcode by Genes matrix files	10679	1.50132	23.7812	one_group	6	EX3	0.0634023	FALSE	EX8_L5
0679_BA17-AGACCCGGTACAATAG	SeuratProject	6315	3220	3220	6315	0679_BA17	Occipital	XX	CTL	41	BA17	raw Cell barcode by Genes matrix files	10679	1.16855	15.8353	one_group	1	ODC1	0.0773307	FALSE	EX16_L6
0679_BA17-AGACCCGGTACTCGAT	SeuratProject	4181	2684	2684	4181	0679_BA17	Occipital	XX	CTL	41	BA17	raw Cell barcode by Genes matrix files	10679	2.35682	23.9349	one_group	7	MG1	0.0234571	FALSE	MICROGLIA_2
0679_BA17-AGACCCGGTCTCGACG	SeuratProject	8660	3961	3961	8660	0679_BA17	Occipital	XX	CTL	41	BA17	raw Cell barcode by Genes matrix files	10679	0.671399	11.55	one_group	12	INH2	0.0921812	FALSE	IHN2_SST
0679_BA17-AGACCCGTCATTCGGA	SeuratProject	5063	3067	3067	5063	0679_BA17	Occipital	XX	CTL	41	BA17	raw Cell barcode by Genes matrix files	10679	1.62182	19.755	one_group	2	AST1	0.12414	FALSE	EX8_L5
0679_BA17-AGACCCGTCCTCAGGG	SeuratProject	5436	2902	2902	5436	0679_BA17	Occipital	XX	CTL	41	BA17	raw Cell barcode by Genes matrix files	10679	1.08183	18.3993	one_group	6	EX3	0.130119	FALSE	EX3_L2/3
0679_BA17-AGACCCGTCGGATTAC	SeuratProject	6014	3203	3203	6014	0679_BA17	Occipital	XX	CTL	41	BA17	raw Cell barcode by Genes matrix files	10679	1.55621	16.6279	one_group	1	ODC1	0.116611	FALSE	EX16_L6
0679_BA17-AGACTCAAGCACGATG	SeuratProject	7357	3605	3605	7357	0679_BA17	Occipital	XX	CTL	41	BA17	raw Cell barcode by Genes matrix files	10679	0.87639	13.598	one_group	3	ODC2	0.201479	FALSE	EX16_L6
0679_BA17-AGACTCAAGGTGCATG	SeuratProject	3068	1986	1986	3068	0679_BA17	Occipital	XX	CTL	41	BA17	raw Cell barcode by Genes matrix files	10679	1.4409	32.5945	one_group	9	ODC3	0.107846	FALSE	EX16_L6
0679_BA17-AGACTCAAGGTGCGAT	SeuratProject	4591	2721	2721	4591	0679_BA17	Occipital	XX	CTL	41	BA17	raw Cell barcode by Genes matrix files	10679	1.43685	21.7817	one_group	9	ODC3	0.109545	FALSE	EX16_L6
0679_BA17-AGACTCACAAATGAAC	SeuratProject	4063	2582	2582	4063	0679_BA17	Occipital	XX	CTL	41	BA17	raw Cell barcode by Genes matrix files	10679	1.89193	24.6124	one_group	7	MG1	0.13218	FALSE	MICROGLIA_2
0679_BA17-AGACTCACAACGATTC	SeuratProject	11609	4555	4555	11609	0679_BA17	Occipital	XX	CTL	41	BA17	raw Cell barcode by Genes matrix files	10679	0.858414	8.61698	one_group	8	OPC1	0.0155717	FALSE	OPCS
0679_BA17-AGACTCACACAAATCC	SeuratProject	6212	3331	3331	6212	0679_BA17	Occipital	XX	CTL	41	BA17	raw Cell barcode by Genes matrix files	10679	1.30547	16.1005	one_group	9	ODC3	0.150013	FALSE	EX16_L6
0679_BA17-AGACTCACACATACTG	SeuratProject	2939	2062	2062	2939	0679_BA17	Occipital	XX	CTL	41	BA17	raw Cell barcode by Genes matrix files	10679	2.33013	34.0252	one_group	6	EX3	0.185267	FALSE	EX16_L6
0679_BA17-AGACTCACACCTCAGG	SeuratProject	3465	2378	2378	3465	0679_BA17	Occipital	XX	CTL	41	BA17	raw Cell barcode by Genes matrix files	10679	1.9618	28.86	one_group	7	MG1	0.208468	FALSE	MICROGLIA_2
0679_BA17-AGACTCAGTGCACAAG	SeuratProject	5717	3203	3203	5717	0679_BA17	Occipital	XX	CTL	41	BA17	raw Cell barcode by Genes matrix files	10679	1.13452	17.4917	one_group	9	ODC3	0.162539	FALSE	EX16_L6
0679_BA17-AGACTCAGTTCAGTAC	SeuratProject	6035	3082	3082	6035	0679_BA17	Occipital	XX	CTL	41	BA17	raw Cell barcode by Genes matrix files	10679	0.901991	16.57	one_group	1	ODC1	0.0634023	FALSE	EX16_L6
0679_BA17-AGACTCAGTTCGGTCG	SeuratProject	4057	2505	2505	4057	0679_BA17	Occipital	XX	CTL	41	BA17	raw Cell barcode by Genes matrix files	10679	1.23279	24.6488	one_group	7	MG1	0.0173094	FALSE	MICROGLIA_2
0679_BA17-AGACTCATCAAGTGTC	SeuratProject	7027	3412	3412	7027	0679_BA17	Occipital	XX	CTL	41	BA17	raw Cell barcode by Genes matrix files	10679	1.29238	14.2308	one_group	3	ODC2	0.0689503	FALSE	EX16_L6
0679_BA17-AGACTCATCGAATCCA	SeuratProject	5381	3024	3024	5381	0679_BA17	Occipital	XX	CTL	41	BA17	raw Cell barcode by Genes matrix files	10679	1.36814	18.5874	one_group	1	ODC1	0.0689503	FALSE	EX16_L6
0679_BA17-AGACTCATCGCAGATT	SeuratProject	2748	1837	1837	2748	0679_BA17	Occipital	XX	CTL	41	BA17	raw Cell barcode by Genes matrix files	10679	1.90902	36.3901	one_group	9	ODC3	0.122212	FALSE	EX16_L6
0679_BA17-AGACTCATCTGAGAAA	SeuratProject	4798	2668	2668	4798	0679_BA17	Occipital	XX	CTL	41	BA17	raw Cell barcode by Genes matrix files	10679	1.32747	20.842	one_group	1	ODC1	0.0581826	FALSE	EX16_L6
0679_BA17-AGACTCATCTGAGGTT	SeuratProject	4966	3084	3084	4966	0679_BA17	Occipital	XX	CTL	41	BA17	raw Cell barcode by Genes matrix files	10679	1.68766	20.1369	one_group	15	END1	0.118448	FALSE	ENDO
0679_BA17-AGAGAATAGAAGCGAA	SeuratProject	9944	4172	4172	9944	0679_BA17	Occipital	XX	CTL	41	BA17	raw Cell barcode by Genes matrix files	10679	0.741848	10.0563	one_group	3	ODC2	0.0851535	FALSE	EX8_L5
0679_BA17-AGAGAATAGATTCGAA	SeuratProject	4052	2643	2643	4052	0679_BA17	Occipital	XX	CTL	41	BA17	raw Cell barcode by Genes matrix files	10679	2.0038	24.6792	one_group	6	EX3	0.130119	FALSE	EX8_L5
0679_BA17-AGAGAATAGCTGTTCA	SeuratProject	7143	3784	3784	7143	0679_BA17	Occipital	XX	CTL	41	BA17	raw Cell barcode by Genes matrix files	10679	1.19193	14.0036	one_group	15	END1	0.107846	FALSE	ENDO
0679_BA17-AGAGAATAGTCAGCGA	SeuratProject	6530	3386	3386	6530	0679_BA17	Occipital	XX	CTL	41	BA17	raw Cell barcode by Genes matrix files	10679	0.864777	15.3139	one_group	20	Mural	0.13218	FALSE	PERICYTES
0679_BA17-AGAGAATCAACCACGC	SeuratProject	9943	4110	4110	9943	0679_BA17	Occipital	XX	CTL	41	BA17	raw Cell barcode by Genes matrix files	10679	0.774367	10.0604	one_group	3	ODC2	0.253235	FALSE	EX8_L5
0679_BA17-AGAGAATCAAGTAGTA	SeuratProject	5908	3162	3162	5908	0679_BA17	Occipital	XX	CTL	41	BA17	raw Cell barcode by Genes matrix files	10679	1.27921	16.9377	one_group	6	EX3	0.215775	FALSE	EX3_L2/3
0679_BA17-AGAGAATTCATGAGGG	SeuratProject	6005	3144	3144	6005	0679_BA17	Occipital	XX	CTL	41	BA17	raw Cell barcode by Genes matrix files	10679	1.09914	16.6611	one_group	1	ODC1	0.062333	FALSE	EX16_L6
0679_BA17-AGAGAATTCCAGTACA	SeuratProject	4687	2887	2887	4687	0679_BA17	Occipital	XX	CTL	41	BA17	raw Cell barcode by Genes matrix files	10679	1.90376	21.3402	one_group	2	AST1	0.12414	FALSE	EX8_L5
0679_BA17-AGAGAATTCCATAAGC	SeuratProject	2981	2058	2058	2981	0679_BA17	Occipital	XX	CTL	41	BA17	raw Cell barcode by Genes matrix files	10679	2.27993	33.5458	one_group	6	EX3	0.0798688	FALSE	EX16_L6
0679_BA17-AGAGAATTCCCAGTGG	SeuratProject	6418	3265	3265	6418	0679_BA17	Occipital	XX	CTL	41	BA17	raw Cell barcode by Genes matrix files	10679	1.05336	15.5812	one_group	1	ODC1	0.248657	FALSE	EX8_L5
0679_BA17-AGAGAATTCTGCGGGT	SeuratProject	10918	4532	4532	10918	0679_BA17	Occipital	XX	CTL	41	BA17	raw Cell barcode by Genes matrix files	10679	0.652745	9.16003	one_group	10	INH1	0.194787	FALSE	IHN3_CR
0679_BA17-AGAGAGCAGAACGTGC	SeuratProject	5951	3258	3258	5951	0679_BA17	Occipital	XX	CTL	41	BA17	raw Cell barcode by Genes matrix files	10679	1.10122	16.8067	one_group	1	ODC1	0.0824754	FALSE	EX16_L6
0679_BA17-AGAGAGCAGGCTGAAC	SeuratProject	3813	2248	2248	3813	0679_BA17	Occipital	XX	CTL	41	BA17	raw Cell barcode by Genes matrix files	10679	1.14421	26.2261	one_group	9	ODC3	0.04772	FALSE	EX15_L6
0679_BA17-AGAGAGCAGGGACAGG	SeuratProject	6703	3366	3366	6703	0679_BA17	Occipital	XX	CTL	41	BA17	raw Cell barcode by Genes matrix files	10679	1.14304	14.9231	one_group	1	ODC1	0.152426	FALSE	EX16_L6
0679_BA17-AGAGAGCAGTGCCAGA	SeuratProject	15464	5320	5320	15464	0679_BA17	Occipital	XX	CTL	41	BA17	raw Cell barcode by Genes matrix files	10679	0.487827	6.46747	one_group	5	EX2	0.0161458	FALSE	EX6_3/4
0679_BA17-AGAGAGCCACAACCGC	SeuratProject	17526	5666	5666	17526	0679_BA17	Occipital	XX	CTL	41	BA17	raw Cell barcode by Genes matrix files	10679	0.479988	5.70744	one_group	3	ODC2	0.0936469	FALSE	IHN2_SST
0679_BA17-AGAGAGCCACCTGCTT	SeuratProject	14209	5029	5029	14209	0679_BA17	Occipital	XX	CTL	41	BA17	raw Cell barcode by Genes matrix files	10679	0.518341	7.03977	one_group	5	EX2	0.12414	FALSE	EX2_L2/3
0679_BA17-AGAGAGCCAGGTCAAG	SeuratProject	4371	2554	2554	4371	0679_BA17	Occipital	XX	CTL	41	BA17	raw Cell barcode by Genes matrix files	10679	1.64399	22.8833	one_group	9	ODC3	0.231433	FALSE	EX16_L6
0679_BA17-AGAGAGCCATAGCACT	SeuratProject	8687	3990	3990	8687	0679_BA17	Occipital	XX	CTL	41	BA17	raw Cell barcode by Genes matrix files	10679	0.873037	11.5141	one_group	14	AST2	0.0417029	FALSE	ASTRO_2
0679_BA17-AGAGAGCCATGCGTGC	SeuratProject	6394	3094	3094	6394	0679_BA17	Occipital	XX	CTL	41	BA17	raw Cell barcode by Genes matrix files	10679	0.642594	15.6446	one_group	1	ODC1	0.0459536	FALSE	IHN2_SST
0679_BA17-AGAGAGCGTAGCTGTT	SeuratProject	16214	5399	5399	16214	0679_BA17	Occipital	XX	CTL	41	BA17	raw Cell barcode by Genes matrix files	10679	0.573412	6.16827	one_group	11	EX4	0.0748585	FALSE	EX8_L5
0679_BA17-AGAGAGCGTCTAGGCC	SeuratProject	5758	2943	2943	5758	0679_BA17	Occipital	XX	CTL	41	BA17	raw Cell barcode by Genes matrix files	10679	1.16133	17.3732	one_group	12	INH2	0.0936469	FALSE	IHN2_SST
0679_BA17-AGAGAGCGTGGATACG	SeuratProject	5694	3387	3387	5694	0679_BA17	Occipital	XX	CTL	41	BA17	raw Cell barcode by Genes matrix files	10679	1.65866	17.5623	one_group	7	MG1	0.0274322	FALSE	MICROGLIA_2
0679_BA17-AGAGAGCGTTGCAAGG	SeuratProject	18636	5836	5836	18636	0679_BA17	Occipital	XX	CTL	41	BA17	raw Cell barcode by Genes matrix files	10679	0.42172	5.36653	one_group	11	EX4	0.0851535	FALSE	EX8_L5
0679_BA17-AGAGAGCTCGCAACAT	SeuratProject	17655	5828	5828	17655	0679_BA17	Occipital	XX	CTL	41	BA17	raw Cell barcode by Genes matrix files	10679	0.411423	5.66636	one_group	10	INH1	0.231433	FALSE	IHN4_KIT
0679_BA17-AGAGAGCTCGCTGTTC	SeuratProject	13011	5091	5091	13011	0679_BA17	Occipital	XX	CTL	41	BA17	raw Cell barcode by Genes matrix files	10679	0.694097	7.68699	one_group	3	ODC2	0.170644	FALSE	EX8_L5
0679_BA17-AGAGAGCTCTTACGTT	SeuratProject	3183	2174	2174	3183	0679_BA17	Occipital	XX	CTL	41	BA17	raw Cell barcode by Genes matrix files	10679	1.4092	31.4169	one_group	9	ODC3	0.0338489	FALSE	EX16_L6
0679_BA17-AGAGCAGAGACAACAT	SeuratProject	5436	3250	3250	5436	0679_BA17	Occipital	XX	CTL	41	BA17	raw Cell barcode by Genes matrix files	10679	2.20272	18.3959	one_group	15	END1	0.215775	FALSE	ENDO
0679_BA17-AGAGCAGAGCAAACAT	SeuratProject	2717	1744	1744	2717	0679_BA17	Occipital	XX	CTL	41	BA17	raw Cell barcode by Genes matrix files	10679	1.01125	36.8189	one_group	9	ODC3	0.0504445	FALSE	MYLEN_OLIGO_4
0679_BA17-AGAGCAGAGCACAAAT	SeuratProject	4737	2939	2939	4737	0679_BA17	Occipital	XX	CTL	41	BA17	raw Cell barcode by Genes matrix files	10679	1.46008	21.1104	one_group	7	MG1	0.0532629	FALSE	MICROGLIA_2
0679_BA17-AGAGCAGAGCTAGCCC	SeuratProject	4183	2645	2645	4183	0679_BA17	Occipital	XX	CTL	41	BA17	raw Cell barcode by Genes matrix files	10679	1.29446	23.912	one_group	9	ODC3	0.215775	FALSE	EX16_L6
0679_BA17-AGAGCAGCAAGCTGTT	SeuratProject	4595	2725	2725	4595	0679_BA17	Occipital	XX	CTL	41	BA17	raw Cell barcode by Genes matrix files	10679	1.52267	21.7675	one_group	12	INH2	0.22738	FALSE	IHN2_SST
0679_BA17-AGAGCAGCAGACCTAT	SeuratProject	6669	3369	3369	6669	0679_BA17	Occipital	XX	CTL	41	BA17	raw Cell barcode by Genes matrix files	10679	1.0773	14.997	one_group	1	ODC1	0.130119	FALSE	EX16_L6
0679_BA17-AGAGCAGCATGTACGT	SeuratProject	5590	3073	3073	5590	0679_BA17	Occipital	XX	CTL	41	BA17	raw Cell barcode by Genes matrix files	10679	1.39074	17.8923	one_group	1	ODC1	0.114803	FALSE	EX16_L6
0679_BA17-AGAGCAGGTTACCTTT	SeuratProject	5538	2921	2921	5538	0679_BA17	Occipital	XX	CTL	41	BA17	raw Cell barcode by Genes matrix files	10679	1.07107	18.0603	one_group	1	ODC1	0.170644	FALSE	EX16_L6
0679_BA17-AGAGCAGTCCAGTGCG	SeuratProject	7653	3468	3468	7653	0679_BA17	Occipital	XX	CTL	41	BA17	raw Cell barcode by Genes matrix files	10679	0.896672	13.0719	one_group	3	ODC2	0.0331071	FALSE	EX16_L6
0679_BA17-AGAGCAGTCTCCCTAG	SeuratProject	4271	2401	2401	4271	0679_BA17	Occipital	XX	CTL	41	BA17	raw Cell barcode by Genes matrix files	10679	0.836155	23.4302	one_group	10	INH1	0.208468	FALSE	IHN3_CR
0679_BA17-AGAGCCCAGAAACCCG	SeuratProject	7305	3375	3375	7305	0679_BA17	Occipital	XX	CTL	41	BA17	raw Cell barcode by Genes matrix files	10679	1.26562	13.6911	one_group	8	OPC1	0.0127762	FALSE	OPCS
0679_BA17-AGAGCCCAGGCATCTT	SeuratProject	6443	3623	3623	6443	0679_BA17	Occipital	XX	CTL	41	BA17	raw Cell barcode by Genes matrix files	10679	1.29477	15.5255	one_group	15	END1	0.11127	FALSE	ENDO
0679_BA17-AGAGCCCAGTGATAGT	SeuratProject	3823	2508	2508	3823	0679_BA17	Occipital	XX	CTL	41	BA17	raw Cell barcode by Genes matrix files	10679	1.58819	26.1643	one_group	14	AST2	0.0811634	FALSE	EX8_L5
0679_BA17-AGAGCCCCAAATACAG	SeuratProject	4899	2721	2721	4899	0679_BA17	Occipital	XX	CTL	41	BA17	raw Cell barcode by Genes matrix files	10679	1.15597	20.4207	one_group	1	ODC1	0.22738	FALSE	EX16_L6
0679_BA17-AGAGCCCCAGCGAGTA	SeuratProject	3835	2440	2440	3835	0679_BA17	Occipital	XX	CTL	41	BA17	raw Cell barcode by Genes matrix files	10679	1.99641	26.0892	one_group	20	Mural	0.087906	FALSE	EX8_L5
0679_BA17-AGAGCCCCATGACAGG	SeuratProject	18827	5996	5996	18827	0679_BA17	Occipital	XX	CTL	41	BA17	raw Cell barcode by Genes matrix files	10679	0.46445	5.31237	one_group	11	EX4	0.147643	FALSE	EX8_L5
0679_BA17-AGAGCCCCATGACTCA	SeuratProject	3393	2353	2353	3393	0679_BA17	Occipital	XX	CTL	41	BA17	raw Cell barcode by Genes matrix files	10679	1.4324	29.4724	one_group	6	EX3	0.0907361	FALSE	EX8_L5
0679_BA17-AGAGCCCGTAATCAGA	SeuratProject	14428	5118	5118	14428	0679_BA17	Occipital	XX	CTL	41	BA17	raw Cell barcode by Genes matrix files	10679	0.466932	6.93241	one_group	4	EX1	0.17924	FALSE	EX2_L2/3
0679_BA17-AGAGCCCGTAGGAAAG	SeuratProject	5464	3332	3332	5464	0679_BA17	Occipital	XX	CTL	41	BA17	raw Cell barcode by Genes matrix files	10679	1.6215	18.315	one_group	20	Mural	0.0592017	FALSE	ENDO
0679_BA17-AGAGCCCTCCAATGCA	SeuratProject	9175	4176	4176	9175	0679_BA17	Occipital	XX	CTL	41	BA17	raw Cell barcode by Genes matrix files	10679	0.930931	10.9016	one_group	3	ODC2	0.11127	FALSE	EX16_L6
0679_BA17-AGAGCCCTCCCATGGG	SeuratProject	3670	2451	2451	3670	0679_BA17	Occipital	XX	CTL	41	BA17	raw Cell barcode by Genes matrix files	10679	1.21437	27.2628	one_group	6	EX3	0.0736464	FALSE	EX8_L5
0679_BA17-AGATAGAAGATGGTAT	SeuratProject	11610	4683	4683	11610	0679_BA17	Occipital	XX	CTL	41	BA17	raw Cell barcode by Genes matrix files	10679	0.668492	8.61401	one_group	2	AST1	0.0433756	FALSE	IHN2_SST
0679_BA17-AGATAGAAGTAATTGG	SeuratProject	8287	3705	3705	8287	0679_BA17	Occipital	XX	CTL	41	BA17	raw Cell barcode by Genes matrix files	10679	0.972719	12.0744	one_group	3	ODC2	0.106173	FALSE	IHN2_SST
0679_BA17-AGATAGAAGTACAGAT	SeuratProject	7485	3502	3502	7485	0679_BA17	Occipital	XX	CTL	41	BA17	raw Cell barcode by Genes matrix files	10679	0.853332	13.3636	one_group	1	ODC1	0.0571755	FALSE	EX8_L5
0679_BA17-AGATAGACATGTGGTT	SeuratProject	5125	2871	2871	5125	0679_BA17	Occipital	XX	CTL	41	BA17	raw Cell barcode by Genes matrix files	10679	0.8603	19.516	one_group	1	ODC1	0.13218	FALSE	EX16_L6
0679_BA17-AGATAGAGTACGACTT	SeuratProject	7897	4164	4164	7897	0679_BA17	Occipital	XX	CTL	41	BA17	raw Cell barcode by Genes matrix files	10679	1.30103	12.663	one_group	15	END1	0.128093	FALSE	ENDO
0679_BA17-AGATAGAGTGTTCGAT	SeuratProject	7848	3779	3779	7848	0679_BA17	Occipital	XX	CTL	41	BA17	raw Cell barcode by Genes matrix files	10679	1.21279	12.7421	one_group	3	ODC2	0.0760865	FALSE	EX16_L6
0679_BA17-AGATAGATCATGCCGG	SeuratProject	10032	4087	4087	10032	0679_BA17	Occipital	XX	CTL	41	BA17	raw Cell barcode by Genes matrix files	10679	0.810849	9.97108	one_group	8	OPC1	0.0111565	FALSE	OPCS
0679_BA17-AGATAGATCCATTTGT	SeuratProject	7893	3535	3535	7893	0679_BA17	Occipital	XX	CTL	41	BA17	raw Cell barcode by Genes matrix files	10679	0.900076	12.6711	one_group	3	ODC2	0.0951338	FALSE	EX16_L6
0679_BA17-AGATAGATCCCAAGCG	SeuratProject	3392	2158	2158	3392	0679_BA17	Occipital	XX	CTL	41	BA17	raw Cell barcode by Genes matrix files	10679	1.79615	29.4898	one_group	9	ODC3	0.101302	FALSE	EX16_L6
0679_BA17-AGATCCACAAATTAGG	SeuratProject	18641	5954	5954	18641	0679_BA17	Occipital	XX	CTL	41	BA17	raw Cell barcode by Genes matrix files	10679	0.515391	5.36538	one_group	10	INH1	0.0459536	FALSE	IHN3_CR
0679_BA17-AGATCCACAAGAGTTA	SeuratProject	3353	2010	2010	3353	0679_BA17	Occipital	XX	CTL	41	BA17	raw Cell barcode by Genes matrix files	10679	1.51902	29.824	one_group	3	ODC2	0.0433756	FALSE	MYLEN_OLIGO_4
0679_BA17-AGATCCACAGACCGCT	SeuratProject	10507	4127	4127	10507	0679_BA17	Occipital	XX	CTL	41	BA17	raw Cell barcode by Genes matrix files	10679	0.773057	9.51928	one_group	3	ODC2	0.114803	FALSE	EX8_L5
0679_BA17-AGATCCAGTCACTACA	SeuratProject	6497	3131	3131	6497	0679_BA17	Occipital	XX	CTL	41	BA17	raw Cell barcode by Genes matrix files	10679	0.85593	15.3941	one_group	1	ODC1	0.0459536	FALSE	EX16_L6
0679_BA17-AGATCCAGTGATAGAT	SeuratProject	7146	3484	3484	7146	0679_BA17	Occipital	XX	CTL	41	BA17	raw Cell barcode by Genes matrix files	10679	1.00477	13.9938	one_group	1	ODC1	0.118448	FALSE	EX16_L6
0679_BA17-AGATCCAGTTCGGACC	SeuratProject	6860	3348	3348	6860	0679_BA17	Occipital	XX	CTL	41	BA17	raw Cell barcode by Genes matrix files	10679	1.23864	14.5773	one_group	8	OPC1	0.0184942	FALSE	OPCS
0679_BA17-AGATCCATCCCGAGGT	SeuratProject	4538	2749	2749	4538	0679_BA17	Occipital	XX	CTL	41	BA17	raw Cell barcode by Genes matrix files	10679	1.59425	22.041	one_group	7	MG1	0.0254161	FALSE	MICROGLIA_2
0679_BA17-AGATCCATCCCTCGTA	SeuratProject	17033	5260	5260	17033	0679_BA17	Occipital	XX	CTL	41	BA17	raw Cell barcode by Genes matrix files	10679	0.381122	5.87165	one_group	12	INH2	0.0309261	FALSE	IHN2_SST
0679_BA17-AGATCCATCCTAGCCT	SeuratProject	15913	5343	5343	15913	0679_BA17	Occipital	XX	CTL	41	BA17	raw Cell barcode by Genes matrix files	10679	0.513932	6.28457	one_group	12	INH2	0.0331071	FALSE	IHN2_SST
0679_BA17-AGATCCATCGCTTTAT	SeuratProject	8644	3626	3626	8644	0679_BA17	Occipital	XX	CTL	41	BA17	raw Cell barcode by Genes matrix files	10679	0.413039	11.5687	one_group	3	ODC2	0.0921812	FALSE	EX16_L6
0679_BA17-AGATCCATCGGAGCAA	SeuratProject	3436	2308	2308	3436	0679_BA17	Occipital	XX	CTL	41	BA17	raw Cell barcode by Genes matrix files	10679	1.86848	29.1121	one_group	7	MG1	0.0392599	FALSE	MICROGLIA_2
0679_BA17-AGATCCATCTACGGTA	SeuratProject	5803	3074	3074	5803	0679_BA17	Occipital	XX	CTL	41	BA17	raw Cell barcode by Genes matrix files	10679	1.36184	17.2325	one_group	2	AST1	0.04772	FALSE	ASTRO_2
0679_BA17-AGATCGTAGCTACTAC	SeuratProject	5603	2925	2925	5603	0679_BA17	Occipital	XX	CTL	41	BA17	raw Cell barcode by Genes matrix files	10679	1.44204	17.8571	one_group	1	ODC1	0.0893111	FALSE	EX16_L6
0679_BA17-AGATCGTAGTTGGACG	SeuratProject	8399	3830	3830	8399	0679_BA17	Occipital	XX	CTL	41	BA17	raw Cell barcode by Genes matrix files	10679	0.885818	11.9119	one_group	3	ODC2	0.0634023	FALSE	EX16_L6
0679_BA17-AGATCGTCAAATCAAG	SeuratProject	4794	2643	2643	4794	0679_BA17	Occipital	XX	CTL	41	BA17	raw Cell barcode by Genes matrix files	10679	1.3007	20.8594	one_group	1	ODC1	0.136407	FALSE	EX16_L6
0679_BA17-AGATCGTCAAGGCCTC	SeuratProject	15614	5183	5183	15614	0679_BA17	Occipital	XX	CTL	41	BA17	raw Cell barcode by Genes matrix files	10679	0.535164	6.40533	one_group	12	INH2	0.0504445	FALSE	IHN2_SST
0679_BA17-AGATCGTCATCAACCA	SeuratProject	4672	2692	2692	4672	0679_BA17	Occipital	XX	CTL	41	BA17	raw Cell barcode by Genes matrix files	10679	1.09352	21.4041	one_group	9	ODC3	0.208468	FALSE	EX16_L6
0679_BA17-AGATCGTGTAACCCGC	SeuratProject	14917	5350	5350	14917	0679_BA17	Occipital	XX	CTL	41	BA17	raw Cell barcode by Genes matrix files	10679	0.637338	6.70466	one_group	12	INH2	0.0736464	FALSE	IHN2_SST
0679_BA17-AGATCGTGTTAAGCAA	SeuratProject	16712	5575	5575	16712	0679_BA17	Occipital	XX	CTL	41	BA17	raw Cell barcode by Genes matrix files	10679	0.446326	5.98516	one_group	5	EX2	0.0247569	FALSE	EX6_3/4
0679_BA17-AGATCGTTCAATCCGA	SeuratProject	3435	2343	2343	3435	0679_BA17	Occipital	XX	CTL	41	BA17	raw Cell barcode by Genes matrix files	10679	2.11261	29.129	one_group	2	AST1	0.114803	FALSE	EX16_L6
0679_BA17-AGATCGTTCCGCATAA	SeuratProject	6741	3280	3280	6741	0679_BA17	Occipital	XX	CTL	41	BA17	raw Cell barcode by Genes matrix files	10679	0.976205	14.8368	one_group	1	ODC1	0.0302134	FALSE	EX16_L6
0679_BA17-AGATCGTTCGGCTTCT	SeuratProject	5717	3004	3004	5717	0679_BA17	Occipital	XX	CTL	41	BA17	raw Cell barcode by Genes matrix files	10679	1.06683	17.4948	one_group	9	ODC3	0.12414	FALSE	EX16_L6
0679_BA17-AGATGAAAGACGCAGT	SeuratProject	2852	1990	1990	2852	0679_BA17	Occipital	XX	CTL	41	BA17	raw Cell barcode by Genes matrix files	10679	1.94095	35.0631	one_group	6	EX3	0.0785913	FALSE	EX8_L5
0679_BA17-AGATGAAAGAGCACTG	SeuratProject	5190	2756	2756	5190	0679_BA17	Occipital	XX	CTL	41	BA17	raw Cell barcode by Genes matrix files	10679	1.54738	19.2753	one_group	1	ODC1	0.0281173	FALSE	EX16_L6
0679_BA17-AGATGAACAAACCACT	SeuratProject	9995	4127	4127	9995	0679_BA17	Occipital	XX	CTL	41	BA17	raw Cell barcode by Genes matrix files	10679	0.774091	10.006	one_group	8	OPC1	0.00957798	FALSE	OPCS
0679_BA17-AGATGAACAATACGAA	SeuratProject	12774	4944	4944	12774	0679_BA17	Occipital	XX	CTL	41	BA17	raw Cell barcode by Genes matrix files	10679	0.77025	7.83085	one_group	12	INH2	0.0936469	FALSE	IHN2_SST
0679_BA17-AGATGAACACCCGTAG	SeuratProject	3283	2245	2245	3283	0679_BA17	Occipital	XX	CTL	41	BA17	raw Cell barcode by Genes matrix files	10679	2.53696	30.4599	one_group	2	AST1	0.0773307	FALSE	EX16_L6
0679_BA17-AGATGAACACGCTGCA	SeuratProject	9877	4071	4071	9877	0679_BA17	Occipital	XX	CTL	41	BA17	raw Cell barcode by Genes matrix files	10679	0.740915	10.1256	one_group	8	OPC1	0.0111565	FALSE	OPCS
0679_BA17-AGATGAACAGACCTGC	SeuratProject	9161	4099	4099	9161	0679_BA17	Occipital	XX	CTL	41	BA17	raw Cell barcode by Genes matrix files	10679	0.808587	10.9182	one_group	10	INH1	0.201479	FALSE	IHN3_CR
0679_BA17-AGATGAACATGAGATA	SeuratProject	5774	3125	3125	5774	0679_BA17	Occipital	XX	CTL	41	BA17	raw Cell barcode by Genes matrix files	10679	1.00092	17.319	one_group	9	ODC3	0.130119	FALSE	EX16_L6
0679_BA17-AGATGAAGTACTGTTG	SeuratProject	5903	3120	3120	5903	0679_BA17	Occipital	XX	CTL	41	BA17	raw Cell barcode by Genes matrix files	10679	1.08426	16.9405	one_group	1	ODC1	0.182223	FALSE	EX16_L6
0679_BA17-AGATGAAGTATCCCTC	SeuratProject	17560	5761	5761	17560	0679_BA17	Occipital	XX	CTL	41	BA17	raw Cell barcode by Genes matrix files	10679	0.516889	5.69703	one_group	10	INH1	0.04772	FALSE	IHN3_CR
0679_BA17-AGATGAAGTCACCCTT	SeuratProject	5513	2986	2986	5513	0679_BA17	Occipital	XX	CTL	41	BA17	raw Cell barcode by Genes matrix files	10679	1.35661	18.1389	one_group	1	ODC1	0.159939	FALSE	EX16_L6
0679_BA17-AGATGAAGTCATCACA	SeuratProject	3117	2111	2111	3117	0679_BA17	Occipital	XX	CTL	41	BA17	raw Cell barcode by Genes matrix files	10679	1.30016	32.0924	one_group	7	MG1	0.0161458	FALSE	MICROGLIA_2
0679_BA17-AGATGAAGTGAGCGAT	SeuratProject	3256	2044	2044	3256	0679_BA17	Occipital	XX	CTL	41	BA17	raw Cell barcode by Genes matrix files	10679	1.45155	30.7314	one_group	6	EX3	0.0736464	FALSE	EX16_L6
0679_BA17-AGATGAAGTTATGTCG	SeuratProject	2888	2072	2072	2888	0679_BA17	Occipital	XX	CTL	41	BA17	raw Cell barcode by Genes matrix files	10679	2.36848	34.626	one_group	6	EX3	0.0997256	FALSE	EX16_L6
0679_BA17-AGATGAAGTTCGAAGG	SeuratProject	3050	2169	2169	3050	0679_BA17	Occipital	XX	CTL	41	BA17	raw Cell barcode by Genes matrix files	10679	2.82913	32.8084	one_group	15	END1	0.0655804	FALSE	EX16_L6
0679_BA17-AGATGAATCAGTGGGA	SeuratProject	4699	2740	2740	4699	0679_BA17	Occipital	XX	CTL	41	BA17	raw Cell barcode by Genes matrix files	10679	1.49013	21.2857	one_group	7	MG1	0.0161458	FALSE	MICROGLIA_2
0679_BA17-AGATGAATCATGGGAG	SeuratProject	4780	2918	2918	4780	0679_BA17	Occipital	XX	CTL	41	BA17	raw Cell barcode by Genes matrix files	10679	1.44885	20.9205	one_group	14	AST2	0.12414	FALSE	EX8_L5
0679_BA17-AGATGAATCCAACTGA	SeuratProject	6559	3295	3295	6559	0679_BA17	Occipital	XX	CTL	41	BA17	raw Cell barcode by Genes matrix files	10679	1.18384	15.2462	one_group	3	ODC2	0.235583	FALSE	EX16_L6
0679_BA17-AGATGAATCGAGTCTA	SeuratProject	18094	5899	5899	18094	0679_BA17	Occipital	XX	CTL	41	BA17	raw Cell barcode by Genes matrix files	10679	0.453416	5.527	one_group	5	EX2	0.0936469	FALSE	EX6_3/4
0679_BA17-AGATGAATCTAGCATG	SeuratProject	2760	1949	1949	2760	0679_BA17	Occipital	XX	CTL	41	BA17	raw Cell barcode by Genes matrix files	10679	2.28401	36.245	one_group	20	Mural	0.0532629	FALSE	ENDO
0679_BA17-AGATGCTAGCAGGCTA	SeuratProject	2811	1975	1975	2811	0679_BA17	Occipital	XX	CTL	41	BA17	raw Cell barcode by Genes matrix files	10679	2.00644	35.5872	one_group	6	EX3	0.0592017	FALSE	EX16_L6
0679_BA17-AGATGCTAGGCACCAA	SeuratProject	7981	3655	3655	7981	0679_BA17	Occipital	XX	CTL	41	BA17	raw Cell barcode by Genes matrix files	10679	0.765967	12.5376	one_group	3	ODC2	0.0592017	FALSE	EX8_L5
0679_BA17-AGATGCTAGGCATCAG	SeuratProject	9176	4145	4145	9176	0679_BA17	Occipital	XX	CTL	41	BA17	raw Cell barcode by Genes matrix files	10679	0.656387	10.9016	one_group	21	ODC4	0.062333	FALSE	EX16_L6
0679_BA17-AGATGCTAGGGCCTCT	SeuratProject	5503	2911	2911	5503	0679_BA17	Occipital	XX	CTL	41	BA17	raw Cell barcode by Genes matrix files	10679	0.996577	18.1752	one_group	1	ODC1	0.087906	FALSE	EX16_L6
0679_BA17-AGATGCTAGGGTAATT	SeuratProject	8932	4111	4111	8932	0679_BA17	Occipital	XX	CTL	41	BA17	raw Cell barcode by Genes matrix files	10679	0.895157	11.197	one_group	8	OPC1	0.048618	FALSE	OPCS
0679_BA17-AGATGCTAGGTAGTAT	SeuratProject	7641	3611	3611	7641	0679_BA17	Occipital	XX	CTL	41	BA17	raw Cell barcode by Genes matrix files	10679	0.974965	13.0907	one_group	3	ODC2	0.116611	FALSE	EX16_L6
0679_BA17-AGATGCTAGTGTAGTA	SeuratProject	5813	3079	3079	5813	0679_BA17	Occipital	XX	CTL	41	BA17	raw Cell barcode by Genes matrix files	10679	0.917512	17.2058	one_group	1	ODC1	0.157388	FALSE	EX16_L6
0679_BA17-AGATGCTCACAGTCAT	SeuratProject	4460	2608	2608	4460	0679_BA17	Occipital	XX	CTL	41	BA17	raw Cell barcode by Genes matrix files	10679	1.39627	22.4215	one_group	9	ODC3	0.107846	FALSE	EX16_L6
0679_BA17-AGATGCTCACTGATTG	SeuratProject	5569	3041	3041	5569	0679_BA17	Occipital	XX	CTL	41	BA17	raw Cell barcode by Genes matrix files	10679	1.21253	17.9565	one_group	1	ODC1	0.154884	FALSE	EX16_L6
0679_BA17-AGATGCTCAGGCCCTA	SeuratProject	7649	3784	3784	7649	0679_BA17	Occipital	XX	CTL	41	BA17	raw Cell barcode by Genes matrix files	10679	1.11097	13.0753	one_group	1	ODC1	0.157388	FALSE	EX8_L5
0679_BA17-AGATGCTCATGGAATA	SeuratProject	3216	2209	2209	3216	0679_BA17	Occipital	XX	CTL	41	BA17	raw Cell barcode by Genes matrix files	10679	1.8015	31.1139	one_group	7	MG1	0.0274322	FALSE	MICROGLIA_2
0679_BA17-AGATGCTGTCACAGTT	SeuratProject	5938	3424	3424	5938	0679_BA17	Occipital	XX	CTL	41	BA17	raw Cell barcode by Genes matrix files	10679	1.27289	16.8492	one_group	7	MG1	0.0247569	FALSE	MICROGLIA_2
0679_BA17-AGATGCTGTTGGACTT	SeuratProject	11608	4627	4627	11608	0679_BA17	Occipital	XX	CTL	41	BA17	raw Cell barcode by Genes matrix files	10679	0.557732	8.61549	one_group	3	ODC2	0.0997256	FALSE	IHN2_SST
0679_BA17-AGATGCTGTTGTATGC	SeuratProject	4150	2645	2645	4150	0679_BA17	Occipital	XX	CTL	41	BA17	raw Cell barcode by Genes matrix files	10679	2.09691	24.108	one_group	20	Mural	0.145316	FALSE	PERICYTES
0679_BA17-AGATGCTTCGGTGCAC	SeuratProject	6265	3166	3166	6265	0679_BA17	Occipital	XX	CTL	41	BA17	raw Cell barcode by Genes matrix files	10679	1.17113	15.9617	one_group	3	ODC2	0.0678129	FALSE	EX16_L6
0679_BA17-AGATGCTTCTATTGTC	SeuratProject	2602	1615	1615	2602	0679_BA17	Occipital	XX	CTL	41	BA17	raw Cell barcode by Genes matrix files	10679	1.79949	38.432	one_group	9	ODC3	0.0417029	FALSE	MYLEN_OLIGO_4
0679_BA17-AGCATCAAGAAGTCCG	SeuratProject	15924	5510	5510	15924	0679_BA17	Occipital	XX	CTL	41	BA17	raw Cell barcode by Genes matrix files	10679	0.537338	6.28022	one_group	5	EX2	0.0234571	FALSE	EX6_3/4
0679_BA17-AGCATCAAGCGTTCCG	SeuratProject	5383	3235	3235	5383	0679_BA17	Occipital	XX	CTL	41	BA17	raw Cell barcode by Genes matrix files	10679	1.48185	18.5805	one_group	7	MG1	0.0532629	FALSE	MICROGLIA_2
0679_BA17-AGCATCACAGCATCTA	SeuratProject	20001	5675	5675	20001	0679_BA17	Occipital	XX	CTL	41	BA17	raw Cell barcode by Genes matrix files	10679	0.337899	5.00075	one_group	11	EX4	0.0571755	FALSE	EX8_L5
0679_BA17-AGCATCACATAGTCGT	SeuratProject	10470	4355	4355	10470	0679_BA17	Occipital	XX	CTL	41	BA17	raw Cell barcode by Genes matrix files	10679	0.755951	9.55201	one_group	3	ODC2	0.113023	FALSE	EX16_L6
0679_BA17-AGCATCAGTACCCGAC	SeuratProject	8857	3850	3850	8857	0679_BA17	Occipital	XX	CTL	41	BA17	raw Cell barcode by Genes matrix files	10679	0.872818	11.2918	one_group	3	ODC2	0.22738	FALSE	EX16_L6
0679_BA17-AGCATCAGTGGCAGAT	SeuratProject	8373	3802	3802	8373	0679_BA17	Occipital	XX	CTL	41	BA17	raw Cell barcode by Genes matrix files	10679	0.902544	11.9446	one_group	3	ODC2	0.122212	FALSE	EX8_L5
0679_BA17-AGCATCATCCAACCGG	SeuratProject	4670	2662	2662	4670	0679_BA17	Occipital	XX	CTL	41	BA17	raw Cell barcode by Genes matrix files	10679	1.43724	21.4179	one_group	9	ODC3	0.102901	FALSE	EX16_L6
0679_BA17-AGCATCATCTGTCTCG	SeuratProject	3528	2147	2147	3528	0679_BA17	Occipital	XX	CTL	41	BA17	raw Cell barcode by Genes matrix files	10679	1.41756	28.3447	one_group	8	OPC1	0.0495261	FALSE	OPCS
0679_BA17-AGCCAATAGACGATAT	SeuratProject	8012	3801	3801	8012	0679_BA17	Occipital	XX	CTL	41	BA17	raw Cell barcode by Genes matrix files	10679	0.961659	12.4813	one_group	1	ODC1	0.136407	FALSE	EX8_L5
0679_BA17-AGCCAATAGAGAGAAC	SeuratProject	3952	2394	2394	3952	0679_BA17	Occipital	XX	CTL	41	BA17	raw Cell barcode by Genes matrix files	10679	0.72314	25.31	one_group	12	INH2	0.173453	FALSE	IHN2_SST
0679_BA17-AGCCAATAGCCGTTGC	SeuratProject	6118	3396	3396	6118	0679_BA17	Occipital	XX	CTL	41	BA17	raw Cell barcode by Genes matrix files	10679	1.44223	16.3452	one_group	2	AST1	0.060233	FALSE	ASTRO_2
0679_BA17-AGCCAATAGGAGGGTG	SeuratProject	15183	5687	5687	15183	0679_BA17	Occipital	XX	CTL	41	BA17	raw Cell barcode by Genes matrix files	10679	0.656587	6.58718	one_group	3	ODC2	0.157388	FALSE	EX8_L5
0679_BA17-AGCCAATAGGATATGT	SeuratProject	5773	3021	3021	5773	0679_BA17	Occipital	XX	CTL	41	BA17	raw Cell barcode by Genes matrix files	10679	1.2898	17.322	one_group	1	ODC1	0.194787	FALSE	EX16_L6
0679_BA17-AGCCAATAGTTCTACG	SeuratProject	7223	3443	3443	7223	0679_BA17	Occipital	XX	CTL	41	BA17	raw Cell barcode by Genes matrix files	10679	1.24323	13.8447	one_group	1	ODC1	0.106173	FALSE	EX16_L6
0679_BA17-AGCCAATCATCTTCGC	SeuratProject	8581	3778	3778	8581	0679_BA17	Occipital	XX	CTL	41	BA17	raw Cell barcode by Genes matrix files	10679	0.934427	11.655	one_group	1	ODC1	0.101302	FALSE	EX16_L6
0679_BA17-AGCCAATTCTGTCGCT	SeuratProject	7961	3534	3534	7961	0679_BA17	Occipital	XX	CTL	41	BA17	raw Cell barcode by Genes matrix files	10679	0.398152	12.566	one_group	1	ODC1	0.0689503	FALSE	EX16_L6
0679_BA17-AGCCAATTCTTCACGC	SeuratProject	2652	1896	1896	2652	0679_BA17	Occipital	XX	CTL	41	BA17	raw Cell barcode by Genes matrix files	10679	2.0408	37.7074	one_group	6	EX3	0.0523127	FALSE	EX16_L6
0679_BA17-AGCCACGAGAAAGCGA	SeuratProject	3130	2201	2201	3130	0679_BA17	Occipital	XX	CTL	41	BA17	raw Cell barcode by Genes matrix files	10679	1.94153	31.9591	one_group	7	MG1	0.147643	FALSE	MICROGLIA_2
0679_BA17-AGCCACGAGACCAGAC	SeuratProject	3324	2199	2199	3324	0679_BA17	Occipital	XX	CTL	41	BA17	raw Cell barcode by Genes matrix files	10679	1.51939	30.1023	one_group	14	AST2	0.0760865	FALSE	EX16_L6
0679_BA17-AGCCACGAGCATCTTG	SeuratProject	5502	2988	2988	5502	0679_BA17	Occipital	XX	CTL	41	BA17	raw Cell barcode by Genes matrix files	10679	1.24161	18.1752	one_group	1	ODC1	0.22738	FALSE	EX16_L6
0679_BA17-AGCCACGAGTAACAGT	SeuratProject	9457	4382	4382	9457	0679_BA17	Occipital	XX	CTL	41	BA17	raw Cell barcode by Genes matrix files	10679	0.946428	10.5764	one_group	6	EX3	0.0997256	FALSE	EX8_L5
0679_BA17-AGCCACGCAAGCACAG	SeuratProject	19041	5974	5974	19041	0679_BA17	Occipital	XX	CTL	41	BA17	raw Cell barcode by Genes matrix files	10679	0.41568	5.25265	one_group	10	INH1	0.0581826	FALSE	IHN3_CR
0679_BA17-AGCCACGCACTGCTTC	SeuratProject	6359	3256	3256	6359	0679_BA17	Occipital	XX	CTL	41	BA17	raw Cell barcode by Genes matrix files	10679	1.13132	15.7257	one_group	1	ODC1	0.145316	FALSE	EX16_L6
0679_BA17-AGCCACGCAGATCCAT	SeuratProject	10146	4165	4165	10146	0679_BA17	Occipital	XX	CTL	41	BA17	raw Cell barcode by Genes matrix files	10679	0.702669	9.85804	one_group	3	ODC2	0.0907361	FALSE	EX16_L6
0679_BA17-AGCCACGCATACAGGG	SeuratProject	9172	4026	4026	9172	0679_BA17	Occipital	XX	CTL	41	BA17	raw Cell barcode by Genes matrix files	10679	0.838929	10.9051	one_group	3	ODC2	0.0966422	FALSE	EX16_L6
0679_BA17-AGCCACGGTCACTAGT	SeuratProject	6159	3250	3250	6159	0679_BA17	Occipital	XX	CTL	41	BA17	raw Cell barcode by Genes matrix files	10679	1.14535	16.2364	one_group	3	ODC2	0.231433	FALSE	EX16_L6
0679_BA17-AGCCACGGTTCCTAAG	SeuratProject	6915	3463	3463	6915	0679_BA17	Occipital	XX	CTL	41	BA17	raw Cell barcode by Genes matrix files	10679	0.838168	14.4634	one_group	1	ODC1	0.0655804	FALSE	EX8_L5
0679_BA17-AGCCACGGTTTCTTAC	SeuratProject	7912	3544	3544	7912	0679_BA17	Occipital	XX	CTL	41	BA17	raw Cell barcode by Genes matrix files	10679	0.573096	12.6406	one_group	3	ODC2	0.0561802	FALSE	EX16_L6
0679_BA17-AGCCACGTCATTTCGT	SeuratProject	5912	3103	3103	5912	0679_BA17	Occipital	XX	CTL	41	BA17	raw Cell barcode by Genes matrix files	10679	1.35302	16.9147	one_group	1	ODC1	0.14303	FALSE	EX16_L6
0679_BA17-AGCCACGTCCTACCAC	SeuratProject	8770	3868	3868	8770	0679_BA17	Occipital	XX	CTL	41	BA17	raw Cell barcode by Genes matrix files	10679	0.910613	11.4064	one_group	3	ODC2	0.0838054	FALSE	EX8_L5
0679_BA17-AGCCACGTCCTGGTCT	SeuratProject	20087	5823	5823	20087	0679_BA17	Occipital	XX	CTL	41	BA17	raw Cell barcode by Genes matrix files	10679	0.349246	4.97909	one_group	11	EX4	0.0678129	FALSE	EX8_L5
0679_BA17-AGCCACGTCGAGTCCG	SeuratProject	3030	2119	2119	3030	0679_BA17	Occipital	XX	CTL	41	BA17	raw Cell barcode by Genes matrix files	10679	2.49593	33.0033	one_group	6	EX3	0.0504445	FALSE	EX16_L6
0679_BA17-AGCCAGCAGGCTATCT	SeuratProject	5239	2684	2684	5239	0679_BA17	Occipital	XX	CTL	41	BA17	raw Cell barcode by Genes matrix files	10679	1.08183	19.0913	one_group	1	ODC1	0.0288092	FALSE	EX16_L6
0679_BA17-AGCCAGCAGTATCCTG	SeuratProject	4126	2295	2295	4126	0679_BA17	Occipital	XX	CTL	41	BA17	raw Cell barcode by Genes matrix files	10679	1.29436	24.2542	one_group	10	INH1	0.0417029	FALSE	IHN3_CR
0679_BA17-AGCCAGCCACACCTGG	SeuratProject	6489	3530	3530	6489	0679_BA17	Occipital	XX	CTL	41	BA17	raw Cell barcode by Genes matrix files	10679	1.13909	15.4107	one_group	7	MG1	0.0116917	FALSE	MICROGLIA_2
0679_BA17-AGCCAGCCACTAGGCC	SeuratProject	6100	3535	3535	6100	0679_BA17	Occipital	XX	CTL	41	BA17	raw Cell barcode by Genes matrix files	10679	1.27187	16.3988	one_group	7	MG1	0.239835	FALSE	EX8_L5
0679_BA17-AGCCAGCCAGCAGGAT	SeuratProject	8301	3717	3717	8301	0679_BA17	Occipital	XX	CTL	41	BA17	raw Cell barcode by Genes matrix files	10679	0.848912	12.0467	one_group	3	ODC2	0.136407	FALSE	EX15_L6
0679_BA17-AGCCAGCCATGACTTG	SeuratProject	5504	3053	3053	5504	0679_BA17	Occipital	XX	CTL	41	BA17	raw Cell barcode by Genes matrix files	10679	1.27268	18.1686	one_group	8	OPC1	0.116611	FALSE	OPCS
0679_BA17-AGCCAGCGTGCTGCAC	SeuratProject	13573	5049	5049	13573	0679_BA17	Occipital	XX	CTL	41	BA17	raw Cell barcode by Genes matrix files	10679	0.614422	7.36974	one_group	12	INH2	0.0384626	FALSE	IHN2_SST
0679_BA17-AGCCAGCGTTGTTTGG	SeuratProject	3389	2273	2273	3389	0679_BA17	Occipital	XX	CTL	41	BA17	raw Cell barcode by Genes matrix files	10679	2.42041	29.5159	one_group	6	EX3	0.118448	FALSE	EX8_L5
0679_BA17-AGCCAGCTCAAGCCTA	SeuratProject	8935	3671	3671	8935	0679_BA17	Occipital	XX	CTL	41	BA17	raw Cell barcode by Genes matrix files	10679	0.772286	11.1919	one_group	3	ODC2	0.0655804	FALSE	EX16_L6
0679_BA17-AGCCAGCTCACCATAG	SeuratProject	4821	2992	2992	4821	0679_BA17	Occipital	XX	CTL	41	BA17	raw Cell barcode by Genes matrix files	10679	1.41695	20.7469	one_group	6	EX3	0.0724498	FALSE	EX3_L2/3
0679_BA17-AGCCAGCTCAGGAAGC	SeuratProject	20929	5806	5806	20929	0679_BA17	Occipital	XX	CTL	41	BA17	raw Cell barcode by Genes matrix files	10679	0.398499	4.77874	one_group	19	INH4	0.0760865	FALSE	IHN4_KIT
0679_BA17-AGCCAGCTCTCCCATG	SeuratProject	4686	2945	2945	4686	0679_BA17	Occipital	XX	CTL	41	BA17	raw Cell barcode by Genes matrix files	10679	1.4204	21.3402	one_group	6	EX3	0.0748585	FALSE	EX8_L5
0679_BA17-AGCGATTAGAGATGCC	SeuratProject	9904	4319	4319	9904	0679_BA17	Occipital	XX	CTL	41	BA17	raw Cell barcode by Genes matrix files	10679	0.705598	10.102	one_group	8	OPC1	0.0260817	FALSE	OPCS
0679_BA17-AGCGATTAGGGCGAGA	SeuratProject	2513	1839	1839	2513	0679_BA17	Occipital	XX	CTL	41	BA17	raw Cell barcode by Genes matrix files	10679	2.49687	39.7931	one_group	2	AST1	0.0893111	FALSE	EX16_L6
0679_BA17-AGCGATTAGGTGCGAT	SeuratProject	6717	3348	3348	6717	0679_BA17	Occipital	XX	CTL	41	BA17	raw Cell barcode by Genes matrix files	10679	1.03112	14.8876	one_group	8	OPC1	0.0178992	FALSE	OPCS
0679_BA17-AGCGATTCACGGAAGT	SeuratProject	16013	5456	5456	16013	0679_BA17	Occipital	XX	CTL	41	BA17	raw Cell barcode by Genes matrix files	10679	0.450261	6.24727	one_group	5	EX2	0.0384626	FALSE	EX6_3/4
0679_BA17-AGCGATTCACTCTGCT	SeuratProject	5360	2722	2722	5360	0679_BA17	Occipital	XX	CTL	41	BA17	raw Cell barcode by Genes matrix files	10679	1.28133	18.6567	one_group	1	ODC1	0.128093	FALSE	EX16_L6
0679_BA17-AGCGATTCAGTGCCTG	SeuratProject	5490	2864	2864	5490	0679_BA17	Occipital	XX	CTL	41	BA17	raw Cell barcode by Genes matrix files	10679	1.23012	18.2183	one_group	1	ODC1	0.0571755	FALSE	EX16_L6
0679_BA17-AGCGATTCATACTTTC	SeuratProject	15369	5249	5249	15369	0679_BA17	Occipital	XX	CTL	41	BA17	raw Cell barcode by Genes matrix files	10679	0.539653	6.50872	one_group	2	AST1	0.0228163	FALSE	OPCS
0679_BA17-AGCGATTGTACGGTTT	SeuratProject	4487	2653	2653	4487	0679_BA17	Occipital	XX	CTL	41	BA17	raw Cell barcode by Genes matrix files	10679	1.29552	22.2916	one_group	9	ODC3	0.0495261	FALSE	EX16_L6
0679_BA17-AGCGATTGTCTAACGT	SeuratProject	4055	2451	2451	4055	0679_BA17	Occipital	XX	CTL	41	BA17	raw Cell barcode by Genes matrix files	10679	1.83679	24.6609	one_group	9	ODC3	0.0736464	FALSE	EX16_L6
0679_BA17-AGCGATTGTGACTCTA	SeuratProject	7363	3455	3455	7363	0679_BA17	Occipital	XX	CTL	41	BA17	raw Cell barcode by Genes matrix files	10679	0.894293	13.5851	one_group	1	ODC1	0.0288092	FALSE	EX16_L6
0679_BA17-AGCGATTGTTAGGACG	SeuratProject	3434	2325	2325	3434	0679_BA17	Occipital	XX	CTL	41	BA17	raw Cell barcode by Genes matrix files	10679	2.29516	29.1206	one_group	6	EX3	0.136407	FALSE	EX8_L5
0679_BA17-AGCGATTGTTTATGCG	SeuratProject	8641	3972	3972	8641	0679_BA17	Occipital	XX	CTL	41	BA17	raw Cell barcode by Genes matrix files	10679	0.712012	11.5848	one_group	14	AST2	0.0281173	FALSE	ASTRO_2
0679_BA17-AGCGATTTCAGCTGAT	SeuratProject	8919	3850	3850	8919	0679_BA17	Occipital	XX	CTL	41	BA17	raw Cell barcode by Genes matrix files	10679	0.741642	11.2133	one_group	3	ODC2	0.0966422	FALSE	EX16_L6
0679_BA17-AGCGCCAAGAACGCGT	SeuratProject	14777	5369	5369	14777	0679_BA17	Occipital	XX	CTL	41	BA17	raw Cell barcode by Genes matrix files	10679	0.400696	6.76819	one_group	12	INH2	0.185267	FALSE	IHN2_SST
0679_BA17-AGCGCCAAGAATTTGG	SeuratProject	7862	3440	3440	7862	0679_BA17	Occipital	XX	CTL	41	BA17	raw Cell barcode by Genes matrix files	10679	0.89303	12.7194	one_group	1	ODC1	0.0712684	FALSE	EX15_L6
0679_BA17-AGCGCCAAGAGTTCGG	SeuratProject	6898	3380	3380	6898	0679_BA17	Occipital	XX	CTL	41	BA17	raw Cell barcode by Genes matrix files	10679	1.18234	14.497	one_group	3	ODC2	0.0893111	FALSE	EX16_L6
0679_BA17-AGCGCCAAGCACGTCC	SeuratProject	16406	5582	5582	16406	0679_BA17	Occipital	XX	CTL	41	BA17	raw Cell barcode by Genes matrix files	10679	0.464184	6.09607	one_group	5	EX2	0.0634023	FALSE	EX6_3/4
0679_BA17-AGCGCCAAGCGCTGAA	SeuratProject	6791	3240	3240	6791	0679_BA17	Occipital	XX	CTL	41	BA17	raw Cell barcode by Genes matrix files	10679	0.97256	14.7254	one_group	1	ODC1	0.170644	FALSE	EX16_L6
0679_BA17-AGCGCCAAGTGAGGTC	SeuratProject	14690	4998	4998	14690	0679_BA17	Occipital	XX	CTL	41	BA17	raw Cell barcode by Genes matrix files	10679	0.549408	6.80921	one_group	4	EX1	0.0532629	FALSE	EX3_L2/3
0679_BA17-AGCGCCACAGATACTC	SeuratProject	17103	5629	5629	17103	0679_BA17	Occipital	XX	CTL	41	BA17	raw Cell barcode by Genes matrix files	10679	0.510394	5.84864	one_group	16	EX5	0.0936469	FALSE	EX7_L4
0679_BA17-AGCGCCACATATCTGG	SeuratProject	3718	2442	2442	3718	0679_BA17	Occipital	XX	CTL	41	BA17	raw Cell barcode by Genes matrix files	10679	1.96819	26.9034	one_group	7	MG1	0.198097	FALSE	MICROGLIA_2
0679_BA17-AGCGCCAGTTGAATCC	SeuratProject	9176	3999	3999	9176	0679_BA17	Occipital	XX	CTL	41	BA17	raw Cell barcode by Genes matrix files	10679	1.01431	10.9016	one_group	3	ODC2	0.0345982	FALSE	EX16_L6
0679_BA17-AGCGCCATCACCTCAC	SeuratProject	5239	2844	2844	5239	0679_BA17	Occipital	XX	CTL	41	BA17	raw Cell barcode by Genes matrix files	10679	1.28528	19.0876	one_group	1	ODC1	0.138576	FALSE	IHN2_SST
0679_BA17-AGCGCCATCATTCGTT	SeuratProject	5803	3099	3099	5803	0679_BA17	Occipital	XX	CTL	41	BA17	raw Cell barcode by Genes matrix files	10679	1.64794	17.2325	one_group	1	ODC1	0.104525	FALSE	EX16_L6
0679_BA17-AGCGCCATCGTTCTGC	SeuratProject	9427	4680	4680	9427	0679_BA17	Occipital	XX	CTL	41	BA17	raw Cell barcode by Genes matrix files	10679	1.06019	10.6146	one_group	15	END1	0.0893111	FALSE	ENDO
0679_BA17-AGCGCTGAGAAATGGG	SeuratProject	2635	1734	1734	2635	0679_BA17	Occipital	XX	CTL	41	BA17	raw Cell barcode by Genes matrix files	10679	2.06429	37.9507	one_group	9	ODC3	0.130119	FALSE	EX15_L6
0679_BA17-AGCGCTGAGCTGAGCA	SeuratProject	6570	3219	3219	6570	0679_BA17	Occipital	XX	CTL	41	BA17	raw Cell barcode by Genes matrix files	10679	0.886113	15.2207	one_group	3	ODC2	0.0773307	FALSE	EX16_L6
0679_BA17-AGCGCTGAGTTTGCTG	SeuratProject	5657	3177	3177	5657	0679_BA17	Occipital	XX	CTL	41	BA17	raw Cell barcode by Genes matrix files	10679	1.5409	17.6835	one_group	15	END1	0.0865203	FALSE	ENDO
0679_BA17-AGCGCTGCACCACATA	SeuratProject	8719	3951	3951	8719	0679_BA17	Occipital	XX	CTL	41	BA17	raw Cell barcode by Genes matrix files	10679	0.571851	11.4705	one_group	8	OPC1	0.0376736	FALSE	OPCS
0679_BA17-AGCGCTGCACTCACTC	SeuratProject	7796	3757	3757	7796	0679_BA17	Occipital	XX	CTL	41	BA17	raw Cell barcode by Genes matrix files	10679	0.724594	12.8304	one_group	10	INH1	0.0997256	FALSE	IHN3_CR
0679_BA17-AGCGCTGCACTGGACC	SeuratProject	8095	3740	3740	8095	0679_BA17	Occipital	XX	CTL	41	BA17	raw Cell barcode by Genes matrix files	10679	0.775583	12.3579	one_group	3	ODC2	0.0551964	FALSE	EX16_L6
0679_BA17-AGCGCTGCAGCCCACA	SeuratProject	3592	2345	2345	3592	0679_BA17	Occipital	XX	CTL	41	BA17	raw Cell barcode by Genes matrix files	10679	2.02115	27.8474	one_group	2	AST1	0.101302	FALSE	EX8_L5
0679_BA17-AGCGCTGCAGTCGCTG	SeuratProject	7114	3498	3498	7114	0679_BA17	Occipital	XX	CTL	41	BA17	raw Cell barcode by Genes matrix files	10679	1.07568	14.0588	one_group	3	ODC2	0.0893111	FALSE	EX16_L6
0679_BA17-AGCGCTGGTTGGATCT	SeuratProject	9014	4034	4034	9014	0679_BA17	Occipital	XX	CTL	41	BA17	raw Cell barcode by Genes matrix files	10679	0.720137	11.1	one_group	8	OPC1	0.0425348	FALSE	OPCS
0679_BA17-AGCGCTGTCAACCTCC	SeuratProject	4779	2945	2945	4779	0679_BA17	Occipital	XX	CTL	41	BA17	raw Cell barcode by Genes matrix files	10679	1.87121	20.9249	one_group	2	AST1	0.106173	FALSE	EX8_L5
0679_BA17-AGCGCTGTCAGCCCAG	SeuratProject	2589	1887	1887	2589	0679_BA17	Occipital	XX	CTL	41	BA17	raw Cell barcode by Genes matrix files	10679	2.15227	38.6399	one_group	6	EX3	0.0592017	FALSE	EX8_L5
0679_BA17-AGCGTATAGACATCAA	SeuratProject	2853	1898	1898	2853	0679_BA17	Occipital	XX	CTL	41	BA17	raw Cell barcode by Genes matrix files	10679	1.80695	35.0631	one_group	9	ODC3	0.159939	FALSE	MYLEN_OLIGO_4
0679_BA17-AGCGTATAGTAGTCTC	SeuratProject	5749	3087	3087	5749	0679_BA17	Occipital	XX	CTL	41	BA17	raw Cell barcode by Genes matrix files	10679	0.759795	17.3943	one_group	1	ODC1	0.0921812	FALSE	EX16_L6
0679_BA17-AGCGTATCAAACTGCT	SeuratProject	7072	3355	3355	7072	0679_BA17	Occipital	XX	CTL	41	BA17	raw Cell barcode by Genes matrix files	10679	1.21524	14.1423	one_group	1	ODC1	0.182223	FALSE	EX16_L6
0679_BA17-AGCGTATCATACCACA	SeuratProject	3271	2246	2246	3271	0679_BA17	Occipital	XX	CTL	41	BA17	raw Cell barcode by Genes matrix files	10679	2.73856	30.5717	one_group	15	END1	0.118448	FALSE	ENDO
0679_BA17-AGCGTATGTTCGATTG	SeuratProject	14122	5124	5124	14122	0679_BA17	Occipital	XX	CTL	41	BA17	raw Cell barcode by Genes matrix files	10679	0.584378	7.08165	one_group	5	EX2	0.0295079	FALSE	EX6_3/4
0679_BA17-AGCGTATGTTTCACTT	SeuratProject	8810	3995	3995	8810	0679_BA17	Occipital	XX	CTL	41	BA17	raw Cell barcode by Genes matrix files	10679	0.562461	11.3533	one_group	3	ODC2	0.194787	FALSE	EX16_L6
0679_BA17-AGCGTATTCCACGAAT	SeuratProject	7620	3563	3563	7620	0679_BA17	Occipital	XX	CTL	41	BA17	raw Cell barcode by Genes matrix files	10679	0.704682	13.1251	one_group	1	ODC1	0.147643	FALSE	EX16_L6
0679_BA17-AGCGTCGAGAAGATCT	SeuratProject	3280	2039	2039	3280	0679_BA17	Occipital	XX	CTL	41	BA17	raw Cell barcode by Genes matrix files	10679	1.61738	30.4878	one_group	9	ODC3	0.087906	FALSE	EX15_L6
0679_BA17-AGCGTCGAGATCGACG	SeuratProject	6848	3232	3232	6848	0679_BA17	Occipital	XX	CTL	41	BA17	raw Cell barcode by Genes matrix files	10679	1.19785	14.6049	one_group	3	ODC2	0.0495261	FALSE	EX15_L6
0679_BA17-AGCGTCGCAAGGACAC	SeuratProject	4318	2423	2423	4318	0679_BA17	Occipital	XX	CTL	41	BA17	raw Cell barcode by Genes matrix files	10679	1.34119	23.1642	one_group	9	ODC3	0.128093	FALSE	MYLEN_OLIGO_4
0679_BA17-AGCGTCGCACTATGTG	SeuratProject	13752	4920	4920	13752	0679_BA17	Occipital	XX	CTL	41	BA17	raw Cell barcode by Genes matrix files	10679	0.618831	7.27379	one_group	16	EX5	0.0865203	FALSE	EX7_L4
0679_BA17-AGCGTCGCAGCATGCC	SeuratProject	3422	2233	2233	3422	0679_BA17	Occipital	XX	CTL	41	BA17	raw Cell barcode by Genes matrix files	10679	1.57332	29.2312	one_group	8	OPC1	0.188374	FALSE	OPCS
0679_BA17-AGCGTCGCAGGAGGTT	SeuratProject	2884	2084	2084	2884	0679_BA17	Occipital	XX	CTL	41	BA17	raw Cell barcode by Genes matrix files	10679	2.12431	34.6861	one_group	7	MG1	0.0288092	FALSE	MICROGLIA_2
0679_BA17-AGCGTCGGTAATACCC	SeuratProject	9464	3987	3987	9464	0679_BA17	Occipital	XX	CTL	41	BA17	raw Cell barcode by Genes matrix files	10679	0.793649	10.5664	one_group	16	EX5	0.0376736	FALSE	EX7_L4
0679_BA17-AGCGTCGGTCCCGCAA	SeuratProject	3083	1981	1981	3083	0679_BA17	Occipital	XX	CTL	41	BA17	raw Cell barcode by Genes matrix files	10679	1.27433	32.457	one_group	8	OPC1	0.0295079	FALSE	OPCS
0679_BA17-AGCGTCGTCGCGGACT	SeuratProject	6210	3126	3126	6210	0679_BA17	Occipital	XX	CTL	41	BA17	raw Cell barcode by Genes matrix files	10679	0.820222	16.1031	one_group	11	EX4	0.116611	FALSE	EX8_L5
0679_BA17-AGCGTCGTCTTCCCAG	SeuratProject	5945	2960	2960	5945	0679_BA17	Occipital	XX	CTL	41	BA17	raw Cell barcode by Genes matrix files	10679	1.01723	16.8265	one_group	11	EX4	0.0392599	FALSE	EX8_L5
0679_BA17-AGCTACAAGAAGCTCG	SeuratProject	7086	3501	3501	7086	0679_BA17	Occipital	XX	CTL	41	BA17	raw Cell barcode by Genes matrix files	10679	0.968212	14.1143	one_group	1	ODC1	0.257931	FALSE	EX16_L6
0679_BA17-AGCTACAAGACGTCGA	SeuratProject	3286	2189	2189	3286	0679_BA17	Occipital	XX	CTL	41	BA17	raw Cell barcode by Genes matrix files	10679	1.62573	30.4414	one_group	7	MG1	0.0281173	FALSE	MICROGLIA_2
0679_BA17-AGCTACAAGCAGCCTC	SeuratProject	6328	3578	3578	6328	0679_BA17	Occipital	XX	CTL	41	BA17	raw Cell barcode by Genes matrix files	10679	1.3765	15.8053	one_group	15	END1	0.114803	FALSE	ENDO
0679_BA17-AGCTACACAGTGGCTC	SeuratProject	6402	3186	3186	6402	0679_BA17	Occipital	XX	CTL	41	BA17	raw Cell barcode by Genes matrix files	10679	0.967292	15.6226	one_group	1	ODC1	0.154884	FALSE	EX16_L6
0679_BA17-AGCTACAGTACAGTTC	SeuratProject	8251	3936	3936	8251	0679_BA17	Occipital	XX	CTL	41	BA17	raw Cell barcode by Genes matrix files	10679	1.13614	12.1212	one_group	2	AST1	0.0247569	FALSE	ASTRO_3
0679_BA17-AGCTACAGTGTCCGGT	SeuratProject	7484	3585	3585	7484	0679_BA17	Occipital	XX	CTL	41	BA17	raw Cell barcode by Genes matrix files	10679	0.873233	13.3654	one_group	8	OPC1	0.0133255	FALSE	OPCS
0679_BA17-AGCTACATCGCTGTTC	SeuratProject	6939	3317	3317	6939	0679_BA17	Occipital	XX	CTL	41	BA17	raw Cell barcode by Genes matrix files	10679	1.1178	14.4113	one_group	3	ODC2	0.0798688	FALSE	MYLEN_OLIGO_4
0679_BA17-AGCTCAAAGTAAACAC	SeuratProject	5423	3124	3124	5423	0679_BA17	Occipital	XX	CTL	41	BA17	raw Cell barcode by Genes matrix files	10679	1.01665	18.4468	one_group	7	MG1	0.0155717	FALSE	MICROGLIA_2
0679_BA17-AGCTCAACAGTGACCC	SeuratProject	6376	3337	3337	6376	0679_BA17	Occipital	XX	CTL	41	BA17	raw Cell barcode by Genes matrix files	10679	1.28316	15.6838	one_group	1	ODC1	0.0592017	FALSE	EX16_L6
0679_BA17-AGCTCAAGTAGTGATA	SeuratProject	2880	2043	2043	2880	0679_BA17	Occipital	XX	CTL	41	BA17	raw Cell barcode by Genes matrix files	10679	2.3705	34.7343	one_group	6	EX3	0.0865203	FALSE	EX16_L6
0679_BA17-AGCTCAAGTGGGTTGA	SeuratProject	16835	5451	5451	16835	0679_BA17	Occipital	XX	CTL	41	BA17	raw Cell barcode by Genes matrix files	10679	0.475212	5.94212	one_group	5	EX2	0.0288092	FALSE	EX6_3/4
0679_BA17-AGCTCAATCAAATAGG	SeuratProject	7512	3631	3631	7512	0679_BA17	Occipital	XX	CTL	41	BA17	raw Cell barcode by Genes matrix files	10679	1.2228	13.312	one_group	1	ODC1	0.0798688	FALSE	EX16_L6
0679_BA17-AGCTCAATCACACCCT	SeuratProject	5858	3472	3472	5858	0679_BA17	Occipital	XX	CTL	41	BA17	raw Cell barcode by Genes matrix files	10679	1.87706	17.0765	one_group	7	MG1	0.253235	FALSE	EX8_L5
0679_BA17-AGCTCAATCGTAGCTA	SeuratProject	9840	4050	4050	9840	0679_BA17	Occipital	XX	CTL	41	BA17	raw Cell barcode by Genes matrix files	10679	0.61996	10.1647	one_group	3	ODC2	0.087906	FALSE	EX16_L6
0679_BA17-AGCTCAATCTGTAAGC	SeuratProject	7446	3630	3630	7446	0679_BA17	Occipital	XX	CTL	41	BA17	raw Cell barcode by Genes matrix files	10679	1.21191	13.43	one_group	1	ODC1	0.244191	FALSE	EX16_L6
0679_BA17-AGCTCAATCTTCGATT	SeuratProject	8270	3786	3786	8270	0679_BA17	Occipital	XX	CTL	41	BA17	raw Cell barcode by Genes matrix files	10679	0.72618	12.0963	one_group	8	OPC1	0.0173094	FALSE	OPCS
0679_BA17-AGCTTCCAGAAGGGAT	SeuratProject	7908	3802	3802	7908	0679_BA17	Occipital	XX	CTL	41	BA17	raw Cell barcode by Genes matrix files	10679	0.8912	12.6454	one_group	3	ODC2	0.173453	FALSE	EX16_L6
0679_BA17-AGCTTCCAGAGCAGAA	SeuratProject	17081	5458	5458	17081	0679_BA17	Occipital	XX	CTL	41	BA17	raw Cell barcode by Genes matrix files	10679	0.539493	5.85549	one_group	10	INH1	0.0785913	FALSE	IHN3_CR
0679_BA17-AGCTTCCAGGGAGGTG	SeuratProject	5683	3050	3050	5683	0679_BA17	Occipital	XX	CTL	41	BA17	raw Cell barcode by Genes matrix files	10679	1.49881	17.5994	one_group	1	ODC1	0.150013	FALSE	EX16_L6
0679_BA17-AGCTTCCAGTCCGCGT	SeuratProject	11060	4453	4453	11060	0679_BA17	Occipital	XX	CTL	41	BA17	raw Cell barcode by Genes matrix files	10679	0.879644	9.04323	one_group	2	AST1	0.0316458	FALSE	ASTRO_2
0679_BA17-AGCTTCCCAAGAGTTA	SeuratProject	5965	3044	3044	5965	0679_BA17	Occipital	XX	CTL	41	BA17	raw Cell barcode by Genes matrix files	10679	1.16129	16.7701	one_group	9	ODC3	0.0907361	FALSE	EX8_L5
0679_BA17-AGCTTCCCATCGCTCT	SeuratProject	3121	2135	2135	3121	0679_BA17	Occipital	XX	CTL	41	BA17	raw Cell barcode by Genes matrix files	10679	2.35467	32.041	one_group	6	EX3	0.0655804	FALSE	EX8_L5
0679_BA17-AGCTTCCCATGTACGT	SeuratProject	6425	3681	3681	6425	0679_BA17	Occipital	XX	CTL	41	BA17	raw Cell barcode by Genes matrix files	10679	1.2283	15.5642	one_group	7	MG1	0.0353552	FALSE	MICROGLIA_2
0679_BA17-AGCTTCCGTATCTTCT	SeuratProject	9854	4014	4014	9854	0679_BA17	Occipital	XX	CTL	41	BA17	raw Cell barcode by Genes matrix files	10679	0.782795	10.1492	one_group	3	ODC2	0.0851535	FALSE	EX16_L6
0679_BA17-AGCTTCCGTCCACACG	SeuratProject	9592	4011	4011	9592	0679_BA17	Occipital	XX	CTL	41	BA17	raw Cell barcode by Genes matrix files	10679	0.76007	10.4275	one_group	3	ODC2	0.113023	FALSE	MYLEN_OLIGO_4
0679_BA17-AGCTTCCTCACTGGGC	SeuratProject	9175	3861	3861	9175	0679_BA17	Occipital	XX	CTL	41	BA17	raw Cell barcode by Genes matrix files	10679	0.701285	10.8992	one_group	3	ODC2	0.114803	FALSE	EX16_L6
0679_BA17-AGCTTCCTCATTCGGA	SeuratProject	3327	2174	2174	3327	0679_BA17	Occipital	XX	CTL	41	BA17	raw Cell barcode by Genes matrix files	10679	1.60394	30.0571	one_group	9	ODC3	0.0513733	FALSE	EX16_L6
0679_BA17-AGCTTCCTCCACCCTA	SeuratProject	5869	3054	3054	5869	0679_BA17	Occipital	XX	CTL	41	BA17	raw Cell barcode by Genes matrix files	10679	1.04519	17.0416	one_group	1	ODC1	0.0838054	FALSE	EX16_L6
0679_BA17-AGCTTCCTCCGTGTAA	SeuratProject	6223	3210	3210	6223	0679_BA17	Occipital	XX	CTL	41	BA17	raw Cell barcode by Genes matrix files	10679	0.950207	16.0694	one_group	8	OPC1	0.136407	FALSE	OPCS
0679_BA17-AGCTTCCTCCTCCACA	SeuratProject	6523	3256	3256	6523	0679_BA17	Occipital	XX	CTL	41	BA17	raw Cell barcode by Genes matrix files	10679	1.20742	15.3304	one_group	1	ODC1	0.0353552	FALSE	EX16_L6
0679_BA17-AGCTTCCTCTCCTACG	SeuratProject	2953	2074	2074	2953	0679_BA17	Occipital	XX	CTL	41	BA17	raw Cell barcode by Genes matrix files	10679	2.12193	33.8639	one_group	14	AST2	0.101302	FALSE	EX16_L6
0679_BA17-AGGAAATCAGGCGAAT	SeuratProject	5050	3006	3006	5050	0679_BA17	Occipital	XX	CTL	41	BA17	raw Cell barcode by Genes matrix files	10679	1.38627	19.802	one_group	7	MG1	0.0178992	FALSE	MICROGLIA_2
0679_BA17-AGGAAATGTCATGGCC	SeuratProject	2880	2004	2004	2880	0679_BA17	Occipital	XX	CTL	41	BA17	raw Cell barcode by Genes matrix files	10679	2.50043	34.7222	one_group	20	Mural	0.0634023	FALSE	EX16_L6
0679_BA17-AGGAAATGTTGTATGC	SeuratProject	3157	2022	2022	3157	0679_BA17	Occipital	XX	CTL	41	BA17	raw Cell barcode by Genes matrix files	10679	2.03088	31.6857	one_group	9	ODC3	0.16789	FALSE	EX16_L6
0679_BA17-AGGAAATTCACCATGA	SeuratProject	7427	3482	3482	7427	0679_BA17	Occipital	XX	CTL	41	BA17	raw Cell barcode by Genes matrix files	10679	0.825959	13.4662	one_group	3	ODC2	0.0712684	FALSE	IHN2_SST
0679_BA17-AGGAAATTCCGTGGTG	SeuratProject	6509	3197	3197	6509	0679_BA17	Occipital	XX	CTL	41	BA17	raw Cell barcode by Genes matrix files	10679	0.964936	15.3704	one_group	10	INH1	0.0851535	FALSE	IHN3_CR
0679_BA17-AGGAATAAGCAGATAT	SeuratProject	7578	3759	3759	7578	0679_BA17	Occipital	XX	CTL	41	BA17	raw Cell barcode by Genes matrix files	10679	1.39117	13.2013	one_group	8	OPC1	0.0893111	FALSE	OPCS
0679_BA17-AGGAATAAGCAGCCCT	SeuratProject	4204	2718	2718	4204	0679_BA17	Occipital	XX	CTL	41	BA17	raw Cell barcode by Genes matrix files	10679	1.74149	23.7925	one_group	6	EX3	0.0798688	FALSE	EX8_L5
0679_BA17-AGGAATAAGCATGTTC	SeuratProject	9017	4046	4046	9017	0679_BA17	Occipital	XX	CTL	41	BA17	raw Cell barcode by Genes matrix files	10679	0.944755	11.0902	one_group	3	ODC2	0.122212	FALSE	EX16_L6
0679_BA17-AGGAATAAGGACGCTA	SeuratProject	5843	3002	3002	5843	0679_BA17	Occipital	XX	CTL	41	BA17	raw Cell barcode by Genes matrix files	10679	0.920037	17.1145	one_group	1	ODC1	0.194787	FALSE	EX16_L6
0679_BA17-AGGAATAAGGATTTGA	SeuratProject	4414	2748	2748	4414	0679_BA17	Occipital	XX	CTL	41	BA17	raw Cell barcode by Genes matrix files	10679	1.73356	22.6552	one_group	7	MG1	0.0215527	FALSE	MICROGLIA_2
0679_BA17-AGGAATAAGGCATCTT	SeuratProject	4626	2500	2500	4626	0679_BA17	Occipital	XX	CTL	41	BA17	raw Cell barcode by Genes matrix files	10679	1.30838	21.6263	one_group	8	OPC1	0.0155717	FALSE	OPCS
0679_BA17-AGGAATACACTGGACC	SeuratProject	6718	3346	3346	6718	0679_BA17	Occipital	XX	CTL	41	BA17	raw Cell barcode by Genes matrix files	10679	1.05163	14.8898	one_group	12	INH2	0.12414	FALSE	IHN2_SST
0679_BA17-AGGAATACAGCGTTGC	SeuratProject	8010	3817	3817	8010	0679_BA17	Occipital	XX	CTL	41	BA17	raw Cell barcode by Genes matrix files	10679	0.716933	12.4875	one_group	1	ODC1	0.212081	FALSE	EX8_L5
0679_BA17-AGGAATACATAGAGGC	SeuratProject	3606	2467	2467	3606	0679_BA17	Occipital	XX	CTL	41	BA17	raw Cell barcode by Genes matrix files	10679	1.77012	27.7316	one_group	2	AST1	0.0966422	FALSE	EX16_L6
0679_BA17-AGGAATACATCGCCTT	SeuratProject	7878	3661	3661	7878	0679_BA17	Occipital	XX	CTL	41	BA17	raw Cell barcode by Genes matrix files	10679	1.03402	12.6968	one_group	1	ODC1	0.239835	FALSE	EX16_L6
0679_BA17-AGGAATATCATACAGC	SeuratProject	4918	2808	2808	4918	0679_BA17	Occipital	XX	CTL	41	BA17	raw Cell barcode by Genes matrix files	10679	1.27228	20.3335	one_group	9	ODC3	0.204935	FALSE	EX16_L6
0679_BA17-AGGAATATCTCATTTG	SeuratProject	8462	3745	3745	8462	0679_BA17	Occipital	XX	CTL	41	BA17	raw Cell barcode by Genes matrix files	10679	1.1597	11.8175	one_group	3	ODC2	0.0442256	FALSE	EX16_L6
0679_BA17-AGGACGAAGCGTCAGA	SeuratProject	4528	2734	2734	4528	0679_BA17	Occipital	XX	CTL	41	BA17	raw Cell barcode by Genes matrix files	10679	1.30761	22.0946	one_group	7	MG1	0.0111565	FALSE	MICROGLIA_2
0679_BA17-AGGACGACAATAGAGT	SeuratProject	4805	2671	2671	4805	0679_BA17	Occipital	XX	CTL	41	BA17	raw Cell barcode by Genes matrix files	10679	1.83806	20.8203	one_group	9	ODC3	0.118448	FALSE	EX16_L6
0679_BA17-AGGACGACAGTAGTGG	SeuratProject	3850	2376	2376	3850	0679_BA17	Occipital	XX	CTL	41	BA17	raw Cell barcode by Genes matrix files	10679	1.66666	25.9808	one_group	9	ODC3	0.162539	FALSE	EX16_L6
0679_BA17-AGGACGAGTAACATAG	SeuratProject	4261	2586	2586	4261	0679_BA17	Occipital	XX	CTL	41	BA17	raw Cell barcode by Genes matrix files	10679	1.53955	23.4742	one_group	8	OPC1	0.22738	FALSE	OPCS
0679_BA17-AGGACGAGTACCGGCT	SeuratProject	5465	3229	3229	5465	0679_BA17	Occipital	XX	CTL	41	BA17	raw Cell barcode by Genes matrix files	10679	1.09053	18.3083	one_group	7	MG1	0.0234571	FALSE	MICROGLIA_2
0679_BA17-AGGACGATCAGTGCGC	SeuratProject	4084	2563	2563	4084	0679_BA17	Occipital	XX	CTL	41	BA17	raw Cell barcode by Genes matrix files	10679	1.36385	24.4918	one_group	14	AST2	0.0450849	FALSE	EX8_L5
0679_BA17-AGGACGATCCGGCTTT	SeuratProject	10119	4418	4418	10119	0679_BA17	Occipital	XX	CTL	41	BA17	raw Cell barcode by Genes matrix files	10679	0.741078	9.88435	one_group	3	ODC2	0.0798688	FALSE	EX8_L5
0679_BA17-AGGACGATCGCCTAGG	SeuratProject	5294	2939	2939	5294	0679_BA17	Occipital	XX	CTL	41	BA17	raw Cell barcode by Genes matrix files	10679	1.50107	18.9072	one_group	6	EX3	0.116611	FALSE	EX8_L5
0679_BA17-AGGACTTAGAATTTGG	SeuratProject	8270	3900	3900	8270	0679_BA17	Occipital	XX	CTL	41	BA17	raw Cell barcode by Genes matrix files	10679	1.1529	12.0948	one_group	1	ODC1	0.162539	FALSE	EX8_L5
0679_BA17-AGGACTTAGTATGTAG	SeuratProject	9080	4033	4033	9080	0679_BA17	Occipital	XX	CTL	41	BA17	raw Cell barcode by Genes matrix files	10679	0.876546	11.0132	one_group	3	ODC2	0.0581826	FALSE	EX16_L6
0679_BA17-AGGACTTAGTGCCAGA	SeuratProject	3443	2339	2339	3443	0679_BA17	Occipital	XX	CTL	41	BA17	raw Cell barcode by Genes matrix files	10679	1.63538	29.0529	one_group	6	EX3	0.0612767	FALSE	EX3_L2/3
0679_BA17-AGGACTTCAACAGCCC	SeuratProject	7715	3820	3820	7715	0679_BA17	Occipital	XX	CTL	41	BA17	raw Cell barcode by Genes matrix files	10679	0.787934	12.9651	one_group	21	ODC4	0.223422	FALSE	MICROGLIA_2
0679_BA17-AGGACTTCACAAGCTT	SeuratProject	4259	2659	2659	4259	0679_BA17	Occipital	XX	CTL	41	BA17	raw Cell barcode by Genes matrix files	10679	1.83827	23.4852	one_group	15	END1	0.060233	FALSE	ENDO
0679_BA17-AGGACTTCACAGTCCG	SeuratProject	3267	2244	2244	3267	0679_BA17	Occipital	XX	CTL	41	BA17	raw Cell barcode by Genes matrix files	10679	1.69301	30.6185	one_group	2	AST1	0.12414	FALSE	EX16_L6
0679_BA17-AGGACTTCAGCAGTGA	SeuratProject	2518	1796	1796	2518	0679_BA17	Occipital	XX	CTL	41	BA17	raw Cell barcode by Genes matrix files	10679	2.57273	39.7614	one_group	6	EX3	0.116611	FALSE	EX16_L6
0679_BA17-AGGACTTCATCGCTGG	SeuratProject	3583	2331	2331	3583	0679_BA17	Occipital	XX	CTL	41	BA17	raw Cell barcode by Genes matrix files	10679	2.23938	27.9252	one_group	2	AST1	0.0678129	FALSE	EX16_L6
0679_BA17-AGGACTTGTCCCTGAG	SeuratProject	6208	3211	3211	6208	0679_BA17	Occipital	XX	CTL	41	BA17	raw Cell barcode by Genes matrix files	10679	1.29346	16.1108	one_group	1	ODC1	0.0678129	FALSE	EX16_L6
0679_BA17-AGGACTTGTCGCAGTC	SeuratProject	7267	3520	3520	7267	0679_BA17	Occipital	XX	CTL	41	BA17	raw Cell barcode by Genes matrix files	10679	0.820615	13.7627	one_group	1	ODC1	0.22738	FALSE	EX16_L6
0679_BA17-AGGACTTGTCTACATG	SeuratProject	3394	2276	2276	3394	0679_BA17	Occipital	XX	CTL	41	BA17	raw Cell barcode by Genes matrix files	10679	2.36636	29.4724	one_group	20	Mural	0.0634023	FALSE	EX8_L5
0679_BA17-AGGACTTGTGGAGAAA	SeuratProject	7393	3573	3573	7393	0679_BA17	Occipital	XX	CTL	41	BA17	raw Cell barcode by Genes matrix files	10679	0.99739	13.5281	one_group	8	OPC1	0.0241039	FALSE	OPCS
0679_BA17-AGGACTTGTTCCGCAG	SeuratProject	4940	2693	2693	4940	0679_BA17	Occipital	XX	CTL	41	BA17	raw Cell barcode by Genes matrix files	10679	1.0758	20.2429	one_group	1	ODC1	0.165189	FALSE	EX16_L6
0679_BA17-AGGACTTGTTTGTTGG	SeuratProject	21554	5961	5961	21554	0679_BA17	Occipital	XX	CTL	41	BA17	raw Cell barcode by Genes matrix files	10679	0.36122	4.64037	one_group	5	EX2	0.0811634	FALSE	EX2_L2/3
0679_BA17-AGGACTTTCCACCTCA	SeuratProject	7472	3585	3585	7472	0679_BA17	Occipital	XX	CTL	41	BA17	raw Cell barcode by Genes matrix files	10679	0.78097	13.3851	one_group	1	ODC1	0.070102	FALSE	EX16_L6
0679_BA17-AGGACTTTCCTTTGAT	SeuratProject	12938	4909	4909	12938	0679_BA17	Occipital	XX	CTL	41	BA17	raw Cell barcode by Genes matrix files	10679	0.607113	7.73096	one_group	12	INH2	0.0459536	FALSE	IHN2_SST
0679_BA17-AGGACTTTCGAGAATA	SeuratProject	10990	4354	4354	10990	0679_BA17	Occipital	XX	CTL	41	BA17	raw Cell barcode by Genes matrix files	10679	0.698367	9.10001	one_group	3	ODC2	0.0433756	FALSE	EX16_L6
0679_BA17-AGGACTTTCGTCTCAC	SeuratProject	10883	4413	4413	10883	0679_BA17	Occipital	XX	CTL	41	BA17	raw Cell barcode by Genes matrix files	10679	0.731479	9.19033	one_group	3	ODC2	0.0361201	FALSE	EX16_L6
0679_BA17-AGGACTTTCTTCGTAT	SeuratProject	9435	4016	4016	9435	0679_BA17	Occipital	XX	CTL	41	BA17	raw Cell barcode by Genes matrix files	10679	0.79894	10.6011	one_group	8	OPC1	0.0116917	FALSE	OPCS
0679_BA17-AGGAGGTAGAAACCAT	SeuratProject	5339	3054	3054	5339	0679_BA17	Occipital	XX	CTL	41	BA17	raw Cell barcode by Genes matrix files	10679	1.39395	18.7301	one_group	1	ODC1	0.0736464	FALSE	EX16_L6
0679_BA17-AGGAGGTAGAGGATCC	SeuratProject	9242	4000	4000	9242	0679_BA17	Occipital	XX	CTL	41	BA17	raw Cell barcode by Genes matrix files	10679	0.721609	10.8213	one_group	3	ODC2	0.0785913	FALSE	EX8_L5
0679_BA17-AGGAGGTCAATTGAGA	SeuratProject	15529	5456	5456	15529	0679_BA17	Occipital	XX	CTL	41	BA17	raw Cell barcode by Genes matrix files	10679	0.55005	6.43998	one_group	16	EX5	0.0824754	FALSE	EX8_L5
0679_BA17-AGGAGGTCACCCGTAG	SeuratProject	5463	3027	3027	5463	0679_BA17	Occipital	XX	CTL	41	BA17	raw Cell barcode by Genes matrix files	10679	1.28518	18.3083	one_group	1	ODC1	0.191547	FALSE	EX16_L6
0679_BA17-AGGAGGTCACCTCTGT	SeuratProject	6793	3437	3437	6793	0679_BA17	Occipital	XX	CTL	41	BA17	raw Cell barcode by Genes matrix files	10679	1.02302	14.721	one_group	1	ODC1	0.239835	FALSE	EX16_L6
0679_BA17-AGGAGGTCATACCAGT	SeuratProject	4855	2700	2700	4855	0679_BA17	Occipital	XX	CTL	41	BA17	raw Cell barcode by Genes matrix files	10679	1.24861	20.6016	one_group	9	ODC3	0.0748585	FALSE	EX16_L6
0679_BA17-AGGAGGTGTGTATTGC	SeuratProject	6625	3279	3279	6625	0679_BA17	Occipital	XX	CTL	41	BA17	raw Cell barcode by Genes matrix files	10679	1.35657	15.0966	one_group	1	ODC1	0.0408799	FALSE	EX16_L6
0679_BA17-AGGAGGTGTGTCATGT	SeuratProject	8298	3883	3883	8298	0679_BA17	Occipital	XX	CTL	41	BA17	raw Cell barcode by Genes matrix files	10679	0.983251	12.054	one_group	8	OPC1	0.0907361	FALSE	OPCS
0679_BA17-AGGAGGTGTTTGAAAG	SeuratProject	12712	5063	5063	12712	0679_BA17	Occipital	XX	CTL	41	BA17	raw Cell barcode by Genes matrix files	10679	0.77152	7.86782	one_group	3	ODC2	0.191547	FALSE	EX8_L5
0679_BA17-AGGAGGTTCAGACCTA	SeuratProject	3767	2233	2233	3767	0679_BA17	Occipital	XX	CTL	41	BA17	raw Cell barcode by Genes matrix files	10679	1.46237	26.5463	one_group	2	AST1	0.0209297	FALSE	ASTRO_3
0679_BA17-AGGAGGTTCGCACGAC	SeuratProject	4650	2903	2903	4650	0679_BA17	Occipital	XX	CTL	41	BA17	raw Cell barcode by Genes matrix files	10679	1.425	21.51	one_group	2	AST1	0.062333	FALSE	EX8_L5
0679_BA17-AGGAGGTTCTTTGCTA	SeuratProject	4937	2897	2897	4937	0679_BA17	Occipital	XX	CTL	41	BA17	raw Cell barcode by Genes matrix files	10679	1.16321	20.2634	one_group	9	ODC3	0.134275	FALSE	EX16_L6
0679_BA17-AGGATAAAGCTGGTGA	SeuratProject	2670	1896	1896	2670	0679_BA17	Occipital	XX	CTL	41	BA17	raw Cell barcode by Genes matrix files	10679	1.84284	37.4532	one_group	6	EX3	0.0893111	FALSE	EX16_L6
0679_BA17-AGGATAACAAAGACGC	SeuratProject	2867	2077	2077	2867	0679_BA17	Occipital	XX	CTL	41	BA17	raw Cell barcode by Genes matrix files	10679	2.18443	34.904	one_group	15	END1	0.0634023	FALSE	EX16_L6
0679_BA17-AGGATAACAAGTGGAC	SeuratProject	4763	2924	2924	4763	0679_BA17	Occipital	XX	CTL	41	BA17	raw Cell barcode by Genes matrix files	10679	1.93229	21.004	one_group	14	AST2	0.0712684	FALSE	EX16_L6
0679_BA17-AGGATAACATGTCAGT	SeuratProject	3318	2241	2241	3318	0679_BA17	Occipital	XX	CTL	41	BA17	raw Cell barcode by Genes matrix files	10679	1.90854	30.1568	one_group	6	EX3	0.0323728	FALSE	EX8_L5
0679_BA17-AGGATAAGTACCTATG	SeuratProject	8606	3859	3859	8606	0679_BA17	Occipital	XX	CTL	41	BA17	raw Cell barcode by Genes matrix files	10679	0.642717	11.6225	one_group	5	EX2	0.0981726	FALSE	EX1_L2
0679_BA17-AGGATAAGTAGTCACT	SeuratProject	6827	3516	3516	6827	0679_BA17	Occipital	XX	CTL	41	BA17	raw Cell barcode by Genes matrix files	10679	1.12862	14.652	one_group	2	AST1	0.0215527	FALSE	ASTRO_3
0679_BA17-AGGATAAGTTACGATC	SeuratProject	6441	3209	3209	6441	0679_BA17	Occipital	XX	CTL	41	BA17	raw Cell barcode by Genes matrix files	10679	0.965774	15.528	one_group	1	ODC1	0.0824754	FALSE	EX16_L6
0679_BA17-AGGATAATCAAATGAG	SeuratProject	7575	3567	3567	7575	0679_BA17	Occipital	XX	CTL	41	BA17	raw Cell barcode by Genes matrix files	10679	0.864504	13.2013	one_group	3	ODC2	0.11127	FALSE	EX16_L6
0679_BA17-AGGATCTAGCGTCTCG	SeuratProject	4307	2512	2512	4307	0679_BA17	Occipital	XX	CTL	41	BA17	raw Cell barcode by Genes matrix files	10679	1.01805	23.2234	one_group	9	ODC3	0.0997256	FALSE	EX16_L6
0679_BA17-AGGATCTAGCTACTAC	SeuratProject	8471	3694	3694	8471	0679_BA17	Occipital	XX	CTL	41	BA17	raw Cell barcode by Genes matrix files	10679	0.881196	11.8092	one_group	1	ODC1	0.0234571	FALSE	EX16_L6
0679_BA17-AGGATCTCAGCTGTTA	SeuratProject	9275	3732	3732	9275	0679_BA17	Occipital	XX	CTL	41	BA17	raw Cell barcode by Genes matrix files	10679	0.691521	10.7828	one_group	13	INH3	0.060233	FALSE	IHN1_PV
0679_BA17-AGGATCTCATACAGGG	SeuratProject	6753	3514	3514	6753	0679_BA17	Occipital	XX	CTL	41	BA17	raw Cell barcode by Genes matrix files	10679	1.07139	14.8148	one_group	1	ODC1	0.231433	FALSE	EX16_L6
0679_BA17-AGGATCTGTTAGAGAT	SeuratProject	9724	4153	4153	9724	0679_BA17	Occipital	XX	CTL	41	BA17	raw Cell barcode by Genes matrix files	10679	0.527559	10.2881	one_group	5	EX2	0.0712684	FALSE	EX1_L2
0679_BA17-AGGATCTTCCCGGTAG	SeuratProject	8111	3707	3707	8111	0679_BA17	Occipital	XX	CTL	41	BA17	raw Cell barcode by Genes matrix files	10679	0.806241	12.3305	one_group	12	INH2	0.0634023	FALSE	IHN2_SST
0679_BA17-AGGCATTAGATAACGT	SeuratProject	8814	3861	3861	8814	0679_BA17	Occipital	XX	CTL	41	BA17	raw Cell barcode by Genes matrix files	10679	0.716276	11.3456	one_group	3	ODC2	0.0468319	FALSE	EX16_L6
0679_BA17-AGGCATTCAACAGCCC	SeuratProject	8315	3928	3928	8315	0679_BA17	Occipital	XX	CTL	41	BA17	raw Cell barcode by Genes matrix files	10679	0.560036	12.0279	one_group	8	OPC1	0.0851535	FALSE	OPCS
0679_BA17-AGGCATTCAAGGTCTT	SeuratProject	8408	3889	3889	8408	0679_BA17	Occipital	XX	CTL	41	BA17	raw Cell barcode by Genes matrix files	10679	0.924153	11.8977	one_group	3	ODC2	0.194787	FALSE	EX16_L6
0679_BA17-AGGCATTCAGCCCACA	SeuratProject	3829	2580	2580	3829	0679_BA17	Occipital	XX	CTL	41	BA17	raw Cell barcode by Genes matrix files	10679	1.52652	26.1233	one_group	7	MG1	0.212081	FALSE	MICROGLIA_2
0679_BA17-AGGCATTGTAAGCAAT	SeuratProject	5528	3073	3073	5528	0679_BA17	Occipital	XX	CTL	41	BA17	raw Cell barcode by Genes matrix files	10679	1.21215	18.0897	one_group	1	ODC1	0.0666897	FALSE	EX16_L6
0679_BA17-AGGCATTGTAAGTAGT	SeuratProject	10466	4835	4835	10466	0679_BA17	Occipital	XX	CTL	41	BA17	raw Cell barcode by Genes matrix files	10679	1.23582	9.55657	one_group	15	END1	0.113023	FALSE	ENDO
0679_BA17-AGGCATTGTCACCTTC	SeuratProject	6467	3278	3278	6467	0679_BA17	Occipital	XX	CTL	41	BA17	raw Cell barcode by Genes matrix files	10679	0.52966	15.4655	one_group	1	ODC1	0.0981726	FALSE	EX16_L6
0679_BA17-AGGCATTGTTGTATGC	SeuratProject	2625	1890	1890	2625	0679_BA17	Occipital	XX	CTL	41	BA17	raw Cell barcode by Genes matrix files	10679	3.94555	38.1098	one_group	6	EX3	0.0644847	FALSE	EX16_L6
0679_BA17-AGGCATTTCCAAGGGA	SeuratProject	14271	5186	5186	14271	0679_BA17	Occipital	XX	CTL	41	BA17	raw Cell barcode by Genes matrix files	10679	0.588946	7.00869	one_group	10	INH1	0.0936469	FALSE	IHN3_CR
0679_BA17-AGGCATTTCTACGGGC	SeuratProject	9253	4012	4012	9253	0679_BA17	Occipital	XX	CTL	41	BA17	raw Cell barcode by Genes matrix files	10679	0.807922	10.812	one_group	1	ODC1	0.0433756	FALSE	EX16_L6
0679_BA17-AGGCCACAGCTAATGA	SeuratProject	3613	2393	2393	3613	0679_BA17	Occipital	XX	CTL	41	BA17	raw Cell barcode by Genes matrix files	10679	1.64641	27.6855	one_group	7	MG1	0.0221816	FALSE	MICROGLIA_2
0679_BA17-AGGCCACCAAACCACT	SeuratProject	5422	2922	2922	5422	0679_BA17	Occipital	XX	CTL	41	BA17	raw Cell barcode by Genes matrix files	10679	0.961367	18.4434	one_group	1	ODC1	0.104525	FALSE	EX16_L6
0679_BA17-AGGCCACCAACCACAT	SeuratProject	9273	4022	4022	9273	0679_BA17	Occipital	XX	CTL	41	BA17	raw Cell barcode by Genes matrix files	10679	0.87289	10.7863	one_group	8	OPC1	0.0203124	FALSE	OPCS
0679_BA17-AGGCCACCAATGAGCG	SeuratProject	5631	3316	3316	5631	0679_BA17	Occipital	XX	CTL	41	BA17	raw Cell barcode by Genes matrix files	10679	1.43546	17.762	one_group	15	END1	0.13218	FALSE	ENDO
0679_BA17-AGGCCACCACTAGGCC	SeuratProject	9958	4133	4133	9958	0679_BA17	Occipital	XX	CTL	41	BA17	raw Cell barcode by Genes matrix files	10679	0.63596	10.0442	one_group	3	ODC2	0.0551964	FALSE	EX8_L5
0679_BA17-AGGCCACCATTGCTGA	SeuratProject	12326	4783	4783	12326	0679_BA17	Occipital	XX	CTL	41	BA17	raw Cell barcode by Genes matrix files	10679	0.622288	8.11557	one_group	12	INH2	0.060233	FALSE	IHN2_SST
0679_BA17-AGGCCACGTAGTGGCA	SeuratProject	6087	3204	3204	6087	0679_BA17	Occipital	XX	CTL	41	BA17	raw Cell barcode by Genes matrix files	10679	1.29997	16.4312	one_group	1	ODC1	0.194787	FALSE	EX16_L6
0679_BA17-AGGCCACGTCAAGTTC	SeuratProject	6959	3348	3348	6959	0679_BA17	Occipital	XX	CTL	41	BA17	raw Cell barcode by Genes matrix files	10679	1.16307	14.374	one_group	1	ODC1	0.17924	FALSE	EX16_L6
0679_BA17-AGGCCACGTGAGATAT	SeuratProject	8251	3827	3827	8251	0679_BA17	Occipital	XX	CTL	41	BA17	raw Cell barcode by Genes matrix files	10679	0.756981	12.1227	one_group	3	ODC2	0.122212	FALSE	EX15_L6
0679_BA17-AGGCCACGTGCCGTAC	SeuratProject	6698	3307	3307	6698	0679_BA17	Occipital	XX	CTL	41	BA17	raw Cell barcode by Genes matrix files	10679	1.1603	14.9343	one_group	8	OPC1	0.0241039	FALSE	OPCS
0679_BA17-AGGCCACGTTGAATCC	SeuratProject	2834	1937	1937	2834	0679_BA17	Occipital	XX	CTL	41	BA17	raw Cell barcode by Genes matrix files	10679	1.74356	35.2858	one_group	6	EX3	0.0798688	FALSE	EX16_L6
0679_BA17-AGGCCACGTTGTTGTG	SeuratProject	12401	4440	4440	12401	0679_BA17	Occipital	XX	CTL	41	BA17	raw Cell barcode by Genes matrix files	10679	0.536597	8.06517	one_group	10	INH1	0.0376736	FALSE	IHN3_CR
0679_BA17-AGGCCACTCATGGTAC	SeuratProject	16839	5788	5788	16839	0679_BA17	Occipital	XX	CTL	41	BA17	raw Cell barcode by Genes matrix files	10679	0.538769	5.93895	one_group	10	INH1	0.0678129	FALSE	IHN3_CR
0679_BA17-AGGCCACTCCTCTCGA	SeuratProject	5456	2950	2950	5456	0679_BA17	Occipital	XX	CTL	41	BA17	raw Cell barcode by Genes matrix files	10679	0.845739	18.3284	one_group	1	ODC1	0.0907361	FALSE	EX16_L6
0679_BA17-AGGCTGCAGAGGTCGT	SeuratProject	5369	2915	2915	5369	0679_BA17	Occipital	XX	CTL	41	BA17	raw Cell barcode by Genes matrix files	10679	1.18778	18.6289	one_group	1	ODC1	0.116611	FALSE	EX16_L6
0679_BA17-AGGCTGCAGGATTCCT	SeuratProject	7816	3467	3467	7816	0679_BA17	Occipital	XX	CTL	41	BA17	raw Cell barcode by Genes matrix files	10679	0.894863	12.7992	one_group	1	ODC1	0.0785913	FALSE	EX16_L6
0679_BA17-AGGCTGCCAACTGGTT	SeuratProject	8331	3754	3754	8331	0679_BA17	Occipital	XX	CTL	41	BA17	raw Cell barcode by Genes matrix files	10679	0.883804	12.0062	one_group	3	ODC2	0.0513733	FALSE	EX16_L6
0679_BA17-AGGCTGCCACAACATC	SeuratProject	9631	4352	4352	9631	0679_BA17	Occipital	XX	CTL	41	BA17	raw Cell barcode by Genes matrix files	10679	0.96178	10.3842	one_group	3	ODC2	0.239835	FALSE	EX8_L5
0679_BA17-AGGCTGCCAGAGGTAC	SeuratProject	8095	3643	3643	8095	0679_BA17	Occipital	XX	CTL	41	BA17	raw Cell barcode by Genes matrix files	10679	1.02211	12.3548	one_group	3	ODC2	0.0384626	FALSE	EX16_L6
0679_BA17-AGGCTGCCATTACGGT	SeuratProject	14590	5216	5216	14590	0679_BA17	Occipital	XX	CTL	41	BA17	raw Cell barcode by Genes matrix files	10679	0.684551	6.85448	one_group	3	ODC2	0.0760865	FALSE	EX8_L5
0679_BA17-AGGCTGCGTAAGGCCA	SeuratProject	10433	4412	4412	10433	0679_BA17	Occipital	XX	CTL	41	BA17	raw Cell barcode by Genes matrix files	10679	0.737385	9.58589	one_group	3	ODC2	0.145316	FALSE	EX16_L6
0679_BA17-AGGCTGCGTAGAGTTA	SeuratProject	4400	2448	2448	4400	0679_BA17	Occipital	XX	CTL	41	BA17	raw Cell barcode by Genes matrix files	10679	1.38116	22.7324	one_group	3	ODC2	0.0254161	FALSE	MYLEN_OLIGO_4
0679_BA17-AGGCTGCGTCCCGGTA	SeuratProject	5394	2939	2939	5394	0679_BA17	Occipital	XX	CTL	41	BA17	raw Cell barcode by Genes matrix files	10679	1.42384	18.5426	one_group	1	ODC1	0.194787	FALSE	EX16_L6
0679_BA17-AGGCTGCGTCTACATG	SeuratProject	3322	2012	2012	3322	0679_BA17	Occipital	XX	CTL	41	BA17	raw Cell barcode by Genes matrix files	10679	1.59281	30.1114	one_group	9	ODC3	0.0561802	FALSE	MYLEN_OLIGO_4
0679_BA17-AGGCTGCTCGCCAGAC	SeuratProject	17083	5482	5482	17083	0679_BA17	Occipital	XX	CTL	41	BA17	raw Cell barcode by Genes matrix files	10679	0.494871	5.85514	one_group	13	INH3	0.0798688	FALSE	IHN1_PV
0679_BA17-AGGCTGCTCGGACTTA	SeuratProject	5921	3022	3022	5921	0679_BA17	Occipital	XX	CTL	41	BA17	raw Cell barcode by Genes matrix files	10679	1.23979	16.889	one_group	1	ODC1	0.0712684	FALSE	EX16_L6
0679_BA17-AGGCTGCTCGTCCATC	SeuratProject	3597	2364	2364	3597	0679_BA17	Occipital	XX	CTL	41	BA17	raw Cell barcode by Genes matrix files	10679	1.00168	27.8009	one_group	2	AST1	0.12414	FALSE	EX8_L5
0679_BA17-AGGCTGCTCTGGTTGA	SeuratProject	2635	1917	1917	2635	0679_BA17	Occipital	XX	CTL	41	BA17	raw Cell barcode by Genes matrix files	10679	3.06355	37.9795	one_group	6	EX3	0.130119	FALSE	EX16_L6
0679_BA17-AGGCTGCTCTGTACAG	SeuratProject	5545	2910	2910	5545	0679_BA17	Occipital	XX	CTL	41	BA17	raw Cell barcode by Genes matrix files	10679	1.13922	18.0375	one_group	9	ODC3	0.087906	FALSE	EX16_L6
0679_BA17-AGGGAGTAGAGAAGGT	SeuratProject	8030	3754	3754	8030	0679_BA17	Occipital	XX	CTL	41	BA17	raw Cell barcode by Genes matrix files	10679	1.00757	12.458	one_group	3	ODC2	0.0785913	FALSE	EX16_L6
0679_BA17-AGGGAGTAGTACGAGC	SeuratProject	9794	4102	4102	9794	0679_BA17	Occipital	XX	CTL	41	BA17	raw Cell barcode by Genes matrix files	10679	0.563801	10.2114	one_group	3	ODC2	0.102901	FALSE	EX8_L5
0679_BA17-AGGGAGTAGTGATGGC	SeuratProject	3551	2159	2159	3551	0679_BA17	Occipital	XX	CTL	41	BA17	raw Cell barcode by Genes matrix files	10679	1.74775	28.1611	one_group	9	ODC3	0.1261	FALSE	EX16_L6
0679_BA17-AGGGAGTAGTTGGAAT	SeuratProject	2681	1664	1664	2681	0679_BA17	Occipital	XX	CTL	41	BA17	raw Cell barcode by Genes matrix files	10679	0.81592	37.3274	one_group	16	EX5	0.0773307	FALSE	EX7_L4
0679_BA17-AGGGAGTCAATCAAGA	SeuratProject	9401	4253	4253	9401	0679_BA17	Occipital	XX	CTL	41	BA17	raw Cell barcode by Genes matrix files	10679	1.06843	10.6383	one_group	1	ODC1	0.157388	FALSE	EX16_L6
0679_BA17-AGGGAGTCATGGGATG	SeuratProject	9447	4144	4144	9447	0679_BA17	Occipital	XX	CTL	41	BA17	raw Cell barcode by Genes matrix files	10679	0.791976	10.591	one_group	12	INH2	0.102901	FALSE	IHN2_SST
0679_BA17-AGGGAGTGTCACATTG	SeuratProject	5898	2987	2987	5898	0679_BA17	Occipital	XX	CTL	41	BA17	raw Cell barcode by Genes matrix files	10679	1.10687	16.9549	one_group	1	ODC1	0.0936469	FALSE	EX16_L6
0679_BA17-AGGGAGTGTCTTCATT	SeuratProject	8881	4007	4007	8881	0679_BA17	Occipital	XX	CTL	41	BA17	raw Cell barcode by Genes matrix files	10679	0.945595	11.26	one_group	12	INH2	0.101302	FALSE	IHN2_SST
0679_BA17-AGGGAGTGTGCTCTCT	SeuratProject	4267	2410	2410	4267	0679_BA17	Occipital	XX	CTL	41	BA17	raw Cell barcode by Genes matrix files	10679	1.021	23.4357	one_group	8	OPC1	0.0150027	FALSE	OPCS
0679_BA17-AGGGAGTGTGTCCGTG	SeuratProject	5950	3213	3213	5950	0679_BA17	Occipital	XX	CTL	41	BA17	raw Cell barcode by Genes matrix files	10679	0.975839	16.8067	one_group	8	OPC1	0.0241039	FALSE	OPCS
0679_BA17-AGGGAGTGTTAAGGGC	SeuratProject	17252	5645	5645	17252	0679_BA17	Occipital	XX	CTL	41	BA17	raw Cell barcode by Genes matrix files	10679	0.438644	5.7971	one_group	5	EX2	0.16789	FALSE	EX6_3/4
0679_BA17-AGGGAGTTCATTGTTC	SeuratProject	4534	2505	2505	4534	0679_BA17	Occipital	XX	CTL	41	BA17	raw Cell barcode by Genes matrix files	10679	0.685273	22.0556	one_group	5	EX2	0.109545	FALSE	EX1_L2
0679_BA17-AGGGAGTTCGATACAC	SeuratProject	5267	2980	2980	5267	0679_BA17	Occipital	XX	CTL	41	BA17	raw Cell barcode by Genes matrix files	10679	0.936626	18.9897	one_group	1	ODC1	0.0785913	FALSE	EX16_L6
0679_BA17-AGGGCCTAGGTCCCTG	SeuratProject	9825	4102	4102	9825	0679_BA17	Occipital	XX	CTL	41	BA17	raw Cell barcode by Genes matrix files	10679	0.706191	10.1812	one_group	3	ODC2	0.106173	FALSE	IHN2_SST
0679_BA17-AGGGCCTAGTCAATCC	SeuratProject	9036	3804	3804	9036	0679_BA17	Occipital	XX	CTL	41	BA17	raw Cell barcode by Genes matrix files	10679	0.758466	11.0681	one_group	1	ODC1	0.162539	FALSE	EX16_L6
0679_BA17-AGGGCCTCATCTGGGC	SeuratProject	2522	1840	1840	2522	0679_BA17	Occipital	XX	CTL	41	BA17	raw Cell barcode by Genes matrix files	10679	3.35587	39.6511	one_group	6	EX3	0.0712684	FALSE	EX16_L6
0679_BA17-AGGGCCTGTACAAACA	SeuratProject	4600	2759	2759	4600	0679_BA17	Occipital	XX	CTL	41	BA17	raw Cell barcode by Genes matrix files	10679	1.31871	21.7439	one_group	7	MG1	0.0247569	FALSE	MICROGLIA_2
0679_BA17-AGGGCCTGTACGAAAT	SeuratProject	5038	2728	2728	5038	0679_BA17	Occipital	XX	CTL	41	BA17	raw Cell barcode by Genes matrix files	10679	0.870586	19.8531	one_group	9	ODC3	0.0655804	FALSE	EX16_L6
0679_BA17-AGGGCCTGTGCCCAGT	SeuratProject	6269	3225	3225	6269	0679_BA17	Occipital	XX	CTL	41	BA17	raw Cell barcode by Genes matrix files	10679	1.05703	15.9541	one_group	1	ODC1	0.17924	FALSE	EX16_L6
0679_BA17-AGGGCCTGTTAAGGGC	SeuratProject	5912	3249	3249	5912	0679_BA17	Occipital	XX	CTL	41	BA17	raw Cell barcode by Genes matrix files	10679	1.19645	16.9205	one_group	8	OPC1	0.0468319	FALSE	OPCS
0679_BA17-AGGGCCTGTTGGGATG	SeuratProject	12322	4780	4780	12322	0679_BA17	Occipital	XX	CTL	41	BA17	raw Cell barcode by Genes matrix files	10679	0.741241	8.11754	one_group	10	INH1	0.0893111	FALSE	IHN3_CR
0679_BA17-AGGGCCTTCACTGTCC	SeuratProject	16732	5715	5715	16732	0679_BA17	Occipital	XX	CTL	41	BA17	raw Cell barcode by Genes matrix files	10679	0.58398	5.97729	one_group	3	ODC2	0.244191	FALSE	EX8_L5
0679_BA17-AGGGCCTTCCGAAGGA	SeuratProject	5003	2835	2835	5003	0679_BA17	Occipital	XX	CTL	41	BA17	raw Cell barcode by Genes matrix files	10679	1.33634	20	one_group	6	EX3	0.0811634	FALSE	EX8_L5
0679_BA17-AGGGCCTTCCGTCAAA	SeuratProject	6108	3050	3050	6108	0679_BA17	Occipital	XX	CTL	41	BA17	raw Cell barcode by Genes matrix files	10679	1.20455	16.372	one_group	1	ODC1	0.157388	FALSE	EX16_L6
0679_BA17-AGGGCCTTCTAGTGAC	SeuratProject	7992	3628	3628	7992	0679_BA17	Occipital	XX	CTL	41	BA17	raw Cell barcode by Genes matrix files	10679	0.88325	12.5141	one_group	3	ODC2	0.087906	FALSE	EX16_L6
0679_BA17-AGGGCTCAGAAATGGG	SeuratProject	9020	4185	4185	9020	0679_BA17	Occipital	XX	CTL	41	BA17	raw Cell barcode by Genes matrix files	10679	1.09669	11.0865	one_group	1	ODC1	0.188374	FALSE	EX8_L5
0679_BA17-AGGGCTCAGGAGATAG	SeuratProject	16483	5608	5608	16483	0679_BA17	Occipital	XX	CTL	41	BA17	raw Cell barcode by Genes matrix files	10679	0.616801	6.06907	one_group	8	OPC1	0.0106258	FALSE	OPCS
0679_BA17-AGGGCTCAGTATTGCC	SeuratProject	14435	4922	4922	14435	0679_BA17	Occipital	XX	CTL	41	BA17	raw Cell barcode by Genes matrix files	10679	0.55569	6.92857	one_group	12	INH2	0.0798688	FALSE	IHN2_SST
0679_BA17-AGGGCTCAGTCATGGG	SeuratProject	18135	5546	5546	18135	0679_BA17	Occipital	XX	CTL	41	BA17	raw Cell barcode by Genes matrix files	10679	0.503283	5.51481	one_group	25	INH5	0.194787	FALSE	IHN1_PV
0679_BA17-AGGGCTCCAAGGACAC	SeuratProject	7781	3727	3727	7781	0679_BA17	Occipital	XX	CTL	41	BA17	raw Cell barcode by Genes matrix files	10679	1.18789	12.8518	one_group	1	ODC1	0.0865203	FALSE	EX16_L6
0679_BA17-AGGGCTCCAGCTGTAT	SeuratProject	7938	3749	3749	7938	0679_BA17	Occipital	XX	CTL	41	BA17	raw Cell barcode by Genes matrix files	10679	1.02041	12.5992	one_group	1	ODC1	0.145316	FALSE	EX16_L6
0679_BA17-AGGGCTCCAGTCACGC	SeuratProject	5896	3048	3048	5896	0679_BA17	Occipital	XX	CTL	41	BA17	raw Cell barcode by Genes matrix files	10679	0.993825	16.9607	one_group	1	ODC1	0.0247569	FALSE	EX16_L6
0679_BA17-AGGGCTCGTAGCTGAG	SeuratProject	7125	3317	3317	7125	0679_BA17	Occipital	XX	CTL	41	BA17	raw Cell barcode by Genes matrix files	10679	0.836955	14.0371	one_group	8	OPC1	0.0100997	FALSE	OPCS
0679_BA17-AGGGCTCGTCTCCTGT	SeuratProject	7082	3539	3539	7082	0679_BA17	Occipital	XX	CTL	41	BA17	raw Cell barcode by Genes matrix files	10679	1.0156	14.1203	one_group	3	ODC2	0.0851535	FALSE	EX16_L6
0679_BA17-AGGGCTCTCAGCTGTA	SeuratProject	3486	2352	2352	3486	0679_BA17	Occipital	XX	CTL	41	BA17	raw Cell barcode by Genes matrix files	10679	1.71198	28.7026	one_group	7	MG1	0.0997256	FALSE	MICROGLIA_2
0679_BA17-AGGGCTCTCCTCATAT	SeuratProject	11195	4404	4404	11195	0679_BA17	Occipital	XX	CTL	41	BA17	raw Cell barcode by Genes matrix files	10679	0.701832	8.93575	one_group	3	ODC2	0.0612767	FALSE	EX16_L6
0679_BA17-AGGGCTCTCTGTTCAT	SeuratProject	3246	2158	2158	3246	0679_BA17	Occipital	XX	CTL	41	BA17	raw Cell barcode by Genes matrix files	10679	1.67872	30.8166	one_group	15	END1	0.0907361	FALSE	ENDO
0679_BA17-AGGGTCCAGCCTGAGA	SeuratProject	17277	5664	5664	17277	0679_BA17	Occipital	XX	CTL	41	BA17	raw Cell barcode by Genes matrix files	10679	0.43781	5.78938	one_group	5	EX2	0.0267537	FALSE	EX6_3/4
0679_BA17-AGGGTCCAGCTGCCTG	SeuratProject	18844	5785	5785	18844	0679_BA17	Occipital	XX	CTL	41	BA17	raw Cell barcode by Genes matrix files	10679	0.444091	5.30757	one_group	12	INH2	0.0442256	FALSE	IHN2_SST
0679_BA17-AGGGTCCAGGTCCTGC	SeuratProject	17211	5697	5697	17211	0679_BA17	Occipital	XX	CTL	41	BA17	raw Cell barcode by Genes matrix files	10679	0.491177	5.81226	one_group	5	EX2	0.0316458	FALSE	EX6_3/4
0679_BA17-AGGGTCCAGGTGGGTT	SeuratProject	7505	3426	3426	7505	0679_BA17	Occipital	XX	CTL	41	BA17	raw Cell barcode by Genes matrix files	10679	1.11066	13.3262	one_group	3	ODC2	0.12414	FALSE	IHN2_SST
0679_BA17-AGGGTCCAGTGCAGGT	SeuratProject	5073	2910	2910	5073	0679_BA17	Occipital	XX	CTL	41	BA17	raw Cell barcode by Genes matrix files	10679	1.32155	19.7161	one_group	7	MG1	0.0106258	FALSE	MICROGLIA_2
0679_BA17-AGGGTCCAGTTCCATG	SeuratProject	5104	2844	2844	5104	0679_BA17	Occipital	XX	CTL	41	BA17	raw Cell barcode by Genes matrix files	10679	1.35239	19.6002	one_group	1	ODC1	0.17924	FALSE	EX16_L6
0679_BA17-AGGGTCCCAACTTGGT	SeuratProject	6117	3198	3198	6117	0679_BA17	Occipital	XX	CTL	41	BA17	raw Cell barcode by Genes matrix files	10679	1.73766	16.3479	one_group	1	ODC1	0.0400656	FALSE	EX16_L6
0679_BA17-AGGGTCCCACCACTGG	SeuratProject	6746	3296	3296	6746	0679_BA17	Occipital	XX	CTL	41	BA17	raw Cell barcode by Genes matrix files	10679	0.992565	14.8236	one_group	8	OPC1	0.0281173	FALSE	OPCS
0679_BA17-AGGGTCCCATGTTACG	SeuratProject	12374	4892	4892	12374	0679_BA17	Occipital	XX	CTL	41	BA17	raw Cell barcode by Genes matrix files	10679	0.658132	8.08473	one_group	10	INH1	0.0997256	FALSE	IHN3_CR
0679_BA17-AGGGTCCGTCTGCCTT	SeuratProject	5449	3185	3185	5449	0679_BA17	Occipital	XX	CTL	41	BA17	raw Cell barcode by Genes matrix files	10679	1.59753	18.3554	one_group	7	MG1	0.0221816	FALSE	MICROGLIA_2
0679_BA17-AGGGTCCGTCTGTCCT	SeuratProject	7900	3681	3681	7900	0679_BA17	Occipital	XX	CTL	41	BA17	raw Cell barcode by Genes matrix files	10679	0.898189	12.663	one_group	8	OPC1	0.0288092	FALSE	OPCS
0679_BA17-AGGGTCCGTGCGAACA	SeuratProject	18054	5736	5736	18054	0679_BA17	Occipital	XX	CTL	41	BA17	raw Cell barcode by Genes matrix files	10679	0.503203	5.53955	one_group	16	EX5	0.0561802	FALSE	EX7_L4
0679_BA17-AGGGTCCGTGTTTCTT	SeuratProject	7415	3621	3621	7415	0679_BA17	Occipital	XX	CTL	41	BA17	raw Cell barcode by Genes matrix files	10679	1.13534	13.4862	one_group	3	ODC2	0.176318	FALSE	EX16_L6
0679_BA17-AGGGTCCGTTGTGTAC	SeuratProject	3776	2525	2525	3776	0679_BA17	Occipital	XX	CTL	41	BA17	raw Cell barcode by Genes matrix files	10679	2.10016	26.4831	one_group	2	AST1	0.145316	FALSE	EX8_L5
0679_BA17-AGGGTCCTCATCACTT	SeuratProject	5462	2842	2842	5462	0679_BA17	Occipital	XX	CTL	41	BA17	raw Cell barcode by Genes matrix files	10679	0.977777	18.3117	one_group	1	ODC1	0.0408799	FALSE	EX16_L6
0679_BA17-AGGGTCCTCCAACTGA	SeuratProject	5339	2939	2939	5339	0679_BA17	Occipital	XX	CTL	41	BA17	raw Cell barcode by Genes matrix files	10679	1.06821	18.7336	one_group	1	ODC1	0.0811634	FALSE	EX16_L6
0679_BA17-AGGGTCCTCCCATGGG	SeuratProject	4352	2803	2803	4352	0679_BA17	Occipital	XX	CTL	41	BA17	raw Cell barcode by Genes matrix files	10679	1.65565	22.9779	one_group	6	EX3	0.0824754	FALSE	EX8_L5
0679_BA17-AGGGTCCTCTCGCTTG	SeuratProject	5909	3230	3230	5909	0679_BA17	Occipital	XX	CTL	41	BA17	raw Cell barcode by Genes matrix files	10679	0.713074	16.9319	one_group	3	ODC2	0.114803	FALSE	EX16_L6
0679_BA17-AGGGTCCTCTGCGATA	SeuratProject	3847	2502	2502	3847	0679_BA17	Occipital	XX	CTL	41	BA17	raw Cell barcode by Genes matrix files	10679	1.84645	25.9943	one_group	7	MG1	0.0260817	FALSE	MICROGLIA_2
0679_BA17-AGGGTGAAGCACAAAT	SeuratProject	11569	4624	4624	11569	0679_BA17	Occipital	XX	CTL	41	BA17	raw Cell barcode by Genes matrix files	10679	0.699541	8.64753	one_group	3	ODC2	0.0689503	FALSE	EX16_L6
0679_BA17-AGGGTGAAGCATGCAG	SeuratProject	13164	4857	4857	13164	0679_BA17	Occipital	XX	CTL	41	BA17	raw Cell barcode by Genes matrix files	10679	0.463574	7.59705	one_group	8	OPC1	0.0111565	FALSE	OPCS
0679_BA17-AGGGTGAAGTGTCATC	SeuratProject	4373	2672	2672	4373	0679_BA17	Occipital	XX	CTL	41	BA17	raw Cell barcode by Genes matrix files	10679	1.81506	22.8885	one_group	7	MG1	0.0133255	FALSE	MICROGLIA_2
0679_BA17-AGGGTGACAAACGGCA	SeuratProject	8529	3769	3769	8529	0679_BA17	Occipital	XX	CTL	41	BA17	raw Cell barcode by Genes matrix files	10679	0.726788	11.7261	one_group	3	ODC2	0.0309261	FALSE	EX16_L6
0679_BA17-AGGGTGACATCCGGTG	SeuratProject	13841	5645	5645	13841	0679_BA17	Occipital	XX	CTL	41	BA17	raw Cell barcode by Genes matrix files	10679	0.926274	7.227	one_group	15	END1	0.0893111	FALSE	ENDO
0679_BA17-AGGGTGAGTAATGCGG	SeuratProject	6524	3340	3340	6524	0679_BA17	Occipital	XX	CTL	41	BA17	raw Cell barcode by Genes matrix files	10679	0.774636	15.328	one_group	5	EX2	0.239835	FALSE	EX6_3/4
0679_BA17-AGGGTGAGTTAGAAAC	SeuratProject	9877	4192	4192	9877	0679_BA17	Occipital	XX	CTL	41	BA17	raw Cell barcode by Genes matrix files	10679	0.861602	10.1266	one_group	3	ODC2	0.0392599	FALSE	IHN2_SST
0679_BA17-AGGGTTTAGCTAATCC	SeuratProject	7259	3616	3616	7259	0679_BA17	Occipital	XX	CTL	41	BA17	raw Cell barcode by Genes matrix files	10679	1.08966	13.7798	one_group	8	OPC1	0.165189	FALSE	OPCS
0679_BA17-AGGGTTTAGGACGGAG	SeuratProject	17643	5821	5821	17643	0679_BA17	Occipital	XX	CTL	41	BA17	raw Cell barcode by Genes matrix files	10679	0.461916	5.66893	one_group	5	EX2	0.0612767	FALSE	EX6_3/4
0679_BA17-AGGGTTTAGGCCGCTT	SeuratProject	15580	5337	5337	15580	0679_BA17	Occipital	XX	CTL	41	BA17	raw Cell barcode by Genes matrix files	10679	0.553984	6.41972	one_group	8	OPC1	0.0111565	FALSE	OPCS
0679_BA17-AGGGTTTCAAAGGGTC	SeuratProject	2994	2013	2013	2994	0679_BA17	Occipital	XX	CTL	41	BA17	raw Cell barcode by Genes matrix files	10679	1.9978	33.4001	one_group	20	Mural	0.0893111	FALSE	EX16_L6
0679_BA17-AGGGTTTCATAGCACT	SeuratProject	11003	4369	4369	11003	0679_BA17	Occipital	XX	CTL	41	BA17	raw Cell barcode by Genes matrix files	10679	0.714599	9.09008	one_group	3	ODC2	0.0773307	FALSE	EX15_L6
0679_BA17-AGGGTTTTCATGCGGC	SeuratProject	11872	5280	5280	11872	0679_BA17	Occipital	XX	CTL	41	BA17	raw Cell barcode by Genes matrix files	10679	0.915936	8.42531	one_group	20	Mural	0.11127	FALSE	OPCS
0679_BA17-AGGGTTTTCATTCATC	SeuratProject	9024	3889	3889	9024	0679_BA17	Occipital	XX	CTL	41	BA17	raw Cell barcode by Genes matrix files	10679	0.774753	11.0828	one_group	21	ODC4	0.0655804	FALSE	EX8_L5
0679_BA17-AGGGTTTTCATTGCTT	SeuratProject	3490	2159	2159	3490	0679_BA17	Occipital	XX	CTL	41	BA17	raw Cell barcode by Genes matrix files	10679	1.47596	28.6533	one_group	2	AST1	0.116611	FALSE	EX16_L6
0679_BA17-AGGGTTTTCCCGATCT	SeuratProject	19040	5701	5701	19040	0679_BA17	Occipital	XX	CTL	41	BA17	raw Cell barcode by Genes matrix files	10679	0.478845	5.25293	one_group	16	EX5	0.0228163	FALSE	EX7_L4
0679_BA17-AGGGTTTTCCTCTAAT	SeuratProject	16645	5332	5332	16645	0679_BA17	Occipital	XX	CTL	41	BA17	raw Cell barcode by Genes matrix files	10679	0.439521	6.00925	one_group	12	INH2	0.0532629	FALSE	IHN2_SST
0679_BA17-AGGGTTTTCGAGTGAG	SeuratProject	7925	3665	3665	7925	0679_BA17	Occipital	XX	CTL	41	BA17	raw Cell barcode by Genes matrix files	10679	0.966027	12.6183	one_group	3	ODC2	0.0760865	FALSE	EX16_L6
0679_BA17-AGGTAGGAGCTCAGAG	SeuratProject	10583	5033	5033	10583	0679_BA17	Occipital	XX	CTL	41	BA17	raw Cell barcode by Genes matrix files	10679	1.08444	9.44912	one_group	15	END1	0.106173	FALSE	ENDO
0679_BA17-AGGTAGGCAAAGCACG	SeuratProject	4702	2930	2930	4702	0679_BA17	Occipital	XX	CTL	41	BA17	raw Cell barcode by Genes matrix files	10679	1.09029	21.2766	one_group	7	MG1	0.0368928	FALSE	MICROGLIA_2
0679_BA17-AGGTAGGCAGTGCGCT	SeuratProject	3158	2170	2170	3158	0679_BA17	Occipital	XX	CTL	41	BA17	raw Cell barcode by Genes matrix files	10679	1.7709	31.6756	one_group	2	AST1	0.136407	FALSE	EX8_L5
0679_BA17-AGGTAGGGTGTCCACG	SeuratProject	3917	2390	2390	3917	0679_BA17	Occipital	XX	CTL	41	BA17	raw Cell barcode by Genes matrix files	10679	1.57532	25.5297	one_group	9	ODC3	0.16789	FALSE	EX16_L6
0679_BA17-AGGTAGGTCACCCATC	SeuratProject	5556	3142	3142	5556	0679_BA17	Occipital	XX	CTL	41	BA17	raw Cell barcode by Genes matrix files	10679	1.11748	18.005	one_group	2	AST1	0.04772	FALSE	ASTRO_3
0679_BA17-AGGTAGGTCAGCTCTC	SeuratProject	19440	5751	5751	19440	0679_BA17	Occipital	XX	CTL	41	BA17	raw Cell barcode by Genes matrix files	10679	0.414131	5.14589	one_group	19	INH4	0.118448	FALSE	IHN4_KIT
0679_BA17-AGGTAGGTCCGATGTA	SeuratProject	2670	1908	1908	2670	0679_BA17	Occipital	XX	CTL	41	BA17	raw Cell barcode by Genes matrix files	10679	2.00519	37.4672	one_group	6	EX3	0.0824754	FALSE	EX16_L6
0679_BA17-AGGTAGGTCCGTAATG	SeuratProject	5148	2793	2793	5148	0679_BA17	Occipital	XX	CTL	41	BA17	raw Cell barcode by Genes matrix files	10679	1.1741	19.425	one_group	1	ODC1	0.0221816	FALSE	EX16_L6
0679_BA17-AGGTAGGTCGCTATTT	SeuratProject	5369	2928	2928	5369	0679_BA17	Occipital	XX	CTL	41	BA17	raw Cell barcode by Genes matrix files	10679	1.32526	18.6289	one_group	1	ODC1	0.22738	FALSE	EX16_L6
0679_BA17-AGGTAGGTCTCCTGTG	SeuratProject	12024	4655	4655	12024	0679_BA17	Occipital	XX	CTL	41	BA17	raw Cell barcode by Genes matrix files	10679	0.691424	8.31878	one_group	16	EX5	0.0408799	FALSE	EX7_L4
0679_BA17-AGGTCATAGATGACAT	SeuratProject	5142	2917	2917	5142	0679_BA17	Occipital	XX	CTL	41	BA17	raw Cell barcode by Genes matrix files	10679	1.57149	19.4515	one_group	1	ODC1	0.113023	FALSE	EX16_L6
0679_BA17-AGGTCATCAAATGCGG	SeuratProject	3915	2563	2563	3915	0679_BA17	Occipital	XX	CTL	41	BA17	raw Cell barcode by Genes matrix files	10679	1.25155	25.5493	one_group	6	EX3	0.107846	FALSE	EX8_L5
0679_BA17-AGGTCATCAGACCTGC	SeuratProject	13502	5129	5129	13502	0679_BA17	Occipital	XX	CTL	41	BA17	raw Cell barcode by Genes matrix files	10679	0.739809	7.40631	one_group	19	INH4	0.0893111	FALSE	IHN4_KIT
0679_BA17-AGGTCATCAGCCGTCA	SeuratProject	15853	5274	5274	15853	0679_BA17	Occipital	XX	CTL	41	BA17	raw Cell barcode by Genes matrix files	10679	0.520976	6.31074	one_group	19	INH4	0.1261	FALSE	IHN4_KIT
0679_BA17-AGGTCATCAGCTCTGG	SeuratProject	10333	4384	4384	10333	0679_BA17	Occipital	XX	CTL	41	BA17	raw Cell barcode by Genes matrix files	10679	0.727264	9.67867	one_group	8	OPC1	0.0116917	FALSE	OPCS
0679_BA17-AGGTCATGTACTGTTG	SeuratProject	8472	3647	3647	8472	0679_BA17	Occipital	XX	CTL	41	BA17	raw Cell barcode by Genes matrix files	10679	0.729141	11.8036	one_group	3	ODC2	0.0824754	FALSE	EX16_L6
0679_BA17-AGGTCATGTCAACCAT	SeuratProject	17923	5765	5765	17923	0679_BA17	Occipital	XX	CTL	41	BA17	raw Cell barcode by Genes matrix files	10679	0.45572	5.58098	one_group	19	INH4	0.118448	FALSE	IHN4_KIT
0679_BA17-AGGTCATGTCCGGTCA	SeuratProject	5129	2734	2734	5129	0679_BA17	Occipital	XX	CTL	41	BA17	raw Cell barcode by Genes matrix files	10679	1.14189	19.5008	one_group	2	AST1	0.14303	FALSE	EX8_L5
0679_BA17-AGGTCATGTGCAACAG	SeuratProject	7780	3593	3593	7780	0679_BA17	Occipital	XX	CTL	41	BA17	raw Cell barcode by Genes matrix files	10679	0.751769	12.8551	one_group	5	EX2	0.0309261	FALSE	EX1_L2
0679_BA17-AGGTCATGTGGCCACT	SeuratProject	16282	5277	5277	16282	0679_BA17	Occipital	XX	CTL	41	BA17	raw Cell barcode by Genes matrix files	10679	0.574827	6.14251	one_group	12	INH2	0.0353552	FALSE	IHN2_SST
0679_BA17-AGGTCATTCACCTTAT	SeuratProject	4047	2460	2460	4047	0679_BA17	Occipital	XX	CTL	41	BA17	raw Cell barcode by Genes matrix files	10679	1.77843	24.7097	one_group	2	AST1	0.101302	FALSE	EX8_L5
0679_BA17-AGGTCATTCCTGTAGA	SeuratProject	4277	2671	2671	4277	0679_BA17	Occipital	XX	CTL	41	BA17	raw Cell barcode by Genes matrix files	10679	1.68385	23.3809	one_group	7	MG1	0.0241039	FALSE	MICROGLIA_2
0679_BA17-AGGTCATTCGAGAGAC	SeuratProject	3120	2021	2021	3120	0679_BA17	Occipital	XX	CTL	41	BA17	raw Cell barcode by Genes matrix files	10679	1.84144	32.0513	one_group	6	EX3	0.0798688	FALSE	EX8_L5
0679_BA17-AGGTCATTCTCAGAAC	SeuratProject	4642	2631	2631	4642	0679_BA17	Occipital	XX	CTL	41	BA17	raw Cell barcode by Genes matrix files	10679	1.5279	21.5424	one_group	9	ODC3	0.145316	FALSE	EX16_L6
0679_BA17-AGGTCATTCTCTTAAC	SeuratProject	8998	3926	3926	8998	0679_BA17	Occipital	XX	CTL	41	BA17	raw Cell barcode by Genes matrix files	10679	0.794855	11.1136	one_group	3	ODC2	0.04772	FALSE	EX16_L6
0679_BA17-AGGTCATTCTTTCCGG	SeuratProject	4718	2543	2543	4718	0679_BA17	Occipital	XX	CTL	41	BA17	raw Cell barcode by Genes matrix files	10679	1.25675	21.1999	one_group	8	OPC1	0.0288092	FALSE	OPCS
0679_BA17-AGGTCTAAGATACATG	SeuratProject	2714	1700	1700	2714	0679_BA17	Occipital	XX	CTL	41	BA17	raw Cell barcode by Genes matrix files	10679	1.22998	36.846	one_group	9	ODC3	0.0274322	FALSE	MYLEN_OLIGO_4
0679_BA17-AGGTCTAAGATCGACG	SeuratProject	11678	4599	4599	11678	0679_BA17	Occipital	XX	CTL	41	BA17	raw Cell barcode by Genes matrix files	10679	0.828244	8.56604	one_group	3	ODC2	0.0851535	FALSE	EX16_L6
0679_BA17-AGGTCTAAGTAGAGTT	SeuratProject	4209	2778	2778	4209	0679_BA17	Occipital	XX	CTL	41	BA17	raw Cell barcode by Genes matrix files	10679	2.14243	23.7756	one_group	20	Mural	0.159939	FALSE	PERICYTES
0679_BA17-AGGTCTACACTTGACA	SeuratProject	4943	2802	2802	4943	0679_BA17	Occipital	XX	CTL	41	BA17	raw Cell barcode by Genes matrix files	10679	1.52494	20.2347	one_group	1	ODC1	0.0966422	FALSE	EX16_L6
0679_BA17-AGGTCTACAGCTGAGA	SeuratProject	7544	3466	3466	7544	0679_BA17	Occipital	XX	CTL	41	BA17	raw Cell barcode by Genes matrix files	10679	0.900907	13.2556	one_group	1	ODC1	0.157388	FALSE	EX16_L6
0679_BA17-AGGTCTACATTGAAAG	SeuratProject	9132	3881	3881	9132	0679_BA17	Occipital	XX	CTL	41	BA17	raw Cell barcode by Genes matrix files	10679	0.93794	10.9505	one_group	3	ODC2	0.0689503	FALSE	EX16_L6
0679_BA17-AGGTCTAGTACAGTAA	SeuratProject	6141	3376	3376	6141	0679_BA17	Occipital	XX	CTL	41	BA17	raw Cell barcode by Genes matrix files	10679	1.33506	16.2893	one_group	9	ODC3	0.223422	FALSE	EX16_L6
0679_BA17-AGGTCTAGTGACAACG	SeuratProject	8329	3727	3727	8329	0679_BA17	Occipital	XX	CTL	41	BA17	raw Cell barcode by Genes matrix files	10679	0.903132	12.0062	one_group	3	ODC2	0.0644847	FALSE	IHN2_SST
0679_BA17-AGGTCTAGTTCAAAGA	SeuratProject	9000	4086	4086	9000	0679_BA17	Occipital	XX	CTL	41	BA17	raw Cell barcode by Genes matrix files	10679	0.931349	11.1148	one_group	8	OPC1	0.0197008	FALSE	OPCS
0679_BA17-AGGTCTATCATGTCTT	SeuratProject	6494	3202	3202	6494	0679_BA17	Occipital	XX	CTL	41	BA17	raw Cell barcode by Genes matrix files	10679	1.06807	15.3988	one_group	1	ODC1	0.16789	FALSE	EX16_L6
0679_BA17-AGGTCTATCCATCTCG	SeuratProject	2815	1992	1992	2815	0679_BA17	Occipital	XX	CTL	41	BA17	raw Cell barcode by Genes matrix files	10679	2.4597	35.524	one_group	6	EX3	0.12414	FALSE	EX16_L6
0679_BA17-AGGTCTATCGGTAAGG	SeuratProject	11404	4572	4572	11404	0679_BA17	Occipital	XX	CTL	41	BA17	raw Cell barcode by Genes matrix files	10679	0.668903	8.76962	one_group	10	INH1	0.0678129	FALSE	IHN3_CR
0679_BA17-AGGTGTTAGATTTGCC	SeuratProject	3475	2336	2336	3475	0679_BA17	Occipital	XX	CTL	41	BA17	raw Cell barcode by Genes matrix files	10679	1.7717	28.777	one_group	6	EX3	0.0865203	FALSE	EX8_L5
0679_BA17-AGGTGTTAGGTCATTC	SeuratProject	5076	2760	2760	5076	0679_BA17	Occipital	XX	CTL	41	BA17	raw Cell barcode by Genes matrix files	10679	1.28907	19.7083	one_group	1	ODC1	0.0785913	FALSE	EX16_L6
0679_BA17-AGGTGTTCAAAGAACT	SeuratProject	6401	3176	3176	6401	0679_BA17	Occipital	XX	CTL	41	BA17	raw Cell barcode by Genes matrix files	10679	1.27007	15.625	one_group	1	ODC1	0.130119	FALSE	EX16_L6
0679_BA17-AGGTGTTCAAATAGCA	SeuratProject	3991	2611	2611	3991	0679_BA17	Occipital	XX	CTL	41	BA17	raw Cell barcode by Genes matrix files	10679	1.76788	25.0627	one_group	7	MG1	0.0281173	FALSE	MICROGLIA_2
0679_BA17-AGGTGTTCAGAAGTTA	SeuratProject	5850	3155	3155	5850	0679_BA17	Occipital	XX	CTL	41	BA17	raw Cell barcode by Genes matrix files	10679	1.33539	17.094	one_group	3	ODC2	0.060233	FALSE	EX16_L6
0679_BA17-AGGTGTTGTAACGATA	SeuratProject	7927	3805	3805	7927	0679_BA17	Occipital	XX	CTL	41	BA17	raw Cell barcode by Genes matrix files	10679	1.05141	12.6167	one_group	3	ODC2	0.130119	FALSE	EX16_L6
0679_BA17-AGGTGTTGTACAAGCG	SeuratProject	4797	2946	2946	4797	0679_BA17	Occipital	XX	CTL	41	BA17	raw Cell barcode by Genes matrix files	10679	1.41184	20.8507	one_group	7	MG1	0.0197008	FALSE	MICROGLIA_2
0679_BA17-AGGTGTTGTCAGACGA	SeuratProject	3584	2467	2467	3584	0679_BA17	Occipital	XX	CTL	41	BA17	raw Cell barcode by Genes matrix files	10679	1.58843	27.9096	one_group	7	MG1	0.0260817	FALSE	MICROGLIA_2
0679_BA17-AGGTGTTTCCAGTACA	SeuratProject	4419	2454	2454	4419	0679_BA17	Occipital	XX	CTL	41	BA17	raw Cell barcode by Genes matrix files	10679	0.84827	22.6296	one_group	8	OPC1	0.0144387	FALSE	OPCS
0679_BA17-AGGTGTTTCTTAGCAG	SeuratProject	2606	1893	1893	2606	0679_BA17	Occipital	XX	CTL	41	BA17	raw Cell barcode by Genes matrix files	10679	1.75897	38.373	one_group	6	EX3	0.0798688	FALSE	EX16_L6
0679_BA17-AGGTTACAGGACATCG	SeuratProject	2608	1837	1837	2608	0679_BA17	Occipital	XX	CTL	41	BA17	raw Cell barcode by Genes matrix files	10679	2.56568	38.3436	one_group	6	EX3	0.0785913	FALSE	EX8_L5
0679_BA17-AGGTTACAGTCCTGCG	SeuratProject	4436	2773	2773	4436	0679_BA17	Occipital	XX	CTL	41	BA17	raw Cell barcode by Genes matrix files	10679	1.61537	22.5479	one_group	20	Mural	0.0724498	FALSE	EX8_L5
0679_BA17-AGGTTACCAGAGGTTG	SeuratProject	9391	3874	3874	9391	0679_BA17	Occipital	XX	CTL	41	BA17	raw Cell barcode by Genes matrix files	10679	0.726059	10.6485	one_group	11	EX4	0.0811634	FALSE	EX8_L5
0679_BA17-AGGTTACGTCGCGTTG	SeuratProject	4599	2843	2843	4599	0679_BA17	Occipital	XX	CTL	41	BA17	raw Cell barcode by Genes matrix files	10679	1.65587	21.7486	one_group	6	EX3	0.0581826	FALSE	EX6_3/4
0679_BA17-AGGTTACGTTATCTTC	SeuratProject	8453	3674	3674	8453	0679_BA17	Occipital	XX	CTL	41	BA17	raw Cell barcode by Genes matrix files	10679	0.907562	11.8315	one_group	3	ODC2	0.0532629	FALSE	EX16_L6
0679_BA17-AGGTTACGTTTCCCAC	SeuratProject	8121	3702	3702	8121	0679_BA17	Occipital	XX	CTL	41	BA17	raw Cell barcode by Genes matrix files	10679	0.778508	12.3168	one_group	3	ODC2	0.118448	FALSE	EX16_L6
0679_BA17-AGGTTACTCCCGAATA	SeuratProject	6879	3285	3285	6879	0679_BA17	Occipital	XX	CTL	41	BA17	raw Cell barcode by Genes matrix files	10679	1.07404	14.5391	one_group	1	ODC1	0.0689503	FALSE	EX16_L6
0679_BA17-AGGTTGTAGCAGTAAT	SeuratProject	7851	3608	3608	7851	0679_BA17	Occipital	XX	CTL	41	BA17	raw Cell barcode by Genes matrix files	10679	0.950149	12.7372	one_group	3	ODC2	0.0966422	FALSE	EX16_L6
0679_BA17-AGGTTGTAGGAGTACC	SeuratProject	18801	5532	5532	18801	0679_BA17	Occipital	XX	CTL	41	BA17	raw Cell barcode by Genes matrix files	10679	0.351457	5.32028	one_group	11	EX4	0.0936469	FALSE	EX8_L5
0679_BA17-AGGTTGTAGGGATGTC	SeuratProject	6646	3741	3741	6646	0679_BA17	Occipital	XX	CTL	41	BA17	raw Cell barcode by Genes matrix files	10679	1.21431	15.0466	one_group	15	END1	0.159939	FALSE	ENDO
0679_BA17-AGGTTGTAGGTAATCA	SeuratProject	3851	2398	2398	3851	0679_BA17	Occipital	XX	CTL	41	BA17	raw Cell barcode by Genes matrix files	10679	1.58533	25.974	one_group	9	ODC3	0.22738	FALSE	EX16_L6
0679_BA17-AGGTTGTAGTAGCATA	SeuratProject	3817	2327	2327	3817	0679_BA17	Occipital	XX	CTL	41	BA17	raw Cell barcode by Genes matrix files	10679	1.73309	26.2123	one_group	9	ODC3	0.0644847	FALSE	EX16_L6
0679_BA17-AGGTTGTCAATACCCA	SeuratProject	5038	2892	2892	5038	0679_BA17	Occipital	XX	CTL	41	BA17	raw Cell barcode by Genes matrix files	10679	1.33563	19.8491	one_group	15	END1	0.0951338	FALSE	ENDO
0679_BA17-AGGTTGTCAATTGCTG	SeuratProject	4885	2770	2770	4885	0679_BA17	Occipital	XX	CTL	41	BA17	raw Cell barcode by Genes matrix files	10679	1.14389	20.475	one_group	7	MG1	0.0190948	FALSE	MICROGLIA_2
0679_BA17-AGGTTGTGTAGGACTG	SeuratProject	3691	2273	2273	3691	0679_BA17	Occipital	XX	CTL	41	BA17	raw Cell barcode by Genes matrix files	10679	1.74722	27.1003	one_group	9	ODC3	0.244191	FALSE	EX16_L6
0679_BA17-AGGTTGTGTCGCCTAG	SeuratProject	7150	3544	3544	7150	0679_BA17	Occipital	XX	CTL	41	BA17	raw Cell barcode by Genes matrix files	10679	1.23785	13.986	one_group	1	ODC1	0.0655804	FALSE	EX16_L6
0679_BA17-AGGTTGTGTTTCGATG	SeuratProject	6361	3338	3338	6361	0679_BA17	Occipital	XX	CTL	41	BA17	raw Cell barcode by Genes matrix files	10679	0.948985	15.7208	one_group	8	OPC1	0.016725	FALSE	OPCS
0679_BA17-AGGTTGTTCAGCGTCG	SeuratProject	4559	2641	2641	4559	0679_BA17	Occipital	XX	CTL	41	BA17	raw Cell barcode by Genes matrix files	10679	1.25054	21.9394	one_group	9	ODC3	0.0655804	FALSE	EX16_L6
0679_BA17-AGGTTGTTCCCAGGAC	SeuratProject	3680	2484	2484	3680	0679_BA17	Occipital	XX	CTL	41	BA17	raw Cell barcode by Genes matrix files	10679	2.26321	27.1739	one_group	6	EX3	0.0907361	FALSE	EX8_L5
0679_BA17-AGGTTGTTCGCTCTAC	SeuratProject	14338	5198	5198	14338	0679_BA17	Occipital	XX	CTL	41	BA17	raw Cell barcode by Genes matrix files	10679	0.648846	6.97642	one_group	10	INH1	0.087906	FALSE	IHN3_CR
0679_BA17-AGGTTGTTCGTCAAAC	SeuratProject	4791	2791	2791	4791	0679_BA17	Occipital	XX	CTL	41	BA17	raw Cell barcode by Genes matrix files	10679	1.32988	20.8768	one_group	9	ODC3	0.118448	FALSE	EX16_L6
0679_BA17-AGGTTGTTCTGGAAGG	SeuratProject	7602	3661	3661	7602	0679_BA17	Occipital	XX	CTL	41	BA17	raw Cell barcode by Genes matrix files	10679	0.7854	13.1544	one_group	3	ODC2	0.060233	FALSE	EX16_L6
0679_BA17-AGTAACCAGCCTCTGG	SeuratProject	8965	4397	4397	8965	0679_BA17	Occipital	XX	CTL	41	BA17	raw Cell barcode by Genes matrix files	10679	1.08945	11.1607	one_group	2	AST1	0.116611	FALSE	EX8_L5
0679_BA17-AGTAACCAGGAAAGTG	SeuratProject	7913	3637	3637	7913	0679_BA17	Occipital	XX	CTL	41	BA17	raw Cell barcode by Genes matrix files	10679	0.911672	12.6406	one_group	3	ODC2	0.060233	FALSE	MYLEN_OLIGO_4
0679_BA17-AGTAACCAGTCATCGT	SeuratProject	7477	3632	3632	7477	0679_BA17	Occipital	XX	CTL	41	BA17	raw Cell barcode by Genes matrix files	10679	1.14454	13.3761	one_group	8	OPC1	0.0197008	FALSE	OPCS
0679_BA17-AGTAACCAGTGCTAGG	SeuratProject	16046	5258	5258	16046	0679_BA17	Occipital	XX	CTL	41	BA17	raw Cell barcode by Genes matrix files	10679	0.560004	6.23364	one_group	16	EX5	0.0309261	FALSE	EX7_L4
0679_BA17-AGTAACCCACATTACG	SeuratProject	13123	5045	5045	13123	0679_BA17	Occipital	XX	CTL	41	BA17	raw Cell barcode by Genes matrix files	10679	0.674896	7.62195	one_group	16	EX5	0.0981726	FALSE	EX7_L4
0679_BA17-AGTAACCCAGTCGCAC	SeuratProject	14937	5041	5041	14937	0679_BA17	Occipital	XX	CTL	41	BA17	raw Cell barcode by Genes matrix files	10679	0.603413	6.69658	one_group	10	INH1	0.0532629	FALSE	IHN3_CR
0679_BA17-AGTAACCCAGTGGTGA	SeuratProject	10701	4547	4547	10701	0679_BA17	Occipital	XX	CTL	41	BA17	raw Cell barcode by Genes matrix files	10679	0.793457	9.34754	one_group	3	ODC2	0.253235	FALSE	EX16_L6
0679_BA17-AGTAACCCATATGCGT	SeuratProject	5798	2995	2995	5798	0679_BA17	Occipital	XX	CTL	41	BA17	raw Cell barcode by Genes matrix files	10679	1.38096	17.2533	one_group	1	ODC1	0.0433756	FALSE	EX16_L6
0679_BA17-AGTAACCGTACGTACT	SeuratProject	2948	2013	2013	2948	0679_BA17	Occipital	XX	CTL	41	BA17	raw Cell barcode by Genes matrix files	10679	1.58986	33.9213	one_group	7	MG1	0.0106258	FALSE	MICROGLIA_2
0679_BA17-AGTAACCGTAGGCTGA	SeuratProject	5478	3282	3282	5478	0679_BA17	Occipital	XX	CTL	41	BA17	raw Cell barcode by Genes matrix files	10679	1.7349	18.2615	one_group	15	END1	0.16789	FALSE	ENDO
0679_BA17-AGTAACCGTCACAATC	SeuratProject	6200	3048	3048	6200	0679_BA17	Occipital	XX	CTL	41	BA17	raw Cell barcode by Genes matrix files	10679	0.95727	16.1316	one_group	1	ODC1	0.0254161	FALSE	EX8_L5
0679_BA17-AGTAACCGTCCATCTC	SeuratProject	2682	1905	1905	2682	0679_BA17	Occipital	XX	CTL	41	BA17	raw Cell barcode by Genes matrix files	10679	2.43722	37.2856	one_group	6	EX3	0.087906	FALSE	EX16_L6
0679_BA17-AGTAACCTCACCTGGG	SeuratProject	5307	2865	2865	5307	0679_BA17	Occipital	XX	CTL	41	BA17	raw Cell barcode by Genes matrix files	10679	1.26078	18.843	one_group	9	ODC3	0.0966422	FALSE	EX16_L6
0679_BA17-AGTAACCTCCACTGAA	SeuratProject	5082	2864	2864	5082	0679_BA17	Occipital	XX	CTL	41	BA17	raw Cell barcode by Genes matrix files	10679	1.33085	19.6773	one_group	9	ODC3	0.070102	FALSE	EX16_L6
0679_BA17-AGTAACCTCCATTGCC	SeuratProject	5522	3121	3121	5522	0679_BA17	Occipital	XX	CTL	41	BA17	raw Cell barcode by Genes matrix files	10679	1.27356	18.1094	one_group	20	Mural	0.114803	FALSE	EX8_L5
0679_BA17-AGTAACCTCGTTCGCT	SeuratProject	5979	3070	3070	5979	0679_BA17	Occipital	XX	CTL	41	BA17	raw Cell barcode by Genes matrix files	10679	0.969417	16.7252	one_group	1	ODC1	0.060233	FALSE	EX16_L6
0679_BA17-AGTACCAAGCCAGTAG	SeuratProject	10490	4801	4801	10490	0679_BA17	Occipital	XX	CTL	41	BA17	raw Cell barcode by Genes matrix files	10679	0.714917	9.53471	one_group	15	END1	0.253235	FALSE	ENDO
0679_BA17-AGTACCAAGCCATTGT	SeuratProject	3959	2481	2481	3959	0679_BA17	Occipital	XX	CTL	41	BA17	raw Cell barcode by Genes matrix files	10679	2.26128	25.2653	one_group	2	AST1	0.0966422	FALSE	EX16_L6
0679_BA17-AGTACCAAGGCTCAAG	SeuratProject	3535	2324	2324	3535	0679_BA17	Occipital	XX	CTL	41	BA17	raw Cell barcode by Genes matrix files	10679	1.68147	28.2885	one_group	14	AST2	0.0338489	FALSE	ASTRO_2
0679_BA17-AGTACCAAGGGAGAAT	SeuratProject	9253	4120	4120	9253	0679_BA17	Occipital	XX	CTL	41	BA17	raw Cell barcode by Genes matrix files	10679	0.642012	10.8085	one_group	3	ODC2	0.101302	FALSE	EX8_L5
0679_BA17-AGTACCACACCTCTGT	SeuratProject	6387	3166	3166	6387	0679_BA17	Occipital	XX	CTL	41	BA17	raw Cell barcode by Genes matrix files	10679	1.31232	15.6568	one_group	1	ODC1	0.162539	FALSE	EX16_L6
0679_BA17-AGTACCAGTGCATCTA	SeuratProject	15284	5239	5239	15284	0679_BA17	Occipital	XX	CTL	41	BA17	raw Cell barcode by Genes matrix files	10679	0.574363	6.54407	one_group	5	EX2	0.0338489	FALSE	EX6_3/4
0679_BA17-AGTACCATCCACTGGG	SeuratProject	5129	2374	2374	5129	0679_BA17	Occipital	XX	CTL	41	BA17	raw Cell barcode by Genes matrix files	10679	0.951625	19.497	one_group	6	EX3	0.204935	FALSE	EX16_L6
0679_BA17-AGTACCATCCGTAGGC	SeuratProject	9225	4203	4203	9225	0679_BA17	Occipital	XX	CTL	41	BA17	raw Cell barcode by Genes matrix files	10679	0.998281	10.8401	one_group	3	ODC2	0.244191	FALSE	EX16_L6
0679_BA17-AGTACCATCTCCTGCA	SeuratProject	5373	3213	3213	5373	0679_BA17	Occipital	XX	CTL	41	BA17	raw Cell barcode by Genes matrix files	10679	1.44619	18.6185	one_group	14	AST2	0.0571755	FALSE	EX8_L5
0679_BA17-AGTACTGAGACCGTTT	SeuratProject	3585	2373	2373	3585	0679_BA17	Occipital	XX	CTL	41	BA17	raw Cell barcode by Genes matrix files	10679	2.3124	27.894	one_group	2	AST1	0.0838054	FALSE	EX16_L6
0679_BA17-AGTACTGAGCTTCTAG	SeuratProject	7038	3445	3445	7038	0679_BA17	Occipital	XX	CTL	41	BA17	raw Cell barcode by Genes matrix files	10679	1.14404	14.2106	one_group	1	ODC1	0.0368928	FALSE	EX16_L6
0679_BA17-AGTACTGAGGAAAGAC	SeuratProject	4659	2642	2642	4659	0679_BA17	Occipital	XX	CTL	41	BA17	raw Cell barcode by Genes matrix files	10679	1.366	21.4684	one_group	1	ODC1	0.0760865	FALSE	EX16_L6
0679_BA17-AGTACTGAGGACATCG	SeuratProject	7389	4022	4022	7389	0679_BA17	Occipital	XX	CTL	41	BA17	raw Cell barcode by Genes matrix files	10679	1.30806	13.5355	one_group	7	MG1	0.0274322	FALSE	MICROGLIA_2
0679_BA17-AGTACTGAGTGAGCCA	SeuratProject	8898	4220	4220	8898	0679_BA17	Occipital	XX	CTL	41	BA17	raw Cell barcode by Genes matrix files	10679	0.830839	11.2397	one_group	8	OPC1	0.12414	FALSE	OPCS
0679_BA17-AGTACTGCAAAGTGTA	SeuratProject	15036	5739	5739	15036	0679_BA17	Occipital	XX	CTL	41	BA17	raw Cell barcode by Genes matrix files	10679	0.608415	6.65115	one_group	10	INH1	0.154884	FALSE	IHN3_CR
0679_BA17-AGTACTGCATGGGCAA	SeuratProject	8443	3982	3982	8443	0679_BA17	Occipital	XX	CTL	41	BA17	raw Cell barcode by Genes matrix files	10679	1.27527	11.8455	one_group	3	ODC2	0.0981726	FALSE	EX16_L6
0679_BA17-AGTACTGGTAGCTTAC	SeuratProject	3039	2123	2123	3039	0679_BA17	Occipital	XX	CTL	41	BA17	raw Cell barcode by Genes matrix files	10679	2.00239	32.9381	one_group	7	MG1	0.185267	FALSE	MICROGLIA_2
0679_BA17-AGTACTGGTGACTATC	SeuratProject	4921	2615	2615	4921	0679_BA17	Occipital	XX	CTL	41	BA17	raw Cell barcode by Genes matrix files	10679	0.871018	20.3211	one_group	1	ODC1	0.0345982	FALSE	MYLEN_OLIGO_4
0679_BA17-AGTACTGGTGGCTGCT	SeuratProject	3699	2251	2251	3699	0679_BA17	Occipital	XX	CTL	41	BA17	raw Cell barcode by Genes matrix files	10679	1.51822	27.0343	one_group	9	ODC3	0.152426	FALSE	EX16_L6
0679_BA17-AGTACTGTCCAGTGTA	SeuratProject	4217	2517	2517	4217	0679_BA17	Occipital	XX	CTL	41	BA17	raw Cell barcode by Genes matrix files	10679	1.79439	23.7135	one_group	9	ODC3	0.239835	FALSE	EX16_L6
0679_BA17-AGTACTGTCTAACGGT	SeuratProject	6848	3296	3296	6848	0679_BA17	Occipital	XX	CTL	41	BA17	raw Cell barcode by Genes matrix files	10679	0.827501	14.6049	one_group	1	ODC1	0.239835	FALSE	EX16_L6
0679_BA17-AGTACTGTCTCGGTAA	SeuratProject	6499	3267	3267	6499	0679_BA17	Occipital	XX	CTL	41	BA17	raw Cell barcode by Genes matrix files	10679	0.980522	15.387	one_group	1	ODC1	0.231433	FALSE	EX16_L6
0679_BA17-AGTACTGTCTTCGCTG	SeuratProject	3023	2097	2097	3023	0679_BA17	Occipital	XX	CTL	41	BA17	raw Cell barcode by Genes matrix files	10679	1.48131	33.0797	one_group	2	AST1	0.11127	FALSE	EX16_L6
0679_BA17-AGTAGCTAGGGAGGAC	SeuratProject	6480	3367	3367	6480	0679_BA17	Occipital	XX	CTL	41	BA17	raw Cell barcode by Genes matrix files	10679	1.29555	15.4345	one_group	14	AST2	0.0425348	FALSE	ASTRO_2
0679_BA17-AGTAGCTAGTAGGAAG	SeuratProject	8944	3947	3947	8944	0679_BA17	Occipital	XX	CTL	41	BA17	raw Cell barcode by Genes matrix files	10679	0.738113	11.1832	one_group	16	EX5	0.0425348	FALSE	EX7_L4
0679_BA17-AGTAGCTCAGCTTTCC	SeuratProject	8624	3813	3813	8624	0679_BA17	Occipital	XX	CTL	41	BA17	raw Cell barcode by Genes matrix files	10679	1.03871	11.5982	one_group	1	ODC1	0.157388	FALSE	EX16_L6
0679_BA17-AGTAGCTCATGCGTGC	SeuratProject	2555	1726	1726	2555	0679_BA17	Occipital	XX	CTL	41	BA17	raw Cell barcode by Genes matrix files	10679	3.93688	39.1389	one_group	6	EX3	0.0345982	FALSE	EX16_L6
0679_BA17-AGTAGCTGTACAAGTA	SeuratProject	18405	5855	5855	18405	0679_BA17	Occipital	XX	CTL	41	BA17	raw Cell barcode by Genes matrix files	10679	0.470903	5.43419	one_group	5	EX2	0.0468319	FALSE	EX6_3/4
0679_BA17-AGTAGCTGTATCGAAA	SeuratProject	5966	3420	3420	5966	0679_BA17	Occipital	XX	CTL	41	BA17	raw Cell barcode by Genes matrix files	10679	1.06913	16.7616	one_group	2	AST1	0.1261	FALSE	EX8_L5
0679_BA17-AGTAGCTGTATGTCTG	SeuratProject	14944	5049	5049	14944	0679_BA17	Occipital	XX	CTL	41	BA17	raw Cell barcode by Genes matrix files	10679	0.467924	6.69344	one_group	10	INH1	0.0921812	FALSE	IHN3_CR
0679_BA17-AGTAGCTGTCACAGTT	SeuratProject	6867	3557	3557	6867	0679_BA17	Occipital	XX	CTL	41	BA17	raw Cell barcode by Genes matrix files	10679	1.15586	14.5645	one_group	1	ODC1	0.0712684	FALSE	EX8_L5
0679_BA17-AGTAGCTGTGACCGTC	SeuratProject	5292	3130	3130	5292	0679_BA17	Occipital	XX	CTL	41	BA17	raw Cell barcode by Genes matrix files	10679	1.50302	18.9072	one_group	7	MG1	0.0254161	FALSE	MICROGLIA_2
0679_BA17-AGTAGCTGTTAGTCGT	SeuratProject	4276	2573	2573	4276	0679_BA17	Occipital	XX	CTL	41	BA17	raw Cell barcode by Genes matrix files	10679	0.837445	23.3918	one_group	10	INH1	0.262749	FALSE	IHN3_CR
0679_BA17-AGTAGCTTCATCTGTT	SeuratProject	3432	2313	2313	3432	0679_BA17	Occipital	XX	CTL	41	BA17	raw Cell barcode by Genes matrix files	10679	1.96241	29.146	one_group	14	AST2	0.0689503	FALSE	EX15_L6
0679_BA17-AGTAGCTTCCTTGACC	SeuratProject	5548	3057	3057	5548	0679_BA17	Occipital	XX	CTL	41	BA17	raw Cell barcode by Genes matrix files	10679	1.51027	18.0245	one_group	1	ODC1	0.22738	FALSE	EX16_L6
0679_BA17-AGTAGTCAGCACGTCC	SeuratProject	5425	2971	2971	5425	0679_BA17	Occipital	XX	CTL	41	BA17	raw Cell barcode by Genes matrix files	10679	0.912231	18.4366	one_group	9	ODC3	0.0851535	FALSE	EX16_L6
0679_BA17-AGTAGTCAGCGATGAC	SeuratProject	8018	3933	3933	8018	0679_BA17	Occipital	XX	CTL	41	BA17	raw Cell barcode by Genes matrix files	10679	1.12196	12.4719	one_group	1	ODC1	0.0824754	FALSE	EX16_L6
0679_BA17-AGTAGTCAGGTTCTTG	SeuratProject	7552	3721	3721	7552	0679_BA17	Occipital	XX	CTL	41	BA17	raw Cell barcode by Genes matrix files	10679	1.07681	13.2415	one_group	8	OPC1	0.154884	FALSE	OPCS
0679_BA17-AGTAGTCCAATTAGGA	SeuratProject	14757	5023	5023	14757	0679_BA17	Occipital	XX	CTL	41	BA17	raw Cell barcode by Genes matrix files	10679	0.543748	6.77736	one_group	16	EX5	0.0523127	FALSE	EX7_L4
0679_BA17-AGTAGTCCACAACGCC	SeuratProject	10407	4537	4537	10407	0679_BA17	Occipital	XX	CTL	41	BA17	raw Cell barcode by Genes matrix files	10679	0.795663	9.61076	one_group	3	ODC2	0.0678129	FALSE	EX8_L5
0679_BA17-AGTAGTCCAGGTGGAT	SeuratProject	11399	4367	4367	11399	0679_BA17	Occipital	XX	CTL	41	BA17	raw Cell barcode by Genes matrix files	10679	0.689959	8.77501	one_group	12	INH2	0.0865203	FALSE	IHN2_SST
0679_BA17-AGTAGTCCATCTTTCA	SeuratProject	5114	2843	2843	5114	0679_BA17	Occipital	XX	CTL	41	BA17	raw Cell barcode by Genes matrix files	10679	1.41975	19.5618	one_group	9	ODC3	0.0785913	FALSE	EX16_L6
0679_BA17-AGTAGTCCATGAAGCG	SeuratProject	7206	3473	3473	7206	0679_BA17	Occipital	XX	CTL	41	BA17	raw Cell barcode by Genes matrix files	10679	1.16081	13.8773	one_group	3	ODC2	0.0561802	FALSE	EX16_L6
0679_BA17-AGTAGTCCATGTTTGG	SeuratProject	7186	3480	3480	7186	0679_BA17	Occipital	XX	CTL	41	BA17	raw Cell barcode by Genes matrix files	10679	0.977813	13.9198	one_group	1	ODC1	0.109545	FALSE	EX16_L6
0679_BA17-AGTAGTCGTACCTATG	SeuratProject	5931	3128	3128	5931	0679_BA17	Occipital	XX	CTL	41	BA17	raw Cell barcode by Genes matrix files	10679	1.31813	16.8634	one_group	1	ODC1	0.122212	FALSE	EX16_L6
0679_BA17-AGTAGTCGTCGACGCT	SeuratProject	14941	5256	5256	14941	0679_BA17	Occipital	XX	CTL	41	BA17	raw Cell barcode by Genes matrix files	10679	0.597108	6.69568	one_group	13	INH3	0.114803	FALSE	IHN2_SST
0679_BA17-AGTAGTCGTGACTATC	SeuratProject	2701	1733	1733	2701	0679_BA17	Occipital	XX	CTL	41	BA17	raw Cell barcode by Genes matrix files	10679	1.82684	37.0233	one_group	9	ODC3	0.0433756	FALSE	EX16_L6
0679_BA17-AGTAGTCTCAGCTTCC	SeuratProject	2830	2042	2042	2830	0679_BA17	Occipital	XX	CTL	41	BA17	raw Cell barcode by Genes matrix files	10679	1.87337	35.3482	one_group	2	AST1	0.147643	FALSE	EX16_L6
0679_BA17-AGTAGTCTCCCTCGTA	SeuratProject	4871	2766	2766	4871	0679_BA17	Occipital	XX	CTL	41	BA17	raw Cell barcode by Genes matrix files	10679	1.21939	20.5339	one_group	3	ODC2	0.176318	FALSE	EX16_L6
0679_BA17-AGTAGTCTCTCATAGG	SeuratProject	3921	2529	2529	3921	0679_BA17	Occipital	XX	CTL	41	BA17	raw Cell barcode by Genes matrix files	10679	2.07629	25.5232	one_group	7	MG1	0.0260817	FALSE	MICROGLIA_2
0679_BA17-AGTCAACAGCGTGTTT	SeuratProject	15465	5271	5271	15465	0679_BA17	Occipital	XX	CTL	41	BA17	raw Cell barcode by Genes matrix files	10679	0.55603	6.46663	one_group	16	EX5	0.0542241	FALSE	EX8_L5
0679_BA17-AGTCAACAGGGAGAAT	SeuratProject	7249	3450	3450	7249	0679_BA17	Occipital	XX	CTL	41	BA17	raw Cell barcode by Genes matrix files	10679	1.07595	13.7969	one_group	3	ODC2	0.0798688	FALSE	EX15_L6
0679_BA17-AGTCAACAGGTCGAGT	SeuratProject	7713	3568	3568	7713	0679_BA17	Occipital	XX	CTL	41	BA17	raw Cell barcode by Genes matrix files	10679	1.02711	12.9651	one_group	3	ODC2	0.16789	FALSE	EX16_L6
0679_BA17-AGTCAACCAAAGCGTG	SeuratProject	8425	3741	3741	8425	0679_BA17	Occipital	XX	CTL	41	BA17	raw Cell barcode by Genes matrix files	10679	0.792703	11.8708	one_group	3	ODC2	0.118448	FALSE	EX15_L6
0679_BA17-AGTCAACCAACATCGT	SeuratProject	6735	3237	3237	6735	0679_BA17	Occipital	XX	CTL	41	BA17	raw Cell barcode by Genes matrix files	10679	0.990521	14.8544	one_group	1	ODC1	0.0824754	FALSE	EX16_L6
0679_BA17-AGTCAACCAATAGAGT	SeuratProject	6802	3371	3371	6802	0679_BA17	Occipital	XX	CTL	41	BA17	raw Cell barcode by Genes matrix files	10679	1.13823	14.7016	one_group	3	ODC2	0.173453	FALSE	EX16_L6
0679_BA17-AGTCAACCACTAACGT	SeuratProject	6883	3793	3793	6883	0679_BA17	Occipital	XX	CTL	41	BA17	raw Cell barcode by Genes matrix files	10679	1.05829	14.5307	one_group	7	MG1	0.0408799	FALSE	MICROGLIA_2
0679_BA17-AGTCAACGTCGCCACA	SeuratProject	2693	1877	1877	2693	0679_BA17	Occipital	XX	CTL	41	BA17	raw Cell barcode by Genes matrix files	10679	2.82	37.1333	one_group	20	Mural	0.0561802	FALSE	EX16_L6
0679_BA17-AGTCAACTCCAGTGCG	SeuratProject	4117	2469	2469	4117	0679_BA17	Occipital	XX	CTL	41	BA17	raw Cell barcode by Genes matrix files	10679	1.18595	24.3013	one_group	9	ODC3	0.185267	FALSE	EX16_L6
0679_BA17-AGTCAACTCTATTGTC	SeuratProject	7619	3629	3629	7619	0679_BA17	Occipital	XX	CTL	41	BA17	raw Cell barcode by Genes matrix files	10679	0.870123	13.1285	one_group	3	ODC2	0.140783	FALSE	EX16_L6
0679_BA17-AGTCAACTCTTGTGCC	SeuratProject	16550	5390	5390	16550	0679_BA17	Occipital	XX	CTL	41	BA17	raw Cell barcode by Genes matrix files	10679	0.525617	6.04449	one_group	16	EX5	0.0712684	FALSE	EX7_L4
0679_BA17-AGTCACAAGGAACGTC	SeuratProject	2864	2035	2035	2864	0679_BA17	Occipital	XX	CTL	41	BA17	raw Cell barcode by Genes matrix files	10679	2.03189	34.9162	one_group	2	AST1	0.138576	FALSE	EX16_L6
0679_BA17-AGTCACAAGTACCCTA	SeuratProject	7933	3708	3708	7933	0679_BA17	Occipital	XX	CTL	41	BA17	raw Cell barcode by Genes matrix files	10679	0.712395	12.6088	one_group	10	INH1	0.204935	FALSE	IHN3_CR
0679_BA17-AGTCACACAAGGCTTT	SeuratProject	4506	2592	2592	4506	0679_BA17	Occipital	XX	CTL	41	BA17	raw Cell barcode by Genes matrix files	10679	1.15875	22.1926	one_group	1	ODC1	0.0760865	FALSE	EX16_L6
0679_BA17-AGTCACACAGATACCT	SeuratProject	8646	3980	3980	8646	0679_BA17	Occipital	XX	CTL	41	BA17	raw Cell barcode by Genes matrix files	10679	0.778958	11.5674	one_group	3	ODC2	0.106173	FALSE	EX16_L6
0679_BA17-AGTCACACAGCACAAG	SeuratProject	3906	2570	2570	3906	0679_BA17	Occipital	XX	CTL	41	BA17	raw Cell barcode by Genes matrix files	10679	2.00801	25.6082	one_group	14	AST2	0.0811634	FALSE	EX8_L5
0679_BA17-AGTCACAGTACAGGTG	SeuratProject	7382	3616	3616	7382	0679_BA17	Occipital	XX	CTL	41	BA17	raw Cell barcode by Genes matrix files	10679	0.961393	13.5483	one_group	14	AST2	0.0504445	FALSE	ASTRO_2
0679_BA17-AGTCACAGTAGCTTGT	SeuratProject	15815	5522	5522	15815	0679_BA17	Occipital	XX	CTL	41	BA17	raw Cell barcode by Genes matrix files	10679	0.566615	6.32471	one_group	10	INH1	0.136407	FALSE	IHN3_CR
0679_BA17-AGTCACAGTCACTTAG	SeuratProject	16165	5143	5143	16165	0679_BA17	Occipital	XX	CTL	41	BA17	raw Cell barcode by Genes matrix files	10679	0.463792	6.18888	one_group	12	INH2	0.0281173	FALSE	IHN2_SST
0679_BA17-AGTCACATCACTAGCA	SeuratProject	6892	3426	3426	6892	0679_BA17	Occipital	XX	CTL	41	BA17	raw Cell barcode by Genes matrix files	10679	0.733266	14.5096	one_group	1	ODC1	0.0523127	FALSE	EX16_L6
0679_BA17-AGTCACATCGGTTCAA	SeuratProject	6725	3184	3184	6725	0679_BA17	Occipital	XX	CTL	41	BA17	raw Cell barcode by Genes matrix files	10679	0.961596	14.8743	one_group	1	ODC1	0.0571755	FALSE	MYLEN_OLIGO_4
0679_BA17-AGTCACATCTCGGCTT	SeuratProject	8133	3726	3726	8133	0679_BA17	Occipital	XX	CTL	41	BA17	raw Cell barcode by Genes matrix files	10679	0.882593	12.2971	one_group	1	ODC1	0.182223	FALSE	EX16_L6
0679_BA17-AGTCACATCTTGCGCT	SeuratProject	4300	2455	2455	4300	0679_BA17	Occipital	XX	CTL	41	BA17	raw Cell barcode by Genes matrix files	10679	1.57064	23.2612	one_group	9	ODC3	0.0323728	FALSE	EX16_L6
0679_BA17-AGTCATGAGGGTACGT	SeuratProject	7460	3478	3478	7460	0679_BA17	Occipital	XX	CTL	41	BA17	raw Cell barcode by Genes matrix files	10679	1.05158	13.4048	one_group	3	ODC2	0.0532629	FALSE	EX16_L6
0679_BA17-AGTCATGAGTAGCCAG	SeuratProject	14323	5040	5040	14323	0679_BA17	Occipital	XX	CTL	41	BA17	raw Cell barcode by Genes matrix files	10679	0.580013	6.98275	one_group	5	EX2	0.0981726	FALSE	EX2_L2/3
0679_BA17-AGTCATGCATACCACA	SeuratProject	16772	5570	5570	16772	0679_BA17	Occipital	XX	CTL	41	BA17	raw Cell barcode by Genes matrix files	10679	0.458721	5.96303	one_group	5	EX2	0.0504445	FALSE	EX6_3/4
0679_BA17-AGTCATGCATCTAGAC	SeuratProject	7350	3449	3449	7350	0679_BA17	Occipital	XX	CTL	41	BA17	raw Cell barcode by Genes matrix files	10679	0.874782	13.6054	one_group	3	ODC2	0.102901	FALSE	EX16_L6
0679_BA17-AGTCATGGTCGTCTCT	SeuratProject	5788	3130	3130	5788	0679_BA17	Occipital	XX	CTL	41	BA17	raw Cell barcode by Genes matrix files	10679	1.53483	17.2771	one_group	9	ODC3	0.0838054	FALSE	EX16_L6
0679_BA17-AGTCATGGTGTCACAT	SeuratProject	17482	5873	5873	17482	0679_BA17	Occipital	XX	CTL	41	BA17	raw Cell barcode by Genes matrix files	10679	0.479929	5.72082	one_group	4	EX1	0.0981726	FALSE	EX3_L2/3
0679_BA17-AGTCATGTCAAATGAG	SeuratProject	4446	2837	2837	4446	0679_BA17	Occipital	XX	CTL	41	BA17	raw Cell barcode by Genes matrix files	10679	1.63988	22.4972	one_group	7	MG1	0.122212	FALSE	MICROGLIA_2
0679_BA17-AGTCATGTCGAGATGG	SeuratProject	5191	2871	2871	5191	0679_BA17	Occipital	XX	CTL	41	BA17	raw Cell barcode by Genes matrix files	10679	1.34719	19.2641	one_group	9	ODC3	0.0495261	FALSE	EX16_L6
0679_BA17-AGTCATGTCTGTAACG	SeuratProject	3436	2184	2184	3436	0679_BA17	Occipital	XX	CTL	41	BA17	raw Cell barcode by Genes matrix files	10679	1.8457	29.1121	one_group	2	AST1	0.0997256	FALSE	Astro_1
0679_BA17-AGTCTCCAGAGCCTGA	SeuratProject	5185	2732	2732	5185	0679_BA17	Occipital	XX	CTL	41	BA17	raw Cell barcode by Genes matrix files	10679	1.14728	19.2864	one_group	8	OPC1	0.0190948	FALSE	OPCS
0679_BA17-AGTCTCCAGGAACTCG	SeuratProject	16021	5120	5120	16021	0679_BA17	Occipital	XX	CTL	41	BA17	raw Cell barcode by Genes matrix files	10679	0.369039	6.24337	one_group	18	EX7	0.113023	FALSE	EX10_L5B/6
0679_BA17-AGTCTCCCAATCTAGC	SeuratProject	7226	3514	3514	7226	0679_BA17	Occipital	XX	CTL	41	BA17	raw Cell barcode by Genes matrix files	10679	0.957771	13.8389	one_group	1	ODC1	0.0851535	FALSE	EX16_L6
0679_BA17-AGTCTCCCACTCCGAG	SeuratProject	10360	4287	4287	10360	0679_BA17	Occipital	XX	CTL	41	BA17	raw Cell barcode by Genes matrix files	10679	0.757219	9.65531	one_group	3	ODC2	0.0612767	FALSE	EX16_L6
0679_BA17-AGTCTCCCAGAAGTGC	SeuratProject	5116	2856	2856	5116	0679_BA17	Occipital	XX	CTL	41	BA17	raw Cell barcode by Genes matrix files	10679	1.4615	19.5503	one_group	9	ODC3	0.122212	FALSE	EX16_L6
0679_BA17-AGTCTCCCAGCTTTCC	SeuratProject	16669	5492	5492	16669	0679_BA17	Occipital	XX	CTL	41	BA17	raw Cell barcode by Genes matrix files	10679	0.526756	5.99988	one_group	12	INH2	0.0331071	FALSE	IHN2_SST
0679_BA17-AGTCTCCCATACTTTC	SeuratProject	4021	2595	2595	4021	0679_BA17	Occipital	XX	CTL	41	BA17	raw Cell barcode by Genes matrix files	10679	1.40487	24.8694	one_group	6	EX3	0.0689503	FALSE	EX8_L5
0679_BA17-AGTCTCCGTATGCGGA	SeuratProject	4167	2533	2533	4167	0679_BA17	Occipital	XX	CTL	41	BA17	raw Cell barcode by Genes matrix files	10679	1.4103	23.9981	one_group	9	ODC3	0.150013	FALSE	EX16_L6
0679_BA17-AGTCTCCGTCAGACGA	SeuratProject	3544	2357	2357	3544	0679_BA17	Occipital	XX	CTL	41	BA17	raw Cell barcode by Genes matrix files	10679	1.29874	28.2167	one_group	6	EX3	0.062333	FALSE	EX8_L5
0679_BA17-AGTCTCCGTCCGCAGT	SeuratProject	4638	2792	2792	4638	0679_BA17	Occipital	XX	CTL	41	BA17	raw Cell barcode by Genes matrix files	10679	1.66075	21.561	one_group	2	AST1	0.0997256	FALSE	EX8_L5
0679_BA17-AGTCTCCGTCTTGAGT	SeuratProject	19088	5807	5807	19088	0679_BA17	Occipital	XX	CTL	41	BA17	raw Cell barcode by Genes matrix files	10679	0.484789	5.23944	one_group	19	INH4	0.0824754	FALSE	IHN4_KIT
0679_BA17-AGTCTCCGTGCCTATA	SeuratProject	3075	1796	1796	3075	0679_BA17	Occipital	XX	CTL	41	BA17	raw Cell barcode by Genes matrix files	10679	2.77255	32.5309	one_group	3	ODC2	0.0241039	FALSE	MYLEN_OLIGO_4
0679_BA17-AGTCTCCGTTATGTGC	SeuratProject	3157	2194	2194	3157	0679_BA17	Occipital	XX	CTL	41	BA17	raw Cell barcode by Genes matrix files	10679	2.04356	31.6756	one_group	2	AST1	0.0936469	FALSE	EX16_L6
0679_BA17-AGTCTCCTCCGAGGCT	SeuratProject	6359	3316	3316	6359	0679_BA17	Occipital	XX	CTL	41	BA17	raw Cell barcode by Genes matrix files	10679	1.09334	15.7257	one_group	1	ODC1	0.239835	FALSE	EX16_L6
0679_BA17-AGTCTCCTCGTGGTAT	SeuratProject	7011	3523	3523	7011	0679_BA17	Occipital	XX	CTL	41	BA17	raw Cell barcode by Genes matrix files	10679	1.11229	14.2653	one_group	1	ODC1	0.0724498	FALSE	EX8_L5
0679_BA17-AGTGACTAGACATGCG	SeuratProject	4221	2468	2468	4221	0679_BA17	Occipital	XX	CTL	41	BA17	raw Cell barcode by Genes matrix files	10679	1.13669	23.6911	one_group	8	OPC1	0.0127762	FALSE	OPCS
0679_BA17-AGTGACTAGCACACCC	SeuratProject	4041	2607	2607	4041	0679_BA17	Occipital	XX	CTL	41	BA17	raw Cell barcode by Genes matrix files	10679	1.95901	24.7463	one_group	2	AST1	0.0678129	FALSE	EX8_L5
0679_BA17-AGTGACTAGTGGAAGA	SeuratProject	2678	1911	1911	2678	0679_BA17	Occipital	XX	CTL	41	BA17	raw Cell barcode by Genes matrix files	10679	2.75475	37.3552	one_group	2	AST1	0.14303	FALSE	EX16_L6
0679_BA17-AGTGACTCAGTGGCTC	SeuratProject	6751	3277	3277	6751	0679_BA17	Occipital	XX	CTL	41	BA17	raw Cell barcode by Genes matrix files	10679	1.03314	14.817	one_group	12	INH2	0.0468319	FALSE	IHN2_SST
0679_BA17-AGTGACTGTGCGACAA	SeuratProject	17330	5901	5901	17330	0679_BA17	Occipital	XX	CTL	41	BA17	raw Cell barcode by Genes matrix files	10679	0.469324	5.77201	one_group	10	INH1	0.107846	FALSE	IHN3_CR
0679_BA17-AGTGATCAGGATCATA	SeuratProject	13212	4937	4937	13212	0679_BA17	Occipital	XX	CTL	41	BA17	raw Cell barcode by Genes matrix files	10679	0.554044	7.57002	one_group	10	INH1	0.0655804	FALSE	IHN3_CR
0679_BA17-AGTGATCCAGTTGGTT	SeuratProject	9938	4181	4181	9938	0679_BA17	Occipital	XX	CTL	41	BA17	raw Cell barcode by Genes matrix files	10679	0.820332	10.0644	one_group	3	ODC2	0.0893111	FALSE	EX16_L6
0679_BA17-AGTGATCGTCGAATGG	SeuratProject	9299	3923	3923	9299	0679_BA17	Occipital	XX	CTL	41	BA17	raw Cell barcode by Genes matrix files	10679	0.79013	10.7562	one_group	3	ODC2	0.0468319	FALSE	MYLEN_OLIGO_4
0679_BA17-AGTGATCGTTCCACGG	SeuratProject	10986	4436	4436	10986	0679_BA17	Occipital	XX	CTL	41	BA17	raw Cell barcode by Genes matrix files	10679	0.628233	9.10249	one_group	12	INH2	0.060233	FALSE	IHN2_SST
0679_BA17-AGTGATCGTTCTCAGA	SeuratProject	2803	1811	1811	2803	0679_BA17	Occipital	XX	CTL	41	BA17	raw Cell barcode by Genes matrix files	10679	1.61498	35.6888	one_group	14	AST2	0.0551964	FALSE	ASTRO_2
0679_BA17-AGTGATCTCTTCCACG	SeuratProject	7973	3523	3523	7973	0679_BA17	Occipital	XX	CTL	41	BA17	raw Cell barcode by Genes matrix files	10679	0.783335	12.5423	one_group	3	ODC2	0.0907361	FALSE	EX16_L6
0679_BA17-AGTGCCGAGACATATG	SeuratProject	4427	2731	2731	4427	0679_BA17	Occipital	XX	CTL	41	BA17	raw Cell barcode by Genes matrix files	10679	1.38897	22.5938	one_group	7	MG1	0.0241039	FALSE	MICROGLIA_2
0679_BA17-AGTGCCGAGACCATTC	SeuratProject	17610	5547	5547	17610	0679_BA17	Occipital	XX	CTL	41	BA17	raw Cell barcode by Genes matrix files	10679	0.445133	5.67859	one_group	13	INH3	0.104525	FALSE	IHN1_PV
0679_BA17-AGTGCCGAGACCGTTT	SeuratProject	2490	1847	1847	2490	0679_BA17	Occipital	XX	CTL	41	BA17	raw Cell barcode by Genes matrix files	10679	2.17599	40.1768	one_group	20	Mural	0.0592017	FALSE	EX8_L5
0679_BA17-AGTGCCGAGGCGTTGA	SeuratProject	19286	5900	5900	19286	0679_BA17	Occipital	XX	CTL	41	BA17	raw Cell barcode by Genes matrix files	10679	0.44501	5.18565	one_group	5	EX2	0.0592017	FALSE	EX6_3/4
0679_BA17-AGTGCCGAGTCAATCC	SeuratProject	4504	2635	2635	4504	0679_BA17	Occipital	XX	CTL	41	BA17	raw Cell barcode by Genes matrix files	10679	1.35763	22.2025	one_group	9	ODC3	0.0495261	FALSE	EX16_L6
0679_BA17-AGTGCCGAGTGCTCGC	SeuratProject	7629	3768	3768	7629	0679_BA17	Occipital	XX	CTL	41	BA17	raw Cell barcode by Genes matrix files	10679	1.16968	13.1113	one_group	1	ODC1	0.219555	FALSE	EX16_L6
0679_BA17-AGTGCCGGTATTTCGG	SeuratProject	5137	2958	2958	5137	0679_BA17	Occipital	XX	CTL	41	BA17	raw Cell barcode by Genes matrix files	10679	1.62814	19.4742	one_group	9	ODC3	0.152426	FALSE	EX16_L6
0679_BA17-AGTGCCGTCAGCGTCG	SeuratProject	2797	1910	1910	2797	0679_BA17	Occipital	XX	CTL	41	BA17	raw Cell barcode by Genes matrix files	10679	1.64185	35.7654	one_group	14	AST2	0.0274322	FALSE	ASTRO_2
0679_BA17-AGTGCCGTCATCAGTG	SeuratProject	3744	2463	2463	3744	0679_BA17	Occipital	XX	CTL	41	BA17	raw Cell barcode by Genes matrix files	10679	2.19425	26.7165	one_group	7	MG1	0.0295079	FALSE	MICROGLIA_2
0679_BA17-AGTGCCGTCATGCATG	SeuratProject	3139	2190	2190	3139	0679_BA17	Occipital	XX	CTL	41	BA17	raw Cell barcode by Genes matrix files	10679	2.26884	31.8573	one_group	14	AST2	0.048618	FALSE	EX16_L6
0679_BA17-AGTGCCGTCTCCCATG	SeuratProject	4415	2876	2876	4415	0679_BA17	Occipital	XX	CTL	41	BA17	raw Cell barcode by Genes matrix files	10679	1.40548	22.6501	one_group	6	EX3	0.0736464	FALSE	EX8_L5
0679_BA17-AGTGCCGTCTTGAACG	SeuratProject	7552	3607	3607	7552	0679_BA17	Occipital	XX	CTL	41	BA17	raw Cell barcode by Genes matrix files	10679	1.12526	13.2415	one_group	8	OPC1	0.016725	FALSE	OPCS
0679_BA17-AGTGTTGAGAGTGTGC	SeuratProject	5686	2844	2844	5686	0679_BA17	Occipital	XX	CTL	41	BA17	raw Cell barcode by Genes matrix files	10679	0.88793	17.5932	one_group	12	INH2	0.0997256	FALSE	IHN2_SST
0679_BA17-AGTGTTGAGCGATTCT	SeuratProject	8876	4147	4147	8876	0679_BA17	Occipital	XX	CTL	41	BA17	raw Cell barcode by Genes matrix files	10679	0.876627	11.2714	one_group	1	ODC1	0.0592017	FALSE	EX8_L5
0679_BA17-AGTGTTGAGTCAAGCG	SeuratProject	16210	5577	5577	16210	0679_BA17	Occipital	XX	CTL	41	BA17	raw Cell barcode by Genes matrix files	10679	0.589468	6.17055	one_group	11	EX4	0.140783	FALSE	EX8_L5
0679_BA17-AGTGTTGCACAGCGCT	SeuratProject	8394	3555	3555	8394	0679_BA17	Occipital	XX	CTL	41	BA17	raw Cell barcode by Genes matrix files	10679	0.499622	11.9147	one_group	5	EX2	0.101302	FALSE	EX6_3/4
0679_BA17-AGTGTTGCACGGCTAC	SeuratProject	6575	3218	3218	6575	0679_BA17	Occipital	XX	CTL	41	BA17	raw Cell barcode by Genes matrix files	10679	0.784241	15.2091	one_group	1	ODC1	0.215775	FALSE	EX16_L6
0679_BA17-AGTGTTGCAGCGATTT	SeuratProject	2999	2022	2022	2999	0679_BA17	Occipital	XX	CTL	41	BA17	raw Cell barcode by Genes matrix files	10679	2.52111	33.3444	one_group	9	ODC3	0.173453	FALSE	EX16_L6
0679_BA17-AGTGTTGGTACCAGAG	SeuratProject	5489	3064	3064	5489	0679_BA17	Occipital	XX	CTL	41	BA17	raw Cell barcode by Genes matrix files	10679	1.27228	18.2183	one_group	8	OPC1	0.0338489	FALSE	OPCS
0679_BA17-AGTGTTGGTCCGCAGT	SeuratProject	16558	5426	5426	16558	0679_BA17	Occipital	XX	CTL	41	BA17	raw Cell barcode by Genes matrix files	10679	0.526297	6.03974	one_group	3	ODC2	0.0450849	FALSE	IHN2_SST
0679_BA17-AGTGTTGGTTTCACTT	SeuratProject	9530	4215	4215	9530	0679_BA17	Occipital	XX	CTL	41	BA17	raw Cell barcode by Genes matrix files	10679	0.880239	10.4943	one_group	7	MG1	0.219555	FALSE	Astro_1
0679_BA17-AGTGTTGTCCGCAAAT	SeuratProject	7425	3810	3810	7425	0679_BA17	Occipital	XX	CTL	41	BA17	raw Cell barcode by Genes matrix files	10679	1.1991	13.468	one_group	21	ODC4	0.248657	FALSE	MICROGLIA_2
0679_BA17-AGTGTTGTCCTCAGGG	SeuratProject	7117	3573	3573	7117	0679_BA17	Occipital	XX	CTL	41	BA17	raw Cell barcode by Genes matrix files	10679	0.886757	14.0509	one_group	1	ODC1	0.152426	FALSE	EX16_L6
0679_BA17-AGTGTTGTCCTTGACC	SeuratProject	16059	5181	5181	16059	0679_BA17	Occipital	XX	CTL	41	BA17	raw Cell barcode by Genes matrix files	10679	0.452108	6.22937	one_group	3	ODC2	0.0288092	FALSE	IHN2_SST
0679_BA17-AGTGTTGTCGGCATAT	SeuratProject	6036	3223	3223	6036	0679_BA17	Occipital	XX	CTL	41	BA17	raw Cell barcode by Genes matrix files	10679	1.47491	16.57	one_group	1	ODC1	0.0760865	FALSE	EX16_L6
0679_BA17-AGTGTTGTCTACGCGG	SeuratProject	2892	2067	2067	2892	0679_BA17	Occipital	XX	CTL	41	BA17	raw Cell barcode by Genes matrix files	10679	1.641	34.5781	one_group	6	EX3	0.262749	FALSE	EX16_L6
0679_BA17-AGTTAGCAGCCGTCGT	SeuratProject	4021	2458	2458	4021	0679_BA17	Occipital	XX	CTL	41	BA17	raw Cell barcode by Genes matrix files	10679	1.79969	24.8694	one_group	9	ODC3	0.122212	FALSE	EX16_L6
0679_BA17-AGTTAGCAGGGCAAGG	SeuratProject	12541	4828	4828	12541	0679_BA17	Occipital	XX	CTL	41	BA17	raw Cell barcode by Genes matrix files	10679	0.581936	7.97512	one_group	8	OPC1	0.0100997	FALSE	OPCS
0679_BA17-AGTTAGCAGTATGTAG	SeuratProject	7235	3573	3573	7235	0679_BA17	Occipital	XX	CTL	41	BA17	raw Cell barcode by Genes matrix files	10679	0.994207	13.8255	one_group	1	ODC1	0.12414	FALSE	EX8_L5
0679_BA17-AGTTAGCCAATTTCTC	SeuratProject	2989	2067	2067	2989	0679_BA17	Occipital	XX	CTL	41	BA17	raw Cell barcode by Genes matrix files	10679	2.21648	33.4784	one_group	2	AST1	0.0851535	FALSE	EX16_L6
0679_BA17-AGTTAGCCACCGCTAG	SeuratProject	2806	1919	1919	2806	0679_BA17	Occipital	XX	CTL	41	BA17	raw Cell barcode by Genes matrix files	10679	1.71726	35.6761	one_group	7	MG1	0.0234571	FALSE	MICROGLIA_2
0679_BA17-AGTTAGCCAGATCCTA	SeuratProject	6337	3494	3494	6337	0679_BA17	Occipital	XX	CTL	41	BA17	raw Cell barcode by Genes matrix files	10679	1.40587	15.7803	one_group	9	ODC3	0.201479	FALSE	EX8_L5
0679_BA17-AGTTAGCGTGCAAGAC	SeuratProject	11734	4847	4847	11734	0679_BA17	Occipital	XX	CTL	41	BA17	raw Cell barcode by Genes matrix files	10679	0.654647	8.5237	one_group	4	EX1	0.185267	FALSE	EX3_L2/3
0679_BA17-AGTTAGCGTGCATACT	SeuratProject	5337	2952	2952	5337	0679_BA17	Occipital	XX	CTL	41	BA17	raw Cell barcode by Genes matrix files	10679	1.01873	18.7371	one_group	3	ODC2	0.0655804	FALSE	EX16_L6
0679_BA17-AGTTAGCGTTCAAACC	SeuratProject	8452	3676	3676	8452	0679_BA17	Occipital	XX	CTL	41	BA17	raw Cell barcode by Genes matrix files	10679	0.952626	11.8329	one_group	1	ODC1	0.136407	FALSE	EX16_L6
0679_BA17-AGTTAGCTCCAACTGA	SeuratProject	5057	2869	2869	5057	0679_BA17	Occipital	XX	CTL	41	BA17	raw Cell barcode by Genes matrix files	10679	1.45377	19.7746	one_group	9	ODC3	0.198097	FALSE	EX16_L6
0679_BA17-AGTTAGCTCCAAGAGG	SeuratProject	6360	3300	3300	6360	0679_BA17	Occipital	XX	CTL	41	BA17	raw Cell barcode by Genes matrix files	10679	1.38764	15.7257	one_group	1	ODC1	0.0581826	FALSE	EX16_L6
0679_BA17-AGTTAGCTCCATGAGT	SeuratProject	3185	2223	2223	3185	0679_BA17	Occipital	XX	CTL	41	BA17	raw Cell barcode by Genes matrix files	10679	1.72312	31.3972	one_group	7	MG1	0.04772	FALSE	MICROGLIA_2
0679_BA17-AGTTAGCTCCGTATGA	SeuratProject	7351	3486	3486	7351	0679_BA17	Occipital	XX	CTL	41	BA17	raw Cell barcode by Genes matrix files	10679	1.1014	13.6036	one_group	3	ODC2	0.087906	FALSE	EX16_L6
0679_BA17-AGTTAGCTCGCAGTGC	SeuratProject	11886	4632	4632	11886	0679_BA17	Occipital	XX	CTL	41	BA17	raw Cell barcode by Genes matrix files	10679	0.722262	8.41609	one_group	2	AST1	0.0241039	FALSE	ASTRO_3
0679_BA17-AGTTAGCTCGTAGTGT	SeuratProject	3436	2311	2311	3436	0679_BA17	Occipital	XX	CTL	41	BA17	raw Cell barcode by Genes matrix files	10679	2.14282	29.1036	one_group	14	AST2	0.130119	FALSE	EX8_L5
0679_BA17-AGTTAGCTCGTCTACC	SeuratProject	15910	5398	5398	15910	0679_BA17	Occipital	XX	CTL	41	BA17	raw Cell barcode by Genes matrix files	10679	0.577964	6.28733	one_group	25	INH5	0.176318	FALSE	IHN1_PV
0679_BA17-AGTTCCCAGATGTTAG	SeuratProject	4692	2955	2955	4692	0679_BA17	Occipital	XX	CTL	41	BA17	raw Cell barcode by Genes matrix files	10679	1.58747	21.3129	one_group	20	Mural	0.0997256	FALSE	EX8_L5
0679_BA17-AGTTCCCAGGCTCCCA	SeuratProject	9596	4206	4206	9596	0679_BA17	Occipital	XX	CTL	41	BA17	raw Cell barcode by Genes matrix files	10679	0.591365	10.4232	one_group	8	OPC1	0.04772	FALSE	OPCS
0679_BA17-AGTTCCCAGTGCGCTC	SeuratProject	6736	3421	3421	6736	0679_BA17	Occipital	XX	CTL	41	BA17	raw Cell barcode by Genes matrix files	10679	0.878802	14.8478	one_group	3	ODC2	0.0678129	FALSE	EX8_L5
0679_BA17-AGTTCCCCAGCGAGTA	SeuratProject	6641	3477	3477	6641	0679_BA17	Occipital	XX	CTL	41	BA17	raw Cell barcode by Genes matrix files	10679	1.25969	15.058	one_group	1	ODC1	0.262749	FALSE	EX16_L6
0679_BA17-AGTTCCCGTGGATCGA	SeuratProject	5494	2999	2999	5494	0679_BA17	Occipital	XX	CTL	41	BA17	raw Cell barcode by Genes matrix files	10679	1.52443	18.2083	one_group	1	ODC1	0.235583	FALSE	EX16_L6
0679_BA17-AGTTCCCTCGATTCCC	SeuratProject	22033	5980	5980	22033	0679_BA17	Occipital	XX	CTL	41	BA17	raw Cell barcode by Genes matrix files	10679	0.382173	4.53968	one_group	25	INH5	0.140783	FALSE	IHN1_PV
0679_BA17-AGTTCCCTCGCCGATG	SeuratProject	3573	2234	2234	3573	0679_BA17	Occipital	XX	CTL	41	BA17	raw Cell barcode by Genes matrix files	10679	2.05086	28.0034	one_group	6	EX3	0.0678129	FALSE	EX8_L5
0679_BA17-AGTTCCCTCGCCTAGG	SeuratProject	4565	2553	2553	4565	0679_BA17	Occipital	XX	CTL	41	BA17	raw Cell barcode by Genes matrix files	10679	1.24858	21.9058	one_group	1	ODC1	0.162539	FALSE	EX16_L6
0679_BA17-AGTTCGAAGCAACAAT	SeuratProject	7184	3457	3457	7184	0679_BA17	Occipital	XX	CTL	41	BA17	raw Cell barcode by Genes matrix files	10679	1.18505	13.9218	one_group	3	ODC2	0.152426	FALSE	EX16_L6
0679_BA17-AGTTCGAAGCACCGTC	SeuratProject	5039	3108	3108	5039	0679_BA17	Occipital	XX	CTL	41	BA17	raw Cell barcode by Genes matrix files	10679	1.54289	19.8452	one_group	6	EX3	0.0966422	FALSE	EX16_L6
0679_BA17-AGTTCGAAGGGAGGTG	SeuratProject	7209	3447	3447	7209	0679_BA17	Occipital	XX	CTL	41	BA17	raw Cell barcode by Genes matrix files	10679	1.21067	13.8715	one_group	3	ODC2	0.0712684	FALSE	EX15_L6
0679_BA17-AGTTCGAAGTATTCCG	SeuratProject	13925	5050	5050	13925	0679_BA17	Occipital	XX	CTL	41	BA17	raw Cell barcode by Genes matrix files	10679	0.49315	7.18339	one_group	10	INH1	0.060233	FALSE	IHN3_CR
0679_BA17-AGTTCGAAGTCACTAC	SeuratProject	15250	5362	5362	15250	0679_BA17	Occipital	XX	CTL	41	BA17	raw Cell barcode by Genes matrix files	10679	0.718227	6.55824	one_group	10	INH1	0.13218	FALSE	IHN3_CR
0679_BA17-AGTTCGACACCAAATC	SeuratProject	3452	2187	2187	3452	0679_BA17	Occipital	XX	CTL	41	BA17	raw Cell barcode by Genes matrix files	10679	1.61819	28.9687	one_group	14	AST2	0.0267537	FALSE	ASTRO_2
0679_BA17-AGTTCGACAGTTGCGC	SeuratProject	17500	5554	5554	17500	0679_BA17	Occipital	XX	CTL	41	BA17	raw Cell barcode by Genes matrix files	10679	0.461075	5.71559	one_group	16	EX5	0.0417029	FALSE	EX3_L2/3
0679_BA17-AGTTCGAGTAACACGG	SeuratProject	15619	5187	5187	15619	0679_BA17	Occipital	XX	CTL	41	BA17	raw Cell barcode by Genes matrix files	10679	0.490202	6.40451	one_group	3	ODC2	0.0361201	FALSE	IHN2_SST
0679_BA17-AGTTCGAGTCGAAGCA	SeuratProject	6966	3429	3429	6966	0679_BA17	Occipital	XX	CTL	41	BA17	raw Cell barcode by Genes matrix files	10679	1.60887	14.3575	one_group	3	ODC2	0.212081	FALSE	EX16_L6
0679_BA17-AGTTCGATCAAGCCTA	SeuratProject	17726	5662	5662	17726	0679_BA17	Occipital	XX	CTL	41	BA17	raw Cell barcode by Genes matrix files	10679	0.52124	5.64175	one_group	12	INH2	0.0281173	FALSE	IHN2_SST
0679_BA17-AGTTCGATCAGTCAGT	SeuratProject	9645	4455	4455	9645	0679_BA17	Occipital	XX	CTL	41	BA17	raw Cell barcode by Genes matrix files	10679	1.21022	10.3691	one_group	1	ODC1	0.188374	FALSE	EX8_L5
0679_BA17-AGTTCGATCGGATACT	SeuratProject	17896	5628	5628	17896	0679_BA17	Occipital	XX	CTL	41	BA17	raw Cell barcode by Genes matrix files	10679	0.45507	5.58847	one_group	10	INH1	0.0433756	FALSE	IHN3_CR
0679_BA17-AGTTCGATCTATTTCG	SeuratProject	5463	2863	2863	5463	0679_BA17	Occipital	XX	CTL	41	BA17	raw Cell barcode by Genes matrix files	10679	1.05615	18.3083	one_group	1	ODC1	0.0798688	FALSE	EX16_L6
0679_BA17-AGTTCGATCTCTCGCA	SeuratProject	6021	2848	2848	6021	0679_BA17	Occipital	XX	CTL	41	BA17	raw Cell barcode by Genes matrix files	10679	1.18505	16.6113	one_group	3	ODC2	0.0281173	FALSE	MYLEN_OLIGO_4
0679_BA17-AGTTCGATCTGCTAGA	SeuratProject	4820	2746	2746	4820	0679_BA17	Occipital	XX	CTL	41	BA17	raw Cell barcode by Genes matrix files	10679	1.12693	20.7469	one_group	8	OPC1	0.0417029	FALSE	OPCS
0679_BA17-AGTTCGATCTGGCCGA	SeuratProject	6469	3327	3327	6469	0679_BA17	Occipital	XX	CTL	41	BA17	raw Cell barcode by Genes matrix files	10679	1.27379	15.4631	one_group	1	ODC1	0.0773307	FALSE	EX16_L6
0679_BA17-ATACCGAAGCAGGCAT	SeuratProject	6452	3295	3295	6452	0679_BA17	Occipital	XX	CTL	41	BA17	raw Cell barcode by Genes matrix files	10679	1.26119	15.4991	one_group	1	ODC1	0.157388	FALSE	EX16_L6
0679_BA17-ATACCGACAAATCGGG	SeuratProject	9928	4046	4046	9928	0679_BA17	Occipital	XX	CTL	41	BA17	raw Cell barcode by Genes matrix files	10679	0.756832	10.0776	one_group	2	AST1	0.0295079	FALSE	ASTRO_3
0679_BA17-ATACCGACACAGTGAG	SeuratProject	5788	3147	3147	5788	0679_BA17	Occipital	XX	CTL	41	BA17	raw Cell barcode by Genes matrix files	10679	1.08525	17.2771	one_group	1	ODC1	0.113023	FALSE	EX16_L6
0679_BA17-ATACCGACACTGGCGT	SeuratProject	6528	3337	3337	6528	0679_BA17	Occipital	XX	CTL	41	BA17	raw Cell barcode by Genes matrix files	10679	1.09732	15.321	one_group	1	ODC1	0.248657	FALSE	EX16_L6
0679_BA17-ATACCGACAGAGAAAG	SeuratProject	3444	2157	2157	3444	0679_BA17	Occipital	XX	CTL	41	BA17	raw Cell barcode by Genes matrix files	10679	1.73862	29.036	one_group	9	ODC3	0.0921812	FALSE	EX16_L6
0679_BA17-ATACCGAGTCAAATCC	SeuratProject	19507	5960	5960	19507	0679_BA17	Occipital	XX	CTL	41	BA17	raw Cell barcode by Genes matrix files	10679	0.45486	5.12715	one_group	10	INH1	0.0724498	FALSE	IHN3_CR
0679_BA17-ATACCGAGTCCCTGTT	SeuratProject	2899	1911	1911	2899	0679_BA17	Occipital	XX	CTL	41	BA17	raw Cell barcode by Genes matrix files	10679	1.85483	34.5066	one_group	6	EX3	0.0773307	FALSE	EX16_L6
0679_BA17-ATACCGAGTGCGTTTA	SeuratProject	9365	3867	3867	9365	0679_BA17	Occipital	XX	CTL	41	BA17	raw Cell barcode by Genes matrix files	10679	0.705155	10.6815	one_group	3	ODC2	0.0504445	FALSE	MYLEN_OLIGO_4
0679_BA17-ATACCGATCGGCGATC	SeuratProject	5152	2851	2851	5152	0679_BA17	Occipital	XX	CTL	41	BA17	raw Cell barcode by Genes matrix files	10679	1.37352	19.4137	one_group	3	ODC2	0.0592017	FALSE	EX16_L6
0679_BA17-ATACCGATCTTAGCCC	SeuratProject	3342	2283	2283	3342	0679_BA17	Occipital	XX	CTL	41	BA17	raw Cell barcode by Genes matrix files	10679	1.17601	29.9222	one_group	6	EX3	0.0712684	FALSE	EX8_L5
0679_BA17-ATACCTTAGACTGTTC	SeuratProject	13985	5098	5098	13985	0679_BA17	Occipital	XX	CTL	41	BA17	raw Cell barcode by Genes matrix files	10679	0.679924	7.15103	one_group	5	EX2	0.0678129	FALSE	EX16_L6
0679_BA17-ATACCTTAGGATACCG	SeuratProject	5416	3174	3174	5416	0679_BA17	Occipital	XX	CTL	41	BA17	raw Cell barcode by Genes matrix files	10679	1.67185	18.4706	one_group	14	AST2	0.087906	FALSE	EX8_L5
0679_BA17-ATACCTTAGGTAAAGG	SeuratProject	5726	3050	3050	5726	0679_BA17	Occipital	XX	CTL	41	BA17	raw Cell barcode by Genes matrix files	10679	1.3039	17.4703	one_group	1	ODC1	0.118448	FALSE	EX16_L6
0679_BA17-ATACCTTAGTTGAATG	SeuratProject	4896	2756	2756	4896	0679_BA17	Occipital	XX	CTL	41	BA17	raw Cell barcode by Genes matrix files	10679	1.18956	20.429	one_group	12	INH2	0.204935	FALSE	IHN2_SST
0679_BA17-ATACCTTCAGCCCAGT	SeuratProject	6479	3556	3556	6479	0679_BA17	Occipital	XX	CTL	41	BA17	raw Cell barcode by Genes matrix files	10679	1.4064	15.444	one_group	7	MG1	0.0116917	FALSE	MICROGLIA_2
0679_BA17-ATACCTTGTACAGTTC	SeuratProject	2512	1840	1840	2512	0679_BA17	Occipital	XX	CTL	41	BA17	raw Cell barcode by Genes matrix files	10679	2.31199	39.8089	one_group	6	EX3	0.106173	FALSE	EX16_L6
0679_BA17-ATACCTTTCAAGGTGG	SeuratProject	5822	3476	3476	5822	0679_BA17	Occipital	XX	CTL	41	BA17	raw Cell barcode by Genes matrix files	10679	1.58851	17.1851	one_group	7	MG1	0.239835	FALSE	EX8_L5
0679_BA17-ATACTTCAGAGATTCA	SeuratProject	6053	3191	3191	6053	0679_BA17	Occipital	XX	CTL	41	BA17	raw Cell barcode by Genes matrix files	10679	0.985559	16.5235	one_group	3	ODC2	0.0838054	FALSE	EX16_L6
0679_BA17-ATACTTCAGGCGACAT	SeuratProject	6862	3445	3445	6862	0679_BA17	Occipital	XX	CTL	41	BA17	raw Cell barcode by Genes matrix files	10679	0.98406	14.573	one_group	8	OPC1	0.0295079	FALSE	OPCS
0679_BA17-ATACTTCAGGTACTGG	SeuratProject	6280	3186	3186	6280	0679_BA17	Occipital	XX	CTL	41	BA17	raw Cell barcode by Genes matrix files	10679	1.1522	15.9286	one_group	3	ODC2	0.0504445	FALSE	EX16_L6
0679_BA17-ATACTTCAGGTGATCG	SeuratProject	6483	3196	3196	6483	0679_BA17	Occipital	XX	CTL	41	BA17	raw Cell barcode by Genes matrix files	10679	1.24358	15.4321	one_group	1	ODC1	0.150013	FALSE	EX16_L6
0679_BA17-ATACTTCAGTGGTGGT	SeuratProject	4133	2569	2569	4133	0679_BA17	Occipital	XX	CTL	41	BA17	raw Cell barcode by Genes matrix files	10679	1.31737	24.2072	one_group	7	MG1	0.0111565	FALSE	MICROGLIA_2
[truncated: 197,629 more rows]

## Sheet: cluster_markers
Gene	p_val	avg_logFC	pct.1	pct.2	p_val_adj	cluster
AC008571.2	0	1.94979	0.657	0.133	0	ODC2
LRP2	0	1.94436	0.667	0.093	0	ODC2
SLC5A11	0	1.93648	0.833	0.166	0	ODC2
[truncated: 24,242 more rows]

## Sheet: UMAP_annotations
Canonical Markers of cortical cell types are used for annotaton in combination with markers from Atlas such as Lake 2013, Lake 2017 and Hogde 2019
[truncated: 17 more rows]

[truncated: 8 more sheets: UMAP_metadata, CellNamesSubtyps_Velmeshev, CellCounts, snRNAseq_proportion, DEA_ASDvCTL_sumstats, DEA_ASDvCTL_SubtypeRegion, module-snDE-overlap, PseudobulkExpression]
